# Supplementary material for: Phylogenetic analysis of Fritillaria cirrhosa D. Don and its closely related species based on complete chloroplast genomes
Source: PeerJ. 2019 Aug 21;7:e7480. doi: 10.7717/peerj.7480 (PMC6708372; doi:10.7717/peerj.7480)
Supplement: Supplemental Information 1 — DNA sequences for the nine chloroplast whole genomes of Fritillaria spp. in this study (MH244906 –MH244913). [file peerj-07-7480-s002.zip]

Archive with 9 entries (9 files):
- GZDQ11-1_MH244910.gb
- GZDQ13-1_MH244911.gb
- GZDQ14-1_MH244912.gb
- GZDQ15-1_MH244913.gb
- GZDQ16-1_MH244914.gb
- GZDQ2-1_MH244906.gb
- GZDQ4-1_MH244907.gb
- GZDQ6-1_MH244908.gb
- GZDQ8-1_MH244909.gb
