# Supplementary material for: Phylogenetic analysis of Fritillaria cirrhosa D. Don and its closely related species based on complete chloroplast genomes
Source: PeerJ. 2019 Aug 21;7:e7480. doi: 10.7717/peerj.7480 (PMC6708372; doi:10.7717/peerj.7480)
Supplement: Supplemental Information 1 — DNA sequences for the nine chloroplast whole genomes of Fritillaria spp. in this study (MH244906 –MH244913). [file peerj-07-7480-s002.zip › GZDQ11-1_MH244910.gb]

LOCUS       GZDQ11-1              151707 bp    DNA     circular UNA 07-APR-2019
DEFINITION  Fritillaria taipaiensis chloroplast, complete genome.
ACCESSION   GZDQ11-1
KEYWORDS    .
SOURCE      Fritillaria taipaiensis (chloroplast Fritillaria taipaiensis)
  ORGANISM  Fritillaria taipaiensis
            Eukaryota; Viridiplantae; Streptophyta; Embryophyta; Tracheophyta;
            Spermatophyta; Magnoliophyta; Liliopsida; Liliales; Liliaceae;
            Fritillaria.
FEATURES             Location/Qualifiers
     source          1..151707
                     /organism="Fritillaria taipaiensis"
                     /organelle="plastid:chloroplast"
                     /mol_type="genomic DNA"
                     /db_xref="taxon:108544"
     CDS             complement(79..1140)
                     /gene="psbA"
                     /locus_tag="fricic_p001"
                     /codon_start=1
                     /transl_table=11
                     /product="photosystem II protein D1"
                     /protein_id="AHH29791.1"
     gene            complement(79..1140)
                     /gene="psbA"
                     /locus_tag="fricic_p001"
     tRNA            join(complement(3952..3988),complement(1363..1397))
                     /gene="trnK-UUU"
                     /locus_tag="fricic_t001"
                     /product="tRNA-Lys"
     exon            complement(1363..1397)
                     /gene="trnK-UUU"
                     /locus_tag="fricic_t001"
                     /number=2
     gene            complement(1363..3988)
                     /gene="trnK-UUU"
                     /locus_tag="fricic_t001"
     CDS             complement(1699..3237)
                     /gene="matK"
                     /locus_tag="fricic_p002"
                     /codon_start=1
                     /transl_table=11
                     /product="maturase K"
                     /protein_id="AHH29792.1"
     gene            complement(1699..3237)
                     /gene="matK"
                     /locus_tag="fricic_p002"
     exon            complement(3952..3988)
                     /gene="trnK-UUU"
                     /locus_tag="fricic_t001"
                     /number=1
     exon            complement(4713..4922)
                     /gene="rps16"
                     /locus_tag="fricic_p003"
                     /number=2
     CDS             join(complement(5794..5832),complement(4713..4922))
                     /gene="rps16"
                     /locus_tag="fricic_p003"
                     /codon_start=1
                     /transl_table=11
                     /product="ribosomal protein S16"
                     /protein_id="AHH29793.1"
     gene            complement(4713..5832)
                     /gene="rps16"
                     /locus_tag="fricic_p003"
     exon            complement(5794..5832)
                     /gene="rps16"
                     /locus_tag="fricic_p003"
                     /number=1
     tRNA            complement(6101..6172)
                     /gene="trnQ-UUG"
                     /locus_tag="fricic_t002"
                     /product="tRNA-Gln"
     gene            complement(6101..6172)
                     /gene="trnQ-UUG"
                     /locus_tag="fricic_t002"
     CDS             6505..6696
                     /gene="psbK"
                     /locus_tag="fricic_p004"
                     /codon_start=1
                     /transl_table=11
                     /product="photosystem II protein K"
                     /protein_id="AHH29794.1"
     gene            6505..6696
                     /gene="psbK"
                     /locus_tag="fricic_p004"
     CDS             6832..6942
                     /gene="psbI"
                     /locus_tag="fricic_p005"
                     /codon_start=1
                     /transl_table=11
                     /product="photosystem II protein I"
                     /protein_id="AHH29795.1"
     gene            6832..6942
                     /gene="psbI"
                     /locus_tag="fricic_p005"
     tRNA            complement(7029..7118)
                     /gene="trnS-GCU"
                     /locus_tag="fricic_t003"
                     /product="tRNA-Ser"
     gene            complement(7029..7118)
                     /gene="trnS-GCU"
                     /locus_tag="fricic_t003"
     tRNA            join(7850..7872,8561..8608)
                     /gene="trnG-GCC"
                     /locus_tag="fricic_t004"
                     /product="tRNA-Gly"
     exon            7850..7872
                     /gene="trnG-GCC"
                     /locus_tag="fricic_t004"
                     /number=1
     gene            7850..8608
                     /gene="trnG-GCC"
                     /locus_tag="fricic_t004"
     exon            8561..8608
                     /gene="trnG-GCC"
                     /locus_tag="fricic_t004"
                     /number=2
     tRNA            8755..8826
                     /gene="trnR-UCU"
                     /locus_tag="fricic_t005"
                     /product="tRNA-Arg"
     gene            8755..8826
                     /gene="trnR-UCU"
                     /locus_tag="fricic_t005"
     CDS             complement(8948..10471)
                     /gene="atpA"
                     /locus_tag="fricic_p006"
                     /codon_start=1
                     /transl_table=11
                     /product="ATP synthase CF1 alpha subunit"
                     /protein_id="AHH29796.1"
     gene            complement(8948..10471)
                     /gene="atpA"
                     /locus_tag="fricic_p006"
     exon            complement(10550..10960)
                     /gene="atpF"
                     /locus_tag="fricic_p007"
                     /number=2
     CDS             join(complement(11744..11887),complement(10550..10960))
                     /gene="atpF"
                     /locus_tag="fricic_p007"
                     /codon_start=1
                     /transl_table=11
                     /product="ATP synthase CF0 subunit I"
                     /protein_id="AHH29797.1"
     gene            complement(10550..11887)
                     /gene="atpF"
                     /locus_tag="fricic_p007"
     exon            complement(11744..11887)
                     /gene="atpF"
                     /locus_tag="fricic_p007"
                     /number=1
     CDS             complement(12390..12635)
                     /gene="atpH"
                     /locus_tag="fricic_p008"
                     /codon_start=1
                     /transl_table=11
                     /product="ATP synthase CF0 subunit III"
                     /protein_id="AHH29798.1"
     gene            complement(12390..12635)
                     /gene="atpH"
                     /locus_tag="fricic_p008"
     CDS             complement(13507..14250)
                     /gene="atpI"
                     /locus_tag="fricic_p009"
                     /codon_start=1
                     /transl_table=11
                     /product="ATP synthase CF0 subunit IV"
                     /protein_id="AHH29799.1"
     gene            complement(13507..14250)
                     /gene="atpI"
                     /locus_tag="fricic_p009"
     CDS             complement(14493..15203)
                     /gene="rps2"
                     /locus_tag="fricic_p010"
                     /codon_start=1
                     /transl_table=11
                     /product="ribosomal protein S2"
                     /protein_id="AHH29800.1"
     gene            complement(14493..15203)
                     /gene="rps2"
                     /locus_tag="fricic_p010"
     CDS             complement(15431..19561)
                     /gene="rpoC2"
                     /locus_tag="fricic_p011"
                     /codon_start=1
                     /transl_table=11
                     /product="RNA polymerase beta' subunit"
                     /protein_id="AHH29801.1"
     gene            complement(15431..19561)
                     /gene="rpoC2"
                     /locus_tag="fricic_p011"
     exon            complement(19731..21362)
                     /gene="rpoC1"
                     /locus_tag="fricic_p012"
                     /number=2
     CDS             join(complement(22131..22562),complement(19731..21353))
                     /gene="rpoC1"
                     /locus_tag="fricic_p012"
                     /codon_start=1
                     /transl_table=11
                     /product="RNA polymerase beta"
                     /protein_id="AHH29802.1"
     gene            complement(19731..22562)
                     /gene="rpoC1"
                     /locus_tag="fricic_p012"
     exon            complement(22116..22562)
                     /gene="rpoC1"
                     /locus_tag="fricic_p012"
                     /number=1
     CDS             complement(22590..25796)
                     /gene="rpoB"
                     /locus_tag="fricic_p013"
                     /codon_start=1
                     /transl_table=11
                     /product="RNA polymerase beta subunit"
                     /protein_id="AHH29803.1"
     gene            complement(22590..25796)
                     /gene="rpoB"
                     /locus_tag="fricic_p013"
     tRNA            26447..26527
                     /gene="trnC-GCA"
                     /locus_tag="fricic_t006"
                     /product="tRNA-Cys"
     gene            26447..26527
                     /gene="trnC-GCA"
                     /locus_tag="fricic_t006"
     CDS             26894..26983
                     /gene="petN"
                     /locus_tag="fricic_p014"
                     /codon_start=1
                     /transl_table=11
                     /product="cytochrome b6/f complex subunit VIII"
                     /protein_id="AHH29804.1"
     gene            26894..26983
                     /gene="petN"
                     /locus_tag="fricic_p014"
     CDS             complement(27160..27264)
                     /gene="psbM"
                     /locus_tag="fricic_p015"
                     /codon_start=1
                     /transl_table=11
                     /product="photosystem II protein M"
                     /protein_id="AHH29805.1"
     gene            complement(27160..27264)
                     /gene="psbM"
                     /locus_tag="fricic_p015"
     tRNA            complement(28264..28337)
                     /gene="trnD-GUC"
                     /locus_tag="fricic_t007"
                     /product="tRNA-Asp"
     gene            complement(28264..28337)
                     /gene="trnD-GUC"
                     /locus_tag="fricic_t007"
     tRNA            complement(28643..28726)
                     /gene="trnY-GUA"
                     /locus_tag="fricic_t008"
                     /product="tRNA-Tyr"
     gene            complement(28643..28726)
                     /gene="trnY-GUA"
                     /locus_tag="fricic_t008"
     tRNA            complement(28786..28858)
                     /gene="trnE-UUC"
                     /locus_tag="fricic_t009"
                     /product="tRNA-Glu"
     gene            complement(28786..28858)
                     /gene="trnE-UUC"
                     /locus_tag="fricic_t009"
     tRNA            29529..29600
                     /gene="trnT-GGU"
                     /locus_tag="fricic_t010"
                     /product="tRNA-Thr"
     gene            29529..29600
                     /gene="trnT-GGU"
                     /locus_tag="fricic_t010"
     CDS             30532..31593
                     /gene="psbD"
                     /locus_tag="fricic_p016"
                     /codon_start=1
                     /transl_table=11
                     /product="photosystem II protein D2"
                     /protein_id="AHH29806.1"
     gene            30532..31593
                     /gene="psbD"
                     /locus_tag="fricic_p016"
     CDS             31541..32956
                     /gene="psbC"
                     /locus_tag="fricic_p017"
                     /codon_start=1
                     /transl_table=11
                     /product="photosystem II CP43 chlorophyll apoprotein"
                     /protein_id="AHH29807.1"
     gene            31541..32956
                     /gene="psbC"
                     /locus_tag="fricic_p017"
     tRNA            complement(33090..33182)
                     /gene="trnS-UGA"
                     /locus_tag="fricic_t011"
                     /product="tRNA-Ser"
     gene            complement(33090..33182)
                     /gene="trnS-UGA"
                     /locus_tag="fricic_t011"
     CDS             33377..33565
                     /gene="psbZ"
                     /locus_tag="fricic_p018"
                     /codon_start=1
                     /transl_table=11
                     /product="photosystem II protein Z"
                     /protein_id="AHH29808.1"
     gene            33377..33565
                     /gene="psbZ"
                     /locus_tag="fricic_p018"
     tRNA            33847..33917
                     /gene="trnG-UCC"
                     /locus_tag="fricic_t012"
                     /product="tRNA-Gly"
     gene            33847..33917
                     /gene="trnG-UCC"
                     /locus_tag="fricic_t012"
     tRNA            complement(34102..34175)
                     /gene="trnfM-CAU"
                     /locus_tag="fricic_t013"
                     /product="tRNA-Met"
     gene            complement(34102..34175)
                     /gene="trnfM-CAU"
                     /locus_tag="fricic_t013"
     CDS             complement(34344..34646)
                     /gene="rps14"
                     /locus_tag="fricic_p019"
                     /codon_start=1
                     /transl_table=11
                     /product="ribosomal protein S14"
                     /protein_id="AHH29809.1"
     gene            complement(34344..34646)
                     /gene="rps14"
                     /locus_tag="fricic_p019"
     CDS             complement(34780..36984)
                     /gene="psaB"
                     /locus_tag="fricic_p020"
                     /codon_start=1
                     /transl_table=11
                     /product="photosystem I P700 apoprotein A2"
                     /protein_id="AHH29810.1"
     gene            complement(34780..36984)
                     /gene="psaB"
                     /locus_tag="fricic_p020"
     CDS             complement(37010..39262)
                     /gene="psaA"
                     /locus_tag="fricic_p021"
                     /codon_start=1
                     /transl_table=11
                     /product="photosystem I P700 apoprotein A1"
                     /protein_id="AHH29811.1"
     gene            complement(37010..39262)
                     /gene="psaA"
                     /locus_tag="fricic_p021"
     exon            complement(39863..40021)
                     /gene="ycf3"
                     /locus_tag="fricic_p022"
                     /number=3
     CDS             join(complement(41694..41819),complement(40726..40953),
                     complement(39863..40021))
                     /gene="ycf3"
                     /locus_tag="fricic_p022"
                     /codon_start=1
                     /transl_table=11
                     /product="hypothetical chloroplast RF34"
                     /protein_id="AHH29812.1"
     gene            complement(39863..41819)
                     /gene="ycf3"
                     /locus_tag="fricic_p022"
     exon            complement(40726..40953)
                     /gene="ycf3"
                     /locus_tag="fricic_p022"
                     /number=2
     exon            complement(41694..41819)
                     /gene="ycf3"
                     /locus_tag="fricic_p022"
                     /number=1
     tRNA            42383..42469
                     /gene="trnS-GGA"
                     /locus_tag="fricic_t014"
                     /product="tRNA-Ser"
     gene            42383..42469
                     /gene="trnS-GGA"
                     /locus_tag="fricic_t014"
     CDS             complement(42788..43393)
                     /gene="rps4"
                     /locus_tag="fricic_p023"
                     /codon_start=1
                     /transl_table=11
                     /product="ribosomal protein S4"
                     /protein_id="AHH29813.1"
     gene            complement(42788..43393)
                     /gene="rps4"
                     /locus_tag="fricic_p023"
     tRNA            complement(43731..43803)
                     /gene="trnT-UGU"
                     /locus_tag="fricic_t015"
                     /product="tRNA-Thr"
     gene            complement(43731..43803)
                     /gene="trnT-UGU"
                     /locus_tag="fricic_t015"
     tRNA            join(44600..44634,45168..45217)
                     /gene="trnL-UAA"
                     /locus_tag="fricic_t016"
                     /product="tRNA-Leu"
     exon            44600..45217
                     /gene="trnL-UAA"
                     /locus_tag="fricic_t016"
                     /number=1
     gene            44600..45217
                     /gene="trnL-UAA"
                     /locus_tag="fricic_t016"
     exon            45168..45217
                     /gene="trnL-UAA"
                     /locus_tag="fricic_t016"
                     /number=2
     tRNA            45397..45469
                     /gene="trnF-GAA"
                     /locus_tag="fricic_t017"
                     /product="tRNA-Phe"
     gene            45397..45469
                     /gene="trnF-GAA"
                     /locus_tag="fricic_t017"
     CDS             complement(46234..46710)
                     /gene="ndhJ"
                     /locus_tag="fricic_p024"
                     /codon_start=1
                     /transl_table=11
                     /product="NADH-plastoquinone oxidoreductase subunit J"
                     /protein_id="AHH29814.1"
     gene            complement(46234..46710)
                     /gene="ndhJ"
                     /locus_tag="fricic_p024"
     CDS             complement(46786..47679)
                     /gene="ndhK"
                     /locus_tag="fricic_p025"
                     /codon_start=1
                     /transl_table=11
                     /product="NADH-plastoquinone oxidoreductase subunit K"
                     /protein_id="AHH29815.1"
     gene            complement(46786..47679)
                     /gene="ndhK"
                     /locus_tag="fricic_p025"
     CDS             complement(47559..47921)
                     /gene="ndhC"
                     /locus_tag="fricic_p026"
                     /codon_start=1
                     /transl_table=11
                     /product="NADH-plastoquinone oxidoreductase subunit 3"
                     /protein_id="AHH29816.1"
     gene            complement(47559..47921)
                     /gene="ndhC"
                     /locus_tag="fricic_p026"
     tRNA            join(complement(49292..49330),complement(48653..48689))
                     /gene="trnV-UAC"
                     /locus_tag="fricic_t018"
                     /product="tRNA-Val"
     exon            complement(48653..48689)
                     /gene="trnV-UAC"
                     /locus_tag="fricic_t018"
                     /number=2
     gene            complement(48653..49330)
                     /gene="trnV-UAC"
                     /locus_tag="fricic_t018"
     exon            complement(49292..49330)
                     /gene="trnV-UAC"
                     /locus_tag="fricic_t018"
                     /number=1
     tRNA            49493..49564
                     /gene="trnM-CAU"
                     /locus_tag="fricic_t019"
                     /product="tRNA-Met"
     gene            49493..49564
                     /gene="trnM-CAU"
                     /locus_tag="fricic_t019"
     CDS             complement(49755..50159)
                     /gene="atpE"
                     /locus_tag="fricic_p027"
                     /codon_start=1
                     /transl_table=11
                     /product="ATP synthase CF1 epsilon subunit"
                     /protein_id="AHH29817.1"
     gene            complement(49755..50159)
                     /gene="atpE"
                     /locus_tag="fricic_p027"
     CDS             complement(50156..51652)
                     /gene="atpB"
                     /locus_tag="fricic_p028"
                     /codon_start=1
                     /transl_table=11
                     /product="ATP synthase CF1 beta subunit"
                     /protein_id="AHH29818.1"
     gene            complement(50156..51652)
                     /gene="atpB"
                     /locus_tag="fricic_p028"
     CDS             52270..53712
                     /gene="rbcL"
                     /locus_tag="fricic_p029"
                     /codon_start=1
                     /transl_table=11
                     /product="ribulose-1,5-bisphosphate carboxylase/oxygenase
                     large subunit"
                     /protein_id="AHH29819.1"
     gene            52270..53712
                     /gene="rbcL"
                     /locus_tag="fricic_p029"
     CDS             54422..55885
                     /gene="accD"
                     /locus_tag="fricic_p030"
                     /codon_start=1
                     /transl_table=11
                     /product="acetyl-CoA carboxylase carboxyltransferase beta
                     subunit"
                     /protein_id="AHH29820.1"
     gene            54422..55885
                     /gene="accD"
                     /locus_tag="fricic_p030"
     CDS             56549..56653
                     /gene="psaI"
                     /locus_tag="fricic_p031"
                     /codon_start=1
                     /transl_table=11
                     /product="photosystem I subunit VIII"
                     /protein_id="AHH29821.1"
     gene            56549..56653
                     /gene="psaI"
                     /locus_tag="fricic_p031"
     CDS             57013..57567
                     /gene="ycf4"
                     /locus_tag="fricic_p032"
                     /codon_start=1
                     /transl_table=11
                     /product="photosystem I assembly protein ycf4"
                     /protein_id="AHH29822.1"
     gene            57013..57567
                     /gene="ycf4"
                     /locus_tag="fricic_p032"
     CDS             58299..58994
                     /gene="cemA"
                     /locus_tag="fricic_p033"
                     /codon_start=1
                     /transl_table=11
                     /product="chloroplast envelope membrane protein"
                     /protein_id="AHH29823.1"
     gene            58299..58994
                     /gene="cemA"
                     /locus_tag="fricic_p033"
     CDS             59231..60193
                     /gene="petA"
                     /locus_tag="fricic_p034"
                     /codon_start=1
                     /transl_table=11
                     /product="component of cytochrome b6/f complex"
                     /protein_id="AHH29824.1"
     gene            59231..60193
                     /gene="petA"
                     /locus_tag="fricic_p034"
     CDS             complement(60998..61120)
                     /gene="psbJ"
                     /locus_tag="fricic_p035"
                     /codon_start=1
                     /transl_table=11
                     /product="photosystem II protein J"
                     /protein_id="AHH29825.1"
     gene            complement(60998..61120)
                     /gene="psbJ"
                     /locus_tag="fricic_p035"
     CDS             complement(61246..61362)
                     /gene="psbL"
                     /locus_tag="fricic_p036"
                     /codon_start=1
                     /transl_table=11
                     /product="photosystem II protein L"
                     /protein_id="AHH29826.1"
     gene            complement(61246..61362)
                     /gene="psbL"
                     /locus_tag="fricic_p036"
     CDS             complement(61385..61504)
                     /gene="psbF"
                     /locus_tag="fricic_p037"
                     /codon_start=1
                     /transl_table=11
                     /product="photosystem II cytochrome b559 beta subunit"
                     /protein_id="AHH29827.1"
     gene            complement(61385..61504)
                     /gene="psbF"
                     /locus_tag="fricic_p037"
     CDS             complement(61520..61771)
                     /gene="psbE"
                     /locus_tag="fricic_p038"
                     /codon_start=1
                     /transl_table=11
                     /product="photosystem II protein V"
                     /protein_id="AHH29828.1"
     gene            complement(61520..61771)
                     /gene="psbE"
                     /locus_tag="fricic_p038"
     CDS             62952..63047
                     /gene="petL"
                     /locus_tag="fricic_p039"
                     /codon_start=1
                     /transl_table=11
                     /product="cytochrome b6/f complex subunit VI"
                     /protein_id="AHH29829.1"
     gene            62952..63047
                     /gene="petL"
                     /locus_tag="fricic_p039"
     CDS             63224..63337
                     /gene="petG"
                     /locus_tag="fricic_p040"
                     /codon_start=1
                     /transl_table=11
                     /product="cytochrome b6/f complex subunit V"
                     /protein_id="AHH29830.1"
     gene            63224..63337
                     /gene="petG"
                     /locus_tag="fricic_p040"
     tRNA            complement(63440..63513)
                     /gene="trnW-CCA"
                     /locus_tag="fricic_t020"
                     /product="tRNA-Trp"
     gene            complement(63440..63513)
                     /gene="trnW-CCA"
                     /locus_tag="fricic_t020"
     tRNA            complement(63686..63759)
                     /gene="trnP-UGG"
                     /locus_tag="fricic_t021"
                     /product="tRNA-Pro"
     gene            complement(63686..63759)
                     /gene="trnP-UGG"
                     /locus_tag="fricic_t021"
     CDS             64095..64223
                     /gene="psaJ"
                     /locus_tag="fricic_p041"
                     /codon_start=1
                     /transl_table=11
                     /product="photosystem I subunit IX"
                     /protein_id="AHH29831.1"
     gene            64095..64223
                     /gene="psaJ"
                     /locus_tag="fricic_p041"
     CDS             64723..64926
                     /gene="rpl33"
                     /locus_tag="fricic_p042"
                     /codon_start=1
                     /transl_table=11
                     /product="ribosomal protein L33"
                     /protein_id="AHH29832.1"
     gene            64723..64926
                     /gene="rpl33"
                     /locus_tag="fricic_p042"
     CDS             65115..65420
                     /gene="rps18"
                     /locus_tag="fricic_p043"
                     /codon_start=1
                     /transl_table=11
                     /product="ribosomal protein S18"
                     /protein_id="AHH29833.1"
     gene            65115..65420
                     /gene="rps18"
                     /locus_tag="fricic_p043"
     CDS             complement(65697..66050)
                     /gene="rpl20"
                     /locus_tag="fricic_p044"
                     /codon_start=1
                     /transl_table=11
                     /product="ribosomal protein L20"
                     /protein_id="AHH29834.1"
     gene            complement(65697..66050)
                     /gene="rpl20"
                     /locus_tag="fricic_p044"
     CDS             join(complement(66823..66936),137166..137397,
                     137939..137964)
                     /gene="rps12"
                     /locus_tag="fricic_p082"
                     /trans_splicing
                     /codon_start=1
                     /transl_table=11
                     /product="ribosomal protein S12"
                     /protein_id="AHH29835.1"
     CDS             join(complement(66823..66936),complement(95762..95993),
                     complement(95195..95220))
                     /gene="rps12"
                     /locus_tag="fricic_p045"
                     /trans_splicing
                     /codon_start=1
                     /transl_table=11
                     /product="ribosomal protein S12"
                     /protein_id="AHH29790.1"
     gene            join(complement(66823..66936),137166..137964)
                     /gene="rps12"
                     /locus_tag="fricic_p082"
                     /trans_splicing
     gene            join(complement(66823..66936),complement(95195..95993))
                     /gene="rps12"
                     /locus_tag="fricic_p045"
                     /trans_splicing
     exon            complement(67090..67341)
                     /gene="clpP"
                     /locus_tag="fricic_p046"
                     /number=3
     CDS             join(complement(68999..69067),complement(67931..68221),
                     complement(67090..67341))
                     /gene="clpP"
                     /locus_tag="fricic_p046"
                     /codon_start=1
                     /transl_table=11
                     /product="clp protease proteolytic subunit"
                     /protein_id="AHH29836.1"
     gene            complement(67090..69067)
                     /gene="clpP"
                     /locus_tag="fricic_p046"
     exon            complement(67931..68221)
                     /gene="clpP"
                     /locus_tag="fricic_p046"
                     /number=2
     exon            complement(68999..69067)
                     /gene="clpP"
                     /locus_tag="fricic_p046"
                     /number=1
     CDS             69530..71056
                     /gene="psbB"
                     /locus_tag="fricic_p047"
                     /codon_start=1
                     /transl_table=11
                     /product="PSII 47 kDa protein"
                     /protein_id="AHH29837.1"
     gene            69530..71056
                     /gene="psbB"
                     /locus_tag="fricic_p047"
     CDS             71243..71344
                     /gene="psbT"
                     /locus_tag="fricic_p048"
                     /codon_start=1
                     /transl_table=11
                     /product="photosystem II protein T"
                     /protein_id="AHH29838.1"
     gene            71243..71344
                     /gene="psbT"
                     /locus_tag="fricic_p048"
     CDS             complement(71403..71534)
                     /gene="psbN"
                     /locus_tag="fricic_p049"
                     /codon_start=1
                     /transl_table=11
                     /product="photosystem II protein N"
                     /protein_id="AHH29839.1"
     gene            complement(71403..71534)
                     /gene="psbN"
                     /locus_tag="fricic_p049"
     CDS             71646..71867
                     /gene="psbH"
                     /locus_tag="fricic_p050"
                     /codon_start=1
                     /transl_table=11
                     /product="photosystem II phosphoprotein"
                     /protein_id="AHH29840.1"
     gene            71646..71867
                     /gene="psbH"
                     /locus_tag="fricic_p050"
     exon            71993..71998
                     /gene="petB"
                     /locus_tag="fricic_p051"
                     /number=1
     CDS             join(71993..71998,72823..73464)
                     /gene="petB"
                     /locus_tag="fricic_p051"
                     /codon_start=1
                     /transl_table=11
                     /product="cytochrome b6"
                     /protein_id="AHH29841.1"
     gene            71993..73464
                     /gene="petB"
                     /locus_tag="fricic_p051"
     exon            72823..73464
                     /gene="petB"
                     /locus_tag="fricic_p051"
                     /number=2
     exon            73670..73675
                     /gene="petD"
                     /locus_tag="fricic_p052"
                     /number=1
     CDS             join(73670..73675,74441..74932)
                     /gene="petD"
                     /locus_tag="fricic_p052"
                     /codon_start=1
                     /transl_table=11
                     /product="cytochrome b6/f complex subunit IV"
                     /protein_id="AHH29842.1"
     gene            73670..74932
                     /gene="petD"
                     /locus_tag="fricic_p052"
     exon            74441..74932
                     /gene="petD"
                     /locus_tag="fricic_p052"
                     /number=2
     CDS             complement(75142..76140)
                     /gene="rpoA"
                     /codon_start=1
                     /transl_table=11
                     /product="RNA polymerase alpha subunit"
                     /protein_id="AHH29843.1"
     gene            complement(75142..76140)
                     /gene="rpoA"
     CDS             complement(76210..76626)
                     /gene="rps11"
                     /locus_tag="fricic_p054"
                     /codon_start=1
                     /transl_table=11
                     /product="ribosomal protein S11"
                     /protein_id="AHH29844.1"
     gene            complement(76210..76626)
                     /gene="rps11"
                     /locus_tag="fricic_p054"
     CDS             complement(76759..76872)
                     /gene="rpl36"
                     /locus_tag="fricic_p055"
                     /codon_start=1
                     /transl_table=11
                     /product="ribosomal protein L36"
                     /protein_id="AHH29845.1"
     gene            complement(76759..76872)
                     /gene="rpl36"
                     /locus_tag="fricic_p055"
     gene            complement(76977..77210)
                     /gene="infA"
                     /locus_tag="fricic_p056"
                     /pseudogene="unprocessed"
     CDS             complement(77332..77730)
                     /gene="rps8"
                     /locus_tag="fricic_p057"
                     /codon_start=1
                     /transl_table=11
                     /product="ribosomal protein S8"
                     /protein_id="AHH29846.1"
     gene            complement(77332..77730)
                     /gene="rps8"
                     /locus_tag="fricic_p057"
     CDS             complement(77930..78298)
                     /gene="rpl14"
                     /locus_tag="fricic_p058"
                     /codon_start=1
                     /transl_table=11
                     /product="ribosomal protein L14"
                     /protein_id="AHH29847.1"
     gene            complement(77930..78298)
                     /gene="rpl14"
                     /locus_tag="fricic_p058"
     exon            complement(78427..78834)
                     /gene="rpl16"
                     /locus_tag="fricic_p059"
                     /number=2
     CDS             join(complement(79832..79840),complement(78427..78834))
                     /gene="rpl16"
                     /locus_tag="fricic_p059"
                     /codon_start=1
                     /transl_table=11
                     /product="ribosomal protein L16"
                     /protein_id="AHH29848.1"
     gene            complement(78427..79840)
                     /gene="rpl16"
                     /locus_tag="fricic_p059"
     exon            complement(79832..79840)
                     /gene="rpl16"
                     /locus_tag="fricic_p059"
                     /number=1
     CDS             complement(79969..80625)
                     /gene="rps3"
                     /locus_tag="fricic_p060"
                     /codon_start=1
                     /transl_table=11
                     /product="ribosomal protein S3"
                     /protein_id="AHH29849.1"
     gene            complement(79969..80625)
                     /gene="rps3"
                     /locus_tag="fricic_p060"
     CDS             complement(80681..81037)
                     /gene="rpl22"
                     /locus_tag="fricic_p061"
                     /codon_start=1
                     /transl_table=11
                     /product="ribosomal protein L22"
                     /protein_id="AHH29850.1"
     gene            complement(80681..81037)
                     /gene="rpl22"
                     /locus_tag="fricic_p061"
     CDS             complement(81201..81485)
                     /gene="rps19"
                     /locus_tag="fricic_p062"
                     /codon_start=1
                     /transl_table=11
                     /product="ribosomal protein S19"
                     /protein_id="AHH29851.1"
     gene            complement(81201..81485)
                     /gene="rps19"
                     /locus_tag="fricic_p062"
     repeat_region   81452..107803
     tRNA            81621..81695
                     /gene="trnH-GUG"
                     /locus_tag="fricic_t022"
                     /product="tRNA-His"
     gene            81621..81695
                     /gene="trnH-GUG"
                     /locus_tag="fricic_t022"
     exon            complement(81743..82174)
                     /gene="rpl2"
                     /locus_tag="fricic_p063"
                     /number=2
     CDS             join(complement(82849..83235),complement(81743..82174))
                     /gene="rpl2"
                     /locus_tag="fricic_p063"
                     /codon_start=1
                     /transl_table=11
                     /product="ribosomal protein L2"
                     /protein_id="AHH29852.1"
     gene            complement(81743..83235)
                     /gene="rpl2"
                     /locus_tag="fricic_p063"
     exon            complement(82849..83235)
                     /gene="rpl2"
                     /locus_tag="fricic_p063"
                     /number=1
     CDS             complement(83260..83541)
                     /gene="rpl23"
                     /locus_tag="fricic_p064"
                     /codon_start=1
                     /transl_table=11
                     /product="ribosomal protein L23"
                     /protein_id="AHH29853.1"
     gene            complement(83260..83541)
                     /gene="rpl23"
                     /locus_tag="fricic_p064"
     tRNA            complement(83707..83780)
                     /gene="trnI-CAU"
                     /locus_tag="fricic_t023"
                     /product="tRNA-Ile"
     gene            complement(83707..83780)
                     /gene="trnI-CAU"
                     /locus_tag="fricic_t023"
     CDS             83849..90502
                     /gene="ycf2"
                     /locus_tag="fricic_p065"
                     /codon_start=1
                     /transl_table=11
                     /product="hypothetical chloroplast RF2"
                     /protein_id="AHH29854.1"
     gene            83849..90502
                     /gene="ycf2"
                     /locus_tag="fricic_p065"
     gene            90623..90853
                     /gene="ycf15"
                     /locus_tag="fricic_p066"
                     /pseudogene="unprocessed"
     tRNA            complement(91550..91630)
                     /gene="trnL-CAA"
                     /locus_tag="fricic_t024"
                     /product="tRNA-Leu"
     gene            complement(91550..91630)
                     /gene="trnL-CAA"
                     /locus_tag="fricic_t024"
     exon            complement(92179..92934)
                     /gene="ndhB"
                     /locus_tag="fricic_p067"
                     /number=2
     CDS             join(complement(93583..94359),complement(92179..92934))
                     /gene="ndhB"
                     /locus_tag="fricic_p067"
                     /codon_start=1
                     /transl_table=11
                     /product="NADH-plastoquinone oxidoreductase subunit 2"
                     /protein_id="AHH29855.1"
     gene            complement(92179..94359)
                     /gene="ndhB"
                     /locus_tag="fricic_p067"
     exon            complement(93583..94359)
                     /gene="ndhB"
                     /locus_tag="fricic_p067"
                     /number=1
     CDS             complement(94669..95136)
                     /gene="rps7"
                     /locus_tag="fricic_p068"
                     /codon_start=1
                     /transl_table=11
                     /product="ribosomal protein S7"
                     /protein_id="AHH29856.1"
     gene            complement(94669..95136)
                     /gene="rps7"
                     /locus_tag="fricic_p068"
     exon            complement(95195..95220)
                     /gene="rps12"
                     /locus_tag="fricic_p045"
                     /number=2
     exon            complement(95762..95993)
                     /gene="rps12"
                     /locus_tag="fricic_p045"
                     /number=1
     tRNA            97835..97906
                     /gene="trnV-GAC"
                     /locus_tag="fricic_t025"
                     /product="tRNA-Val"
     gene            97835..97906
                     /gene="trnV-GAC"
                     /locus_tag="fricic_t025"
     rRNA            98133..99623
                     /gene="rrn16"
                     /locus_tag="fricic_r001"
                     /product="16S ribosomal RNA"
     gene            98133..99623
                     /gene="rrn16"
                     /locus_tag="fricic_r001"
     tRNA            join(99918..99953,100892..100926)
                     /gene="trnI-GAU"
                     /locus_tag="fricic_t026"
                     /product="tRNA-Ile"
     exon            99918..99953
                     /gene="trnI-GAU"
                     /locus_tag="fricic_t026"
                     /number=1
     gene            99918..100926
                     /gene="trnI-GAU"
                     /locus_tag="fricic_t026"
     gene            100059..100436
                     /gene="ycf68"
                     /locus_tag="fricic_p089"
                     /pseudogene="unprocessed"
     exon            100892..100926
                     /gene="trnI-GAU"
                     /locus_tag="fricic_t026"
                     /number=2
     tRNA            join(100990..101027,101838..101872)
                     /gene="trnA-UGC"
                     /locus_tag="fricic_t027"
                     /product="tRNA-Ala"
     exon            100990..101027
                     /gene="trnA-UGC"
                     /locus_tag="fricic_t027"
                     /number=1
     gene            100990..101872
                     /gene="trnA-UGC"
                     /locus_tag="fricic_t027"
     exon            101838..101872
                     /gene="trnA-UGC"
                     /locus_tag="fricic_t027"
                     /number=2
     rRNA            102018..104827
                     /gene="rrn23"
                     /locus_tag="fricic_r002"
                     /product="23S ribosomal RNA"
     gene            102018..104827
                     /gene="rrn23"
                     /locus_tag="fricic_r002"
     rRNA            104926..105028
                     /gene="rrn4.5"
                     /locus_tag="fricic_r003"
                     /product="4.5S ribosomal RNA"
     gene            104926..105028
                     /gene="rrn4.5"
                     /locus_tag="fricic_r003"
     rRNA            105256..105376
                     /gene="rrn5"
                     /locus_tag="fricic_r004"
                     /product="5S ribosomal RNA"
     gene            105256..105376
                     /gene="rrn5"
                     /locus_tag="fricic_r004"
     tRNA            105632..105705
                     /gene="trnR-ACG"
                     /locus_tag="fricic_t028"
                     /product="tRNA-Arg"
     gene            105632..105705
                     /gene="trnR-ACG"
                     /locus_tag="fricic_t028"
     tRNA            complement(106186..106257)
                     /gene="trnN-GUU"
                     /locus_tag="fricic_t029"
                     /product="tRNA-Asn"
     gene            complement(106186..106257)
                     /gene="trnN-GUU"
                     /locus_tag="fricic_t029"
     gene            106574..107803
                     /gene="ycf1"
                     /locus_tag="fricic_p069"
                     /pseudogene="unprocessed"
     CDS             complement(107804..110032)
                     /gene="ndhF"
                     /locus_tag="fricic_p070"
                     /codon_start=1
                     /transl_table=11
                     /product="NADH-plastoquinone oxidoreductase subunit 5"
                     /protein_id="AHH29857.1"
     gene            complement(107804..110032)
                     /gene="ndhF"
                     /locus_tag="fricic_p070"
     CDS             110425..110598
                     /gene="rpl32"
                     /locus_tag="fricic_p071"
                     /codon_start=1
                     /transl_table=11
                     /product="ribosomal protein L32"
                     /protein_id="AHH29858.1"
     gene            110425..110598
                     /gene="rpl32"
                     /locus_tag="fricic_p071"
     tRNA            111347..111426
                     /gene="trnL-UAG"
                     /locus_tag="fricic_t030"
                     /product="tRNA-Leu"
     gene            111347..111426
                     /gene="trnL-UAG"
                     /locus_tag="fricic_t030"
     CDS             111509..112474
                     /gene="ccsA"
                     /locus_tag="fricic_p072"
                     /codon_start=1
                     /transl_table=11
                     /product="cytochrome c heme attachment protein"
                     /protein_id="AHH29859.1"
     gene            111509..112474
                     /gene="ccsA"
                     /locus_tag="fricic_p072"
     CDS             complement(112647..114149)
                     /gene="ndhD"
                     /locus_tag="fricic_p073"
                     /codon_start=1
                     /transl_table=11
                     /product="NADH-plastoquinone oxidoreductase subunit 4"
                     /protein_id="AHH29860.1"
     gene            complement(112647..114149)
                     /gene="ndhD"
                     /locus_tag="fricic_p073"
     CDS             complement(114276..114521)
                     /gene="psaC"
                     /locus_tag="fricic_p074"
                     /codon_start=1
                     /transl_table=11
                     /product="photosystem I subunit VII"
                     /protein_id="AHH29861.1"
     gene            complement(114276..114521)
                     /gene="psaC"
                     /locus_tag="fricic_p074"
     CDS             complement(114916..115221)
                     /gene="ndhE"
                     /locus_tag="fricic_p075"
                     /codon_start=1
                     /transl_table=11
                     /product="NADH-plastoquinone oxidoreductase subunit 4L"
                     /protein_id="AHH29862.1"
     gene            complement(114916..115221)
                     /gene="ndhE"
                     /locus_tag="fricic_p075"
     CDS             complement(115411..115944)
                     /gene="ndhG"
                     /locus_tag="fricic_p076"
                     /codon_start=1
                     /transl_table=11
                     /product="NADH-plastoquinone oxidoreductase subunit 6"
                     /protein_id="AHH29863.1"
     gene            complement(115411..115944)
                     /gene="ndhG"
                     /locus_tag="fricic_p076"
     CDS             complement(116337..116876)
                     /gene="ndhI"
                     /locus_tag="fricic_p077"
                     /codon_start=1
                     /transl_table=11
                     /product="NADH-plastoquinone oxidoreductase subunit I"
                     /protein_id="AHH29864.1"
     gene            complement(116337..116876)
                     /gene="ndhI"
                     /locus_tag="fricic_p077"
     exon            complement(116972..117511)
                     /gene="ndhA"
                     /locus_tag="fricic_p078"
                     /number=2
     CDS             join(complement(118544..119095),
                     complement(116972..117511))
                     /gene="ndhA"
                     /locus_tag="fricic_p078"
                     /codon_start=1
                     /transl_table=11
                     /product="NADH-plastoquinone oxidoreductase subunit 1"
                     /protein_id="AHH29865.1"
     gene            complement(116972..119095)
                     /gene="ndhA"
                     /locus_tag="fricic_p078"
     exon            complement(118544..119095)
                     /gene="ndhA"
                     /locus_tag="fricic_p078"
                     /number=1
     CDS             complement(119097..120278)
                     /gene="ndhH"
                     /locus_tag="fricic_p079"
                     /codon_start=1
                     /transl_table=11
                     /product="NADH-plastoquinone oxidoreductase subunit 7"
                     /protein_id="AHH29866.1"
     gene            complement(119097..120278)
                     /gene="ndhH"
                     /locus_tag="fricic_p079"
     CDS             complement(120374..120646)
                     /gene="rps15"
                     /locus_tag="fricic_p080"
                     /codon_start=1
                     /transl_table=11
                     /product="ribosomal protein S15"
                     /protein_id="AHH29867.1"
     gene            complement(120374..120646)
                     /gene="rps15"
                     /locus_tag="fricic_p080"
     CDS             complement(121042..126585)
                     /gene="ycf1"
                     /locus_tag="fricic_p081"
                     /codon_start=1
                     /transl_table=11
                     /product="hypothetical chloroplast RF1"
                     /protein_id="AHH29868.1"
     gene            complement(121042..126585)
                     /gene="ycf1"
                     /locus_tag="fricic_p081"
     repeat_region   complement(125356..151707)
     tRNA            126902..126973
                     /gene="trnN-GUU"
                     /locus_tag="fricic_t031"
                     /product="tRNA-Asn"
     gene            126902..126973
                     /gene="trnN-GUU"
                     /locus_tag="fricic_t031"
     tRNA            complement(127454..127527)
                     /gene="trnR-ACG"
                     /locus_tag="fricic_t032"
                     /product="tRNA-Arg"
     gene            complement(127454..127527)
                     /gene="trnR-ACG"
                     /locus_tag="fricic_t032"
     rRNA            complement(127783..127903)
                     /gene="rrn5"
                     /locus_tag="fricic_r005"
                     /product="5S ribosomal RNA"
     gene            complement(127783..127903)
                     /gene="rrn5"
                     /locus_tag="fricic_r005"
     rRNA            complement(128131..128233)
                     /gene="rrn4.5"
                     /locus_tag="fricic_r006"
                     /product="4.5S ribosomal RNA"
     gene            complement(128131..128233)
                     /gene="rrn4.5"
                     /locus_tag="fricic_r006"
     rRNA            complement(128332..131141)
                     /gene="rrn23"
                     /locus_tag="fricic_r007"
                     /product="23S ribosomal RNA"
     gene            complement(128332..131141)
                     /gene="rrn23"
                     /locus_tag="fricic_r007"
     tRNA            join(complement(132132..132169),
                     complement(131287..131321))
                     /gene="trnA-UGC"
                     /locus_tag="fricic_t033"
                     /product="tRNA-Ala"
     exon            complement(131287..131321)
                     /gene="trnA-UGC"
                     /locus_tag="fricic_t033"
                     /number=2
     gene            complement(131287..132169)
                     /gene="trnA-UGC"
                     /locus_tag="fricic_t033"
     exon            complement(132132..132169)
                     /gene="trnA-UGC"
                     /locus_tag="fricic_t033"
                     /number=1
     tRNA            join(complement(133206..133241),
                     complement(132233..132267))
                     /gene="trnI-GAU"
                     /locus_tag="fricic_t034"
                     /product="tRNA-Ile"
     exon            complement(132233..132267)
                     /gene="trnI-GAU"
                     /locus_tag="fricic_t034"
                     /number=2
     gene            complement(132233..133241)
                     /gene="trnI-GAU"
                     /locus_tag="fricic_t034"
     gene            complement(132723..133100)
                     /gene="ycf68"
                     /locus_tag="fricic_p090"
                     /pseudogene="unprocessed"
     exon            complement(133206..133241)
                     /gene="trnI-GAU"
                     /locus_tag="fricic_t034"
                     /number=1
     rRNA            complement(133536..135026)
                     /gene="rrn16"
                     /locus_tag="fricic_r008"
                     /product="16S ribosomal RNA"
     gene            complement(133536..135026)
                     /gene="rrn16"
                     /locus_tag="fricic_r008"
     tRNA            complement(135253..135324)
                     /gene="trnV-GAC"
                     /locus_tag="fricic_t035"
                     /product="tRNA-Val"
     gene            complement(135253..135324)
                     /gene="trnV-GAC"
                     /locus_tag="fricic_t035"
     exon            137166..137397
                     /gene="rps12"
                     /locus_tag="fricic_p082"
                     /number=1
     exon            137939..137964
                     /gene="rps12"
                     /locus_tag="fricic_p082"
                     /number=2
     CDS             138023..138490
                     /gene="rps7"
                     /locus_tag="fricic_p083"
                     /codon_start=1
                     /transl_table=11
                     /product="ribosomal protein S7"
                     /protein_id="AHH29869.1"
     gene            138023..138490
                     /gene="rps7"
                     /locus_tag="fricic_p083"
     exon            138800..139576
                     /gene="ndhB"
                     /locus_tag="fricic_p084"
                     /number=1
     CDS             join(138800..139576,140225..140980)
                     /gene="ndhB"
                     /locus_tag="fricic_p084"
                     /codon_start=1
                     /transl_table=11
                     /product="NADH-plastoquinone oxidoreductase subunit 2"
                     /protein_id="AHH29870.1"
     gene            138800..140980
                     /gene="ndhB"
                     /locus_tag="fricic_p084"
     exon            140225..140980
                     /gene="ndhB"
                     /locus_tag="fricic_p084"
                     /number=2
     tRNA            141529..141609
                     /gene="trnL-CAA"
                     /locus_tag="fricic_t036"
                     /product="tRNA-Leu"
     gene            141529..141609
                     /gene="trnL-CAA"
                     /locus_tag="fricic_t036"
     gene            complement(142306..142536)
                     /gene="ycf15"
                     /locus_tag="fricic_p085"
                     /pseudogene="unprocessed"
     CDS             complement(142657..149310)
                     /gene="ycf2"
                     /locus_tag="fricic_p086"
                     /codon_start=1
                     /transl_table=11
                     /product="hypothetical chloroplast RF2"
                     /protein_id="AHH29871.1"
     gene            complement(142657..149310)
                     /gene="ycf2"
                     /locus_tag="fricic_p086"
     tRNA            149379..149452
                     /gene="trnI-CAU"
                     /locus_tag="fricic_t037"
                     /product="tRNA-Ile"
     gene            149379..149452
                     /gene="trnI-CAU"
                     /locus_tag="fricic_t037"
     CDS             149618..149899
                     /gene="rpl23"
                     /locus_tag="fricic_p087"
                     /codon_start=1
                     /transl_table=11
                     /product="ribosomal protein L23"
                     /protein_id="AHH29872.1"
     gene            149618..149899
                     /gene="rpl23"
                     /locus_tag="fricic_p087"
     exon            149924..150310
                     /gene="rpl2"
                     /locus_tag="fricic_p088"
                     /number=1
     CDS             join(149924..150310,150985..151416)
                     /gene="rpl2"
                     /locus_tag="fricic_p088"
                     /codon_start=1
                     /transl_table=11
                     /product="ribosomal protein L2"
                     /protein_id="AHH29873.1"
     gene            149924..151416
                     /gene="rpl2"
                     /locus_tag="fricic_p088"
     exon            150985..151416
                     /gene="rpl2"
                     /locus_tag="fricic_p088"
                     /number=2
     tRNA            complement(151464..151538)
                     /gene="trnH-GUG"
                     /locus_tag="fricic_t038"
                     /product="tRNA-His"
     gene            complement(151464..151538)
                     /gene="trnH-GUG"
                     /locus_tag="fricic_t038"
ORIGIN      
        1 gatggagcaa tatctttagc aagatacaaa gatattgctc catcaaggat tcgtatacac
       61 taagacagaa tgtaagtctt atccatttgt agatggaact tcaatagcag ctaggtctag
      121 agggaaattg tgagcattac gttcatgcat tacttccata ccaaggttag cacgattgat
      181 gatatcagcc caagtgttaa taacacgacc ctgactgtca actacagatt gattaaaatt
      241 gaacccattt aggttgaaag ccatagtact aatacctaaa gcagtgaacc agatacctac
      301 tacgggccaa gcagccaaaa agaaatgtaa ggaacgagag ttgttgaaac tagcgtattg
      361 gaagatcaat cggccaaaat aaccatgagc agctacgata ttataagttt cttcctcttg
      421 accaaatctg taaccttcat tagcagattc gttttcagta gtttccctga tcaaactaga
      481 ggttaccaag gaaccatgca tagcactgaa tagggagccg ccgaatacac cagctacacc
      541 taacatatga aatgggtgca taaggatgtt gtgctctgcc tggaatacaa tcatgaagtt
      601 gaaagtacca gatattccta aaggcatacc atcagaaaaa cttccttgac caataggata
      661 aatcaagaaa acagcagtag cagctgcaac gggagctgaa tatgcaacag caatccaagg
      721 acgcataccc aaacggaaac taagttccca ctcacgaccc atgtaacaag ctacaccaag
      781 taaaaagtgt agaacaatta actcataagg accgccatta tataaccact catcaacaga
      841 tgctgcttcc catattgggt aaaaatgtaa acctatagct gcagaagtag gaataatggc
      901 accagagata atattgtttc cataaagtag agacccggaa acaggttcac gaataccatc
      961 aatatctaca ggaggagcag caatgaaggc aataataaat acagaagttg cggtcaataa
     1021 ggtagggatc atcaaaacac cgaaccatcc aatgtaaaga cgattttcag tgctggttat
     1081 ccagttgcag aaacgacccc ataggcttgt gctttcgcgt ctctctaaaa ttgcagtcat
     1141 ggttaaatct tggtttattc aatttcaagg actcccaagc acagatatta actataatat
     1201 agagttaagc atagataata gaaggcttgt tatctaacag tataacatgg cttatatacc
     1261 aatgtcaacc aatcttaaca aatggatcta tataactaaa taataaataa atccaccaaa
     1321 aacaaaacaa tttgtaaata aagaaaaatt gttttttctg tatgggttgc ccgggactcg
     1381 aacccggaac tagtcggatg gagtagattt ttttccttgt tgcaatagaa gaaaaatatc
     1441 tctccccaaa tcgtgcttgc atttttcatt gcacacggct ttccctatgt atacatacaa
     1501 cttatatccc tagaagaaca aattttaaat attcaattga tttaaccacc acactactac
     1561 aatgaacatt tcagtatcaa aattaatgac ttttattgtc tatcaatcat ttgaaaattg
     1621 gatcatttat taaatcattt aaatatatta agtattaatt ttatatttaa taaatgattt
     1681 ttttttttta gaagatatct aattattcac caggtcattg atacgaataa tatccaatga
     1741 ccaaatacgt tctctatgtg atccatgtaa agtaaaaaga gttgttttgg ggaaaataaa
     1801 agaaagaact tgttcttctt ccgtaaagaa ctcttctaat aatcccgagc ctaatctttg
     1861 caaaagagca cgtgccgtac ttttatgttt acgagccaaa gttctagcac acgaaagtct
     1921 aagtatatac tttattcgat ataaactttg tttttttgaa gatccactgt gataatgaga
     1981 aagatttcta catatccgac caaatcgatc aataatatca aaatctgata aatctgccca
     2041 tatcggctta ctaatcggat gtcccgagaa agtacaaaat tttgctttag ataatgatcc
     2101 aataagagaa ataatgggta ttatagtatc aaatttctta ataacagtat ctattagaaa
     2161 tgagttctct agcatttgat tatttaccgc ataaggattt attagtacac gtaaaagata
     2221 ccccataaaa tagaaggaat agtttaataa tgagtttata tgcatcctgt acggttgaga
     2281 ccaaaagtga aaataatatt gccagaaatt aacaaagtaa tatctccatt tattcatcag
     2341 aagatgagtc ccccttgaag ccagaattgc ttttccttga tatcgaacat aatgtatcaa
     2401 aggatccttg acgggccaca gggtcttctg aaaattatta caacacacta ttataatatg
     2461 ttccattttt ccatagaaat gtgaacgttc aagaaaggct ccagaagatg ttgatcgtaa
     2521 ataacaggat tgtttatgaa aaaaaactaa taaaaattcg cattcagata cataagaatt
     2581 gtacaggaac caaaatagtc ttttattttc ttttgaaaaa acataaatag ttttattact
     2641 ctgaatagtt ttattcagat tctgatattt atgtagaaaa aatcgcaata aatgtaaaga
     2701 gggaatatct tgaatccagc attgaaggat ttgaaccaaa atttcaaaat ggataggatg
     2761 gggtattagt atatctgaaa cattatttaa atgagataat ttgtcctcta aaaaaggaaa
     2821 tattgaatga atagatccta aattctgaga ttttggtatt tctttttctt cggaggaaga
     2881 tactaattgt agcgagaatg gaatttccac aatgactgaa aaaccctttg ataccatttg
     2941 agaataaaaa aaatgagaat aaaaataatt ggtgtgtcca ccgaatctat tttgattaga
     3001 atcattaacc aaatcaatca aaaaattctg ttgatacatt cgaataatta aacgttttac
     3061 aagtactaaa ctcaatttat tgttataacc aataaattcg ataggttcgt aaaaaatcga
     3121 accatttaaa ctatcatcat gagcaagtgt gtaaatatac tcctgcaaga gaagcggata
     3181 taggaagtgt tgttgcggag atctatcttt ttttaaatac ccttgtaatt cttccattta
     3241 catttttcta cttgaaacag agacacaaga caggaggcat ttcttgggtt atcaaatgat
     3301 acatagtgaa tgatacatag tgcaatatgg tccgaacagg gtatataatt acagtatata
     3361 tagttaagaa ataaagatag accccggaga cctagaatcc aatcaacagg atccttttcc
     3421 tctccttttc tatacaatag gttttatcct ttgttaaaat tacaagagag taaaaaatcc
     3481 tttatttttg caacctgatc gctcttttga ttttggaaaa aattagattc tctttacttt
     3541 atcagtatac tgtttcttct acacatccgt ctccaaagag aatagttagg attttttttt
     3601 cataaaaaaa taaaaaataa tcaatgattc actcgcataa aaaccttttt ctgcactggc
     3661 actaatctat ttttaacatc caaattagat cgggtaatta ttccaatttt aagaatataa
     3721 gctcgttgct ttttgtttta ccaaaattag ggctaaaaga cgatatccat ttattcacta
     3781 gacccaactg taaatttatt ttgtctcctt ccaaaaataa aaacaattat tacgacatgc
     3841 tgttttttcc ttcattacct tttaagatca gtcgtggtct tatatagact ctaccaatag
     3901 tctggacgaa ttcgttgctt catccaaatg tgtaaaagat catagtcgca cttaaaagcc
     3961 gagtactcta ccgttgagtt agcaacccgg attgtagata cgataaaaaa aaaaaaaaaa
     4021 ttgatcccat cccgccaaaa aaaaagattg aactagcaaa aaatcaaatt taaaagaaaa
     4081 ttttttttaa tcaattataa acaccaatcc actaaaatag gtaggattgg attaaaaaat
     4141 aataaattct caatagatat atctaaatat ctataattaa aacttatacc catttttctc
     4201 ttgatccatt ccattttttt tttttttacg tcttgtatac cagtaaattc agtaaacaca
     4261 tccttatgac taaggtgact aaggctaaag caaaggaaaa ataaatataa ggcaggaata
     4321 aacagatcca ttttatttat ctatgatcaa attatatttg ttcggtacac cattgtcaat
     4381 ataaatagaa tgctgagaaa aaaattcgaa ataaatcaaa ttaaggcctt gtgttagatt
     4441 agcacaatct aaataaaaaa ataaatttga atgcaaaaat aaataaaggc agggtagaga
     4501 aaaatatcga gttgattcaa tcaaaagagg tacaataacc gaaattgacc ctgtctttgt
     4561 cggtaaatta aattactaca ataacaataa ataataaaat aataagtgag caaaaaaaag
     4621 agcaaacaaa ttatggagaa ataattatac aaagatagat gctagtcccc tctctttttt
     4681 attcaatttt tttaatttaa ttaaattaac agttaaccca atattccttc tttaaataat
     4741 tctgtcttcc ttaaaatatc atgaacagtt actgtgggtt gagcgccatt ttcaaggaaa
     4801 tatagaatag cgggaacatt tgaataggtt tgattcttta tcggatcgta aaaacctacc
     4861 ttccgaagat ctcttccttc tcttcgggat cgaacatcaa ttgcaacgat tcgatagatg
     4921 gctcatcggg atagatgtag ataaacaatg ccccccctag aaacgtatag gaggttttat
     4981 cctcatacgg ctcgagaaaa aatgattcta atttctgtat ataacggcaa atatatccat
     5041 aaaatactga ataaataatt atgattaaag tggttttttc ttcctctttc cttacgaaag
     5101 ttaaaaagat ctcatttgta ctcataactc aagttgggta attctgagga aatccttaga
     5161 tatttattga gccgtctcta acctcttttg tttgtctcga atcaattttt attccgcatt
     5221 ttgatccaat tgttgagaca attaaaaata gtgtttcctt gttccggaat cctttatttt
     5281 tgttttgtga aatcattggg tttagacatt acttcggtga tccttactcc tttcaaaagg
     5341 gcagcaacat accttttgtt ttttctctta tttctttcta tagaaaaaaa taagagagat
     5401 tgattccctt gtgatacact tttgatcgaa tatagtttta tgaattccga caaatattac
     5461 ttattttatt ttttatttca aacttgtttg aattttaacc cttttcaatt tatataattt
     5521 atattataaa tatatattat agaggatata tttacaaagt tggttcaact tattgatttt
     5581 tattgtcact aaccctagat tcttcccccc aataaataaa tctcaatact ttctgctcga
     5641 gcttcatcat gtacttttta tttagattag aacccaacac aaattaggtt cctagtaaaa
     5701 agaacaaact atgtcgagcc aagagcatct tcattcttat agaaaatggc ggatgtaaga
     5761 atccacagtc aatcatgtcc ttcaagtcgc acgttgcttt ctaccacatc gttttaaacg
     5821 aagttttacc ataacatttc tcttatttaa tttcaaactg atatggaatt gattcaatat
     5881 gaaatcatga atagtcattg gatcaacgga tatatgtata tattattata tattatgata
     5941 tggccggtcg tatagttttt attttatatt atatctataa atagtctcta tattaaatat
     6001 ataataatat tttacttttc ttactttacg gaaaagtctt actcaggaag gatccctttt
     6061 ttttcttgaa caaataaatt aaaaacctca aagaaagggg ctgggacgga aggattcgaa
     6121 cctccgagta acgggaccaa aacccgttgc cttaccgctt ggccacgccc cattgaaatt
     6181 tatattcaac actaataaat actaatatta tattagtatt ggttattcgt caattctagt
     6241 atgtaatata ttgttgctag gtttctatac atgaagagat agaatcaaaa aattcattga
     6301 tcattacatt gaattcaatt aagatattgt atgaaagtat aattctttgt attcttgttt
     6361 gagaattgaa aggagttttt gatttgggat agttcaaaga ataaagaagg atttttttgc
     6421 ctgccttttt catttttacc ttatattata aaaatgactc aatcaaaatt aaattatcta
     6481 atctacaaga acgaaatttt tgttatgctt aatatcttta gttttatctg tatctgtctt
     6541 aattctatcc cttatttgag ttcgagtagt tttttcttcg ccaaattgcc cgaggcttat
     6601 gcttttttca atccactcat agacattatg cctatcatac ctctattctt ttttctctta
     6661 gcctttgttt ggcaagctgc tgtaagtttt cgatgaaatc ttcaatattc tcctaaattc
     6721 atgattaaaa aaaaaaaaaa aaaacacact tcattatagc atagcatatg cggtacgaaa
     6781 aaaatgggta atctattccc cctaaaaaaa tgatatcttg gagattttgt aatgcttact
     6841 ctcaaactct tcgtttatac agtagtgata ttctttgttt ctctcttcat cttcggattc
     6901 ttatctaatg atccaggacg caatccagga cgtgaagaat aaacataaga catttttagc
     6961 tttgcttttt ttaagaattc tttattccat taactatttt aatcaaggga tccagtgatg
     7021 agggatagcg gagagagagg gattcgaacc ctcggtataa ataaaaatca tacaacggat
     7081 tagcaatccg ccgctttagt ccactcagcc atctctccca actaaaaatt gttaattgtt
     7141 tatgtgatat aacaggtaaa gttgaagtaa agattgatca aaaacccctc atcttctttc
     7201 ttttcttatt ttttcttatt agaatttaga atagaaaaat ataaaaaaca atcaattcaa
     7261 tatatatata tattcaatat atatatataa atattatgat gataatatac gatataaaaa
     7321 attttgatca gatcagcaat tcaatttata taatgatttg aaacagatat caccaataga
     7381 aggactacct tactttttat tttgtacgaa aaaatcccgg cccgcttaag tactggccgg
     7441 gcaatttcca ttctcattct atgatggaag tgtcatttct taattcttat tatttaagaa
     7501 ttaagatttg ttattatttt actaaattga tttactttaa ctgtaaaaaa acatatacag
     7561 acacatatca tacattatac atatattaaa tatatacata tattaaataa acaataaatt
     7621 caaatattaa acacatatat tttatattta tttataattt catatttata attaaatgag
     7681 tctttttttg ttcttcacct tgcctttttt ttttttcttt aatttaagtt tctagcgggg
     7741 tgaaatagat gttaacgcta taattttcat aattctgatg ctatcttggt ttgagggtca
     7801 tctcctttat tcgacaaagg ctccattcat atacaataat gaaattgtag cgggtatagt
     7861 ttagtggtaa aagtgtgatt cgttctatta accccttaaa tagttaaggg gtctttcagt
     7921 ttccgacaaa aaaactttat ttcttaaaaa ggtttgatcc tttacctctc aatggcatat
     7981 ttgaggaaga atataacttc tcacgatttg tatccaaaag tcaattagaa atttaataaa
     8041 gacaaaattg gattatggga tcgcgaagca taattttttt ttttttaatt ggatcaactc
     8101 ttccaatttt ttgagtatga gtaaaggatc catggatgaa gatacaaaag tttatttcca
     8161 atcgtaacta gatcttcaat ttttttaagg ggagattgaa gcccatagct ataaaatgat
     8221 gtttttggtt tactaaaacc atcggcgtat tgtttcagct cggtggaaac caaattcttt
     8281 tcctcaggat cctgtgagtt gagtagaaat agggaacgaa gtaactagac taaacggatt
     8341 tggattttat atgatccccc tcgtctagag ggatcatcta gaaagcgagt agctttggat
     8401 gcattcatac agaaaagctg acatagatgt tatggatatc attttttctc tgggactggg
     8461 aatacatcga ttttccataa aggagccgaa tgaaagcaaa aattcatgtt cggttttgaa
     8521 ttagagacgt taaaaataat cgacaaacgt cgactataac ccctagcctt ccaagctaac
     8581 gatgcgggtt cgattcccgc tacccgctta atacatacaa tacttactac attcctttcc
     8641 ttattatgtt tggtatgcat ccttattttt tttattccct aaaggatttt ccttgtaatc
     8701 gtaatcaaat tttatcctag agaaagaaag aatttgaaaa gttaggaatg aaaagcgtcc
     8761 attgtctaat ggataggaca gaggtcttct aaacctttgg tataggttca aatcctattg
     8821 gacgcaattt atttacatct atatatatat attttttttt atggctatac caagaaaccc
     8881 atttttaatg attcaaatca gaactatttc tcaattatta ttctttttaa gaataagagt
     8941 gatgaattta tgtttgttcc tgaagtagaa actgttcgat ctgttccgga ataacttcct
     9001 tcaaaagagc ttccgcttgc ttggtaagtg ttttggtaga agatataatt tcttgaaatt
     9061 gaggtttatt cttttttaag taggtacgta attgaacgag aaattttttt acctgtccga
     9121 cttctaacgg atcaagatag ccatttgctc cggtataaat agtaactacc tgctcttcca
     9181 ccggaagagg gtctgcttgg gattgtttga gtaattcgcg taatcgttga cctcttgcca
     9241 attgattctg agtagcttta tcgagatcag aagcaaattg tgcaaaggct tctaattccg
     9301 cgaattgagc tagttccaat tttgatttgc cggctacttg tttcatggct ttaatttgag
     9361 ctgcggatcc tactctagaa acagaaatac ccacattaat agcaggtcgt attccagcgt
     9421 tgaatagatc ggcggataaa aatatttgtc catccgtaat ggaaattaca ttagtaggaa
     9481 tataagctga aacgtctcca gattgagtct caactattgg taaagcagtc atacttcctt
     9541 cacccaaata agaacttaat ttagcagctc tttccaaaag tcgtgaatgc aaataaaaaa
     9601 catctcctgg ataagcctca cgaccggggg gtcttcttaa tagaagagac atttggcgat
     9661 aagcttgtgc ctgtttggag agatcatcat aaattattga agtatgtcgt ttacggtaca
     9721 taaaatattc agccagagca gctcctgtat aaggagcgag gtattgtaat gtagcaggtg
     9781 aatctgccgt ttcggctacc acaatagtgt attccattgc cccctgttcc tggaaagtag
     9841 tcactacttg agccacagaa gatgcttttt gaccaatcgc tacataaaca catattacat
     9901 ttttcccttt ttgattgaga attgtatctg tggctactgc tgttttgccg gtttgtctgt
     9961 ccccaataat taattctcgc tgaccacgcc ctatagggat catcgcatca atggcaataa
    10021 gccctgtttg aagaggctca tatacggaac gtcttgaaat aatacctggg gcaggagatt
    10081 caattaaccg agattcagaa gctgaaattt cacctctccc atcaataggt ttagccagag
    10141 catttataac acgacctaaa taagcctcac tcacaggtat ctgagcaatt cttcctgttg
    10201 cttttacaga acttccctct tggatcatca aaccatcgcc cattaataca acaccaacat
    10261 tatttgattc caaattcaga gcaataccta ttgtaccttc ttcaaattct actaattcac
    10321 ctgccattac ttcatcaaga ccatgaacac gagcaatgcc atcgcctact tgaagtacgg
    10381 taccggtatt tacaatcttt acttctctat tatattgttc aatacgttca cggataatat
    10441 tactaatttc gtcggctcga agggttgcca ttagtatttt tttattcttt ttcggaagca
    10501 aaggaaaaaa atcatgccta aactctaaac taaagtaaaa gtcgaaaggc taatccgtta
    10561 ttttttccat ggccccgagg gtgttaatat tggcacttat ggtaagtaaa tgtaactcat
    10621 tattcaaaca actattaaga gttcctagag ctctttgtaa ggcttgttgg aaaactcgtt
    10681 gtcgaacctg attaatcgct ctttgttgtt caaaatgaag ggtttcattt ttgtaatttt
    10741 ctaatcgttc caaactctca ctagtagcct taattaaatt gactttttcc cgctctatat
    10801 cagagtatcc attcattcga tactcatccg cttcaatttc cactttacgt aagcgagccc
    10861 gggctctttc aagctgctca atggtccctt tacgtaattc ttcagaatta cgaatagtac
    10921 tcaagatcct ctgttttcga ttatctaata aatcatttaa tgaaagtaga ttatcttacc
    10981 attaatttcc caactcccat gatctcttcc cgaaccaaac atgaatcttt cgattcattt
    11041 ggctctcacg ctcaatcaat tcaattattt attttatggg cattcccacc catatctttt
    11101 actataatga gcctaccctc tctcttttct gttcgtattc aaagatattg aaactgatat
    11161 acagaatatt aggagggctc ttccgaccag acaaaaatcc ataattgtca gcaaagttgt
    11221 ttatttattt gttttttatt aaataaaaat tattatattt tattttgtat ttcccttttt
    11281 attaaaatct tcattaaatc caaaaatgcc tctttttata cataggtcat cgattcggca
    11341 ttgggtaaaa agggcaaagc gccccttttt ctaataaaag gtttcaaatt attttatcaa
    11401 tatgagtgtt ctatatcgga tgaattatca actatttatt ttgaaaccat tttgctacta
    11461 atgtagtgtt agaaagagta ccatgttgtg cctgaacttc aaacagttta gctttaacca
    11521 tgttaatggt ctcgcattat tggtcgatag agaatcaaga tttaccaatg aatcacgaaa
    11581 tgctatggtt cttacatatg atttattaat ttattcataa gtaattcgtc gagatcgtgc
    11641 acctttcttt cctatttctt atcctaataa aaaaaaaaaa aagaatcata ataacgtgca
    11701 gttggttgga tgcaacctat tcttgaaata tacaactcgc acacactccc tttccaaaaa
    11761 aaatcaatac accaagcacc acacttagat ttattggatt tgttgctaaa atatcggtat
    11821 taaatccgaa acttccggca gatggccaat agcccaagga aacgaaaaaa taggttatat
    11881 ttttcatata ctctcctctt tcttatagat aagactacca aagaacatag ttctttttgt
    11941 atcacctcac tcgcctcgcc ctgatcgatt tctttttatt aatttatttt ttatgggaat
    12001 agattaaatc atctagtaat ttagaatagt aatttagaac ttgaaaattt attatttttt
    12061 taagttctcc ataaaaagat taagatactt attaggttag gtcttagacc tcacaccaat
    12121 tgcgaaatat ttcgtttgtt gaaacgtttc ttagtaaggg gtttcccttg tactaagggt
    12181 gggaatggga aggaagaaag cgatcggatc cgtgaattcc tcatcctcaa ataaaccctt
    12241 cccggggtat tgtctcataa gtaattgtta ggattaaagt gttgatataa tcagaagaag
    12301 caaacggcaa gtccaagtta ataaaataaa ctaagactaa gaaaaaagtg cataacgtac
    12361 gttttcacat ttctaatttt aggattaaat taaacaaaag gatttgcaaa taaaagtgct
    12421 aatgccacga ccaatccgta aattgttaaa gcttccataa aagctagact aagcaataaa
    12481 gtacctcgta ttttaccttc cgcttctggt tgtctcgcaa taccttctac agcttggccc
    12541 gcagcagtac cttggccaac tccaggtcca atggaagcaa gccctacggc caatccagca
    12601 gcaataacgg aagcggcaga aatcagtgga ttcatagtaa gttcctcgta caaaaaaaat
    12661 aaatggttaa tgatacaatc aaccaatgca ttattactta ttttatcact acgatctatc
    12721 gggtcaaagt aattaaaaac tctgaattga aattataata ttagtgaatc gtcagttcga
    12781 tatctctttt ttttttagtt tctactcata atcaaatctt tgtaaactca tatgcatata
    12841 gttctactta ttgcatttct tagtttcgaa ccattctttc attcaatatc ttcgttcttt
    12901 acttactttc tatatccata cgttcatctg ttttttcatt caatctacaa ttacagacga
    12961 aagagaaaga cttatattgt attgtaatcc atctaaacga aatgcagtgt ggttaaaaaa
    13021 aaaaaaaaaa gaatcaacat tcaataatag taataataaa taatattata atataaatat
    13081 aaaaatagat attaataata tactgggaaa gaaataggaa taaaataata aaatatagaa
    13141 atatataata tataatccat aggaataatc cctatataac taataaatat ctaatatcac
    13201 atatacattt gtttcttaca taatgtaaac cacctgcatt ttattttata ttgaattgga
    13261 ttttagaatc attcttcgaa acatatctaa gggttaaact tatagatatt acatatatct
    13321 agtttgactt gaccccctaa cccatatttt tccaattccg taatatcgtc tgtcttccct
    13381 cttacgagat taggtcatcc atacatatat agatacaaat atatatgtat tatgttgccc
    13441 aaccaagtgc gtatttggaa tcatgcatga cttcgggtaa gtgaaaaaag actattaaaa
    13501 agctaatcaa tgatgcccct ccatggattc acctatataa gccgcggcta aagttgcaaa
    13561 aataagagct tgaataccgc ttgtaaataa tccgagaaac ataacgggga taggaactac
    13621 tgaaggtact aaagaaacaa gaacaacaac tactaattca tcagccaata tattcccgaa
    13681 aagtcgaaaa ctaagagata aaggttttgt aaaatcttct aggatgttaa ttggtaaaag
    13741 tattggagtt ggttggatgt atttcccaaa ataccccaat ccttttttgg taagacctgc
    13801 ataaaaatat gccactgacg tgagtaaagc taaagcaaca gtagtattta tatcattcgt
    13861 gggcgcagct aactccccat gaggtaactg tataattttc caaggtaaaa gagcacctga
    13921 ccagttagaa acaaaaataa ataggaacat agttccaata aagggaaccc aagggccata
    13981 ttcttctcca atctgagttt tactcaagtc tcgaataaat tcaaggacat attcgaagaa
    14041 attctgaccg tcggtcggaa ttgtttgtgg attccgaact gctatgatga ctgaacctaa
    14101 taagatagca attacgaccc aagaagtgat aagtacttgg gcatggattt gtaaacctcc
    14161 tatttgccaa tataaatgtt ggcctacttc tacacccgat atatcgtata acccattgag
    14221 tattttaatg gaacatggta tagcattcat attgtcctct gatataaatc gaacttaaaa
    14281 aattattttg attcaaccat ctctttctca actcaccaac attaatcatc ttttaataca
    14341 aattgaattt aggatactaa aaaatcacat aacataatat aaatacccct atttttatct
    14401 ctatctcttt ttgaagttca agaatagtaa ccgatccaat aaatcgatcg agttcccaaa
    14461 caattaatta attttattat tcttaatcat aatcaacgat ttcttatata gctataacga
    14521 ccctcgcaaa ttgcgaatac taatttgtta agaatgaatc gaattgaagc tatagcatca
    14581 tcgttagctg gaatcgaaat atctgcgaga tccgggtcac aatttgtatc aattaaacaa
    14641 atagtaggaa tccctaaaat gacacattct cgaagagccg tatattcttc ttgctgatca
    14701 acgatgatta caatatcggg taaccccgtc atatatttga tcccacccaa atatgtttgc
    14761 aaggtagata attttctctt caccattgct gcatctcttt tggaaagatg gttgagtttc
    14821 cccatctttt gttcggctct taagtcccta aacttattaa gtctcgtttc cgtagtggac
    14881 cagttcgtta acataccacc gagccacttt ttattaacat aatgacaccg agcccctatt
    14941 gcagctgatg ctactaaatc cgctacttta tttttggtac caacgattaa aaaggttttt
    15001 ccactacttg ctgcattaaa aactaaatca caggcttctg ataaaaaacg agcagttctc
    15061 gtaagattta taatatgaat acctttacgc tttgcagaga tgtaaggggc cattctagga
    15121 ttccattttc gagtaccatg accaaagtgt actcccgctt ccatcatttc tcctaaattg
    15181 atgttccaat atctttttat catttttccc cgcatttccc cacacttcct cttttttttt
    15241 ttttttttaa gcgacaaggt accctgaaat aaataattgt tccgacggaa ccttctaccg
    15301 tggattgacc cttgatatat agcccaaacc attaatttct tttaattact tatttttttt
    15361 attactaaat taatataaat aattgggcca acctaaccaa atagttaaag taaaaagaat
    15421 gaatctcttc ttaggaaaat cgcgtaaatg gttgttgtga tgtcccatga aaattgtttg
    15481 gagcacataa ttctctatgg tataacaaaa tatctcccat ttccaactcg aataaatttt
    15541 tccttttgat ttccaaataa atatttttgt tttcccttga atggtgtact aattttttga
    15601 atccagtacc aacaggaata agccccccca gaacaacgtt ctctttcagt cctttcaacc
    15661 aatcaatacg acctcgtaaa gcggcttttg ctaaaactcg agcggtttct tgaaaactcg
    15721 cttcggatat gaaactttga gtattcaggg atgtcctcgt tattcccaat aagattgccc
    15781 gataattgat cgcttcgtct aaagcacgtc ccgctcgttc cgctcgcaac aatctgatta
    15841 attctccggg tgaaaaaaca ttagacattc catcttctga aaccaacact tttgatgtta
    15901 tttgacgtac aatgatctct atatgtctat tatggatctg tactccctga gatcgataaa
    15961 ccttttgaat tttattaacc aaagagatac gactctgggc tatggttaac tcagctccaa
    16021 tcaagaatcc ccaggggatt ccaagaattc ttggtatacg ttcgttccaa ctttcgactc
    16081 tcttttcgag gttcatcgat attgaatcaa ttgaacgcac ttctaagacc tgttccactt
    16141 ttggaagacc ctgcgttatg tcaccagatc ttgatttttc atatataaat gtaactagtg
    16201 tctttccttc ataaaggatt tctccataat gaccatgaac tgttgctcct ggggtagcca
    16261 aatagggctt agccgatctt ataactaagg agtcaacatg aacaattaaa atttgaccag
    16321 atttttttat gtgtggccca tatttgaata aacatgcatt ttcacaaata aattgcccaa
    16381 ggcaaattat tgtggatgtc tcttcaccag aatcgtgatg aagaaaacaa caatttaaat
    16441 ggaatggatt caaaattata ttactgcatg aattgggatt ataaattctt ctattttcat
    16501 ccattaaaca atatttaagt acttgaagta ctttaaaagt ctgtttaaaa ttgttaagta
    16561 gtaaatattt ctttaacgag atttgattat gagttaataa atggtaagat aaataaaaat
    16621 tcgttatttt aggtacaata gtacctaagg gacccaacaa atacctaatt gggattaggg
    16681 gatccaattc ttttatcgca ttgttatatt tcgaaccctt gaatggacta attcgaaaac
    16741 agttggatga tgacaaaatt atcaaagatt ggcattcctt atgttgattc aacagcgtac
    16801 caatagttcc ttgctgttgg ataagtaatt gaaacttcgc cttggaatga aagggattga
    16861 tattggcgcg atctagcccc ttattaggaa taggaatcaa tcccgaatct gttatattat
    16921 atctttttcc gctatatgaa agagtggact tgactaactc aattcttatg aaatcacgaa
    16981 ttagatcatt tgtccttacc tcaacaaagg aggcataaac ctcttttttg gaaccatttt
    17041 gtttttggtc ccaatttaat actaagcaag tccgaactaa ttgaatactt gtgttataaa
    17101 ttcctcgaat tgacttgcca tattcataaa ggatataatt gacaattcga agttggacat
    17161 cattcttttc ccgcaagaga tcctgaggaa aaagtgttgc taaatttatc ccgttggcta
    17221 tttcatatgt gactacgggc cgaaccgaaa caaaatactt tttcttggta ggtgtgatcc
    17281 gctggacata gatccaatct ttcaattttt ttgattcctt agaatttttt ttttttcctg
    17341 ttactggcgg tatcaaaatg ccgcagtgcc tggatatctt atctgtctct ccaggaaaat
    17401 gaatatctcc ataaaagatt ctcagttcaa tacttttttt ttttctttcc actcgaacta
    17461 atccgcctat tcgacttctt ttatttaaag caagtcgtgt atatactcta atgatactat
    17521 tgttccggac cattatggac gaggatccag gtaaaatatg cacttcttcg ggaatgaaaa
    17581 aaaaccgatc tactttcatt tggtatttca gactcaattc ttttgttcct cgatactcaa
    17641 tcaaatcctc tttttttatg attgaatcta cctccgcagt cccatattta gtaattcctg
    17701 aactgcttct tctgtatcgt ggatcatcaa aataagcaag aatactattt ctacgtaaaa
    17761 taccatttat gggtatttca attgaaatac caaaacagga tattagttct ttttgccatt
    17821 cttgatcata ttttaatggg atgatgaatc tattttttcg ccttttcgct aataaatctg
    17881 aattctcttg gagaatagac ggatatatta aattccactt accattggat ataattcgat
    17941 tagatattga ataatcaatg atttccatat cttttttact agaagtatcc aacaatttat
    18001 gtcttactcg atcattagtc attgagaggt cagagatata tttgtcttcg acagaaaaag
    18061 aatgagcatt aatttgatct tgatccttgt ggatcgaaaa agacattata ctggatccgc
    18121 gcgggcctcc tgctaatatc cataaatgac ttgtttttgg taatagatga acattaccat
    18181 atgtatattc gggtgcatgg tagacacccg tactccagtg catttctccc tctgattcag
    18241 agtaaatatg ttttcggact ttctctttaa aatgaaaagt ggacgttccc gcgcgaatct
    18301 cagcaatcac ttgttctgat tctacatatt gattattttg aactaaaatc aaactctttg
    18361 gcggaatatt cacattatgg ataacactcc gattctcaat aattacatat aaatctatag
    18421 aacataaaaa agcaggatgc ccatgacggg tacgcgtagg atgaacaaaa tcctcattaa
    18481 attttatttt tccattagaa ggagctcgta catgttcggc agtaccacct gtgaatactc
    18541 caccggtatg aaaagttctt aatgttagtt gagtccccgg ttccccaatc gattgacccg
    18601 caataatacc tacagcttct cccaattcgg ctaggtcacc atgagtggga cttcgaccat
    18661 aacataattg acagatccaa gatgtgcttc tgcaagtaaa gggggttcga atatatattg
    18721 gtcgtgctcg aaaagttatg aattgattga taagcccaat cccaatatct tgattcctag
    18781 tggcaataca tcgtagacct atatatatat cgtctgctaa tacacgacca attagtgttt
    18841 gggcaaaaat tatttctgtc atctcatttc gaggactcac ggaaatacct tggatagtac
    18901 cacaatctat tctacgtata ataatgtgtt gaaccacttc aacaagtcta cgcgtgagat
    18961 atccagcatc tgatgtacgt acagcagtat ccactactcc tttgcgggct ccgtagcagg
    19021 aaattatata ttctgtcaaa gagagtcctt cacgcaaatt gctttgaata ggtaaatcaa
    19081 tcatttgtcc ttggggatcc gacattaatc ctctcatacc tactaattga tgtacttgag
    19141 atgcatttcc tctagctccc gaaaaggaca ttagatggac tggattagaa ggatcagtca
    19201 tccgaaaatt aggattcatt tcttgtctca aatattcgct tgtggcatac catatctcaa
    19261 tagattgacg taatttttct accgcatgta cattcccata atgatggtgt ttctccaaaa
    19321 aaaaactttg ttgttcagcg tctcggacta accatccctt agatggtatt gttaaaagat
    19381 catctattcc taatgaaata gatgtaacag tggcttgctg gaaacccaaa gtcttcattt
    19441 gatccaggat atgtgatgta tatgccattc cgaaatgatc tattaatctg ctaataagtc
    19501 gtttcatagc agttctatct atcactttat tgtgaaagac cagatcgacc cgttctgcca
    19561 taagtactcc catattccgc tgagtaggat tcgacaatgg acctgagtca gtgattcgaa
    19621 aacttccttt cctaaatttt tatttgcgca taaattcaga aattatgata ccagtgaaat
    19681 tggagagacc ttaattccca taggtatgaa tatctctaac atttcttagt ttagatagta
    19741 tatgagtagg cccggcaaaa tccctgtatg gcttcttcta tctctcgata aaaaaaaata
    19801 tgaccgacgg tggttcgaat gtatacacag ccaatttctt tttttacact tcctactatt
    19861 agatagtgct cataaatctc atgataagtg cccgaagatt catattgaac ttcgacggga
    19921 acttctcttg aaccaatgac acgttgatct agtcgccacc ggagccacaa aggactatct
    19981 aaattgattc gtttctgccg ataagctcca agtgcatcat agaaactaca aaaatatggt
    20041 tctttctctt tcgtatacgt atatttatag taattattag caactgtttt cttttgatag
    20101 tttctgcaat tatatagatt atacctattc gcaccaatac cctgacgact cccgattgtt
    20161 aatacataaa gtccgataag catatcttga gttggtacgg aaatgggatc cccaatagct
    20221 ggagacagga gattcatatg agaaaacata agtaaacgag cctctgcttg agcttccaaa
    20281 gataaaggta catgaacagc catttgatct ccatcaaagt ctgcattgaa gcccttacaa
    20341 actaatgggt gtaaacaaat agcgcgcccc cccactaaaa tgggttggaa cgcctgtatg
    20401 cctaatctat gcagggtggg tgctctattc aacaataccg gatgcccccg cataatttct
    20461 tgaagtattt cccatacaat cggttctttt tcccgaattt tacttttagc aatccctata
    20521 ttagaagcaa catgttgtct gattagacca cgaattacaa aggtttggaa aagctctatt
    20581 gctatttctc gaggtaatcc acattgatgt aatgaaagcg aaggacccac gacaatgacg
    20641 gaacgccccg aataatcaac ccgtttacca agcagagtct cacgaaatct tccctctttg
    20701 ccttcaatta catctgaaaa tgacttgtaa actttattat gaccatccct ccttggttgt
    20761 ccgcggatcc cattatcaag aagtgtatcc acggcttctt gtaccaactt ctcctgacac
    20821 attactaatt cgcctggcgc agatctactt gttgttaata gatcgataag agtattattc
    20881 cgatagataa ctcttctata gagttcatta atatccgaac tcattagttt acccccgtct
    20941 atctgaatga taggtctcaa ctcgggagga agaactggta ataggcacaa aaccatccgc
    21001 tctggttcta catttgttcg aataaaatgt ttagctaatt ccatgcgtct aaccaaaaaa
    21061 tcctttcttc ttctaatttt tctatcttcc cactcatttc cagtggaccc cccgtctcct
    21121 aattccttcc attctaccaa tgaattatct ataataattc gcaaatctga atcggctaat
    21181 tgttctctga tagcacttgc tcctgtagag atttctcgat ttcgaaatgt ctcaaagcct
    21241 tgggtagtaa aaaaaagcgg gatgctgtat ttccgagatt ggatttcata ttcgaatgaa
    21301 cctcgtaatc gtaagaaagt aggtttttta gttatgggcc tagcaaaaga aaaattgaga
    21361 taggttccca tagaatggga ttccccctct taaaaatcgg acgtgaaggt tttctctcat
    21421 ccggctcaag tagttacaca aaataaagaa aaggattttt ctttatttat tttttaattt
    21481 tgttcgataa atccttacaa aaagctaccc tttactcaag ttcccggtaa gaaccaatct
    21541 ttgattgatt cattcttctt ttgactttaa tttaatagcc ttctgaatta cttaaatgta
    21601 ctttacttta ccacaaaatt gaaacgtgaa attaaattat ttgagtagtc taccccccct
    21661 caaatgatga attcctttaa agttaaagta aaggaatact tgaatactcg taagggattt
    21721 acttgttcta tatatcgttc cattcgatct tttaggtccc tactcacccc gatggttatg
    21781 tcatgatgtc ctttgaagca tatatgcgat agatagactt ctgtaaccat gccatatttg
    21841 cttgcttgaa cagaacttat ctctaaaaga aatggaatgg ctaattccac gaaaaagtat
    21901 ttttatttat ttttcacgag gtataactag cgattcctct tcatatgtta cggagtcgac
    21961 catggatcaa ttccccttga atttggaagt attgactaca cccataattc tgagcttcat
    22021 gttactcctc ccaagacaca tgtcagagtc aggggcatct caatcagatt gaatgggatg
    22081 acagtttctc attccaaatc tgtaaaatga aaatttcgat caaatcacac atcgcagtat
    22141 actaggcctt ctaattcctt aaggggttta tctaaaagat tcgcgatata actgggaata
    22201 cgtttcaaat accacacatg agtcactgga catgcgagtt tgatgtatcc cattttatat
    22261 cttcgtatcc gagaatcaac aaattccact ccgcattgtt cacaaaattt agagtcttct
    22321 ttttcagctt cgattactcg ataatttcca caagaacaaa ttccactttt tataggcccg
    22381 gagattcttt cacaaaacaa tccatccttt tctggtttat tggttttgta atgaaaagta
    22441 tagggctttg tcacctctcc aactatctct ccattaggta ggattttgtt ggcccaagac
    22501 cttatttgtt gaggagacac tggtccaatt cgaagttgtt gatgtttata ccgatcgatc
    22561 atagaataga aaattatgat tcattcagat caagcttcct tcctattaat ctggaagttc
    22621 ttctcagata caaggaaatg gttcagttcc agagccaaag atcgtagttc tcgaacgagc
    22681 aatcgaaaag attctggagc atcctcggga ttaggtactg ttcctccaat gatcgtagca
    22741 ccaagtactt cttgacgagc tctgatatga tcagatttat aagtaagcat ttcttgtaaa
    22801 atatgagcaa caccaaatcc ctctagagcc caaacttcca tttctcctac tcgttgtcct
    22861 ccttgtttgg cccttcctct aaggggttgt tgtgtaacaa gtgcgtaagg gccactggaa
    22921 cgcccatgga ttttatcatc aacttgatga attaatttca ggatatagga ctttcctatt
    22981 agaacaggtt gttcaaaagg atctcctgtt cttccatcaa atattttgct ttttcccgga
    23041 tactcgggtt caaataccca tggctttttt gtttgcttac tggcttcata taattcagga
    23101 aacactagtt ttctcgaagc ctcttgctca tatctctcat caaaaggtgc tactctataa
    23161 tgtctcttta gcagatcccc cgctaacccg agcgagcatt caaatatctg tcccacattc
    23221 attcgtgagg gtactcctaa tgggttgaaa accatatcaa caggtgttcc atcttgcaaa
    23281 tagggcatat cttgtctagg caaaattttt gaaatgatac ctttattccc atgccttcca
    23341 gctactttat cacctacttt gatttcacgt ttctgtgaaa tatatacacg aatcatttcc
    23401 ggattataac tggaactccc ccttttctgg atccatctca catcaataac tcggcccctt
    23461 ccgcctatag gtagttttag agaagtttct tttgccgtgg atacttgaat gccaagtatg
    23521 gctcgtaata atctatcctc tggggcatac gacgattcgt tcgctgtctg aggcgttaat
    23581 ttacccacta aaatatcacc tgcttctatc caagatccaa gccttacaac tccatttctg
    23641 tctaaattgc ggagtaaatt agcctctaaa tgtggtattt ctttagtgat tctttcagga
    23701 ccttggcttg tcacatgagt ctgaatttca tattttcgga tgtgaaaaga agtataaata
    23761 tcttcatata ctagacgttc gctaattagt actgcatctt cagaattgta accttcccac
    23821 ggcatataag ctactaatac gttttttcct aaagcgagtt ctcccccaac tgtagctgca
    23881 ctgtccgcta aaatttgtcc ttttttaata aattgaccct gttgaacctg agatttttga
    23941 cgcatacaag tatttttgtt ggaacgttga tacataacta atggaatgtt tatagtgtcc
    24001 ccattacttg aaaaaacaat cttgtgagta tcagtataaa tgatctttcc ctcgtgttca
    24061 gctatagtgg aaagccccga atccagagcc gtttggcgtt ctagcccagt tccaacaata
    24121 cacttctcgg gccgagaaag ggggactgct tggcgttgca tattagaact cattaaagcc
    24181 cgatttgcat cattatgctc gataaaagga ataagggaag ctccaataga aaaatattgg
    24241 aagggaaaaa tgcttctaag atgaatctgt tcccatgcaa tagtcaggaa ttcttggcga
    24301 tatcgagctg gaacaacctg ttcctcctga ataccccgat tcaaagccaa agaatttcct
    24361 gctgctacca tataatattc atctctactt ggtgataaat aaaccatctg tgtctctttt
    24421 gatgatattt caaaaaatgg actatctatg gatccccaat gaccaatcct cacatgaata
    24481 gctaaggatc caataagacc aacattgatt ccttcggacg tgtcaattgg gcaaatacgc
    24541 ccatagtggc taggatggat atctcgtatt cgaaaactag cagttcgccc cgtcaatcct
    24601 ccaggaccta aataactcaa ttttcgccca tgaacgattt gtgtcaatgg attagttcga
    24661 tccaaaactt gagataaggg atgtaagcca aaaaaagatt cataagtggt tgttaatgaa
    24721 gtcgaagtta ccaaattttg aggagtcggt atcattttat gccggattgc tccacatata
    24781 gttcctcgaa ccgcattttc taaacgaaca agggctaatc caaattgatc ctgtaacaga
    24841 tctgctacag aacgaatacg cttatttttc aagtgattca tatcgtcaag tgtgcccatt
    24901 ccaaatttca ttccgatcaa atgatctgca gcagccaata tatcccgtgg taacaaaaat
    24961 gtattgtttt ggggtatatc aagatttagt cttcggttca tatttcgtcg accaatcctt
    25021 cctaattcac atctttgttg aaaaaatttc ttttgtaatt ccttacataa ggactcggaa
    25081 aataccggat ccccgcctat acaagcgaat tgttgataaa actccaaaat tgcattttct
    25141 tttgacccaa tctttttttt ctctttatca ttcaggaaag acaagaaaat ttcgggataa
    25201 caaacattat ctagaatttc ttttagattt gaacccatag ccgatgatag aactagaata
    25261 gatatttttt gtttcctact cacgcgggcc catatccttg cttttctatc aatttctaat
    25321 tctaatctcc ctccccaatc tgatattata gtactggtat aaacagaaat tccgttatga
    25381 tccaattcgg aacgatagta aataccggga ctttgcaata tttgattgat tacaattctg
    25441 tatattccat ttactataga ggtgcccagg gaattcatta gaggaatgtt tccaataaaa
    25501 acagtttgtt cttgtatatc tctaccgctt ttccaaatta atcccgcggg tacatataat
    25561 tcagaagaat atgtgagtga ttcatataca gcatctcttt cttttatcaa gggttctacc
    25621 aattgatatc tttccacaaa taattgaaat tcaatttctt gatccgtatc ttcaattttt
    25681 ggaaacttat gaaattcttc cgccaagccc cgattaatga acccacaaaa tccctcaaat
    25741 tgtatctgat taaatcctgg tattgtggac atttcctcat ttttattccg gagcatctta
    25801 actttcctct ttaatcgaaa aaattccatt attgctagat cgacccatat ggttaggtta
    25861 gttcgatgaa gagtgagcca ataatggaat gtatattctg tttactgaat cacatgaaat
    25921 tttaaccaac tctatatctc tatttcatac gtatgaacgg aaacgagacg taagaatgaa
    25981 gattattttt gacacaagtt caaatttgcg acaggaatta ataaaacatt tttcctttac
    26041 cattctatat acatattaga atagaattaa atagaattca aaattcaaat atgctgattc
    26101 tttatcttta ttagaaatat gtgcattaag aataagagag agatcctctg ttctgtgtaa
    26161 caatttcttt tttagggttt acatatacac atatatggtg ttataattca aaattaagat
    26221 ttaaaaataa tttatactga tttgttattt gcttttctta tgcgattaag gaaacacatg
    26281 ctttgagata caaattgagt taactaattc aacataaatt aggtaaatga aatggttact
    26341 gcgactggaa accccccctt tttctttcaa aaaataaaat tactaaattt agtactagaa
    26401 taatagagta tagataatat ttttattcct attttggatc ggatttggcg acatggccaa
    26461 gtggtaaggc gggggactgc aaatccttta tccccagttc aaatctgggt gtcgcctgat
    26521 tgacaaaatt tttagaatct gtaagttcta gacaaagaca aaaaaagact gtcaattttt
    26581 ctatatattt ttatatcttt tgcttataca aaaggtaaca aaagaaacaa tggatcttac
    26641 tattagaaag actcctttga tattgatata agaaagaaag ggtatatgta tcgtatttgt
    26701 acttacggct cacttctacc gaaaatccaa tacaataata gagaatttgt tacgattagc
    26761 ttcattgaat ttgaagcatc aatcgtttta aatcagaatc ccattttgac tctgcgccgt
    26821 taattccact atgattattg atcaataatc atagtggaat cattccttga tagagatagg
    26881 agacataatt tacatggata tagtaagtct cgcttgggct gctttaatgg tagtctttac
    26941 attttccctt tcgctcgtag tatgggggag gagtggactc tagagacact accataattt
    27001 taaattgatt tatattatat aaacctatat tatatctgta tacaatatga gatagtgtgt
    27061 agaaaaaact atagatatta tatctatagt tttttctaca cactatctca tcatttcttc
    27121 aattattgac aagaactaat aattcgagtt tcattaaaat taattatttt gactggctgt
    27181 ttttacgtaa atgataagta aaaaagcggt aggaactaga atgaacagcg tagtagcaat
    27241 aaatgcgaga atattaactt ccataatctc atttttttgt ttcacaataa ctcgggatct
    27301 aatcccatag agatgaaaaa tttgattcct gtaaattcaa taagttaatt gtatcctgat
    27361 gatgccaaat ggatcaaaat attatgaata ataatagatc taatctatca aatcaattaa
    27421 ttgtcgagaa tttaatagta taacatagga agacttttta tccatactaa atcaaaaatt
    27481 caatttctaa tccaattcca atatagaatg ctattgaatt tttcgtcctt ttccattctt
    27541 tcgtttctat aacctacctt cttcttactt aatacagaca attaatttaa gtatccgacg
    27601 aggtattcag atgaccggta ttcaatgggt caggtcacac ctaagaccca aacaatataa
    27661 gtgagatgga aaaaggacgg attaaaagat ctaatattcc aacatattta ctaaaaaggg
    27721 gtaccttgct tggtctttta tttattattt ataataaata aaatgaaata attttaatta
    27781 agattattat atactaatag atttaattaa tattaattat taatataatt aattaatata
    27841 atatcctctt ctctttcttg gattgggttt gaatgagata gattttttta attaaaaata
    27901 gaggatacac aagtcggagt tggaaaaggg ctgggcactc tactccattt cattattcaa
    27961 gaacaatcaa aaaataaagt caaatgaata acgaatatgg tatctctaaa aatactgaca
    28021 tagagtaata taaccgatcg taccaatcaa tctagatatg tctcttcctt atcaatcggt
    28081 actattccgt agtgaaagaa attaaaattc ccgcatttct tttgtctgat gataaatata
    28141 aaaatattaa tgtgaaacga aaaaaaaaaa aaaaaaaaaa taaggattct tagatcttgc
    28201 tccctgtccc actttatctg tcaaaagtgg gagatgaatt gataaattca tcggatccta
    28261 gttcgggact gacggggctc gaacccgcag cttccgcctt gacagggcgg tgctctgacc
    28321 gattgaacta caatcccagc gaggtgtatg gcatacatat tcttatggtt tcataagaac
    28381 attctattcg tctcgtcgtg ttgtaacaga aacaaaaatg atatactgat atcatatcca
    28441 catggatatg aactataaca ataattacta gtaatcggtg gttctttttt ttttttattt
    28501 attgtcaaaa atgactaata aaaaaaaaaa tatatggata gatcaaaaaa atggttgatc
    28561 tttattttga cggatagggc atttctattt ctggaggaca aattaaactg gttagatcgt
    28621 attcaatgga gcggcgaatt tttgggccga gctggatttg aaccagcgta gacatattgc
    28681 caacgaattt acagtccgcc cccattaacc gctcgggcat cgacccagga agaattaatt
    28741 ctaggtttag ttataatgca tgattaactt cctttcgtag taccctaccc ccaggggaag
    28801 tcgaatcccc gctgcctcct tgaaagagag atgtcctgaa ccgctagacg atgggggcag
    28861 atccgcccga ccatcagcat actatgctga tagtatgata agtttttttg gaattgtcaa
    28921 tatacaatat aattataata tattatataa ctagatcaaa agagtctttt ctactttgaa
    28981 atttttaata ttaatataca gaaatctaga taactttaat ttacaatacg gattaatata
    29041 gatatatata ttattatgta ttataataca atgcatagca tagtattata taatatatat
    29101 acagaattaa ttaaacaaag ttatagtagt aggattccct tagttagggt agtgcttgat
    29161 ccgacagaaa aaagggataa aaagaatatt taataatatt tattataata ttaatttttt
    29221 ttcttcattc aattttaact aatttcttcg ttcatcgttc agatgagata tgcctatcac
    29281 tatctcatat taaaccaaaa aattcaaaaa cgctagacat tttttttttt ttttttatgg
    29341 aatttggctc gggatatgaa tccccccatc acatgattga agaaaatatc ttaactctat
    29401 gttgataatg agctcttata catatatgta gatatgtata tgtctattat attatattat
    29461 atctattata tatgtagtaa actcataatt taattaaaac tattaaattt tttaaattga
    29521 ataaccaggc ccttttaact cagtggtaga gtaacgccat ggtaaggcgt aagtcatcgg
    29581 ttcaaatccg ataaagggct ttttcattaa actcaagtct tagtcttcgt tttccattgt
    29641 taatagttct aaaaaaaaaa aaaggtaatc accagtataa tgaattctaa ttagattatg
    29701 ggtcgtagtt ataaagttga aatttattca tttaaaacaa acccaccata aaattataaa
    29761 taaagaaaaa gtaaaaagta agtggatctg acccattgaa tcatgactat gtcagctatt
    29821 ctgatatata aattctatat attcattcta tataatatat atatagcggg tttttctttg
    29881 gccacgcaaa gcaaaaatgt gtcgatattt cttgagttca tcttcttgtt acgggatgct
    29941 ctacacaaag aaaacaaaga aatcgctact ctctatccac tacactacat aatacatatt
    30001 acatatataa catacatata taacatatat atataagata tatatagaag ttttagttta
    30061 ttttaaaatg tattttcaat atctttcctt gatttcagaa taagatattg ttttgttgtt
    30121 ccgccaatgc aatagagaac aaatgcgaga aaggggtttt cattttcagc ctatcattat
    30181 taaatattta ataaatattt aatttagggt cgtggaaaaa tggggatttt gttttttgct
    30241 ttgatccctt aaaagatata ctctgtaata tgagtcatag gatagaacaa ttctggttca
    30301 aataggttag ttatatagta aggactaatc aaattgagtt catagatttt acccaggtta
    30361 ggtcattttg tggctcaata gaaaaagaat ttatattgta tcttcgaaac ccgttgtgtt
    30421 gtaagaggca ttgagcgagg actcgtccat agataatcga actatcatat gccctgaaaa
    30481 ttatatgaag tgttcggaaa tggtttaagt agttgaatta ggaggatcac tatgactata
    30541 gcccttggta gatttaccaa agaagaaaaa gatttatttg atattatgga tgattggtta
    30601 cggagggacc gtttcgtttt tgtgggttgg tccggcctat tgctctttcc ttgtgcttat
    30661 ttcgctttag ggggttggtt cacaggtaca acttttgtaa cttcatggta tacccatgga
    30721 ttagcgagtt cctatttgga aggttgcaat ttcttaaccg ctgcagtttc tacccccgcg
    30781 aatagtttag cacattcttt gttgctacta tggggccctg aagcacaagg agatttcact
    30841 cgttggtgtc aattaggtgg tctgtggact tttgttgctc tccatggtgc tttcggatta
    30901 ataggtttca tgttacgtca attcgagctt gctcgatctg ttcaattgcg gccttataat
    30961 gcaatcgcat tctctggtcc aattgctgtt tttgtttctg tattcctgat ttatccattg
    31021 ggtcagtctg gttggttctt tgcacccagt tttggcgtag cagctatatt tcgattcatc
    31081 ctcttcttcc aagggtttca taattggacg ttgaatccat ttcatatgat gggagttgcc
    31141 ggggtattag gcgccgctct gctatgtgct attcatggtg ctaccgtaga aaatacttta
    31201 ttcgaagatg gtgacggtgc aaatacattc cgtgctttta acccaacgca agccgaagag
    31261 acttattcaa tggtcaccgc taatcgtttt tggtctcaaa tctttggggt tgctttttcc
    31321 aataaacgtt ggttacattt ctttatgcta tttgtaccag taactggttt atggatgagt
    31381 gctattgggg tagtcggtct ggctctaaac ttacgtgcct atgatttcgt ttcccaagaa
    31441 atccgcgcag cggaagatcc tgaatttgag actttctata ctaaaaatat tctcttaaac
    31501 gaaggtattc gtgcttggat ggcggctcag gatcagcccc atgaaaacct tatattccct
    31561 gaggaggttc taccccgtgg aaacgctctt taatggaact ttagctggtc gtgatcaaga
    31621 aaccaccggt ttcgcttggt gggcggggaa tgccagactt atcaatttgt ccggtaaact
    31681 acttggggct catgtggccc atgccggatt aatcgtattc tgggccggag caatgaacct
    31741 atttgaagtg gctcattttg taccagagaa acccatgtat gaacaaggat tgattttact
    31801 tccccaccta gctactctag gttggggggt gggtccgggg ggggaagtta tagacacctt
    31861 tccatacttt gtatccggag tacttcactt aatttcttct gcagtcttag gctttggcgg
    31921 tatttatcat gcgcttcttg gacctgagac tcttgaagaa tcctttccat tcttcggtta
    31981 tatatggaaa gatagaaata aaatgactac aattttgggt attcacttaa ttttgttagg
    32041 tataggtgct tttcttctgg tacttaaggc tctttatttt gggggcgtat atgatacctg
    32101 ggcccctggg gggggagatg taagaaaaat taccaacttg acctttagcc caagcatcat
    32161 atttggttat ttactaaaat ctccttttgg cggggaagga tggattgtta gtgtggacga
    32221 tttagaagat ataattggtg ggcatgtatg gttaggttcc atttgtatat ttggtggaat
    32281 ttggcatatc ttaaccaaac cctttgcatg ggctcgccgc gcattagtat ggtcgggaga
    32341 ggcttacttg tcttatagct tagctgcttt atctgtcttt ggtttcatcg cttgttgttt
    32401 tgtttggttc aataataccg cttatccaag tgagttttac ggccctaccg ggccagaagc
    32461 ttctcaagct caagcattta cttttctcgt tcgagaccaa cgtcttgggg ctaatgtggg
    32521 atccgcccaa ggacctactg ggttaggtaa atatctaatg cgttctccga ccggagaggt
    32581 tatttttgga ggagaaacta tgcgtttttg ggatctccgc gccccctggt tggaacctct
    32641 aaggggcccc aatggtttgg acttgaatag gctgaaaaag gacatacaac cttggcaaga
    32701 acgacgttcg gcagaatata tgactcatgc tcccttgggt tctttaaatt ctgtgggtgg
    32761 cgtagctact gagattaatg cagtcaacta tgtatctcct agaagttggc tagctacttc
    32821 tcattttgtt ctaggattct tcctttttgt ggggcatttg tggcatgcgg gaagggcccg
    32881 tgcggctgct gcaggatttg aaaaaggaat cgatcgtgat ttggaacctg ttctttccat
    32941 gacccctctt agctgagatt ttattattta tatctatatt ctattgtttt tcctggctcg
    33001 gctatcccac ttagccgagc cattcttatt taagataaat agcggaccag gccaaacaaa
    33061 taaagaaaca aatttattca acaagcaaaa ggagagagag ggattcgaac cctcgatagt
    33121 tctttgttca gaactatacc ggttttcaag accggagcta tcaaccactc ggccatctct
    33181 cccggagtta atctctattt tattcctgtg aatagaacat gaccagacca tatgagacga
    33241 tagattaact gtcggtagaa agatcccagg attgtgaatt aattaaattt ggatgtatct
    33301 atatactgta atatatatag ataggtatgt cataatagat atagtttatt tgttagtagt
    33361 ttggaggatt acaaacatgc ttattgcttt ccaattagct ctttttgcat taattgcgac
    33421 ttcatcaatc ttactgatta gtgtacctgt tgtatttgct tcttctgacg gttggtcaag
    33481 taacaaaaat gttgtttttt ccggtacatc attatggatt ggattagtct ttttggtagc
    33541 tatccttaat tctctcatct cttgaatttc tttggtattt ccccacccga aagtgccatt
    33601 ccttctaaaa tttttggatt gtgagacaca ttaagattaa atcttagttt gggttccgaa
    33661 aaaaaaaaaa tctcaatttt aattaataac aatttattat taattggata taattatata
    33721 ataagattat cttaagttgg aatctgtata gtatctggcc ctgcgcaaat atgatccaga
    33781 cgcatatatg atatatcata tatgtcatat atgtgtggac atatgtatgc gtatcacgaa
    33841 caaaatgcgg atatggtcga atggtaaaat ttctctttgc caaggagaag atgcgggttc
    33901 gattcccgct atccgcccat tatgaagtaa tgtactgcga taaaaaattc ggtatagttg
    33961 agtttactac tataactatg gtagttagta ttccatcttc cccttatctt tgcctcccat
    34021 ccaaaaaatt gaattgaata aggtcattaa ttactagtta aaaaatcaca cctaaaaatc
    34081 aatttttaag caaaaacagt gttgcggaga caggatttga acctgcgacc tcaaggttat
    34141 gagccttgcg agctaccaag ctgctctact ccgcgatgaa gaattggtaa ctaatggaca
    34201 aagaaaaatt ggatatgacc ctctaccata tctatacaaa tagaatagtc catttataca
    34261 gaatggtaaa gagggccctc tctatgacta tgataataga tcatagagat ttatatggat
    34321 ctgaaacgat atttttttta tccttaccaa cttgatcttg ttgcgcccgg taataaacat
    34381 gcatgaacca tttcgcgaag tatgtgtccg gatagcccaa agtctcgata attagctctg
    34441 ggtcttccag tcacaaaaca acgtcgatga agacgtatag gcacactatt acgcggtagg
    34501 gattgcaatt ttccatgaat ttcccatttt tcactcagcg atggaacttt gcttatttct
    34561 ttttttgagg atcgacgaat caaatgatat ttctgttcca atttttgccg cttcttctcc
    34621 ctctgaatca aactttttct tgccataatg ttcagttcct attattatca atgatacagt
    34681 tcggatccta gatgtaaaaa tataagaagg tggatcccct tctccatcga aaccaaatcc
    34741 aatttttgtt gatttgatat agtacaataa ataaggaaat taaccaaatt ttcctgatgt
    34801 agaggcaatc aagaaagcgg cataagtaaa tatataaccc acggaaaagt gggctaatcc
    34861 aactaatctt gcttgcacaa tggaaagagc cactggctta tctctccacc gaatcaaatt
    34921 agccaaaggt gtgcgttcat gagcccatgc taaagtttca atcaattcct gccaatatcc
    34981 gcgccaggaa attaagaaca taaatccagt agcccaaaca agatgtccaa ataagaacat
    35041 ccacgcccat actgataagc tattcatacc aaaagggtta tatccattga taagttgtga
    35101 agagtttaac cataaataat ctcttaacca ccccatcaaa taagttgaag attcattaaa
    35161 ttgtgaaacg ttaccctgcc ataatgtgat gtgtttccaa tgccaataaa aagtcaccca
    35221 tccaatggta tttaacatcc agaaaactgc caaataaaaa gcgtcccaag cagaaatatc
    35281 acaagtaccc ccgcgtcctg ggccgtcgca aggaaaacta taaccgaaat cctttttatc
    35341 cggcattaac ttggaaccgc gtgcatctaa agcacctttt actaaaatca atgtagttgt
    35401 atgcaaacct agagcaatag catgatgaac caagaaatct cccggaccta ttgttaagaa
    35461 gagtgaatta ctattctcat taatagcatt caaccagcca ggtaaccata tacttcgacc
    35521 cgcattaaat gccgggccat tcgttgaaga taagagtaca tcgaacccat atgaagtctt
    35581 accatgagca gattgtatcc attgggcaaa tatgggttcg atcaagattt gtttttccgg
    35641 agtaccaaaa gcgagcatga cgtcgttatg aacataaagt cccaaggtat ggaaccccag
    35701 aaacaggctg gcccaactta aatgagatat gatagcttct ttatggtcta acattcttgc
    35761 caatacatta tcctcattct gttccggatt gtaatctcta atgagaaata tagctccatg
    35821 agcaaaggct cctgtcatga tgaaccccgc aatgtattgg tgatgagtat acaacgcagc
    35881 ttgagtagta aaatcttgtg ctatgaatgc ataagcaggt aaagaataca tgtgttgagc
    35941 tactaaggaa gtaataaccc ctaaggaagc taaggcaaga cctaattgaa aatgaatcga
    36001 attatttatt gtgtcataaa gacccttatg cccacgccct aatagacccc ccggaggaat
    36061 atgtgcttct aaaagatctt tgatactgtg tccaatcccg aagttcgttc tatacatatg
    36121 accggcgatc aggaaaagaa ttgctatagc taaatgatga tgagccatat ccgttagcca
    36181 taaactttgc gtttgtggat ggaatccccc cagaagggtt agaatggcag ttcctgctcc
    36241 ttgggaggta ccaaataaat gactatttga atcagggttt tgggcataaa gattccactg
    36301 acccgtaaga agtggtccca acccctgggg atgcggtaat acgtcgaaga aattattcca
    36361 tctgacgtat tcccccctgg atccgggaat agcaatatga actaaatgtc ctgcccaagc
    36421 cagggaactt actccaaaaa gtcctgacaa atgatgattg agacgagatt cggcattttt
    36481 gaaccacgaa acgcttggtt tccattttgg ctgtaggtgt aaccaacctg ctattaagga
    36541 tatagcagaa agaaataata aaaaaagagc tccagtataa agatcctcat tggtgcgtaa
    36601 tccaattgta taccaccact gataaacacc ggaataggcg atattcactg gaccgctagc
    36661 gcctcctcga gtaaaggctt ctacagctgg ttgaccaaaa tgaggatccc aaattgcatg
    36721 agcaataggt cttacatgta aagggtcctg tatccacgac tcaaaatttc cttgccaagc
    36781 tacatgaaac agatttccgg acgtccacag aaaaattatt gctaactgac caaagtgaga
    36841 agcaaaaatg ttctgataaa gacgttcctc tgtaatatca tcatgactct caaagtcatg
    36901 tgcggtagca ataccaaacc aaatacgacg agtagtgggg tcctgagcta agccttggct
    36961 aaaccttgga aatcttaatg ccataatgct tttcaaatcc tcctagccat tatcctactg
    37021 caataattct tgctaagaag aatgcccatg ttgtggcaat tccgcccaga aggtaatggg
    37081 ttactcctac agcacgtcct tgtacaatac tcaaggctct aggctgagta gcaggagcaa
    37141 cttttaattt gttatgtgcc caaacgatgg attcaataag ttcttgccaa taaccccggc
    37201 cgctgaatag aaacattaaa ctgaaagccc agacaaaatg agcacctaag aaaaaaagac
    37261 catatgcaga taatgaagaa ccataagact gaattacctg agatgcctgt gcccataaga
    37321 aatcccggag ccagccatta atagtaatgg aactctgtgc aaaatttcct cctgtgatat
    37381 gagttaccac tccctgatca cttatagtac cccaaacatc cgactgcatt ttccaactga
    37441 aatggaaaat tactaccgaa attgcattgt acatccagaa tagacctaaa aagacatgat
    37501 cccaggcgga tacttgacat gtcccccctc ttccaggtcc atcacaagga aagcgaaaac
    37561 ccagatttgc tttatcaggt atcaaacggg aactgcgagc aaatagaaca cctttcagta
    37621 gtatcaatac agtcacatgg atcgtaaatg catgaatatg atggaccaaa aaatctgcgg
    37681 ttcctaatgg aataggtaac aaagcgactt tgccgcctac tgctactaac tcactacctc
    37741 cccaagttac gctagtactc gttgttgcac caggagcggt tataccaggc gctaaagcat
    37801 gggtgttttg tacccattga gcaaagatgg gttgtaattg tatagcagta tctgaaaaca
    37861 tatcttgggg ccgccctaaa gcactcatgg tatcattatg aatatataag ccaaaactgt
    37921 gaaaccctag aaatatacat gcccagttaa gatgtgatat tattgcatcg cggtgcctaa
    37981 ggacacgatc taatagatcg ttgtatcgag tagttggatc gtagtctctt accataaaaa
    38041 tggctgcatg cgcagcagca ccaactatga gaaatccacc gatccacatg tgatgtgtga
    38101 acaacgaaag ttgtgtacca tagtcaatag ctaggtatgg ataagggggc atggaataca
    38161 tatggtgagc tacaacgatg gttaaagagc ctaacatagc caggttaaga gataattgag
    38221 catgccatga cgttgttagg atttcgtaga ggcccttatg gccctggcct gtaaatggac
    38281 ccttatgagc ctctaaaatg tctttaagtc catgaccaat gccccagtta gtcctataca
    38341 tatgaccggc gatcaagaaa agaattgcaa tagctaaatg atggtgtgca atatcactca
    38401 gccatagacc ccctgttatt ggatttaatc ctccacgaaa actaagaaaa tctgaatatt
    38461 ttgaccaatt caaggtgaaa aaaggagttg ctccttcggc aaaactagga taaagttgag
    38521 ccaaaagatc cctattcaag atgaattcat gaggaagtgg tatctcttta ggatcaactc
    38581 cagcatcaag aaattgatta atcggcaaag atacatggat ttggtgtccc gcccaagaaa
    38641 gagacccaag ccctagtaac cccgctaaat ggtgattcaa catagattct acatcttgga
    38701 accaaaccaa ttttggagcg gctttatgat aatggaacca accggcaaaa agcattaatg
    38761 atgcaaagac caatgcacca attgcagtac aataaagttg taattcacta gttattccag
    38821 atgctcgcca aatctgaaaa aagccggagg ttatttgtat tcctcggaaa cccccgccca
    38881 catcaccatt caatatttct tgaccaacta ttggccaaac tacctgggcg ctaggtccaa
    38941 tgtgagcagg atcgcttagc catgcttcat aattagaaaa acgggcgcca tggaagtaca
    39001 tgccactcag ccaaagaaag ataatggaga gttgaccaaa atgagcacta aatacttttc
    39061 gggagatctc ctccaaatca ttggtatgac tgtcgaaatc gtgagcatca gcatgtaggt
    39121 tccagatcca agtggtagta tcagggccct tagctattgt tctcgagaaa tggcctggtc
    39181 tagcccattc ctcaaaagac gtttttacgg gatccctatc tacaacaatt ttcacttctg
    39241 gttccggcga acgaataatc attaagtcct cctctttccg gacaacacat acaaagagac
    39301 ctgccaacag tcaagttttt agtgaaacct ctgaaagatg gatatttttt ttttatcatc
    39361 ggtcccccat ctctcatcca tctattttat ttagttatta actagagcaa ttatgatatc
    39421 gaagttgatc cggggcaagt gttcggatct attatgacat aacgattagg tgcccaacgg
    39481 acccttttta ttatcaaata cctttgactt ttcctggcat gacgaagatg tttttttttg
    39541 ctagtgtatt tatatctgaa tgtaaaagtg cccatatcga tatacttcta tgaaacatct
    39601 tcttatgcga tatccatatt tagtaattcg ggggcatact tgatttattt attagctata
    39661 tcctatacga tttgatactg ctgtatccct atcatttatc cttatgggat actatacaaa
    39721 atatcatttt ttaggaggaa gagatataat gaaattcttg attggatctt ctcatagtaa
    39781 ctatctattt tagttgattg atggatccaa tcaccatttt tattttaata aatttaataa
    39841 aaaaaaaaaa aaaagagtgc ttttattcga attcgaaacg cctcgtgatc ttcaaccaat
    39901 tatgtgcttc aatataatta cctggagtaa gcgctatagc ttgtttccaa tactcagcag
    39961 cttgatcgaa ccaagcctcc gcaatttcag aatcaccctg tagaatggcc tgttctcccc
    40021 ggtcggaata ggtggttaaa ttccttccct tagaaccgta cttgagagtt tcctgcctca
    40081 tacggctcag caatcgactc tttttgtgtc ccatcttttt aatccaccct atgctaactg
    40141 aattagattt ttcataaacc tatcctagtt ttcttgggtt aaccagacga agttaaatta
    40201 attacataag tttcaaactc taattttgat caataatcag ttttatcttt tctcctacct
    40261 tcataagaat taactccccc tatatcgtta ggattttctg aaaggtaact atctcggttt
    40321 catctcataa tatgaaattc atatagaatt tttgaaaaag actttcctcc gtaagaaaaa
    40381 agaacttact atctttggga tctgatgcta caccgctgct ctttagtaga tcgactctat
    40441 tacataagta gattcctaac tttatatctc atattatgac ataagtaagc agttcttaac
    40501 tgtatcgatc taataacttg ctaattgatc tttacggtgc tttctctatc aattcgatcc
    40561 tttatccata gagtatatag gcgtacttat tcatttatat ttgaagtctt tttccttgct
    40621 acagctgata aaaatcgttg ctttggacga tacatatgta gaaagcctat tttattctag
    40681 tatttactag cctttatctt ttttctataa tggagatagt cgcacgtaat gacagatcac
    40741 ggccatatta ttaaaagctt gtggtaagaa tgggtttcgt tctagtgccc ggaaataata
    40801 ttccaaagcc ttcgtatgct ctccgttgct tgtgtgtata aggcctatat tatagagtat
    40861 ataacttcga tcatagggat caatttctgg tcgcgtagct tcataataat tctgtaaagc
    40921 ttccgcataa tttccttcgg attgagccga catccgttac ggccgttcat tctattcaaa
    40981 gaatctccgt tccagaaccg tacatgagat ttttatctca tacggctcct cccctctgtg
    41041 catagtacta agggacataa tctctggaat caagatttca ctattctcat ttatgaactg
    41101 atgggggcta gtatttttac aagaaatttc tagccagcct tcccgaaaga ggtcttttct
    41161 taacaccaat tgtattagtg ctagatgaaa atagtcactc caacaatttc tttgttcaca
    41221 acgccttcta tttccaggaa tcagtcactt caacaatctt tgatggttat atgggtatcc
    41281 aaagtacaaa cgagatggat gtttgttgtc ccaaccattc attcttatta gtcccaatac
    41341 cgagaagggg aaggggtgat ttataatata acaaagtttt cgtgttgttg attccgtaga
    41401 gtagtgcttc ttcctctatg ccgcccattg gtactagtag cgtagtattg acccgcaatc
    41461 cagaacccat aggtgtaacc tttcgctcaa tactaaaatc gataattaaa gcatctgaag
    41521 ccgtatctat caatcgagga tacacgacag aaggaattgt tctatcttta aacttcacct
    41581 tcaccaagcg ttggtttaaa aaaaaaaatt tgtttctttc tattttctag cccgaaccac
    41641 gcttctctct ctcagattaa ggtctaaaaa agcaagaaaa aaaatcaaat cgcaccatct
    41701 ctgtaatagg taaatgcctt tttttcccct gaagttgtcg gaattattcg taataagata
    41761 ttggctacaa ttgaagaagt cttatcaata aaatttccat ttattcggga tctaggcata
    41821 attaacaatc cattctataa ttcttctcat tttcccaaag gaaaattatc cgaattgtac
    41881 agtagtacga aatatcataa aaatagacta attctaaaaa aagatgtgga tattccgctc
    41941 aaattgtgcc caagggggga tgatgaaata tttgaatgag attggatttc ctacaaatta
    42001 agtagtatac tgataaacag aactattacg attttctcta agttgactaa ccaaggactt
    42061 tatttgacta tagattctgg taactcgaaa agttttgatt tggttataat caaaagagga
    42121 aaaataaaga atggaataag aattccatga taaaatagag gagagtaacc atactctttt
    42181 gtttgcataa tgcgtatgcg tcatacaatt gaaatataaa aatccattaa gtaaattggt
    42241 gttgagaaat atgaaatttg aaaggaatct tttagtccta tgtaaccagt aatgggtcct
    42301 acccgtactg gaataaataa tatgaatgac tcgctattca cttcactcgg tttctggtca
    42361 ataataagat tatgattatg taggagagat ggccgagtgg ttcaaggcgt agcattggaa
    42421 ctgctatgta ggcttttgtt taccgagggt tcgaatccct ctctttccgt ttatatcgag
    42481 tcatcaacgt tactgatcac aatgtatcaa atcaaattca aataacaatt gatagcatta
    42541 ttccaacagt aagtaagaac tttatttgat ttgatagaga ttctctattc ctaattatat
    42601 tactgtggta cgtaaaatat aaatatggga aaagaaaaaa aaaaatccta ctgccgatcc
    42661 atttgtgata cgtgaataag aaaaaaaaaa atgtggatca aggctcttaa atctatattc
    42721 cttcgacaaa aaaagggtat ggtataaagt caaattgtct gaacctttct tgttattttc
    42781 attaggttca agtctgacgg gaataatatt ctacgactaa caactcattt attttcaaac
    42841 caatccactt actatctatt atttgattta ctaatccttc atattggaat aagtcaatag
    42901 tcaaatgttt tggcaattcc tcccggagcg atgaagcaat ataattttga atcagagatt
    42961 tcgatctttg tttatccttc gtagtaataa tatctcgagg tttgcaacga taacttggta
    43021 tatctactag acgaccatta actaaaatat gtctatggtt aactaattgt ctggctccag
    43081 gaatggttga agccatacct aatcgaaaaa ggatgttatc caaacgcatc tcaagtagct
    43141 gtagtaaaac ctgacctgtt gaccctttgg cttttccagc gatatgcaca tatctaagta
    43201 attgtcgttc tgtcagacca taatgaaaac gcaatttctg tttttcttct agacgaatac
    43261 gatattgcga ttttttccca gaacgcaatt ggtttttaag atcacttcca gatctgggcc
    43321 ttttactagt taatcctggt aaagccccca gacggcgtat ttttttgaaa cgaggccctc
    43381 ggtaacgaga cataaaactc ctttttttta ttgaaaaatt taaagaaaaa tctaaattaa
    43441 gactgaacta aaggataaac aaagcaaggc taaatctact gaagtataca atactaaagt
    43501 agaatgaaaa tagaatgaaa tgcattgtat caatatctat atttttttgt atatgatagt
    43561 aaggaagtta agtctctgtt ttatgatttg ttctgtatag atctaattgc tccattccaa
    43621 tctatttttt attcatagtt gcaagttaac acgacataat agatcagcga ccgatatttg
    43681 aagaaaggag ggagaagata ttatcaatca tgaaaaaata gatagataaa agccggctat
    43741 cggaatcgaa ccgatgacca tcgcattaca aatgcgatgc tctaacctct gagctaagcg
    43801 ggctcacata gcagaaatag aaatagtgaa tagggagtcc ggaaactacc agatttaata
    43861 tattagctat taatttattt taattaatat ttattttttt tttattcata atattaataa
    43921 ttacttaata ataatactta aaaatacata atattttcat aattattact tgatgtaaga
    43981 atataatatc aaattcaatt tgatattata ttttagaaaa gtctaattat ttcttagaac
    44041 agttatacca aattatgcta aataattatt aattatctct aaataaataa tataattaat
    44101 tatattattt attatattat ataatattaa tgatagtgaa tccattcata agataagaat
    44161 aaagatcata agataagaat aaagacatta ttattataaa gatataattc aaattataat
    44221 taagacattc ctttgttgtc attcagagaa gatagggcga aaaaaaaaaa aataataagt
    44281 aattgagtat cgatccttcc agtattacaa attgcgtttt taaagtaaaa attaagggag
    44341 gagagatata gaggcgggat atatctattc atattgaatt ggaggcgcat caatgataga
    44401 atcatgtccg attggaacaa atagggttca ttcaatacaa tggaaatgat agagaatgga
    44461 aaaaaaaaaa aaaaatagtg gcatacactt ttagatataa gaatcattat ctaataaatt
    44521 caacgcaatg atttgattcc aagataaata aaataaataa aagaattgaa tagaattaca
    44581 actggatcct gccgcaaaag gggatatggc gaaatcggta gacgctacgg acttgattaa
    44641 attgagcctt ggtatggaaa cctgctaagt gataacttcc aaattcagag aaaccccgga
    44701 attaaaaatg ggcaatcctg agccaaatct tgattttgag aaaaagggtt taatttagag
    44761 tttttataat ataaaactac aataaaaaaa gataggtgca gagactcaat ggaagctgtt
    44821 ctaacgaatg aagttgatta cgttgcgctg gtagccggaa tccttctatc aaaattacgg
    44881 agaggatgcc cgccctatat acgtatatat acatactgac atagtaaacg attgattaat
    44941 cgcggcccga atccattata atatatatat atgaaaaatt taagagttat tgtaaatcta
    45001 ttccatattc caatcaaagt ttaaggaaga atcgaatatt cagtgatcaa attattcatt
    45061 ccagagtctg tatagatctt tttaaaaact gattattcgg acgagaataa agagagagtc
    45121 ccattctacg tgtcaatacc gacaacaatg aaatttatag taaaaggaaa atccgtcgac
    45181 tttataagtc gtgagggttc aagtccctct atccccaata aaagcccatt ttaagtacta
    45241 acttaactat acttcctaac tactttttat cttatttttt tttttttaat ctaagaaatt
    45301 caggggctgg gtaagatttt ttaatactct cttaattttt tagtcccttt aattgacata
    45361 gataaagtgc tctactagga taatgcgcga gaaaaggtcg ggatagctca gttggtagag
    45421 cagaggactg aaaatcctcg tgtcaccagt tcaaatctgg ttcctgacac gtaaataatg
    45481 tatcaaataa ttagtcatat acaaattaat gggatatata ttcattaata gcctcaagca
    45541 ttatatatat gtatacctaa attctatatc atctaggtat aattaggtat aatagggtat
    45601 atgggtagtg tatggatata gacctccatt tttgagatgg ataaaatata taaagaacaa
    45661 aatgggatta tgctttattt tattttttgt ttgttcatac cgtgctttct ctcacccaaa
    45721 tgttaagcct tcatatatat ctaacatata tatctaaaat taataagtta aaggattggt
    45781 taaaaaactt aaaagtctaa aggagttgaa ggatagaaat aaacagaatg tatttcaaac
    45841 acagtacaaa taaaatctga tccttttgca tttctgaatt tagttttcgt attttctttt
    45901 atatttattc tatttttcac tcctacttat actttattta actttttttt acttcctgag
    45961 atccctctaa agtaatgtgc gcggtacaaa gttcatgtta catggtacag aactcttttg
    46021 attcatccta ttctattgtt tttgctcatc cgaaatgtat atctttcaaa ttggggaata
    46081 tcaatgaagc atctttttta gcttttaacc catccagaat acgaattaga gtgcagttac
    46141 tctgtttcat ctgaaacagg atgtttcaat attctttaaa tgaattctgg aatcgtgtca
    46201 ttatcgtata cattaacatt agtttcttgt cattcaatga gcatcttgta tttcatagaa
    46261 atttggagta atatagtcct tacgtagggg ccagcctatc caactttcag gcatcaagat
    46321 acgtttaagg cgtggatgat tattataaga gattcccaac atatcatatg attcccgttc
    46381 ttgaaaatct gcacttttcc aaacccagaa aacagacggt attctaggat tattccttgg
    46441 gacaaagact tttatgcata cctcttcagg tttatctata ccataccgta ttctcgtaag
    46501 atgatacaca ctagctaaaa atccacctgg tgctatatca taggcgcact gggagcgtaa
    46561 ataattgtaa ccatagacat atgaaatgac agcaatggag tcccaatcct cagtttttat
    46621 ttgtaaagtc tctattcctt ggtaatcgaa gcccaaagat ctatgaacta gctcatgctt
    46681 gactagccaa tcagataaat taccctgcat tttcttgatc tctcccacat ttgtacattt
    46741 ataatttata tgagtatttc acatttacaa tggaattttt aaagattaac ccgctgtttt
    46801 ctgtttatta ttctgcacaa aagaacccgc tttattcact aattcgcggg aagatactga
    46861 atttttggat ttgaaaaatg tttcagaagg tatctccgaa gtagatggtg attgataaag
    46921 caatccttga tcataatttt cagtatgaag gctacactga acataaaact tatgattggt
    46981 agtaaaacat cgattttcct gttgaaacac agttctatct tcagagattt ctcgagatat
    47041 cttcttacga agttttgtta tagcatctat aattgcctct ggtttaggcg ggcagcccgg
    47101 caaatagaca tccacaggaa ttaacttatc aactccccga acagtactat aagaatcagt
    47161 actgaacata ccccctgtaa tagtacacgc tcccatagca atgacatatt ttggttcagg
    47221 catttgctca tataatctga ctaaagaagg agccattttc attgttactg tgccggctgt
    47281 taaaattagg tctgcttgcc taggactcga tcttggtacc aatccataac gatcaaagtc
    47341 gaatcgtgaa cctattaatg aagcaaattc aatgaaacaa caactggtac cgtagagaag
    47401 tggccataaa cttgagagcc ttgaccaatt cgaaagatca ttcaatgtag ttgaaataac
    47461 tgaattgggt gttgtttggt caagtaacgg aaactcaatc aaattcataa ttgtcttaat
    47521 gtcatctttt ccttctcttt tattgtctga atattcagct aagaccattc taatgctcct
    47581 tttcgccatg cataaactga acccacaatt gggataagca cgaaaattaa agcttctata
    47641 aatacggata cacccaatac atcgaaactc attgcccatg gataaagaaa gaccgtttca
    47701 acatcaaaaa taacaaaaac tagagcaaac atgtaatagc ggattcggaa ttgtaaccaa
    47761 gcatctccca tgggttctat acccgattca taactagaga gcttctccgg ccccttacta
    47821 attggtgcta aaactccgga aattacaaat gctaagatag gaataacact tgatattatt
    47881 agaaatgccc aaaaaatatc atattcgtga agcagaaaca taagtgcacc cctattaatt
    47941 aatttaatgt ggaatatgct gaattattcg attagaattg taattgtcaa ttaatccaga
    48001 accaaaactt cttaggagaa acaagaattg attttaattt aatcaaacca catagagttt
    48061 gtttgctgcg ggacatgtct tgtttcattt ttaatttaaa gattcattca ttatatcatt
    48121 tatttttcat tgtttgtatt gactcgatat aaaaaattta atacatcgaa ctattcgaca
    48181 gaccaaatta cccaaccaac tcaactgata gaatataaaa tcaaactcaa gttgatacat
    48241 ttaggactaa ttaatcatat ccaaaacaat caattggagt tattgttctc gattagtctg
    48301 gggacttcca caaaacaaat acaagaccaa aaaaagaata ggtcctaggt ccatgtgacc
    48361 tatgattcga tttggttagg tcaggctaaa gtttttagcc agcatcatgt catgcacgaa
    48421 aattaatgaa aaggtatggg tattttatcc aagccaagat ttgacaaata ctgtgttaga
    48481 tctattaaaa ttggatccat taaaatgcat tgttcttgtt tttatttttc tgtccctata
    48541 tacttacatg aacatgtagt aatgctttta tttctatgga ccaacctatt ggccttttca
    48601 taaaaaagca ctaataagga aataaaatct atttctaaaa aatagaatgt attagggcta
    48661 tacggactcg aaccgtagac cttctcggta aaacagatca aactttttat tattatcgaa
    48721 atgattcgaa ctgtttcaaa gacccaacat gcattttgtt gcattgggct ctttcattaa
    48781 ctgatgtaaa tattcagtta gtccaccata tttttctttc ctttattacg ggaagaaaaa
    48841 aagataatga gatggttcca tgtgctctga ttcattattt gtattctaat ctaagagcaa
    48901 taccaaagtt tttcaaagaa gggttacctt gacttaggtc tgcctccggc ctaaattaac
    48961 ctaagttaaa tagagtctcc gccgctccgc tgcaagagtc aaatatgaga cttcatacac
    49021 cttaaagttc atagaacgaa aagaggttat tttgattgag gtccttaaac tcattatgcc
    49081 tggcattgaa tgggctgagt attaacctta tcaactataa aggattctat ttggtatctg
    49141 aattcgtacc tgaatcagac cgaaccaaaa atttgtcatg ctattgttct tttgttctct
    49201 cgagtttaat ttatggagta agacatcgat ttctcaataa gataaattat gttcattgca
    49261 taattggctc ccttgaaaag cattggcgca tgtgtaaacg aggtgctcta cctaactgag
    49321 ctatagccct tgttcataga tatcttaaca tatagataat ttcttgtcaa gatggattgg
    49381 atattccatg atcccacagg atagttctat ggctaaagga gattggtatt gcttataaat
    49441 aatattccat ctataattcc ccaagtaatg gatccttttt gatgataaat aacctactta
    49501 actcagtggt tagagtattg ctttcatacg gcgggagtca ttggttcaaa tccaatagta
    49561 ggtagaactc attagatacc ggagtcaatg gtatctaata agtttttcta ccatattttt
    49621 tcttttagtt gtatcaaatt agactttaac tgtattccat ttcaattagc agaattgaaa
    49681 tgggatatgt atagtataat aaataacttc cacttctaaa agataaaaaa cttcttttga
    49741 ttgattattt ttatttattt ggaaatatta ttgatagcct ctactcgtgt cctagcccgc
    49801 ctgagagcta gatttgcctc aattgcctgt ttcttacctt cagctctact taagttagct
    49861 tcagctattt taagagcttg ttgagcttct tgcggatcaa tgtcagtact catctctgca
    49921 tcatttccta aaatagtgat ctcattatta cctatcctag cgaaaccgcc catcagagcc
    49981 acagttaacc attggtcatt gaggcgtatt ctcaaaagac cgatatctac agctgtagca
    50041 ataggggcat ggtttggtaa tacaccaatt tggccactat tagtagataa aatgatttct
    50101 ttcacttctg aatccaaaat aattcgatta ggagtcagta cacaaagatt taaggtcatt
    50161 tcttcaaatt gctctcccct tctaagttca tagctttcgc ggtagcttca tcaatgttac
    50221 ccaccaaata aaaggcctgc tcgggaagac catctaattc tccggaaaga atcaattgaa
    50281 accccttaat tgtttctgcg agagcaacat atttacctgg agaaccagta aatacttctg
    50341 ccacgaagaa gggttgtgac aaaaaacgct caatttttcg tgctcttgct acagttaaac
    50401 ggtcctcctc ggataattcg tccaacccaa gtatagctat aatgtcttga agctctttgt
    50461 aacgttgtga agtttgctta actctttgcg caatttcata atgttcctcg ccaacaatcc
    50521 gaggttgtaa catagttgac gtggaatcta aaggatccac tgccggataa atacctttgg
    50581 cagctaatcc tcttgatagt acggtagtag catctaaatg tgcaaatgtc gcggcaggag
    50641 cagggtcggt caaatcgtcc gcaggtacat aaactgcttg gatcgaagtt atggatccct
    50701 ctttggtaga agtaattctt tcttgcaaag aacccatttc tgtactaagt gtaggttgat
    50761 aacctactgc agaaggcatt ctccctaata aggcggatac ttccgatcct gcttggacga
    50821 aacgaaagat attgtcgatg aataaaagta cgtcttgctc attaacatcc cggaaatatt
    50881 ctgccatggt tagggcagtc aaaccaactc tcatacgagc tcccgggggt tcattcattt
    50941 gaccatagac tagagccact tttgattctg caatattttt ttcattaatc actccagatt
    51001 ctttcatttc catgtagaga tcatttcctt cacgagtacg ttcgcctact ccgccaaata
    51061 cggatacgcc tccatgagct ttggcaatgt tgttgatcaa ttccatgatg agtactgttt
    51121 tacctactcc agctcctcca aataacccta tttttcctcc acggcgatag ggagctaaaa
    51181 gatccactac tttaattcct gtttcaaaga ttgataattt tgtatctaac tgtataaagg
    51241 caggcgccga tctatgaata ggagatgttg tgcgagtatc tacgggacct aaattatcaa
    51301 caggctcccc aagaacattg aaaattcgtc caagagtagc tcctccgact ggaacactta
    51361 gaggagttcc cgtgtcaatc acttccatcc ctctcatcag cccatctgta gcattcatag
    51421 cgacagctct aactcgatta tttcctaata attgttgtac ctcgcaagta acattaattt
    51481 gtggaccggc agtatctcga cccttaacta ctaaagcatt ataaatatta ggcattttgc
    51541 cgggggtaaa aacgacatcc aataccgggc caataatttg agcgatacgc cctaggtttt
    51601 tttcttcaag cgtggaaacg ccaagaccag aagtagtagg atttattctc ataataataa
    51661 agtgaaatat gtcgaaattt ttgaatagta ctgaaaaaaa tatgtccgat atcaaattga
    51721 tcagttaatt caataataaa taaatggagt tagcattcga tttagtttgt accactcaaa
    51781 tgaatccaat tcaatcattt acactacaca ttgaatgatg aaattttcaa gttcaaccaa
    51841 tctttatttc tttttttatg gatttttgtg ttttatacta cgatttatgc ctagtttcac
    51901 atctaggatt tacatataca acatatatca ctgtcaagag ggaattttta ttagtatttc
    51961 atttcttaga ttaataataa gaagggatat actcctccat tagaaacttg caaaacaagg
    52021 attgggttgc accatatata taaaagagta tacaataata tagatataca ataatgatgt
    52081 attttattta tcaaatacat ggtctaataa caaaccaatt ttaacatttt aattagttta
    52141 taatattcgt taaatatttt gtgtttgaaa aattgttgtc aaaggttttg agttatttac
    52201 gcctaataca tatcgagtag accctgttgt tgtaagaatt cttaattcat gagttgtagg
    52261 gagggactta tgtcaccaca aacagagact aaagcaagtg ctggattcaa agctggtgtt
    52321 aaagattaca aattgactta ttatactcct gactatgaaa ccaaagatac tgatattttg
    52381 gcagcattcc gagtaactcc tcaacccgga gttccacccg aagaggcagg ggcagcggta
    52441 gccgccgaat cttccactgg tacatggaca actgtgtgga ctgatggact taccagtctt
    52501 gatcgttaca aagggcgatg ctaccacatc gagagcgttg ttggggaaga aaatcaatat
    52561 attgcttatg tagcttatcc tttagacctt tttgaagaag gttctgttac taacatgttc
    52621 acttccattg tgggtaatgt atttggtttc aaagccctac gagctctacg tctggaggat
    52681 ctgcgaattc ctacttctta ttccaaaact tttcaaggcc cgcctcatgg tatccaagtt
    52741 gaaagggata aattgaacaa gtatggtcgt cccctattag gatgtaccat taaaccaaaa
    52801 ttaggattat ctgcaaagaa ctatggtaga gcagtttatg aatgtctgcg cggtggactt
    52861 gattttacca aggatgatga aaacgtgaac tcacaaccat ttatgcgttg gagagaccgt
    52921 ttcttatttt gtgccgaagc aatttataaa gcgcaagccg aaacgggtga aatcaaagga
    52981 cattacttga atgctactgc gggtacatgt gaagaaatga taaaaagggc cgtatttgct
    53041 agagaattgg gagttcctat cgtaatgcat gactacttaa cggggggatt cactgcaaat
    53101 actagcttgt ctcattattg ccgagacaac ggcctacttc ttcacattca tcgtgcaatg
    53161 catgcagtta ttgatagaca gaaaaatcat ggtatgcatt ttcgcgtact agctaaagca
    53221 ttacgtatgt ccggtggcga tcatattcac tctggtacag tagtaggtaa actggaagga
    53281 gaacgcgaga tgactttagg ttttgttgat ttactgcgcg atgattttat tgaaaaagac
    53341 cgaagtcgtg gtattttttt cactcaagat tgggtctcta tgccaggtgt tctgcccgtg
    53401 gcttcggggg gtattcatgt ttggcatatg cctgctctaa ccgaaatctt tggagatgat
    53461 tctgtactac agttcggtgg aggaacttta gggcaccctt ggggaaatgc acctggtgca
    53521 gtagctaatc gagtggcttt agaagcgtgt gtacaagctc gtaatgaagg gcgtgatctt
    53581 gctcgtgagg gtaatgaaat tatccgtgaa gcttgcaaat ggagtcctga actagctgct
    53641 gcttgtgaag tatggaagga gatcaaattc gagttcgaac cagtagataa gctagataca
    53701 gagaagaaat aagcgcgtgt aattcagtaa ttcctgtttg ttctcctaat tgtaattaaa
    53761 ctcggctcaa tcttttccta aaaaagattg agccgaatcg aataaggaat gagtatctta
    53821 tacttcttaa atattactac tctaatacta tagtaaatat ataagtataa atatctaagt
    53881 atatattgac tattaagtat agtatttata tattttatat gcacagatct tacctatata
    53941 cacaagatct aaatacaaga ttaaggtcga agacaaaaca accccatatt tctttcttat
    54001 ttgtattatt tattatttta ttgtttattt tatcgttgga tccataatta aaattaaatt
    54061 aatcctatgg attcttggta ttattgggga ttattggtgg atcattttat attgcgtagc
    54121 ttcagaccat agatcaagcc agggaagggc tacttctacc cctcctgtat attgtctttt
    54181 tcgttccatg ttgcaataca aatgtattag ttaattatat gagattgtat gaaaatgaat
    54241 tctttattta gaggaataaa aaaagaacga tttatccttg ataatttgtc catgacgtga
    54301 gagaaccctg tctttatagt tataattgag gaaaagacta tatacataat aaaaaaatga
    54361 ttattcatcg aatgactatt catctattgt attctcgtca aatagggggc gataagactc
    54421 tatggaaaaa tggtggttca attcgatgtt gtttaacaaa aagttagaac atagatgtgg
    54481 gttaagtaaa tcaatggata attctgatgt tattggaaat accagtggaa gtgaagaacc
    54541 cattataaat gataagggga aaaacactcc tagttggagt aatagtgaca attatgcttt
    54601 cagtaatgtt gattatttat ttgatatcgg gaatatttgg agtttggtct ctgatgacac
    54661 ctttttagtt agagatagta atggtgacaa ttattctgtc tattttgata ttgaaaatca
    54721 gatttttgag attgacaatg atagttcttt tatgtttatg agtgaactag aaagtttttt
    54781 ttctagttat ttgaatagtg ggtccaagaa ctactattat cattacatgt atgatactca
    54841 atctagttgg aataatcaca ttaatagttg cattaataat tatcttcatt ttgaagttag
    54901 tattaatagt tctatttcag gtgataccga ttattacagt aatagttata attatagttt
    54961 catttatact gaaagtagtg aaagtgggaa ttcgagtata aaaactagta ataatggcag
    55021 cgatctcaat ataagagagg agtctaatga tttcgatata aatcaaagat acaaacattt
    55081 atgggttcaa tgcgaaaatt gttatggatt aaattataaa aaatttttta agtcaaaaat
    55141 gaatatttgt gaacagtgtg gatatcattt gaaaatgagt agttcagata gaatcgaact
    55201 tttgattgat tcgggcactt ggaatcctat ggatgaagag atggtctcta tggaccctat
    55261 tgaatttcat tcagaggaag aaccttataa agatcgtatt gatttttatc aaagaaaaac
    55321 gggtttaact gaagctgttc aaacaggcat aggtcaacta aatggtattc caatagcagt
    55381 tggggttatg gattttcagt ttatgggagg tagtatggga tccgtagtcg gcgagaaaat
    55441 cacccgtttg atcgagtatg ctactaatcg atctttacct gtcattattg tgtgtgcttc
    55501 tgggggagca cgcatgcaag aaggaagttt tagcttgatg caaatggcta aaatatcttc
    55561 tgctttatat gattatcaat caaataaaaa gttattctat atatcaatcc tgacatctcc
    55621 tacaactggt ggagtaacag ccagttttgg tatgttggga gatgtaatta ttgctgaacc
    55681 aaatgcccac attgcatttg caggtaagag aataattgaa caaacattga ataaaacagt
    55741 acccgatggt tcacaagcgg ctgagtattc attccataag ggcttattcg acccaatcgt
    55801 accacgtaat cctttaaggg gtgttctgag tgagttattt cagctccacg gtttctttcc
    55861 tctgaatcac aattcaatat attaaagtat agcactcgat tcaattaaat tatttgtagc
    55921 gaacgagtat ttagttcatc gtaaaaaaaa aacttaagtt taagaagagt agtgttttct
    55981 taggataaac aaagataaaa gagttaagtt tctccttccg aggaattggg ggaagggaag
    56041 acattaataa aaaaagaatt ttatttggcc ttcttaacgt atcaatttca ttttaataga
    56101 gacaataata taaatatatc ttattatctt attaataata tatcatattt gaatcttaat
    56161 attaattata agatataaga ttcaaatatg atatattata gaaaggagtg aaagaaccct
    56221 cactttgatt ttttattata gaatcgagtt actgtttgtt ttgttggatt cgattagtga
    56281 aagtcgcgaa ctcataataa actcttaaat acccttagta aaaaaaaaaa aaaaatagaa
    56341 agaatcaaaa aggatggaag aagaagaata ggaaagtttt ttatattaaa gtgaattatc
    56401 atacatattt atgtagaacg atgaattagg tacacttaat tcaggtctat attccttgca
    56461 cttattaact acttaatatt atttatatta gatatactta tcataagata tctttaaaat
    56521 acaaatatta aattggggca cccattctat gacagatcta ccctctattt ttgtgccttt
    56581 agtgggccta gtatttccgg caattgcaat ggcttcttta tttcttcatg tccaagaaaa
    56641 taagattgtc tagattcgat gagagcaaat ctcatcaatt tatttcaaca ctggatcata
    56701 atacacatat ttatttagtc taatatggta cgatatgtgg ctctttccga acacaaatga
    56761 gagactcata tgcatacgga tacacgatat ctacataaat gcagattata tatgggtata
    56821 gctggttaaa aatggatcgg cgaatagttt gaaatataaa gtcaatttat ctaactaatt
    56881 actcctaata gttcccgtca aaatagtgct agttgatgag agttacttgg gggtcaagaa
    56941 aagtaaagtc aaattcattt gggttattct ctcaattcca atcgaataca accttaatat
    57001 agtaagtata gtatgaactg gcgatcagag catatctgga tagaacttat aacggggtct
    57061 cgaaaaacaa gtaatttttt tttggcctgt agcctttttt taggttcatt agggttctta
    57121 gtggttggaa cttccagtta tctcggtagg aatcttatat ccgtatttcc atctcagcaa
    57181 atattttttt ttccgcaagg aatcataatg tctttttatg ggatcgcagg tctatttatt
    57241 agctcctatt tgtggtgtac aattgcgtgg aatgtaggta gtggttatga ccgatttgat
    57301 agaaaagaag gaattgtttg tatttttcgt tggggatttc ctggaataaa tcgtcgcatt
    57361 ttccttcgtt tccttatgag agatattcaa tccatcagaa tggaggttaa agagggtctt
    57421 tatcctcgtc gtgtccttta tatggaaata agaggccaag gggcggttcc cttgactggc
    57481 actgatgaga atcttactcc acgagaaatt gaacaaaaaa ttgccgaatt agcctatttc
    57541 ttgcgtgtac caatcgaagt attttgaaat gaagaattta atgttttctc agtatgaggg
    57601 aggggacttg ctaattccct ttttaataca attgaagttt attcaaaaaa cttatttgat
    57661 taaaacatat tagattttat ttctcccttc tgttagcggg taaacccaca tggaataaaa
    57721 caaaagtggg agattttata tggaacaact aaattctaat aaaaatccat tttttctata
    57781 ccaaaacccc ttttttatgc gcagggagcc cctaatttag aatttatact aaataaaatt
    57841 ttatataatt tatactaata aaaataaaaa gtctaattaa gtatgcattc atcaaacata
    57901 ttcgaacatt tattttgtaa tacagaattc atctttttag acccaatatt tcgaatttat
    57961 aggttacatt attcctggac tgtggttagg tggtgaaaca tttcgaaata attatccgag
    58021 aaggcatttt ttatttcgaa atccaaatca tattcgttac ttctagtgga ttttcgagta
    58081 ttcattgata ggatcaaata acaaatggag atgaaattag ttggaattta cccaatggag
    58141 atatctcaat attttctaaa tacaaggact aaattttgac acaaaaatgg gaataaattc
    58201 attggttcga tacgatacct tagttataga atctgtgttc agataaatat ctgataaaat
    58261 ccacgaatgc agcggattca ttaacaattt acagataaaa aatgaaaaaa aaaaaaaaat
    58321 cattgacttc cctcccatat cttgtatcca tagtattttt gccctggtgg gtctctcttt
    58381 catttaataa aagtctggaa ccttgggtta taaattggtg gaatacccgg caatccgaaa
    58441 ctttcttgaa tgatattcaa gagaaaagga ttctagaaaa atttatagaa ttagaagaac
    58501 tattcctctt ggacgaaatg ataaaggaat accctgaaac acagatacaa aagcttcgta
    58561 taggaataca caaggaaaca gtacaattag tcaaaacaca cgatgagtat aatctccata
    58621 tcatttttaa tttatcgaca aatataatct gtttcgctat tctaagtggt tattgtattc
    58681 tgggtaatga agaacttgtt attcttaatt cttgggttca ggaattcctg tataacttga
    58741 gtgacacaat aaaagctttt tcaattcttt tagttactga tttatggatc ggatttcatt
    58801 caacccatgg ttgggaactt atgattggtt cagtctacaa cgattttgga ttggctcata
    58861 acgataaaat tatatccggt cttgtttcca cttttccagt tattctagat acaattgtga
    58921 aatattggat cttccattat ttaaatcgtg tatctccttc gcttgtagtc atttatcatt
    58981 caatcaacga ataaagaact catttggtct cttgatatca atcaaataag aatgtttctt
    59041 cgtgtttaaa gaataaagaa agtattttca atcttactta ttctttattt atacttatac
    59101 ctgttcaagg tattcgtccc atattctagt acaattattc cagtacaatg gcagactcgt
    59161 ggatagggaa ctacactaat tagttacctt tctaatttat tgtagaaatt ctgggatcaa
    59221 tgattgaacc atgcaaaata gaaatatttt ttcttgggta aaggaacaga tgactcgatc
    59281 catttctgta tcaatcatga tatatgtaat aactcgggta tctatttcaa atgcatatcc
    59341 catttttgcg cagcagggtt atgaaaatcc gcgtgaagca actggacgaa ttgtatgtgc
    59401 aaattgccat ttagctaata agcccgtgga tattgaagtt ccgcaaactg tacttcctga
    59461 tactgtattt gaagcagttg ttcgaatccc ttatgatatg caactgaaac aagttcttgc
    59521 taatgggaaa aagggggctt tgaatgtggg agctgttctt attttacccg aaggatttga
    59581 attagccccc cccgatcgta tttctcccga ggtgaaagaa aggacggtaa atctatcctt
    59641 tcagagttac cgtcccaata aaagaaatat tcttgtaata ggtcctgttc ccggccagaa
    59701 atatagtgaa attgtttttc ccattctttc ccccgaccct gcaacgaaga aagacgttca
    59761 cttcttaaaa tatccaatat atgtgggtgg aaatagagga aggggtcaga tttatcctga
    59821 tgggagcaag agtaacaata cagtctataa tgctacatcg gcaggaatag taagcagaat
    59881 agtacgtaaa gaaaaggggg gatatgaaat aaccatagtt gatgcatcag atggacatca
    59941 agtggttgat attgtacctc caggaccgga acttcttatt tcagagggtg aatccatcaa
    60001 gcttgatcaa ccattaacaa gcaatcctaa tgtaggaggt tttggtcagg gagatgcgga
    60061 aatagtgctt caagacccat tacgtgtcca aggccttttg ttctttttgg catctgttat
    60121 tttggcacaa atttttttgg ttcttaaaaa gaaacagttt gaaaaggttc aattgtacga
    60181 aatgaatttc tagattcaga aatcctattg agttggtaaa gcaaaaagca ttaatttttg
    60241 tcaatcgata caattatgta tgatcaaaaa attatgtaaa cctcctaagc ttgccttgtt
    60301 tatattgttt tcgcggatgt ccggaattaa ttacttgtat cctaattcct aaaaatagag
    60361 aataggcata caaaagaata ttaaggtaag aaaagggtgg gataaatgaa aggaacaaat
    60421 acttgtatct aggggggatt actagtttta ctaatctgct attcgacaca agaaaggatt
    60481 tattttacac cctttcttgt gtcatcttat attgaaataa taatgatttt ttgtctgttc
    60541 atcaaagatt actatatttt tcgtgtctat cgaaatccct tgtttcggtt tttaatttct
    60601 atttataata aagtagtgga caaacaaaaa aagggttagg gggaataatt cattgagcaa
    60661 atggaacttc ttcaattatg caatattcaa ttaactttta aactttaaat ttaatacatt
    60721 attcaaacaa aaaataaaaa caaaagaata gagtagtttg aaacatcaga tcagagccaa
    60781 ggatccccct tttgttattt ctaggaatat atatataata tttttattat gttgactgga
    60841 taattttcca atttgtatct tatggaatac attaaattaa atggaataga tcaaaatctc
    60901 actttaagag ttaagaactc agcggggcct cgccgccagg ggataaggcc cgctgagttc
    60961 ttaccttttc atgtttacaa tctggttcat cctattacta cagagatgaa cccaacccgg
    61021 aatatgaacc gtaaaagaaa atacctatta aaccgatcac aggaatacca gttacagtac
    61081 ctatcagcca aagaggaatc cttccagtag tatcggccat tttccccgct ttcctccaca
    61141 tttaatcaaa ttgtcatact agagacaaaa acagtcatga ataattatga gaatggtacc
    61201 cttccgaatg gcataagaga ttttatatta ttctccttct ttctctcaat tgaagaaata
    61261 attggaaaat aaaacagcaa gtacaaaaat gagtaataaa ccccagtata gactggtacg
    61321 attcaattca acattttgtt catttggatt tgattgtgtc atagttctat aatttgaatt
    61381 aggtttatcg ttggatgaac tgcattgctg atattgaccc caaaaaagaa acggtaggta
    61441 cagctagtcc atgaacagcc aaccatcgca ctgtaaaaat tggataggtt ctatctatgg
    61501 tcattggaag cctcctatcc taaaaggatc tactaaattc atcaagttgt tccaaaggat
    61561 caaaacggcc ggttattaat ggaatccctt gtcggctctc tgtgaaatat tcatttggcc
    61621 gaggacttcc aaacacatcg taagctaaac ccgtactgac gaataaccaa cccgcaataa
    61681 atagggaggg tatagtaatg ctatgaatga cccagtatcg aatactggta ataatatcag
    61741 caaaagaacg ttctcccgtg cttccagaca tgctgagctc cacaaattct ttcttgtaca
    61801 ttcaaaaagg gaatcgattc tgtgaaagat gaaagggatc agtaaatcga aaacaaaact
    61861 actgaatatt gcatctttgt aagatcgtca attttatacc aaaggtgtat ttagagtata
    61921 tcgaatcagt atagctatcc ttcctctggc acagcaacgc agtctcaatt agtaccaaaa
    61981 tgctacattt ccctttttgt tctttggata tgcataaact ttatgttatg gaataaatta
    62041 atacaatata aaattcctca aattatttat aatatttcaa ggtttccatt atgggtttcg
    62101 taatagatag agatagaaag tcaagatctt gagaaagtgt gaatccatgg gttttaacta
    62161 attcatgtaa agatattatc atatttacac aattcaatta tatgcaaaat ttataaaccc
    62221 tttttatggt taaatatttt tttgtttaga atactttcat ttacttagct tagttggtca
    62281 tacaatacat aatacaataa ataataacat agattatgat atgatagtgt gtttgatgaa
    62341 aaaaccgaaa atagttagaa caatcaatat acagaatatt ggcgatgcaa caaccgttgt
    62401 tgccaaagca aggttatttt ttgactgaac tacaaagata gaactctatg atatggaaag
    62461 acagagtgta gaagctaaaa agatactgga agttgctcat cttcaaatcg agttggaccc
    62521 gaaaaaaaaa aaaaaaataa taaaaaggag gtatcgggcc tgggccgtcc gattgaaaag
    62581 aaagtgggtt aaatcctatt gaaaataaat gattcaaatt gaaattattt taaaatccaa
    62641 ttattctttt ttttttttta gttatacgat agagttttta ttactttcac tcaactcacg
    62701 aattgcacaa tgaatctgtt gatttggaat cacatgaccg gttgatgtca catcagagca
    62761 atcgattttt tctactatgt aattctatct tttttagtgc tatctataat gactgatcaa
    62821 ttaagatgga actaagttaa tattgtctac tgtcaatagt ttttcttact gtcgtatctg
    62881 ggaaaattga aacttaggta agtgttttat caacatatgt agtaaaagaa catatctaat
    62941 ttagcccttt catgtctact ataactagtt atttcggttt tctattagct gcttcaacta
    63001 taacctcagc tctattgatt ggtttgaaca agatacgact tatttgaaat aaattgaatg
    63061 aacaatttat aaaaataagt atttctctta aatgccaggt cttccatagt cccgcgggcg
    63121 cgggaattgc caattctcgg ttattgagat tcgcggacaa ttcagattaa tatttaggga
    63181 tagatcttac ctctcttttt attctctcaa acaaaaaata gaaatgattg aagttttttt
    63241 atttggaatc gttttaggtc taattcctat tactttggca ggattattcg taactgcata
    63301 tttacaatac agacgtggtg atcaattgga cctttgattg aaaaatatat tttttgattg
    63361 acctcctact cctttccttg aaaggaggtc aaatttaagt ttattaagtt attttattgt
    63421 atgtgattcg acataacatc acgctctgta ggatttgaac ctacgacatc gggttttgga
    63481 gacccgcgtt ctaccgaact gaactaagag cgctttctta ttacagggga tacgactgta
    63541 aaaaaaaaaa aaaatttcta tgtacccaaa aatatcttgc aaacacctag tatagtatgc
    63601 aaaaattaaa gattatatag ccaattttaa aatttaatca atctcgagta atctcccgtt
    63661 actgcccatt agtagaagta ataggtaggg atgacaggat ttgaacccgt gacattttgt
    63721 acccaaaaca aacgcgctac caagctgcgc tacatccctt ttaaaaattg ttttacaatg
    63781 tcattgtaca aaatccttgt cttgttttcc acatttttat tttcttcttg attttagact
    63841 ttatttatta tattaaaata ttgtatatat attatataca tctaaaacct aaacgcataa
    63901 aaaaattaat attaatcgat aacactcagg ctttttttta aggacaagaa cattgactcg
    63961 ttcattgtac atatccattt tagttaggaa ttctgcataa aaataaatac aaattatctt
    64021 gaactacgac atctgctcat atatataatc tatgtctata gttttacaat aaacaataaa
    64081 aaggaggatt ttcaatgcga gatataaaaa catatctctc cacggcacct gtgctaagta
    64141 ctctatggtt tgggtcttta gcgggtctat tgatagagat taatcgttta ttcccagacg
    64201 ccttgtcatt tccttttttt tgattattga tatgcaaaaa ataaaaaaaa aattagagat
    64261 ttaattctat gtgacgtgat taaaaaataa aaaaaaaaaa aaatgtatta aacccaagca
    64321 aaaagttgat ctaataaaat gatatttgga aaaacataaa tagaaatgcg ggtccagtct
    64381 aggagaggct ccacgaaatc ataacacagt aaagaagata cataactgaa atattggtat
    64441 tagtatagga ataattgata gttagaaaaa aaattgtatt acttaaaatt atatataata
    64501 ttataatata taattgatat ttaaataaaa ttaaataaaa aaaatatata gattcaatct
    64561 atttaatttt cattattact cttaaattaa ttgaattaat taatattaat tacaatgaaa
    64621 tcttttttaa attaatttca aattagtaac ttctattaat tttttgttct ttattatttt
    64681 cagatcgaaa atagaaaagt taagtcgatc caaagggggt tcatggccaa gggtaaagat
    64741 gtaagggtca taattatttt ggaatgtact tgttgttgtg cccgaaatgg tgtcaataaa
    64801 gaatcgccgg gtatttctag atatattact caaaagaatc gacacaatac acccagtcga
    64861 ttagaattga gaaaattttg tcgttattgt cacaggcata cgattcatgg ggaaataaag
    64921 aaatagatcg aacggaacat atgtgcaatc ttttcttttc attccaactc aaagagcaga
    64981 aagaggaaga acatataaca taatcataat ataatacaaa ttatattcaa attagaaatt
    65041 atacaaataa aaccccactt tggccggatc ttaaattaat aaagaaatag aattttagaa
    65101 ataaggaata aaccatggat aaatctaagc aaccttttcg taaatccaag ctctcttttc
    65161 gtcggcgttt gcccccaatt gtctcggggg atcgaattga ttatagaaac atgagtttaa
    65221 ttagtcgatt tattagtgaa caaggaaaaa tattatctag acggataaat aaattgacct
    65281 tgaaacaaca acgattaatt actattgcta taaaacaagc tcgtatttta tcttcgttac
    65341 cttttcttaa taatgagaaa caatttgaga gaaccgagtc gatccctaga actgcgggtc
    65401 ctagagccag aaataaatag gcatattcct caattgactc aaaactccga ttggaattca
    65461 agctcaaatg gattggatgt tttgctcgaa aagacccaga atccaggttt aattcttgtc
    65521 ttataagaaa caaaaaaagg gggataagca atttttttta ttgaagcatg ttcgttcatt
    65581 cctacctact tttcttatct taattttatc tcaatttagt ttattctatc ttcccggagt
    65641 tcattctccg gggaattctt gttcaatcat tcctgtatat tactttatag tttcctttat
    65701 tttatgatct tattggaaat catgtaaaga caattcttat ttgatatagc tatttgcgca
    65761 agtattttac gattaagaag caattgcccc ttgtacagat tgtgtattaa tcgactataa
    65821 ctatggaata ctttattctc gcgagttact gcatttatcc gagtgatcca caaacgacga
    65881 aaatttctct tttgcctgcc cctatctcga tgagaggaaa ccaaagctct cattttatgt
    65941 tgagtaattg ttcgcgtaag tcttgaatga gcccctctaa aggttgatgc aaatacacga
    66001 atttttgttc gacgtctccg agctgtatac cctcgtttaa ctctggtcat tgaatcaaat
    66061 taaactttaa tgaataacta attgaattct cttctttcag tcattatttg tccccccggt
    66121 cggttaataa caaaacggat tattccgata tataaaatat aaattccaat ggcttttgct
    66181 actatgacct tcccaaccac tattttttag ttttattctt tccaggccag acatttggtt
    66241 cacctggaac taagaaattc taccaaatac tatacaaaaa aatagtgggt tccttcgttt
    66301 ctatggttac ttcttaaacg gtgaggccct ctctatgcgc cggagcctca tctctcattt
    66361 aatcaaatgg tattgttaac ttgtatagtt aacattcttg ggctctaccc attaattata
    66421 cagtaatagg cctttttcac agtaagagct atccatacag tgacggcatt taattatgaa
    66481 agttggctag gtagctgacc ctgttagtcc gttctttcaa gaatatgggc ataacctttt
    66541 tgttttgctt cttatcctta taataccatt tcctccgctt aatggataac catttgctac
    66601 caatggagaa ttgcttctca tctcaaattg aggtggttgg atttgcacca atgaaaacca
    66661 taaattccat acacaatata caagaaacaa taagggtata taatatatcc ccattttaga
    66721 tagtaaatag cgttctttta ctctatctat tcattggtat taatcattga tactggaaaa
    66781 attgtctcat ttgctcgagc tcatgatctg aacgagtcgc acatacaccc tagtacatgt
    66841 tcctcgacgc tgaggacatc ctcgaagagc gggggatttc gtgacatttt ttattggctg
    66901 tcttgtgttt ctaataagtt gtttaatagt tggcatgtcg gatatatcaa attatattat
    66961 agaatgggtt ggtttagatc gatcttaacc tgatttttga ttgatgatta ttaattattt
    67021 cgattcaata taagatatca aatcgtgtaa aattcgaatt atggttgaaa ataaaacgga
    67081 atcatggatt tatacgaaat ccgaagtatt ttcattttca accgctacaa gatcaacaat
    67141 gccatgggct tgggcttctg ttgccgacat aaaaacatct cgttccatgt cttcggatat
    67201 aacccacaaa gggttgcctg ttctttgtac ataaactttt gtgaggtttt cgcgaagttt
    67261 caggagttct tccgcttcca ggataaattc tcctgcctgt gcctcataaa aagaactagc
    67321 aggttggtga atcataaccc tgatgatatt gagataacat catgaatggt tcttctatct
    67381 cgcatgatgg gatttaaatt aaagggataa aaaaagaaga aaaaaataga attgaacaac
    67441 cgtacaggca ccttttgtgc attgcatacg gctctgcaat ggaatttatt aaccccctcc
    67501 tccagagaag agggaaagaa atagaatcta tccgatccag ccggatcgtt gaataatcca
    67561 tttgccatcc ttctttatca taagagtaaa aaaatactat gatggttctg ttgctttata
    67621 ttagatattt atatatttat ctagtttgtg atttggcaat cccaaagtgt ctttctgata
    67681 tgatcaaata aggaaaaaat gatttgtgac gctaaaatgt cctcccgaca cataagataa
    67741 aatcgcaaat aaaggttatt tcatactact atctcgatac aaaatctcag gttataaaaa
    67801 acaataatgg tttgttcata tcgaactcaa agtgccatgc tattattact tcatttttcc
    67861 taattcgatt atttatattc gatatggcga aggcatagtc tttttttttt tttttaactc
    67921 attggcgcca agcgtgaggg aatgctagac gtttggtaat ttctcctcca accagaatga
    67981 aagatcccat tgaagcagct aatcccatgc atattgtatg tacatcgggt ggcacaaata
    68041 gcatagtatc ataaatggct attcctggta ttacccatcc gccgggagag tttataaaca
    68101 aataaaaatc cctagtatta tcttctatac tgagatatac catgagaccc acaagttgat
    68161 tggagatctc gctatcaact tcttggccta aaaaaagtaa tctttctcga tgaagtcggt
    68221 tgattaggac aaaattgtat cccttaggaa ccatacgtgc acctttggat gcatacggtt
    68281 caaaaaattg cgaaaaaaaa aaatcaatca atgtatcaat tctagtcttc atttattttt
    68341 tataacaggt ttttattttt ctaaagaagg gcttttcttc gatttttcaa aaacatgagt
    68401 tttggttccc tttctcttcc ttatcaaaaa aaattattga acttattaaa ctaacctctc
    68461 attgatgtat tatttcatcg aaattcaaat cacgatggca ttttcttgtt cttgaataga
    68521 ccctttcaat tcttttaggt tcgtgttcta ctccgggtaa agatttgtcc aaattctatt
    68581 tgcacatata gggcaaatta tctcagtacc gcttcttttt tttttttttt tatgtttcat
    68641 ttcatgcttt ccctcaaatt attccatgct attgaatggc aatttgagat cactcctaat
    68701 aatatataga aagcataaat taaatataaa taaagaatgt ttatgataca aatagtaatc
    68761 atatatatta ccaattttat attttctgaa cggagcctgg atactttatt ttatcgttac
    68821 aagttaacca taaattctta ataatattga tccccaatat aaattgatct aattgcactt
    68881 cacgctccga ataattgatg gttcaatcaa tatttcttgg gcgaaacgga ggatatcccg
    68941 atcggtggag acaacgggta aaccccatat gacctaatat atctgacaag ccgcactata
    69001 cgtcaaccca aactgcgtct tcctctccag gattccgaaa aggtactttt ggaacaccaa
    69061 cgggcattaa attaaagaaa aaagttaagt actatacttc actttaatat ggaaacgtac
    69121 caatgaattt attgtcttca tttttttatg tttattctat tttaaacata aattggatac
    69181 atggattggg tgaatatttc cggaagaaga cagaatgaat aaaaaatttt cacgagcggg
    69241 ttgatcattt gaatgataaa caagtatcta cgcattcatt ctacaaaaaa agggggccca
    69301 acccccattg cgtattggta cttatcgagt atagaataga tctgcttctc tttgttctta
    69361 cgaacaaaat tgttccgtta ttttcaatgg aacgaaataa atcttaaccc tttctcatac
    69421 aaaatctact gaaaaggtta ggtacataac atagtatagt cttttccaat gcgataaagt
    69481 tacatagtgt ccatttttct ttgatatttg ataaaaaagg ggtatttcca tgggtttacc
    69541 ttggtatcgt gttcatactg tcgtattgaa tgatcccggt cggttgcttt ctgtccatat
    69601 aatgcataca gctctagttt ctggttgggc cggctcgatg gctctatacg aattagcagt
    69661 ttttgatcct tctgacccag ttcttgatcc aatgtggaga cagggtatgt tcgttatacc
    69721 ctttatgact cgtttaggaa taaccaattc atggggtggg tggagtattt caggaggaac
    69781 tataccgaat ccgggtattt ggagttacga aggtgtggca ggggcacata ttgtgttttc
    69841 tggcttgtgc ttcttggcag ctatctggca ttgggtgtat tgggatctag aaatattctc
    69901 tgatgaacgt accggaaaac cttctttgga tttgcccaag atctttggaa ttcatttatt
    69961 tctctcaggg ttggcttgct ttggctttgg cgcatttcat gtaacaggct tgtatggtcc
    70021 tggaatatgg gtgtccgatc cttatgggct aactggaaaa gtacaatctg taaatccagc
    70081 gtggggcgca gaaggttttg atccttttgt ttcgggagga atagcctctc atcatattgc
    70141 agcgggtaca ttgggcatat tagcgggttt atttcatctt agtgtccgtc cgcctcaacg
    70201 tctatacaaa ggattacgta tgggcaatat tgaaactgta ctttccagca gtatcgctgc
    70261 tgtttttttc gcagctttcg ttgttgctgg aactatgtgg tatggttcag caactacccc
    70321 aatcgaatta tttggcccca ctcgttatca gtgggatcag ggatacttcc agcaagaaat
    70381 atatcgaaga gttggcacag gactagctga aaatctgagt ttttcggaag cttggtctaa
    70441 aatccccgaa aaattagctt tttatgatta cattggtaat aatccggcaa aagggggatt
    70501 attcagagcc ggctcaatgg acagcgggga tggaatagct gttggatggt taggacaccc
    70561 catctttaga gataaagaag gccgcgagct ttttgtgcgt cgtatgccca ctttttttga
    70621 aacattcccc gtagttttgg tagacggaga cggaattgtg agagccgatg ttccttttag
    70681 aagggcagaa tccaagtata gtgtcgaaca agtgggcgta actgtcgagt tctatggtgg
    70741 cgaactcaat ggagtcagtt atagtgatcc tgctactgtg aaaaaatatg ctagacgcgc
    70801 ccaattaggt gaaatttttg aattagaccg agctactttg aaatccgatg gtgtttttcg
    70861 gagcagtcca aggggttggt tcacttttgg gcatgccaca tttgctttgc tctttttttt
    70921 cggacacatt tggcatggcg ctagaacctt gttcagagat gtttttgctg gtattgatcc
    70981 agatttggat tctcaagtag aatttggagc attccaaaag cttggagatc caactacaag
    71041 aaaacaagta gtctgataga atattactct gatatctttc gtctccactt tttttatttg
    71101 atgacatttt gatgacataa ggtaccagaa aaatcgtgac ttgattgaat cgccatcttt
    71161 aattctttcc ctttctttac tatagtaaat gatccaaaat gaataggtgt ggaagctata
    71221 attgtaaacc acaatcaaat ctatggaagc attggtttat acatttctct tagtctcgac
    71281 tttagggata atttttttcg ctatcttttt tcgagaacca cctaaggttc cgactaaaaa
    71341 ataatttttg atcatcttaa tttgaagtaa cgagcccacc attggtaggc tcattacttc
    71401 aattagtccc cgtgttcttc gaatggatct cttaattgtt gagagggttg cccaaaagcg
    71461 gtatataagg cgtacccagt aaagcttaca agtaaaccag atatgaagat ggcgactagg
    71521 gttgctgttt ccatttctag ataatttaag gatcacaatg gatctacgat aagatcgttt
    71581 atttacaact acaaccaaat ggtatacaaa gtcaacagat cttaaccaat cattaaataa
    71641 gatttatggc tacacaaacc gttgaggata gttctaaatc taggccaaga caaactaata
    71701 taggaagttt attgaaacca ttgaattcgg aatatggtaa agtagctccg ggctggggga
    71761 ctacaccact tatgggggtc gcaatggctc tgtttgcgat atttttatct atcattttgg
    71821 aaatttataa ttcatccgtt ttattggatg gaatttcaat gaattaggtt cctaaggact
    71881 ataaagtcct agttctagtt tttcaataaa aaaataaaaa cgcacttaaa actcagattt
    71941 ctcattctgg tagttcgacc gtggaatttt tttgtttcgg tatttccgga atatgagtgt
    72001 gtgacttgtt ataattgatc ctattgataa tacagagaat agtctgtcat ctctatcaag
    72061 atgattctac ctcgtcggat atttattcta gtatctggag cacggaatat gaatattgta
    72121 gaatagatca agaaaagaaa tatttgaact atgattcata cttactattc agtcagacct
    72181 cgcgaccgga ctcaaaaaaa aaaaaaatgc aaataggtat tttataaatt aaacgctttt
    72241 tcttccttca gacttaattt ggtcaacgga cacccatttc tttatatttt ttgaattatt
    72301 aataacatcc attcattgaa attgaaattg gataagtgat gatcaaatgg ttcttactca
    72361 cagaaccttt gcgtttagcg tgggctttat taaatcatcg tggttctagt atgaatctga
    72421 ggtgtcaatt gattgacagg gtctcaacaa gggaattcct atcaataact agtaaaacaa
    72481 gagtcaatct gtattattac acaaaaaaga acaaataaaa aatcatagga aagagaagat
    72541 tcaagaggcc tttattttaa caattaacat aaagaataaa gaggaacgag ggagccaact
    72601 tgagattttt ggcattatca tcacaaaaaa gagattctgg atttttttta tttggtattt
    72661 ttggggcaaa ttgaatcaag tggctaattt gaatttgaac tttctattac atatccgtta
    72721 aaatccgtat ttgatttgtg ttgtttctgc ttgagccgta cgaggttaaa ttctcatata
    72781 cggttctcag ggggggtcta ttttttggtt acctatccca ataaagtata tgattggttc
    72841 gaagaacgtc tcgagattca ggcgattgca gatgatataa ctagtaaata tgttcctcct
    72901 catgtcaaca tattttattg tctagggggg atcacactta cttgtttttt agtacaagta
    72961 gccacaggtt ttgctatgac tttttactat cgtccaaccg ttacagaggc tttttcctct
    73021 gttcaataca taatgactga ggctaacttt ggttggttaa tccgatcagt tcatcgatgg
    73081 tcagcaagta tgatggttct tatgatgatc ttgcacgtat ttcgtgtgta tctcacaggg
    73141 ggatttaaaa aacctcgcga attaacttgg gttacaggtg ttattctggc cgtattgact
    73201 gcgtcttttg gtgtaactgg ttattcttta cctcgggacc aaattggtta ttgggcagta
    73261 aaaattgtga caggcgtacc tgaagcgatt cccgtaatag gattaccttt ggtagagcta
    73321 ttacgcggaa gtgctagtgt gggccaatcc actttgaccc gtttttatag tttacacact
    73381 tttgtattgc ctcttcttac tgccgtattt atgttaatgc acttcccaat gatacgtaag
    73441 caaggtattt caggtccttt atagagaaaa tatatcatat atatttgtaa ttgattatat
    73501 atcatttcgg ggaggaagaa aaaatcgttt tgtatttcat tgctacaaat atggattatt
    73561 gaaaaataag acatgttatt tggttggata cctctcttca actctgaagt attgtatttc
    73621 ttatttgata ccaatagttg aagtggattc tctgaagaga agatggatta tgggagtgtg
    73681 tgacttgaac tattgattgg gccatgcaga tatatgattt gatctgccac gttggaattg
    73741 acaaccaaat aaaatgtgtc tccgcatcca accaccacgt aagtccccct acatagcagg
    73801 gatatgccgg ttcacttgag gagaattttt tctatgatca tacccgaatc atgtcatgta
    73861 tgagtaggct ccgcaagatc ccatagaata gaagcataga ataaacaatg tggcacgacc
    73921 taatgttgta tctattccac ttacttaatt ttaattttat ttatagtata taaatgcatt
    73981 catttcctat gcattgatcc agatctatga tactatcgga gtgaaataag ggatctaagg
    74041 aagaacagag gttagacttt attagtaaca agtaaatact ttgtttgtat gtaataaaat
    74101 caaaatgttg cggggataaa taacaatcaa aagacatgag acaatccaaa aagcacttga
    74161 tcatgatcaa atttgtaagc ctacttggat attgagcatt tatctgtaag aacttaattc
    74221 tttgcaatga ataattgcaa cttcggaaaa ttgaatcggg catttcttac atcgagttat
    74281 tatatattaa tatatagcac ggatatctat gaaatataga tttgatacgg atctatttcc
    74341 attattcctt tgattcttgc tcgagccgga tgattaaaaa ttatcatgtc cggttccttc
    74401 gggggatgga tccataagaa ttaagaattc acctatccca ataacaaaaa aacctgattt
    74461 gaatgatcct gtattaagag ctaaattggc taaagggatg gggcataatt attatggaga
    74521 acccgcatgg cccaatgatc ttttatatat ttttccggta gtaattctag gtactattgc
    74581 gtgtaacgtg ggcttagcgg ttctagaacc gtcaatgatt ggtgaaccgg cggatccatt
    74641 tgcgactcct ttggaaatat tacctgaatg gtacttcttt cccgtatttc aaatactccg
    74701 tacagtacct aataagttat tgggtgttct tttaatggtt tcagtaccaa taggattatt
    74761 gacagtaccc tttttggaga atgttaataa attccaaaat ccatttcgtc gtccagtagc
    74821 tacaacagtc ttttttatcg gtaccgcagt agctctttgg ttaggtattg gagctacatt
    74881 acctattgat aaatccctca ctttaggtct ttttcaaatt caaatcaatt aaactttgaa
    74941 ataccgtaca taagtattaa gtatctaagg aagattgact ttgaagcaag actttagata
    75001 cattaatttg attatattcc attttgagct gagtacggat cgtgctgaag attaaaaact
    75061 aaatccattc tataatatat aaatgatata tatatatata ttatagaatg gatttaaaat
    75121 gaaaattttt tattaggtaa atcaattgtg aaatgcttct ggtagggtgt ccaatatctg
    75181 ttttacatct tctatgcgaa aatattcaat tctcataagg tcttcttgac tattactatt
    75241 actcaaaaga tccaataatg tatgtatatt ggatcttttg agacaattat aggtcctgga
    75301 aggcaattct aactggtcaa taaaaataaa tttcaatgga actattattt tgtttttctt
    75361 taaattagtt aatctatctt gaaaggtaaa aggggataga gtaaacttgt ttttattttc
    75421 cgtgaaatta atgccctctt cttccgcatg tagaaaagga ataaataaat caatcaaatt
    75481 acgagaagct tcataaagtg cttccttagg agttaaactc ccgtttgtcc atatttctag
    75541 aaaaagtatc tcttgttttt catttccatc cccataagaa tgaatactat gatttgcatt
    75601 tcgaataggc atgaatatgg catctatagg gtaacttcca tcttgagagt tatttgtggg
    75661 tttcatacga tatccgcgat ccctattgat ttgtaattca atacaaaaat caattggttc
    75721 cgtcaggtta gctatatgct gtgtcgtgtc cactatttcc acagaaggtg gtgagatgat
    75781 atcttgagcg gttacgtgtc tagggcctct gacgcaaata gatgcgtctc taactccata
    75841 tagagtactt ctcaatacaa tttctttcaa atttattaat atttcgtgga ctgattcttt
    75901 aatacctact attgtagaat attcatgtgg taccttctca gattttgcgc gtgtgataca
    75961 tgttccttct atttctccaa gtaaagccct tcgcatggca atacctatgg tatcggcttg
    76021 acctttcata agcggggaca gaatgaaacg accataataa agacgtttac tatctatttt
    76081 tgattcaaca cacttccact gtaatgtttg agtggaccct cctacttcct ctcgaaccat
    76141 actaaatatt gttatttaat cagatcattg aatcatttat ttctcttgaa atccatttaa
    76201 ttcttatttt tacacacgtc tttttttagg gggtcgacat ccattatgtg gcataggtgt
    76261 tacatcgcgc acgaaactta atagtagacc acttctacgg atggctcgta atgctgcatc
    76321 tcttccgaga ccggggcctt ttatcataac ttctgctcgt tgcatgccct gatcaaccac
    76381 cgtacgaata gcatttatag ctgccgcttg agcagcatag ggtgtccctc gttttgtgcc
    76441 tttgaatcca gaagtacccg cggaggccca agaaactact cgtcctcgta catctgtaac
    76501 agttacaatg gtattgttga aacttgcttg aacatgaata acaccttttg gtattctacg
    76561 tccattcttg cgtgaaccaa tacgcccatt cttacgcgaa ccaattcttg gtataggttt
    76621 tgtcatattt tatcatctca taaatatgag tcagaaatat acggaaagat acggagatat
    76681 ccatttaatg ttaaaacaga ttcttttaca cgggtccttc tttttctttt agaagattct
    76741 ttatttagtt tagaaagatt acccttgtct ctgtttatgt ctcggattgg aacaaatcac
    76801 tataatccgt ccacgcctac ggataagtcg acatttttca caaattttac gaacagaagc
    76861 ccttattttc atatttctca ttccttacct taattctgaa tccactcctt gaaaaataag
    76921 tttcttgatt ttttttaact tcaaattgta tccctatgaa aggaatgttt aaaaaatcat
    76981 ctaatagttc gaatttgtga attctataaa ttctacgtcc cctggttgaa tcataaccac
    77041 ttatttcaat tttgactcta tttcatggta gtatctatat aaaactgtgc cgtatccttc
    77101 ctgaaacata acctagaatt tagatcttca ttatctaaaa ggacccggaa catactgttg
    77161 ggaagcgatt cagtaattaa acattcatga attaatttta gtcttttatt cgaggtaagc
    77221 ctcttgaagt attaactaat ggagaaaggg ttatataatt tatttttact ctctttttcc
    77281 aaaagggaag ttagagataa aattaagata acaggaggaa ggggtgtaag atcaccatat
    77341 ataacacaaa atttctcccc cgattttttc tagtcgagct tctcgatctg tcattatacc
    77401 tcgagaagtc gaaagaatta caattcccat tccacctaaa atcttaggaa tttgttgata
    77461 gttggaatag attcgtagac cgggtcggct gatacgtttt aaaatagttc tatatattcc
    77521 ctttcgattc cgtctatgtc gtagggttaa aaccaagaaa aatttgttac tttcctgatg
    77581 tttacgaacg ttttcgataa aaccctctcg tagaagtatt ttgacaatgt tttcggtaat
    77641 attagtagat gctattcgaa ccgttctttt tttatccatg tcagcatttc ttatagaagt
    77701 tattatatcg gcaatagtat ccttacccat ggcgaactat aattattggt accccctaat
    77761 ttttatataa tcaacatgtt tatttattat tttaataaaa aataattaaa tttatttata
    77821 ttaataaaat taattataaa gtatatgcgt gatacacaat ctactaattg acttgaccca
    77881 ttccagatac cccgctatat aatattatta tttaatatac tactagtatt tataatacct
    77941 cgggagctaa tgaaactatt ttagtaaaat tcaactgtct caattcccga gcgatcgcac
    78001 caaaaactcg agttcctttt ggatttcctt cttgatcaat aacaactgcg gcattgtcat
    78061 catatcgtat tatcatgccg ttgtcacgtt tgagttcttt acatgtacgc acaattacag
    78121 ccctaataac ttctgatctt tctagaggca tatttggtac tgcttctttg attacggcaa
    78181 caacaacgtc accaatatga gcatatcgtt ggttaccagc tcctaggact cgaatacaca
    78241 ttaattttcg agctccacta ttatccgcta cattcaaaag ggtctgaggt tgaatcatat
    78301 catttttatt ttaatctgtt attttgctgc aaaggataaa aaagaaataa aaagaaatat
    78361 ttgtctgtct ataaaaaaat aaacttctat ttttcatcat caccttatct tttaatttct
    78421 gcatccctat ccctcaataa cgaattgagt ttgtataggc atcttgcgcg cagctatttt
    78481 aatagctgct ctggctacag tttctgatac tccgcccatt tcataaagta ttcgacccgg
    78541 tttaacaacg gatacccaat attcgggggc ccccttcccc gaacccatac gtgtttctgc
    78601 gggtcttact gtaacaggtt tgtcgggaaa tatacgtacc catatttttc cgccacgacg
    78661 cgcatatcgt gtcattgctc ttcgtcctgc ttccatctgt ctagccgtga tccaagcggg
    78721 ttcaagtgct tgaagagcgt atccgccgaa acaaatacga ttgcctcgac aagatattcc
    78781 tttcattctt cctctatgtt gtttacgaaa ttttgttctt ttggggttat agttgatggt
    78841 tctttcttaa ttaaattcca tctctactgc agaaccggac atgagagttt cttttcatcc
    78901 ggctcctcgc aaatgaaatg attcattaat attactacgg aatacacata tatttaatat
    78961 tattaaatga tacacattac acttagtaat gtaatggaat ttattatgtc attttgttat
    79021 attatttgat tttgttattc taggatagtt tagtattgtt atgttatata gttaagagta
    79081 agctttatat accagatcaa cattatttat tttgtattga atcgcgctaa aacaaaatgt
    79141 agattgtatg tataattcaa taactaaaaa ctaagggttt cgcgggcgaa tattgactct
    79201 ttcgtgctac attcgtaggg tcaagacctt gttactttta gaataaatca atttgttctt
    79261 ggttcgttcc gccatcccac ccaatgaatc attaggattt gtttgttttc atgaaatcct
    79321 atgcaatcat gggttctgtc gttcccatag cctcttcgtt aatggttagg cccgaactcc
    79381 gcaatggaac cccaacaaaa ttcgttcctg agttaatttt cttagtttat attaacccga
    79441 ggctcgttat ctttaattat tgatattata tcagtattga tgctttatca cattgccttt
    79501 tgtgagataa ttcataaacc atacatattg gaatcatata tcattgatac ttttgttctt
    79561 tctttctatc atccttccat ttatccacat ccctttattt ttgtttagca acctataata
    79621 agatttaatt ttttttttta tttcagttgc tacaactata tgatcgatct agtcatatag
    79681 tgactgtttc ttggaatctc gacaatacga aacgaagcca taagttggtt attagtttat
    79741 atagttagta agctcatagt gagggtcggt caaatttttt gaattccaac tatctatact
    79801 ataaactaac aaaaaaacta acgagtcaca cactaagcat agcaattctc ttaaatgatc
    79861 aatctaattt ttattcaacc ttatagaatt ttaattgctc agttttgttt gatttaatgg
    79921 aataaaaaag aaaatttgtc attttttttt ttttattttt taggtccatt atttatcgtc
    79981 tacaaatatc caaattttta tgcctaatac tccatagata gttcgagttg tataggaaca
    80041 atgatcaatt ttagcacgaa ttgtttgtag aggaacccta ccctctctga tccattcgac
    80101 gcgtgcaatt tcttttccgt cgatacgccc ggctatttgt acttgaattc cttttgtatc
    80161 cgtttgttca gttaattcaa tagctttttt cattgctttt cgaaatgaaa ctctattttt
    80221 taattgtaaa gctatatatt ccgcaagaat attaggttgt ccataaggtt tttcaactct
    80281 tgttatagca atgttgagtc tacggttcac agaatgaaac tccttttgta cattcatctg
    80341 taattcttcg attcctcgtg ttcggccctc tattaataaa ttagggaatc caatatggat
    80401 tatgacttgg atcaaatcga ttcttttttt tatttgtata cgtgctattc cttcgaaacc
    80461 tgaggacatt ttcttatttt tttgtacata atccttgata caattccgta ttttttcatc
    80521 ttcctgtata cccgcggaat aattttgtgg ttgtgcgaac caaaaggaat gatgactttg
    80581 ggttgtacca agtctgaaac caagtggatt tattttttgt cccatatttt tctattagat
    80641 tatctttacc atatatattt ttcgaaagat gaatcgaaag ttaagattca tctttaacta
    80701 atttagtttt atccctcaat ataattgtta tatgacaagt gggtcttttt atcggataac
    80761 tacgtcctcg agcccggggt cttaattttt tcacaatagt acctgcgtta acttcagctt
    80821 tactaataaa taaattagct ttgtttaagc ccatgttatt actagcattt gctgccgcgg
    80881 aaaaaactaa tttcaaaatg ggataagatg ctcgataagg cataagttct agtatcataa
    80941 gtgcttcttc ataggagcgt ccacgaatct gatcaattac tcttcgtgct ttgaaaaccg
    81001 acatacatat atgtttatgt tgagctaaag ctttaatttc tgtactccaa cgcgagttct
    81061 ttctatttat cataaggtta tccccactaa atgaataaaa actgcctaat tttacttata
    81121 aaattttaaa atataatatt ttaaaattta attaaaattt tagtcttatt aattattttt
    81181 tagaaaaaaa aaaaaaaaaa ttaacgacga gatttattat cggtttttgc atgtcttgcg
    81241 aaagttagag tcggcacgaa ttctcccaat ttatgaccca ccatacgatc tgttatataa
    81301 ataggtaaat gtccttttcc attatgaata gcaattgtat ggccaatcat tgtgggtata
    81361 atggtagatg ccctagacca agttactatt atttccttct cctcccttat gtttagtttt
    81421 tcaatttttg ccgataaatg attagctaca aaaggatttt tttttattga acgtgtcaca
    81481 ggggattact cctttattac attacatttt taaaattggc attctatgcc caatatatcg
    81541 atctaagtat gaaggtaaga ataaatacaa taatgatgaa tggaaaaata aaaaagctaa
    81601 aatcctttag ctagataagg ggcggatgta gccaagtgga tcaaggcagt ggattgtgaa
    81661 tccaccacgc gcgggttcaa ttcccgtcgt tcgcccatca cattatttca aattataaaa
    81721 attcagtttt ctatattctt atttatttac ggcgacgaag aataaaacta tcactatatt
    81781 ttttcctttt cctacttctt cttccaagcg caggataacc ccaaggagtt gtgggttttt
    81841 ttctaccaat cggagctctc ccttcaccgc ccccatgggg atggtctaca gggttcataa
    81901 ctactcctct tactacagga cgcttaccta gccaacgctt agatccggct ctacccaaac
    81961 ttttttggtt caccccaaca ttacccactt gtccgactgt tgctaagcag tttttggata
    82021 tcaaacggac ctccccagat ggtaatctta atgtggccga tttaccctct tttgcaatca
    82081 gtttcgctac agcacctgcc gctctagcta attgtccacc ctttccaagt gtgatttcta
    82141 tgttatgtat ggccgtgcct aagggcatat cggttgaagt agattcttct tttttatcaa
    82201 taaaaacccc ttcccaaact gtacaagctt cttccaaagc atacggcttt ctagatgtat
    82261 atgatgatat ctagacagat ggatcttata tgaatcgtat gatgaagtat cacatgagtg
    82321 gatatatagg aatccaaatc tgccgaatca ctcatgttat gatcttctac atcctaggtc
    82381 tccccgttcc gtcatctggc ttatgttcct catgtagcat tcagaccgaa tgactctatg
    82441 aaattacgtc aatacttcca ttccacatat tacgggtaac gtaggagaca tctctatttt
    82501 tccccggggg atctttataa ttaccactgc ttagctttta attcgcctct gaccatcaaa
    82561 ttaaatgtga ataacccggc ctcctctctt tgaaacaagg ggcgctctcc ggttctgtgc
    82621 gtgcttcaaa caattttttt ttttgtcttc tccatattac catatctcta gagtcaataa
    82681 ttttctatga ggaactactg aactcaatca cttgctgccg ttactcaaca gttttctgct
    82741 gaggtttctc ccgtagaggt actcaaattg gatcagtgat cgatttatag gtttcgtcgt
    82801 aaacctaatt ggttacttcc aattacgtaa atcaatagtt caaaccgcac tcaaaggtag
    82861 ggcatttccc attgatatag gaacttctgt accagaaaca atggtatctc caattatagc
    82921 ccctctggga tgtaaaatat atctcttctc accatcccca tagtgtatga gacaaatgtg
    82981 tgcatttcga ttagggtcgt attctatggt tacgattcta ccagatatgt ctttatcatt
    83041 ccgtcgaaaa tctattttac ggtatagacg cttatgacct ccccctctat gccctgcggt
    83101 aatgattcct ctggcattac gacctttact acaacgacgc tgtccatgga tcaaattatt
    83161 tcgtggattg gattttactt gactgtctat ggctccattg cgtgtgctcg gggtagaagt
    83221 tttgtataaa tgtatcgccg tgttattaag tattttgctt taagttcttt tctctataag
    83281 aggtggaata gaataacctg gttgaagcgt aatgatcata cgtttgtaat gcattgtatg
    83341 tcccataata ggtcccattc ttctaccctt tcccgggact cgatgactat ttatagctat
    83401 taccttgacg ccaaagaaga gttcgaccca atgctttatt tctgtcctag ttgatcctga
    83461 ttcgacatta gaagtatatt gattgttccc caataaccga atactttttt ctgtaaatac
    83521 tgcatatttg attccatcca taaatccatt ttcttcccta tgagttccag tatcaataag
    83581 aattctagtt cttactgttc atatgttatg gtatgaatat accataccaa ttcggtatgt
    83641 atggatgatg agattccatt gatacagagc caattctaat agacttattg aacgttccca
    83701 ttggcgtgca tccagcagga attgaaccta cgaatttgcc aattatgagt tgggcgcttt
    83761 aaccattcag ccatggatgc ttaacaggga tcatcgtaca tcgtaaataa ccaaattcca
    83821 attgaaatga aatctttagg aggaatcaat gagagaacat caattcaaat cctggatctt
    83881 cgaattgaga gagatattga gagagatcaa gaattctcac tatttcttag attcatggac
    83941 caaattcgat tcagtgggat ctttcactca cattcttttc caccaagaac gttttatgaa
    84001 actctttgac ccccgaattt ggagtatcct actttcacgt gattcacagg gttcaagaag
    84061 caatcgatat ttcacgatca aaggtataat actgcttgta gtagcggtcc ttatatctcg
    84121 tattaacaat cgaaagattg tcgaaagaaa aaatctctat ttgatggggc ttcttcctat
    84181 acctatgaat tccattggac ccagaaatga gacattggaa gaatcttttt ggtcttgcaa
    84241 tatcaatagg ttgattgttt cgcccctgta tcttccaaaa ggaaaaaata tttctgagag
    84301 ttgtttcatg gattcgcaag agagtacttg ggttctccca ataaataaaa agtgtatcat
    84361 gcctgaatct aaccggggtt cgcggtggtg gaggaaccgg atcggaaaaa agagggattc
    84421 tagttgtaag gtatctaata aaaccgtagt tggaattgag atctcattca aagagaaaga
    84481 tagcaaatat ctggagtttc tttttttatc ctatacggat gatatgatcc gcaaggacca
    84541 tgattgggaa ttgtttgatc gtctttctcc gaggaagaag cgaaacatac tcaacttgaa
    84601 ttcgggacag ctattcgaag tcttagggaa agacttgatt tgttatctca tgtctgcttt
    84661 tcgtgaaaaa agaccaattg aagggggggg gttcttcaaa caacaaggag ctgaggcaac
    84721 tattcaatca aattatattg agcatgtttc ccatctcttc tcgagaaaca agtgggatat
    84781 ttctttgcaa aattgtgctc aatttcatat gtggcaattc caccaagatc tcttcgttag
    84841 ttggggaaag aatcagcacg aatcggattt tttgaggaac gtatcgagag agaatttgat
    84901 ttggttagac aatgtgtggt tggtaaacaa ggatcggttt tttagcaagg tacggaatgc
    84961 attgtcaaat attcaaaaag aaagatcgat tctttgggat ccttcctttc ttcaaacgga
    85021 aggaacagag atagaatcag atcgattccc gaaatgcctt tttggatctt cctcaatgtc
    85081 ccggctattc gcggaacgtg agaagcagat gaataatcat ctgcttccgg aagaaatcga
    85141 agaatttctt gggaatccta caagatcaat tcgttctttt ttctctgaca gatggtcaga
    85201 acttcatatg ggttcgaatc ctactgagag gtccactaga gatcagaaat ttttgaagaa
    85261 aaaacaggat gtttcttttg ttctttccag gcgatcggaa aataaagaaa tggttgatat
    85321 attcaagata attacgtatt tacaaaatac cgtctcaatt catcctattt catcagatcc
    85381 gggatctgat atggttccga aggatgcacc ggatatggac agttccaata agatttcatt
    85441 cttgaacaaa aatccatttt tttatttatt tcatctattc catggccgga acaagggggg
    85501 atacacgtta caccatgatt ttgaatcaga agagagattt caagaaatgg cagatctatt
    85561 cactctatca ataaccgggc cggatctggt gtatcatagg agatttgcct tttctattga
    85621 ttcctacggg ttagatcaaa aaaaattctt gaataaggta ttcaactcca gagatgaatc
    85681 gaaaaagaaa tctttattga ttctacctcc tcttttttat gaagagaatg aatcttttta
    85741 tcgaaggatc agaaaaaaat tggtccggat ctactgcggg aattatttgg aagatccaaa
    85801 aataaaaacg gcggtatttg ctagcaacaa cataatggag gcagtcaatc aatatagatt
    85861 gatccgaaat ctgatgcaaa tccaatataa cacctatggg tacataagaa gtgtatcgaa
    85921 tcgattcttt ttaatgaata gatccgatcg caacttcgaa tatgaaattc aaagggatca
    85981 aataggaaat gatactctga atcatataac tataatgaaa tatatgatca accaatattt
    86041 atcgaatttg aaaaagagtc agaagaaatg gtttgatcct cttatttctc gaaccgagag
    86101 atccatgaat cgggatcctg atgcatacag atacaaatgg tccaatggga gcaagaattt
    86161 ccaggaacat ttcatttctg accagaagaa ccattttcaa gtagtgttcg atcgattacg
    86221 tattaatcaa tattcgattg attggtccga ggctatcgac aaacaagatt tgtttaagtc
    86281 acttcgtttc tttttgtcca agtcacttcc ctttttgtcc aagtcacttc cccttttctt
    86341 tgtgagtatc gggaatattc ccattcatag gtccgagatc cacatctatg aattgaaagg
    86401 tccgaatgat caactctgca atcagttgtt agaatcaata gatgttcaaa tcgttcattt
    86461 gaataaattg aaacccttct tattagatga tcatgatact tcccaaagac cgaaattctt
    86521 gatcaatgga gaaacgatat taccattttt gttcaaaaag ataccaaagt ggatgattga
    86581 ctcattccat actagaaata atcgcaggaa atcctttgat aacacggatt cctatttctc
    86641 aatgatatcc cacgatcgag acaattggct gaatcccgtg aaaccatttc atagaagttc
    86701 attgatatct tctttttata aagcaaatcg acttcgattc ttgaatgatc cacatcactt
    86761 ctggttctat tgtaacaaaa gattcccttt ttatgtggaa aagacccgta tcaataatta
    86821 tgatcttaca tatggacaat ttatcaatat cttgttcatt cgcaacaaaa tattttcttt
    86881 gtgcgtcggt aaaaaaaaac atattttttt ggagagagag actatttcac caattgagtc
    86941 actggtatct gacatattca tacctaacga ttttccacaa acacaaagtg gtgacgaaac
    87001 gtataacttg tacaaatatt tccattttcc aattcgatcc gatccattcg ttcgtagagc
    87061 tatttactcg atcgcagaca tttctgcaac acctctaaga gaggaacaaa tggtcaattt
    87121 tgaaagaact tattgtcagc ctctttcaga tatgaatcta tctgattcag aagggaagaa
    87181 cttgtatcag tatctcagtt tcaattcaaa tatgagtttg attcacactc catattctga
    87241 gaaatattta ccatctggaa agaggaaaaa acggagtctt tgtctaaaga aatgcgttga
    87301 gaaagggcag atgtatagaa cctttcaacg agatagtgct ttttcaaatc tctcaaaatg
    87361 gaatctgttc caaacatata tgccatggtt ccttacttcg acagggtgca aatatctaaa
    87421 tttcaccctt ttagatactt tttcagaccc attgccgata ctaagtagta gtcaaaaatt
    87481 tgtatccctt tttcatgata ttatgcatgg atcagatata ccatggccaa ttgatcagaa
    87541 gattcttcca caatggactc tgataagtga gatttcgagt aagtgtttac agaatcttct
    87601 tctgtccgaa gaaatgattc atcgaaataa tgagtcaccc attccattga tatggacatc
    87661 aaaaaatgct cgggagttcc tctattcaat ccttttcctt cttcttgttg ctggatatct
    87721 cgttcgtata catcttctct tcgtttcccg agcctctagt gagttacaga cagagttaga
    87781 aaagatcaag tctttgatga ttccatcata catgattcag ttgcgaaaac ttctggatag
    87841 gtatcctaca tctgaactga attctttctg gttaaagaat ctctttctag ttgctctgga
    87901 agaaatacgg ggttccgctt atggggtcaa atcaatacgt tctaagaaga aatatttgaa
    87961 tatcaacctc attgatctca taagtatcat accaaatccc atcaatcgaa tcactttttc
    88021 gagaaatacg atacatctaa gtcgtacaag taaagagatc tattcattga taagaaaaag
    88081 aaagaacgcg aacgatgatt ggattgatga tagaatagaa tcctgggtcg cgaacaatga
    88141 ttcgattgat gatgaagaaa gagaattctt ggttcagttc tccgccttaa cgacagaaaa
    88201 aaggattgat caaattctat tgagtctgac tcatagtgat catttatcaa agaatgactc
    88261 tggttatcaa atgattgaac aaccgggatc aatttactta cgatacttag ttgacattca
    88321 taaaaagtat ctaatgaatt atgagttcaa tagatcctgt ttagcagaaa gacagatatt
    88381 ccttgctcat tatcagacaa tcacttattc acaaacctcg tgtggggcta atagttttaa
    88441 tttcccatct cacggaaaac ccttttcgct ccgcttagcc ctatcccctt ctaggggtat
    88501 tttagtgata ggttctatag gaactggacg atcctatttg gtcaaatacc tagcgacaaa
    88561 ctcctatgtt cctttcatta cggtatttcc aaacaagttc ctgtatgata agtctaaagg
    88621 ttatcctatt gacgatatcg attttgatga tagtgacgat atcgattttg atgatagtga
    88681 caatatcgat attgatgata gtgacgatat tgatgatgac cttgatatgg agctgctaac
    88741 tatgacgaat gtgctaacta ttatggatat gacgccaaaa atagaccgat ttgatatcac
    88801 ccttcaattc gaattagcaa aagcaatgtc tccttgcata atatggattc caaacattca
    88861 tgatctgtat gtgaatgagt cgaattactt atccctcggt ctattagaga actatctctc
    88921 cagggattgt gaaagatgtt ccactagaaa tattcttgtt attgcttcga ctcatattcc
    88981 ccaaaaagtg gatcccgctc taatagctcc gaataaatta aatacatgta ttaagatacg
    89041 aaggcttctt attccacaac aacgaaagca ctttttcatt ctttcctata ctagaggatt
    89101 tcacttggaa aagaaaatgt tccatactaa cggattcggg tccataacca tgggtttcaa
    89161 tgcacgagat cttgtagcac ttatcaatga ggtcctatca attagtatta cacagaagaa
    89221 atcaattata gaaactaata caattagatc agctcttcat agacaaactt gggatttgcg
    89281 atcccaggta agatcggttc aggatcatga gatccttttc tatcagatag gaaggactgt
    89341 tgcacaaaat gtacttctaa gtaattgccc catagatcct atatctatct atatgaagaa
    89401 gaaatcatgt aaggaagggg attcttattt gtacaaatgg tacttcgaac ttggaacgag
    89461 catgaagaaa ttaacgatac ttctttatct tttgagttgt tctgccggat cggtcgctca
    89521 agatctttgg tcttcatccg gacccaatga aaaaaattgg atcacttctt atggcttcgt
    89581 tgagaatgat tctgatctag ttcatggcct attagaagta gaaggcgctt tggcgggatc
    89641 ctcacggaca gaaaaagatt gcagccagtt tgataataat cgagtgacac tacttcttcg
    89701 gtccgaacca aggaatcagt tagatatgat gcaaaatgga tcttgttcta tcgttgatca
    89761 gagatttcta tatgaaaaat acgaatcgga gtttgaagaa ggggaaggag ccttcgactc
    89821 acaacagatg gaggaggatt tattcaatca catagtttgg gctcctcgaa tatggcgccc
    89881 ttatggcaat atatttgatt gtatcgaaag gcccactgaa ttgggatttc cttattgggc
    89941 cgggtcattt cggggcaagc ggatcattta tcataaagag gatgagcttc aagagaatga
    90001 ttcagagttc ttgcagagtg gaaccatgca gtaccagaca cgagatagat tttccaaaga
    90061 acaaggcttt tttcgaataa gccaattcat ttgggatcct gcggatccat tctttttcct
    90121 attcaaagat cagtcctttg tctctgtgtt ttcccgtcga gaattctttg cagatgaaga
    90181 gatgttaaag gggcttatta cttcccaaac aaatcctcct acatctatgt ataaacgctg
    90241 gttcatcaag aatacgcaag aaaagcactt cgaattgttg attcatcgcc acagatggct
    90301 tagaaccaat agttcattat ctaatggatc tttccattct aatactctat ctgagagtta
    90361 tcagtattta tcaaatctgt tcctatctaa cggaacgtta ttggatcaaa tgacaaagac
    90421 attgttgaga aagagatggc ttttcccaga tgaaatgaaa catttgattc atgtaacagg
    90481 agaaagattt cccattcctt agccataaaa taaagatatg tggccatgaa aaagggatta
    90541 agtggaacag aattggccag gtggtagagt cgtggaaata cttgtttatt ccatattttg
    90601 gatcttagct ccatggaaca atatgttact gcagaaagat ggaagaattg aaatcttaga
    90661 tcaaaacact atgtatggat gatatgaact gcctaaacaa gaattcttga acggcgaaag
    90721 agcctattta ctcattacat caaacaattt ccattaatga aaccatgtca atccatcgga
    90781 aaatcaaaaa tacgcatgtc cgatgaaata gttgttgcta tctgctccaa taatgaatca
    90841 ttggtttaac tgaataacta aataaaatag taggtagacc tttttcttcg tctcaggtcg
    90901 atggatcttc tcaattggaa gatctcctat atggataata cacattccag ttgaccgagc
    90961 ctaattctaa ttgttttgtt ctgaagcaaa gatatccacg gaggccggtt cgtcctattc
    91021 agatattcac gaccaagagg tactggattc tctttgggat aggccctgaa atgaaaggag
    91081 aaggaaggct ggaatgccaa cagacgtctc gtctgtctat tctctaattc acccgactca
    91141 atagtaccta ttttgggaac gtccagtgcc aaagtcactg aatgggcaaa gcgccaatct
    91201 ctaaaacgga ctatgtaatg tactttatct gctgggtacg ggtactggtg ggtattttac
    91261 cagaggtttc tatcaatcta cccttgtgtg attcctgttg aatcatatac tcggggggtg
    91321 gatgcagggc ggacgatttc aaaacggact cctcattcat tagatggaga agatcaccaa
    91381 gatttcgcga tccgccgccg aacctattcc aattccaaca gttcggaccc ggatcgtggg
    91441 gatcgccgga atacttcgta tcaacggata agatactcgg tatatcaata ttgattagat
    91501 ccgaaatctg ttattgagaa tgctcattga atgagcattc tcaatattat gccttgaaga
    91561 ggactcgaac ctccacgctc tttagcacaa gattttgagt ctcgcgtgtc taccatttca
    91621 ccatcaaggc atctttaaag ttaatcgtat tccatgaata tgacatctat ctagtgtgat
    91681 atatggaata tatgacaagg gtggagtgtt tctatcgatc ggtcatgtca tataggaccg
    91741 agtcagacat caaattgctt cgatttgaat tatccggagg ataacttata tatagatgta
    91801 aaatcaaacc tatttctcga ttcaatattc aatagaagcc caaatgaagt agaagtggag
    91861 atggtatcca accaaataac gatagttatg tcaaaagcag gtccgattac gcctattcct
    91921 aatcctaaat agaatgtaac gacgtaggga tatccatatg taaacatagt atctatttac
    91981 atacgctcga atgacccctt ctcataataa gatctggtcc ggtatggaat gaacttataa
    92041 tctgatgatc gagtcgattc catgattata agttcataac cccagcccat tcccattttg
    92101 ggcggaacag atctactaat tcttttattc cagttagtaa gagggatctt gaactaagaa
    92161 atagacctag aagctaaact aaaagagggt atcctgggca attgcaagaa ttgggttcat
    92221 tgatattcct ggtatagtag atgctatcac acatacagtc atactcaatt cgatggaatt
    92281 gtttgatctt aaaggagatc ttctataatt tcgcacgtga ggggttattt cttggtttcg
    92341 tccagtcatt aataacttga ttatttttag ataatagtag atagaaacga cgctcgtaag
    92401 gagtcctatt gaaactaaaa aatataggcc tgcctgccat ccacaccaga atagatagag
    92461 ttttccgaaa aaacctgcca gtggaggaag accccctagg gataagagac atagggctaa
    92521 agagagagcc aaaaaaggat ctttcgtgta taatcctgca taatctcgaa tgttatcagt
    92581 tccggtacgt agaccaaatg atacaatgca agcaaaagtt cctagattca tggagatata
    92641 gaacagcata taagttatca tgcttgcata tccatcattt gaatctccaa caattattcc
    92701 aataattaca tatccgattt gaccaatgga cgaatatgca agcatacgtt tcatgcttgt
    92761 ttgagtaata gcaatgagat tacccaatat catgctaaga atagctagga tttccagaag
    92821 aagatgccat tcgtttgatg agaaataaaa aggaatatcg agaattcgtg tggctgaagc
    92881 tgaagcagct actttcgaag taacagaaag aaaagcaacg actggagtgg gagagtcaga
    92941 gtcgaaaaga ggattcctca cttctttctc tcattcaaaa ccgtgcatga gactttcatc
    93001 tcacacggct cctaagttat aaaagaaaga agaactcatc ttcttttttg attaccttcc
    93061 tcgcgtatgt ataagaccga attcattcga tttctaaatt agtaatcctt aacttttcga
    93121 ggaatccttc atcagtggtt gtgagtggct gactttttca accttttcga ccatagaacc
    93181 atctgatttg attcgttctc aatagccatg agatgatcat cttagggtga tccttttgtc
    93241 aacggatgct cctattacac tcgtagtctc tgaaggatga gaaccaacta tgtagcatct
    93301 acatcgataa ttcaagtatt gtatacgtca ttagtccgat cctttgtagg aactacccgt
    93361 aataacgaac ttgcaaaatg gatctgttta tcataaagag attcgttgtt cctgaccttg
    93421 cttcacctta aattgttatt tgaacaaaaa gatcttttgg taaaagttat gccttggtcc
    93481 gagtggggat agcatctctc ttctgcatgt ctatggagtt ttgaaaaatc caaacatctc
    93541 agagatagat atagaggtag gactttgtcg aacgaaccgc actccttcat atacgtcagg
    93601 agtccattga tgaaaagggg ctggagaaag cttgaaccca attcctacag tgatggatat
    93661 aagcgcaatt gaaattcctg gggagttata catttgtgta ttgataagac cattcactat
    93721 ttcttgaagc tcgatctccc ccccagatga accatatagc caagagaaac catgaaccag
    93781 aatagaagag cttgccccac ccatgagtaa atatttcgta gtagcctcat tagaccgtac
    93841 atctctcttg gtatatccag ataataggta ggaacataaa ctgaaacatt ctggagctac
    93901 aaagatagtt attaaatcgt tagcaccaca taaaaacatt cctcctagag tagctgttaa
    93961 tacgaataac agaaactctg ttatagccat ttctgtacat tcaatgtact ctacggatag
    94021 aggaatacat agagttgaac atagtaaaat aagaaattga aagatttcgt tgaaattgtt
    94081 cgtttggaaa tttcccgaaa agctaattat aggttcttct ctccatcgga acaatagggc
    94141 cgttatgctt attactaaac ttgttgaaga gatgaaatag aaccaaggtc tatctttttg
    94201 atcagaggtt gaatcgatca tcagaagaag aattaggcca aaaattagga tacattctgg
    94261 gaaaatgaaa cttccatgga agagaagcaa atgaaacgct ttcataaaaa ttctcgtaga
    94321 atcgagaatg aagttttcat tctgtacatg ccagatcatg aattagtaac tgcatccaat
    94381 ccccgaaaaa gtcccaattg tttcaacttt aaattttttg aatgggatat ttacggaatc
    94441 cccatgaata ggatcaaacc ttattccatg atatttttct ataagactcc tctttcttat
    94501 tccccccgag agggcttagt tgatccatga tttatgttca tctttctttt cctttttgtt
    94561 tgtttcgaga aagatctcga tcaattccga ttctttcttt ttctattgat tcttttccga
    94621 tcgagatgta tggatccata gatctatata gacacataga tctatggatt aacgaaaatg
    94681 tgcaaaggct ctatttgcct ctgccattct atgagtctct tcctttttgc gtatggcgtc
    94741 gccaccccct ttggcagcat ctactaattc ggaacttaat ttgaaagcca tatttcgacc
    94801 cgggcgtttt cgggatgccc ctaataacca acgaatggca agtgtctttc cttgtgtaga
    94861 tcctatttca ataggaactt gatgagtcga tccgcctaca cgtcttgctt ttactgctat
    94921 attgggagtt actccacgta ttgcttggcg taaaacagat agtggatttg tttctgtctt
    94981 ttgttgaatc tttttcaagg ctcgataaat aatttgataa gctaatgatt tttttccgtg
    95041 tttcagaata cggttaacca acatgttaac taatcgatta cgataaattg gatcagattt
    95101 tgcagttttt tcttctgcag tacctcgacg tgacatgagc gtgaaagagg tccaagaatc
    95161 cgttttcttt ttataagggc taaaaacaaa tcacttattt tggctttttg accccatatt
    95221 gtagggtgga tctcgaaaga tatgaaagat ctccctccaa gccgtacata cgactttcat
    95281 cgaatacggc tttccacaga attctatatg tatctatgag atcgagtatg gaattctgtt
    95341 tactcacttt aaattgagta tccgtttccc tccttttcct gctaggattg gaaatcctgt
    95401 attttacata tccatacgat cgagtccttg ggtttccgaa atagtgtaat gtaaaaagaa
    95461 gtgcttcgaa tcattgctat ttgactcgga cctgttctaa aaaagtctag gtatttcgaa
    95521 ttgtttgttg acacggacaa agtaagggaa aacctataaa atgatttcaa tattggacct
    95581 tggacatata atagttccga atcgaatctc tttagaaaga agatcttttg tctcatggta
    95641 gcctgctcca gtccccttac gaaactttcg ttattgggtt agccatacac ttcacatgtt
    95701 tctagcgatt cacatggcat catcaaatga tacaagtctt ggataagaat ctacaacgca
    95761 ctagaacgcc cttgttgacg atcctttact ccgacagcat ctagggttcc tcgaacaatg
    95821 tgatatctca caccgggtaa atccttaacc cttcctcctc ttactaatac tacagaatgt
    95881 tcttgtaaat tatggccaat accaggtata taagcagtga tttcaaatcc agaggttaat
    95941 cgtactctgg caactttgcg taaggcagag tttggttttt tgggggtgat agtggaaaag
    96001 ttgacagata agtcaccctt actgtcactc tacagaaccg tacatgagat tttcacctca
    96061 tacggctcct cattcaattc tttcgaagta attggatcct tttcttcgtt cgagaatctc
    96121 ctcccttctt ccactccgtc ccgaagagta actaagacca attctgtcac gttttcatgt
    96181 tctaattgaa cactttccat ttatgatcaa agaagaagat tattttttta ccaaaccata
    96241 tacgggtcaa atcacaatat tataataaga acaagagatt tttctcgatc aatccccttg
    96301 cccctcccca ttcttcgaga atcagaaaga tcccttttga gtttgaattt gttcatttgg
    96361 aatctgggct cttctatgct tctacttata tttatttttt atatttactt atttttgttt
    96421 tgttttattc tttatttatt tcatttcgat tttctttccc tctcttttta ttcccttcca
    96481 tcattcctta agtcccatag gtttgttgat cctgtagaat ctgacccatt ttctcatcga
    96541 gcgaagggta cgaaagaaat cagattgatt tttcgatcaa aatatgtgaa atcttcggct
    96601 ttttcctctc cctctatccc ataggtacag cgtttggatc aatagagaac cttttcttct
    96661 gcatgaatcg atattattcc attcgaattc cttcccgata cctcccaagg aagaaaatcc
    96721 caaattggat ccaaaattga cgggttagtg tgagcttatc catgcggtta tgcactcttc
    96781 aaataggaat cgattttctg aaagatcctg gctttcgtgc tttggtgagt cgtccgagag
    96841 cctttcgatg acctatgttg tgttgaaggg atatctatat gatccgatcg attgcgtgtg
    96901 taaggcccgc ggtagcaaca gaaccgggga aagtatacag aaaagacagt tcttttctat
    96961 tataagtgat cccggcttgg cgagtccttt cttccgtgat gaactgttgg cgccagtcct
    97021 acatttattt tgtctctgtg accaaggaga aaggggggct cagcgggaag agggttgtac
    97081 catgagagaa gcaaggaggt caacctactt caaatataca acatggattc tggcaatgca
    97141 atggcctcat gccgatccga atgaatcagt cttttcacgg aggtcaatct ttgcctgcta
    97201 ggcaagagga tagcaagtta caaattctgt ctcgctagga catatatttc tattactatt
    97261 aaatattaaa ttaatagggg ttacccttat cctttttgta gtgacgaatc ttgtcttgta
    97321 tgtgttccta aagaaaagga atttgtctat ttcatttttc gaggtatcaa atcaaaaaag
    97381 ggcgtggaaa cacataggaa ctcttgaatg gaaattgaaa agaaatgtag ctccagttcc
    97441 ttcggaaatg gtaagatctt tggcgcaaga agaaggggtg atccatatca tcttgacttg
    97501 cttcccctct ttttttaaca ataccgagtc gggttcttct cctaccagta tcgaatagaa
    97561 catgctgaac aaaatcttct tcatgtcaaa cctgctcgat ttagatcgag aaaatcgtac
    97621 ggattttatg aaacatgtgc tatggctcga atccgtagtc aatcctattt ccgataggag
    97681 cagttgacaa ttgaatccaa attttcctat tatttgacta tccataatag tgcgaaaaga
    97741 aggcccggct ccaagttgtt caggaatagt ggcgttgagt ttctcgaccc cttgccttag
    97801 gattagttag ttctatttct cgatggggtc gggaagggat ataactcagc ggtagagtgt
    97861 catcttgacg tggtggaagt catcagttcg agcctgatta tccctaaacc aaatgtgagt
    97921 ttttctattt tgacttgctc ccccgccgtg atcgaacgag atagataaga ggctcgtggg
    97981 attgacgtga tagggtaggg atggctatat tgctgggagc gacctacagg ctaatatgaa
    98041 gcgcatgaat acaagttatg ccttggaatt aaagacaact ccgaatccgt tttgtatacg
    98101 aacaaggaag ctataagtaa tgcaactatg aatctcatgg agagtttgat cctggctcag
    98161 gatgaacgct ggcggcatgc ttaacacatg caagtcggac gggaagtggt gtttccagtg
    98221 gcggacgggt gagtaacgcg taagaacctg cccttgggag gggaacaaca actggaaacg
    98281 gttgctaata ccccgtaggc tgaggagcaa aaggaggaat ccgcccgagg aggggctcgc
    98341 gtctgattag ctagttggtg aggtaatagc ttaccaaggc gatgatcagt agctggtccg
    98401 agaggatgat cagccacact gggactgaga cacggcccag actcctacgg gaggcagcag
    98461 tggggaattt tccgcaatgg gcgaaagcct gacggagcaa tgccgcgtgg aggtagaagg
    98521 cccacgggtc atgaacttct tttctcggag aagaagcaat gacggtatct gaggaataag
    98581 catcggctaa ctctgtgcca gcagccgcgg taagacagag gatgcaagcg ttatccggaa
    98641 tgattgggcg taaagcgtct gtaggtggct tttcaagtcc gccgtcaaat cccagggctc
    98701 aaccctggac aggcggtgga aactaccaag ctggagtacg gtaggggcag agggaatttc
    98761 cggtggagcg gtgaaatgcg tagagatcgg aaagaacacc aacggcgaaa gcactctgct
    98821 gggccgacac tgacactgag agacgaaagc taggggagca aatgggatta gataccccag
    98881 tagtcctagc cgtaaacgat ggatactagg cgctgtgcgt atcgacccgt gcagtgctgt
    98941 agctaacgcg ttaagtatcc cgcctgggga gtacgttcgc aagaatgaaa ctcaaaggaa
    99001 ttgacggggg cccgcacaag cggtggagca tgtggtttaa ttcgatgcaa agcgaagaac
    99061 cttaccaggg cttgacatgc cgcgaatcct cttgaaagag aggggtgcct tcgggagcgc
    99121 ggacacaggt ggtgcatggc tgtcgtcagc tcgtgccgta aggtgttggg ttaagtcccg
    99181 caacgagcgc aaccctcgtg tttagttgcc accgttgagt ttggaaccct gaacagactg
    99241 ccggtgataa gccggaggaa ggtgaggatg acgtcaagtc atcatgcccc ttatgccctg
    99301 ggcgacacac gtgctacaat ggccgggaca aagggtcgcg atcccgcgag ggtgagctaa
    99361 ccccaaaaac ccgtcctcag ttcggattgc aggctgcaac tcgcctgcat gaagccggaa
    99421 tcgctagtaa tcgccggtca gccatacggc ggtgaattcg ttcccgggcc ttgtacacac
    99481 cgcccgtcac actatgggag ctggccatgc ccgaagtcgt taccttaacc gcaaggaggg
    99541 ggatgccgaa ggcggggcta gtgactggag tgaagtcgta acaaggtagc cgtactggaa
    99601 ggtgcggctg gatcacctcc ttttcaggga gagctaatgc ttgttgggta ttttggtttt
    99661 acactgcttc acacccaaaa gaagcgggct atgtctgagc taagcttgca tatagaagtt
    99721 ttctttcgtt tctcgacggt gaagtaagac caagctcatg agcttattat cctaggtcgg
    99781 aatcaggttg ataggatccc tttttgcgtc cccatgtcgc cacacgggag gggcataggg
    99841 gcccaaaaag gaaagagagg gatggggttt ttctcgcttt tggcatattg ggcctcccag
    99901 tgggaggccc acacgacggg ctattagctc agtggtagag cgcgcccctg ataattgcgt
    99961 cgttgtgcct gggttgtgag ggctctcagc cacatggata gttcaatgtg ctcatcagcg
   100021 cctgacccgg agatgtggat catccaaggc acattagcat ggcgtactcc tcctgttcga
   100081 atcggagttt gaaaccaaac tcctcctcag gaggatagat ggggcgattc tggtgagatc
   100141 caatggagat ctaactttct attcactcgt gggatccggg cggtccgggg gggaccacca
   100201 cggctcctct cttctcgaga atctatacat cccttatcag tgtatggaca gctatctctc
   100261 gagcacagag gtttaggttc ggcctcaatg ggaaaatgga gcacctaaca acgcatcttc
   100321 acagaccaag aactacgaga tcgccccttt cattctgggg tgacggaggg atcgtaccat
   100381 tcgagccttt tctttcatgc ttttcccgga ggtctggaga aagcagcaat caataggatt
   100441 tccctaatcc tcccttcccg aaaggaagaa cgtgaaatta ttttgccttt ccgcagggac
   100501 caggagattg gatctagcca taagaagaat gcttggtata aataactcac ttcttggtct
   100561 tcgaccccct cagtcactat gagcgccccc cgatcagtgc aatgggatgt gtctatttat
   100621 ctatctcttg actcgagaag agaaatggga acaggtttga aaaaggatct tagagtgtct
   100681 agggtgaggg tctcttaacg ccttcttttt tcttcccatt ggagttattt cacaaagact
   100741 tgccatggta agggagaaag gggaacaagc acacttgaag agcgcagtat gacggagagt
   100801 tgtatgctgc gttcgggaag gatgaatcgc tcccgaaaaa gaatctattg attctctccc
   100861 attggatcgt gggtgcgatg atttacttca cgggcgaggt ctctggttca agtccaggat
   100921 ggcccagctg cgccagggaa aagaatagaa gaggcatatg actctttcat gcatactcca
   100981 cctggctcgg gggatatagc tcagttggta gagctccgct cttgcaattg ggtcgttgcg
   101041 attacgggtt ggatgtctaa ttgtccaggc ggtaatgata gtatcttgta cctgaaccgg
   101101 tggctcactt tttctaagta atggggaaga ggaccgaaac atgccactga aagactctac
   101161 tgagacaaaa agacgggctg tcaagaacgt agaggaggta ggatgggcag ttggtcagat
   101221 ctagtatgga tcgtacatgg acgatagttg gagtcggcgg ctctcctggg gttccctcgt
   101281 ctgggatccc tggggaagag gatcaagttg gcccttgcga atagcttgat gcactatctc
   101341 ccttcaaccc tttagcaaaa tgtagcaaaa ggaagtcaaa tccatggacc ggccccatcg
   101401 tctccacccc gtaggaacta cgagatcacc ccaaggacgc cttcggcatc caggggtcac
   101461 ggaccgacca tagaccctgt tcaatgaaat gagtggaacg cattagctgt ccgctctccg
   101521 gttgggcagt aagggtcgga gaagggcaat cactcgttct taaaaccagc attcttaaga
   101581 ccaaagagtc gagcggaaaa agggggagag ccctccgttc ctggttctcc tgtagctgga
   101641 ttctccggaa ccacaaaaca agaatcctta gaatgggatt gcaactcagc accttttgag
   101701 attttgagaa gagttgctct ttggagagca cagtacgatg aaagttgtaa gctgtgttcg
   101761 ggggggagtt attgtctatc gttggcctct atggtataat aagtagggga ggcccgagag
   101821 gcggtggttt accctgtggc ggatgtcagc ggttcgagtc cgcttatctc cagcccgtga
   101881 acttagctga tactatgata gcacccaatt tttccgattc ggcagttcaa tctatgattt
   101941 atcattcatg gacgttgata agatccttcc ctttagcagc accttaggat ggcatagcct
   102001 taacgttaat ggcgaggttc aaatgaggaa aggcttacgg tggataccta ggcacccaga
   102061 gacgaggaag ggcgtagcaa gcgacgaaat gcttcgggga gttgaaaata agcatagatc
   102121 cggagattcc cgaataggtc aacctttcga actgctgctg aatccatggg caggcaagag
   102181 acaacctggc gaactgaaac atcttagtag ccagaggaaa agaaagcaaa agcgattccc
   102241 gtagtagcgg cgagcgaaat gggagcagcc taaaccgcga aaacggggtt gtgggagagc
   102301 aatacaagcg tcgtgctgct aggtgaagcg gtggagtgcc gcaccctaga tggcgagagt
   102361 ccagtagccg aaagcatcac tagcttacgc tctgacccga gtagcatggg gcacgtggaa
   102421 tcccgtgtga atcagcaagg accaccttgc aaggctaaat actcctgggt gaccgatagt
   102481 gaagtagtac cgtgagggaa aggtgaaaag aacccccatt ggggagtgaa atagaacatg
   102541 aaaccgtgag ctcccaagca gtgggaggag aatgttatct ctgaccgcgt gcctgttgaa
   102601 gaatgagccg gcgactcata ggcagtggct tggttaaggg aaacccaccg gagccgtagc
   102661 gaaagcgagt cttcataggg cgattgtcac tgcttatgga cccgaacctg ggtgatctat
   102721 ccatgaccag gatgaagctt gggtgaaact aagtggaggt ccgaaccgac tgatgttgaa
   102781 gaatcagcgg atgagttgtg gttaggggtg aaatgccact cgaacccaga gctagctggt
   102841 tctccccgaa atgcgttgag gcgcagcagt tgactggaca tctaggggta aagcactgtt
   102901 tcggtgcggg ccgcgagagc ggtaccaaat cgaggcaaac tctgaatact agatataacc
   102961 ccaaaataac agggtcaagg tcggccagtg agacgatggg ggataagctt catcgtcgag
   103021 agggaaacag cccggatcac cagctaaggc ccctaaatga ccgctcagtg ataaaggagg
   103081 taggggtgca gagacagcca ggaggtttgc ctagaagcag ccacccttga aagagtgcgt
   103141 aatagctcac tgatcgagcg ctcttgcgcc gaagatgaac ggggctaagc gatctgccga
   103201 agctgtggga tgtaaaatgc atcggtaggg gagcgttccg ccttagaggg aagcatccgc
   103261 gcaagcaggt gtagacgaag cggaagcgag aatgtcggct tgagtaacgc aaacattggt
   103321 gagaatccaa tgccccgaaa acctaagggt tcctccgcaa ggttcgtcca cggagggtga
   103381 gtcagggcct aagatcaggc cgaaaggcgt agtcgatgga caacaggtga atattcctgt
   103441 actacccctt gttggtcccg agggacggag gaggctaagt tagccgaaag atggttatcg
   103501 gttcaaggac gcaaggtgac cttgcttttt cagggtaaga aggggtagag aaaatgcctc
   103561 gagccaatgt ccgagtacca ggcgctacgg cgctgaagta acccatgcca tactcccagg
   103621 aaaagctcga acgaccttca acaaaagggt acctgtaccc gaaaccgaca caggtgggta
   103681 ggtagagaat acctaggggc gcgagacaac tctctctaag gaactcggca aaatagcccc
   103741 gtaacttcgg gagaaggggt gcctcctcac aaagggggtc gcagtgacca ggcccaggcg
   103801 actgtttacc aaaaacacag gtctccgcaa agtcgtaaga tcatgtatgg gggctgacgc
   103861 ctgcccagtg ccggaaggtc aaggaagttg gtgacctgat gacaggggag ccggcgaccg
   103921 aagccccggt gaacggcggc cgtaactata acggtcctaa ggtagcgaaa ttccttgtcg
   103981 ggtaagttcc gacccgcacg aaaggcgtaa cgatctgggc actgtctcgg agagaggctc
   104041 ggtgaaatag acatgtctgt gaagatgcgg actacctgca cctggacaga aagaccctat
   104101 gaagctttac tgttccctgg gattggcttt gggcctttcc tgcgcagctt aggtggaggg
   104161 cgaagaaggc ctccttccgg gggggcccga gccatcagtg agataccact ctggaagagc
   104221 tagaattcta accttgtgtc aggacctacg ggccaaggga cagtctcagg tagacagttt
   104281 ctatggggcg taggcctccc aaaaggtaac ggaggcgtgc aaaggtttcc tcgggccgga
   104341 cggagattgg ccctcgagtg caaaggcaga agggagcttg actgcaagac ccacccgtcg
   104401 agcagggacg aaagtcggcc ttagtgatcc gacggtgccg agtggaaggg ccgtcgctca
   104461 acggataaaa gttactctag ggataacagg ctgatcttcc ccaagagttc acatcgacgg
   104521 gaaggtttgg cacctcgatg tcggctcttc gccacctggg gctgtagtat gttccaaggg
   104581 ttgggctgtt cgcccattaa agcggtacgt gagctgggtt cagaacgtcg tgagacagtt
   104641 cggtccatat ccggtgtggg cgttagagca ttgagaggac ctttccctag tacgagagga
   104701 ccgggaagga cgcacctctg gtgtaccagt tatcgtgccc acggtaaacg ctgggtagcc
   104761 aagtgcggag cggataactg ctgaaagcat ctaagtagta agcccacccc aagatgagtg
   104821 ctctcctatt ccgacttccc cggagcctct ggtagcacag ccgagacagc gacgggttct
   104881 ctgcccctgc ggggatggag cgacagaagt attgagaatc caagataagg tcacggcgag
   104941 acgagccgtt tatcattacg ataggtgtca agtggaagtg cagtgatgta tgcagctgag
   105001 gcatcctaac agaccgagag atttgaacct tgttcctaca cgacctgatc aattcgatca
   105061 ggaactcgcc atcgattttc attgttcaac tgtttgacaa catgaaaaaa ccaaaaggtc
   105121 tccgccctac ctctctatct atccaaggga tggaagggcg gagacctttt gtgtcccttc
   105181 cagtcaaaga attggggccc cacaatcact agccaatatg cctttctctc atgcctttct
   105241 tcgttcatgg ttcgatattc tggtgtccta ggcgtagagg aaccacacca atccatcccg
   105301 aacttggtgg ttaaactcta ctgcggcgac gatactgtag gggaggtcct gcggaaaaat
   105361 agctcgacgc cagaatgata aaaagcttaa cacctcatat tttactttta aaatatgaaa
   105421 aaaagaaaat aaaaatcgaa aatgcaaagg tcgtcttatt caaaacccca attatgacat
   105481 ctcctctctc ccacttcaca cctcggaacg cactgttctt atagagagag gcgctttcgc
   105541 atcttcttaa cccgaaatgg ctgaggagag gaaagggtcc cttttgagag ggtactcccg
   105601 ggaacagatc cagtggagac gagatagggt agggcctgta gctcagagga ttagagcacg
   105661 tggctacgaa ccacggtgtc gggggttcga atccctcctc gcccataacc ggcccaaaag
   105721 ggaaggaccc ttcctttacc tatgggggta ggaaaatcat gatcgggata gcggacgcaa
   105781 agctattgaa cttgggtatg gtcttttgtc gaaatagaat ggtcttatcg tgaataagta
   105841 tatcattaca tatagtaacc ggggatagta gcatagcaaa aaagtgttcc tcatcattaa
   105901 tatgtttgct cgcggtaatt gtgtcctatc gggatgcatt tttgatgcac ttctagtaca
   105961 tcatctgata attcttaatt ggctagttgt aaatagccct ggggctattt acaggggatc
   106021 tacgccgagg tattgacggt gattctcaaa tatcgtagaa cagaatgtga tacgatgaga
   106081 tagaatgcaa tagaaacaac gacaaggaac aggttaccta ctcctaacgg tcaaagcgag
   106141 ccctttaatt aaattcttca ttctttaatt aagaatgaat caaatctccc caagtaggat
   106201 tcgaacctac gaccagtcag ttaacagccg accgctctac cactgagcta ctgaggaaca
   106261 acgggagatt cgacctcata gagttcaact cccgttctca acccatgaac actatgagtc
   106321 cgaagcttcc ttcgtaactc ccggaacttc ttcgtagtgg ctccgttcca tgcctcattt
   106381 catagggaac ctcaaagtgg ctctatttca ttatattcca tctatatccc aattccattc
   106441 atttaatatc cctttggtgt cattgacata agagatgtca tttagagtct atatgtttct
   106501 atatatggaa agttaagaaa tcatcatata ataatcgaga aattgcaata gaagagaaaa
   106561 agggaggttt gtgatgattt tgaaatcttt tctactaggt aatctattat ccttatgcat
   106621 gaagataata aattcggtcg ttgtggtcgg actctattat ggatttctga ccacattctc
   106681 catagggccc tcttatctct tccttctccg agctcgggtt atggaagaag gaaccgagaa
   106741 gggggtatca gcaacaactg gttttattac gggacagctc atgatgttca tatcgatcta
   106801 ttatgcgcct ctgcatctag cattgggtag acctcataca ataactgtcc tagttctacc
   106861 gtatcttttg tttcatttct tctggaacaa tcacaaaaac ctttttgatt atggatctac
   106921 taccagaaat tcaatgcgta atctcagcat tcaatgtgta ttcctgaata atctaatttt
   106981 tcaattattc aaccatttca ttttaccaag ctcaacgtta accagattag tcaacattta
   107041 tacgtttcga tgcaacaata agatgttatt tgtaacaagt agttttgttg gttggttaat
   107101 tggtcacatt ttattcatga aatgggttgg attggtctta gtctggatac ggcaaaatca
   107161 ttctattcga tctaataagt accttgtgtc agaattgaga aattatatgg ctcgaatctt
   107221 tagtattctc ttatttatca cctgtgtcta ctatttaggc agaatgccgt cgcctattgt
   107281 cactaagaaa ctgaaagaaa cctcagaaac agaagaaaag ggagaaagtg aggaagaaat
   107341 cgatgtagaa acaacttccg aaacgaaggc gactaaacag gaacaagggg gatccaccga
   107401 agaagaccct tccctttgtt cggaagaaaa agaggatccg gacaaaatag atgaaacgga
   107461 agagatccgg gtgaatggaa aggaaaaaac aaaagatgaa ttccacttta aagagacatc
   107521 ctataaggat agccctgttg acgaagattc ttatcttgat gggtatcaag agaattggga
   107581 attgggaaga cttaaagaag aaaaaaaaga aaagacccat gcctatttcc ggtttgaaaa
   107641 acctcttatg actttttttt tcgattataa acgatggaat cgtccattta gatatataaa
   107701 aaatgatcta tttgaaaatg ctgtacgaaa tgaaatgtca caatattttt tttatacatg
   107761 tccaagtgat ggaaaagaaa aaatatcttt tacgtatccg tcactaaaaa tttattataa
   107821 aataattata aaataaaaag attaataaaa atattaatac ataagataaa tacaagaata
   107881 gataagacga aattcgtcca cctcccatat atttaatccc ttctcccata aataaacttg
   107941 caaccccaac cccatttata attccatcaa ttatacgtct atcaaaaaac tgaatgagtt
   108001 cggctaatct tcttatactc atgattaaga ctctagtata aaaaatgtct atgtaaccac
   108061 gattatatga ccaattgtat accacttttt ttatttggtc caagataatt cttttaggac
   108121 ccctttttac aaatgaattg attaagtcca aattcttgaa agatgaataa acagacccat
   108181 ataaaatgga tgctataaat agtccaaaaa gagctatact tactgaaaaa attgcatttg
   108241 taaaaaattc ataccaattc atagaatagt ttgaattttt attcaaaagg tttctcgatg
   108301 gaattaacca tttcgataat atatcaaaat ctactactcc ttgatcaaaa tcaattccta
   108361 ttgatcccat gaacaaagta aatagtgtca atataagaag aggaaatagc atagtattgt
   108421 ccgattcgtg aggatacatg taagtgtatt tatttataaa agaagtactc aagtatcgca
   108481 ttcgattttt tatattatca ttaatttgat atgtatcctt tgaaaaaaag aagaccttat
   108541 tattaattgt tgataaaagt aaatttctat tgactacttt cggtactgct tttccccata
   108601 gagatatgga atagaatgaa ctatttttag tactactata atttttaaaa tgaacacgca
   108661 aatgcccatc aaaggttagt aaatacattc gaaacatata aaatgcggtt aatcccgctg
   108721 taaaacaagc tattattgca aaaattggtg aatacaacca actatcatta ataatttcat
   108781 ccttggacca aaaacaagca agaggcggaa taccacaaag agaaagtgta cctaataaga
   108841 aagtagttct tgtaattgga acatatcttg ttaaaccgcc cataagaacc atattctgac
   108901 ttttatcggg tgaatatcca acaataggtt ccatagaatt aataatggat ccggatccca
   108961 aaaacaataa agctttagaa taggcatgag ttattaaatg gaataaggca gctcgataag
   109021 aacctatacc tagagctaac ataatataac ccagttgaga cattgtggaa taggctaaac
   109081 ttcttttaat atctctttga gcgagagcca aagtagctcc taatagtact gttattatgc
   109141 ctattaaaga aacaaaattc attacgtaag gtataactct gaaaagagga agaagccgag
   109201 ctacaagaaa aattcccgct gctaccatgg tagcagcgtg tataagagcc gaaatagggg
   109261 tgggcccctc catagcatca ggtaaccata tgtgaagagg gaattgtgca gatttagcaa
   109321 ttgcgccgac gaataataaa aaggcgcaga gagtaacaaa tgtagaattg accccattac
   109381 tatggatcaa gttattaact attttgaaca aatcccgaaa ttctaaactg ccagttatcc
   109441 aataaaaagc taagattcct aataataaac caaagtctcc tacacgatta gttataaagg
   109501 ctttttggca agcacttgct gcaaccggtc gtgtaaacca aaaacctatt aataaatatg
   109561 aacacattcc cacgagttcc caaaaaatat aaatttgtat caaattggaa ctagtaacta
   109621 atcccaacat ggaagtatta gaaaaactca tataagcaaa aaatctcaaa tatccttgat
   109681 catgagacat ataattgtca ctataaataa gaaccatgat tccaacagta gtaattagta
   109741 ttaacataat agaagtaagt ggatcgatca agtgtccaaa ctctaaggaa aaatcattat
   109801 tgatagtcca agaccataaa tattgataaa taaaacttcc atttatttgc tgaatagaca
   109861 gactggccga aaaggccata gttatactta gcagtaaaac actagtaaaa ccccacatac
   109921 gacgaatatt ttttgttgct ataggaataa acagaagtcc aaatcctatt gacatagtaa
   109981 ctggaagtgg aagaaagggt attatccatg cgtattgata tgtttgttcc ataaaaaaat
   110041 atttgttttt ttattgttat aaatttaatt gtttcaaatc caccaaccaa aagaacaata
   110101 ataaaagaaa tcaacaaaaa aaaaattatt atatatttca tttagcccta gatatatgtg
   110161 atatggcata ggtatatata catggatacg tatatataat tcataatctt ttggtatatt
   110221 ttgtatatat gtatatattt atttttacat atttacatat atattatata attatataga
   110281 attatatttc tattattatg atatgtttta catgttttga acaaagtatt tattatccat
   110341 gggataagta tggataatga cgaaaaaacg atctaaatat atgtctttca catacaataa
   110401 taaaaattag tattttattt ttgaatggcg gttccaaaaa aacgtacttc tcgatcaaaa
   110461 aaacgtattc gtagaaatat ttggaagaag aagggatatt taacggcagt aaaagctctt
   110521 tctttagcta aatcggtttc tactgggcat tcaaaaagtt tttttgtgca acaaacaagt
   110581 aataaaattt tggaataatc taaatcgaca tacgattaag aacttaaaaa tttttaagat
   110641 attttttaag atataatgat tcacattaac taatgtattg aatgtattta actccttaat
   110701 atcaatatta gtaagaacta actgctgtgg cgtgttatat agtaaataat aataataatt
   110761 cttatgttta ctggcctctt agtatagtac taagtattct aatttttctt tatcaattaa
   110821 atattctatt gtgaaaattt aattgataga gaaaaagttt tttgttatat gcctagccca
   110881 aaacctaatt agaagtatag ttactagata gtatttataa gaaattacga agagtattat
   110941 taatgatact aaggtatcga aattattaga aaaatgcctc gaataaaatt atgataaata
   111001 tgacattttt ttttttttag atgatttttt aatcaatgta ttgaaaatta ataaagatta
   111061 ataaaaaaaa aaaaaaaaat gatttttaat tctataactc gaccctcggc ccggaacaaa
   111121 actatctagt tctgactgtt ttggtataac tctattttta cattctaaac tagatacatg
   111181 aaagttgatt cttaaagcta aaccctacgg cgatacttag taaacattca aatattaatt
   111241 taaataagtc ttttttcatc ggttctaacg tttactaact atattgaatc cttgaatctt
   111301 gaccatttaa catgaattga ttattattta ttaatatttc aaataagccg ccatggtgaa
   111361 attggtagac acgctgttct taggaagcag tgctagagca tctcggttcg agtccgagtg
   111421 gcggcatccc ctaaaaggga cacagtggat cctataatat atttaattct cgattttaat
   111481 tctataatgg agaacccccg ccctttttat gatatttgca actttagaac atatattaac
   111541 tcatatctct ttttcgatta ttttaattgt gattacgatt cattttatga ccttattaat
   111601 ccacgaaatc gtaggattac gcaattcatc ggaaagaggt atgatagcta cctttttatc
   111661 tataacagga ttattagtta ttcgttggat ttattcgggt cattccccgt taagtaattt
   111721 atatgagtca ttaatcttcc tttcatggag tttctccatt attcatatga ttcctaaaat
   111781 acgaaataat aaaaattatt taagcgtaat aaccgcgcca agtgctattt ttacccaagg
   111841 tttcgccacg tcgggtcttt caaccgaaat gcatcaatcc gctatattag tacccgctct
   111901 acaatctcag tggttaatga tgcacgtaag tatgatgcta ttaagctatg cagctctttt
   111961 atgtggatca ttattatcag tcgctctttt agtcgtgaca tttcgaaaaa acatcgatat
   112021 gttttttaaa agcaagaatt tagtaattaa atcatttatt gttggcgaag tcgaatattt
   112081 gaatgataaa agaagtgttt ttaaaaacac ttcttttatt tcatttcgaa attattacaa
   112141 atatcaattg actcagcgtt tagattattg gagttatcgt gtcattagtt taggctttac
   112201 ctttttaacc ataggcattc tttctggagc agtatgggct aatgaggctt ggggatctta
   112261 ttggaattgg gaccctaagg aaacttgggc atttattact tggatcatat tcgcgattta
   112321 ttcacatact agaacaaata aaagtttaca agatacacat tcggcacttg cggcttctat
   112381 aggatttctt ataatttgga tatgttattt tgggatcaat ctattaggaa taggtttaca
   112441 tagttatggt tcattcacat taacatctaa ttgaataaac aatacataac ataagaacat
   112501 catctcatat gtatctcgag tttttgcgaa ccattttatt tctggagtca aatggttcgc
   112561 aaaaactcga gatacatctc attacaactc taattcactt tattttacag aattataaga
   112621 cttgccgtct cattaataaa aactatctat aaaaaataat tagataagat atcttgtacc
   112681 ttgtcaactg atagtaagat aatgaaatcg ggataaatac caatacctat tattggtaaa
   112741 aagagacaga tcgaaacaaa aagttctcgt ggtccagaat ccacaaaatt agaatttgga
   112801 acattgaata acttgtatcc gtagaacatc tgacgtaaca tagataataa ataaatagga
   112861 gttaatatca ttccaattgc cattccaaaa gtaattagta cttttggaat taaaagatac
   112921 tttgagctgg taattattcc aaaaaatact actaattctg caacaaaacc actcatccct
   112981 ggcaatgcaa gagaggccat cgaaaaacta ctgaacattg taaatatttt cggcatcggg
   113041 acagctatcc cccccatttc gtcgagagaa acaagaggta ttctatcaca acaggttcct
   113101 gccaagaaaa aaagtgcagc accaataaat ccatgagaaa gtatttgtag aatggctcca
   113161 tttagtccca tgttggttat ggaaccaatt cctataattg tgaaacccat gtgagataca
   113221 gaggaatagg ctattctctt ttttaaattg cgttgaccaa aagaggttaa agccgcatag
   113281 attatttgta ttgttcccac tatcaccaac cacggagaaa atatggaatg agcacggggt
   113341 aataattcca tattgatccg aatcaatcca tatgctccca tttttaataa aattccggca
   113401 agaagcatac atgtactgta atgtgcttct ccatgggtat ctggtaacca tgtatgtaga
   113461 ggtatgatcg gtgatttgac agcataaaca ataaggaagc caaaatagaa tattatttcc
   113521 aatgccatag gatatgattg attagcaagt ctttcaaaat ctaatgttgg ttcagtggag
   113581 ccatataaac ccatacctag aactcctatt aatagaaaaa tagaaccccc cgcagtgtac
   113641 aaaataaact ttgtagccga atataagcgc ttttttcctc cccacatgga taaaagtaag
   113701 taaacaggaa ttaattctaa ctcccacatt ataaaaaaaa gtaaaaggtc tcgagaagaa
   113761 aatgatccta tttgaccact gtacattgct aacataaaga aatggaataa tcgtgaattt
   113821 cgagtaactg gccaagccgc taaagtagct aaagtagtaa taaatcctgt cagtaaaatg
   113881 ggtcccacgg aaagcccatc gattcccagt ctccagtgaa aatccaaaat atttatccat
   113941 ttccaatctt cttccaattg gattaaggga tcgtccaatt ggaaatgata acagaatgca
   114001 taggtcgtta aaaggagttc taataagcat atacatatag tataccatct aaacacctta
   114061 ttccccttat ggggaagaaa aaaaatggaa gaacctgcga atataggcaa aacaacaagt
   114121 attgttaacc aaggaaaatg attcgtgata aagacaagat acgctttgac cagaaaagcc
   114181 cgtgctcgga ataatatatt gattttatcg agtacgggct tttgtcggta aatgaggaat
   114241 caaatgattc aagtggagtt tttgtaacgt atcaattaat aagatagacc catgctgcga
   114301 gttgtttcat gccataaata aacacggaca ctcaaaaagt ctgtcgggca agcggattca
   114361 catctcttac aacctacaca atcctcggtt cttggtgcgg aagcaatttg tttagcttta
   114421 catccgtccc aaggtatcat ttccaataca tctgtggggc aggcgcgcac acattgagta
   114481 caccctatac atgtatcata aatttttact gaatgtgaca ttaaatctat aaattcccgt
   114541 tttgaacata aaaaattttc gatctggtat gctaaaaata aatggtagta aattaattat
   114601 atgtttatat tgtagacacc agatgaatca atgatttatt aattttttta agaatcaata
   114661 tatttctaaa tttgttcatg aaaaagtgcc aagatacttt gatttctctt tcaacaacca
   114721 cagtcataca atacaagtcg cacatctgaa tttaaattgg tcaacaaata atacaatatt
   114781 taattaatat taatggaatt ttaattctat tttaaattca aataaatcta acaaattaat
   114841 ataaattatt attttattat tatataattt atataatgaa aatcaatgat tacataatga
   114901 atgattacga ctaatttaat tattcaacaa atttgcttga ttgatacgag ttgatttttt
   114961 gttatgatgg atcgatgaaa caatagctaa tccaatagcg gcttcagctg ctgcaatagc
   115021 tataacaaaa attgagaaaa tgtctccttt taattggcga ctatcaaata aatcagaaaa
   115081 tgttacgaga ttgatattaa ctgaatttag tataagctca agacacataa gtgctctaac
   115141 catgtttcga cttgtgatta atccatagat accgatagaa aataaataga cactcaaaaa
   115201 aagtacatgc tcgaacatca ttgactaatt cctcatcaat ttagattcat ttaaatatga
   115261 ataacaattc aactgatttc attgactaga tatagaacaa aatattacag aacaatagaa
   115321 ggtattggca atagatttaa ctaaaaacct taaacctttt ttattttatt tcaaatctct
   115381 aattctaaaa attttttaaa tcataagtat ttatgattga cgagccatag taattgcacc
   115441 tattaaagaa actaaaagaa ttatagaaat gagttcaaat ggaagataaa aatctgttga
   115501 taaatgaatt ccaatttgtt gaacataact tattaggtcc tgttctagaa tctggtttga
   115561 tcttgtagtc caaagaattc cgtaccatga cgtatctggg atagtaataa ttagtaaaaa
   115621 aaaaatactt gtacaaacca gtgaagtaac cccatctcca agggtccaaa ggcgggaaac
   115681 attggaatat tctgagccat ttatgaacat tacagcaaat atgattaaga catttatggc
   115741 tcccacataa ataagaagtt gtgcagcagc tacaaaataa gaattcgata gaatatagaa
   115801 taaggatata caaacaagaa ccaatcccaa cgaaaaggca gaataaattg gattggtaaa
   115861 taatactatt cccaggcccc caaatataag aactgatccc agaaatacta caacaatatt
   115921 atgtattgat ccaggtaaat ccattatgta tgaaataaga aaataaataa ataaatcgaa
   115981 agatttcatg accttactga atagtccagg aagtaaaaat tagtctattt ttttaattgt
   116041 ttatgatacg gttcctaaat aaaatcttaa tgtagtaatg cagtatcgat tgtaatatag
   116101 atttatgtag atatagataa agttattggg ccaactcaac tttttcattt taatttattc
   116161 agaagaaaag aagagttgga atcttatatt tccaaataaa aacgaaaaat attaaataaa
   116221 cccgctattc tcaacaatca atagttatcg ttttactttt agttacattg actaaaaaaa
   116281 aaaaataaat aaagaagttt ggatcctttc tatcaaaata gaaaaataaa atcttactaa
   116341 ttggtaattg ttcttgaatc aagatattta cctttgtcta tttttatttg agtcgaattc
   116401 ataactgttt gaattgtgta gtctccaatt actgacattg gtaaccgacc caaagcgatt
   116461 tgattataat tcaattcgtg acgatcataa gtagaaagtt catattcttc agtcattgat
   116521 aaacaattag tgggacaata ttcaatacag ttaccacaaa atatacagac accaaaatct
   116581 atactatagt taagcaatat tttattttta atatctcctt caaatctcca atcaacaaca
   116641 ggtagatcta tggggcacac acgaacacat acttcacaag caatacattt atcaaattca
   116701 aagtggattc gaccacggaa acgttctgat gtgatcgact tttcataagg atactgaata
   116761 gttacaggta aacgatttgc atgggataag gtaattatga aactttgacc aatatacctt
   116821 gcggctcgta ttgtttgttg accataattc atgaacccag tcaccatagg aaacatattg
   116881 tagatatcca cgaataagtt gatgtttctt tctcttgttt aagatttaag agaggttatg
   116941 agtctagaat accattatcg tattgtgtta tttatagtga aataagttgg gaagacgttg
   117001 tcaataataa attacctaga gaaataggta aaagaaattt ccatccaaga tttaatagtt
   117061 ggtccattct catcctgggt aaagtccatc ttgttgtgat agatataaaa agaaacaaat
   117121 aagctttagc taatgtaata aagataccaa ttgtcattcc aaagactcta gcaatttgat
   117181 ttattccgaa aagttcagga acagatatgt atggaataga taaattccac ccacctaaat
   117241 aaagaattgt tacaaataat gaagaaacta agagatttag ataagaagca atataaaata
   117301 aaccatattt gataccagaa tattcggttt gataacctgc tactaattct tcttctgctt
   117361 ctggtaaatc aaaaggtaat ctctcgcatt ctgctagaga agaaattaga aaaacgataa
   117421 accctatagg ttgacgccac atattccacc cccaaaaacc atattttgac tgcgcctcaa
   117481 ctatatcaac tgtacttgaa ctgttcgata atcatagtcg ataataacat aactgttcgc
   117541 accgctattc caaaaccgta catgagacct cagcttcata cggctcctct atggccgcgt
   117601 acaaataaat gtaaggactg gttcggtatt attataggta tctttgtggg gtggggtaga
   117661 tagaataaaa ataccgtgta gagtcccaaa aattagacca atggaattct gtctgctaga
   117721 ataaaaaaag ggcgcttccg aattgatctc atcccttata attaaatctt ccgtaataac
   117781 ttaatctttc aataaaatac tcgttatatc aagagataaa aagaattaga cattctttac
   117841 tgaatcataa agaataagaa tttcatatat acatatatat ttggtataga tgtaggaaaa
   117901 aataaataaa gatctttttt atattctatt tcttttgttc ctgttcttct ttctcataag
   117961 aggtattcct gagaataaag gattaattcg ttcttgatag ttatttcttg aatcagtgac
   118021 taggagcata ctctagatcg gaatcgtggg gaagtactgc ttgatcattt ctaccaactt
   118081 aaagccccta tcatcttatg attcgtttta tgtggaaata cttatttttt tataccttac
   118141 attatctcta ttactaatcc tttgtgtacc ttggtgttcc taaccgtcca ctgatttttg
   118201 attgatctcc tgtatggtaa tacatacaag acagtaatcc catacagttg atcttttgta
   118261 cccgcttcaa gatatgatga gaatctcaat cttgggataa agagtttata ctccttaatg
   118321 tttacttctg ctttattctt gtatataggg aatgatattt tatcttttta ctacacattg
   118381 ataagctgtt ttgttttact catataacta tctggtttaa ctcatcgacc tgaataactc
   118441 tgatgaataa aaaaataaaa atatctatat ctatccaata cattaattcc tctttccttt
   118501 atttcatttt taggtcaaag ttcatgttct aacgaatcac acgtagagat attgataaca
   118561 cacatagagt taatggtatt tcataactaa tagattgagc cgcagctcgc aagccaccta
   118621 aaaaagagta tttattattc gatacatatc ctgatataag aagcccaata ggagcaatac
   118681 ttgaaatgga gatccataaa aaaacaccta tactgagatc agctaaaata agtcgatacc
   118741 caaaaggaat tattaaataa cttaatacaa ttgatatgac tgctatagac ggtccgatac
   118801 taaacaaacg aatatctcct ctagatggta ggaggtcctc tttaaaaagt aatttagtcc
   118861 cgtccgctag agcttgaaga attcccaagg ggccggcata ttcgggtcca atacgttgtt
   118921 gtattgctgc ggatatttct ctttctaacc atacaattac tagtactcct attatgattc
   118981 ccaatataag ggtcaaagca gggataaata gccatatgag ttcatagact tcttttaagg
   119041 attctgattt agaaaaataa ttgatagttt gtgcttctgt tgtgccaatt atcatttcaa
   119101 cggtcaactt ctcccataat gatatctata ctacctagta ttgtcatgat atcagccaat
   119161 ttcattcttt taattagctg aggaagaatt tgcaaattga taaaaccggg cggacgaatt
   119221 ttccatctcc aggggaaaac actattatct cctatcaaat aaattcctaa ttctcccttt
   119281 ggggcttcta ctcttacata aagttcttgt ttcgacaatt caaaattagg cgaaggtttt
   119341 ttactaatga atctatattc aaaatcattc aattcggaat tccttgctct atctaagcgc
   119401 cgaatttcta aattctcata gggtcctccg ggaattcctt ctaaagactg ttgaataatt
   119461 tttatggatt ccctcatttc gccaattcgt actaaataac gagctaatga atccccttct
   119521 ttttgccatt ggacttccca atcaaattca ttgtaacatt cataattatc aacttgacga
   119581 agatcccatt ggatcccaga agctcgtaac atgggtcctg ataagcccca atttagtgct
   119641 tcttctccac caataatgcc cactccttca actcgttcca aaaaaatggg attccgcgta
   119701 ataagttttt catattcaac aacactcgtt aaaaaataat cgcagaaatc taaacattta
   119761 tctatccaac catgaggtag atcagcagct attcctccga tgcggaaata attatgcatc
   119821 attcgcatac ctgtggcagc ttcgaataga tcatatagca attctctctc tctgaaaata
   119881 tagaaaaagg gagtctgcgc accgatatcc gccataaaag gcccaagcca taacaaatgc
   119941 gaagctacac gactcagctc tagcataatt actctgatat agctggccct ttggggtact
   120001 tgaacatttc ccaattgttc tggtgcattt actgttattg cttcggtgaa catagtagct
   120061 aaataatccc aacgtgttac ataaggaaga tattgtataa ttgttcggtt ttccgctatt
   120121 ttttccatcc ctctgtgtaa atagcccaat acggggtcac agtcaataac atcttcaccg
   120181 tcgagagtta taataagtct aagaacacca tgcatcgatg ggtgatgagg gcccatattg
   120241 actatcatta gatcttttct tgtagccggt acagtcatat cttttctttc ctaattcatt
   120301 attccatgaa tttctcaaaa cgaggtttat aaaaataaaa acctaaaaaa aattttcaaa
   120361 tgaatcctca aaattaacga gtttttagct cccgaatatc taactgacta attaattttt
   120421 tataacttac tctatttttc tttgacaaat aagccaacag ccgttgacgt tttcccagaa
   120481 tttttcgtag acctctttga gataaaaaat cttttttgtg caattccaaa tgcgaggtga
   120541 gtctccgtat tttattggtg aaactgaata tttgaaattc aacagaccct ttgttttctt
   120601 ctttttcgtc ttgcagaata actgaaatga atgaattttt gaccataaaa aaatttttct
   120661 atctttttat tttttataga ttttaccgat caggaaaaat aataattaat attatattat
   120721 gttatgatta tgtcagtcat tttaatctga tataaacaaa agtttagatt tattcatact
   120781 tttttattct atcgaaatcc catttttatt tcaaacataa aataggattt cgatagaata
   120841 aaatataata catttacaca ttcacgaaag agagtgattt tttttttttt tacttaataa
   120901 agattccact aatttattat tcctagatcc aaaaataaat aaatattatg tactaaaatg
   120961 taacatatgc atatgtacat ctttcgccat atatcaaata tgttatgtca ggtgatatat
   121021 aggaaatata ataatagttt cttaacttat tctggattgg ggatacatat atatccttga
   121081 catactaaaa cgactgctgt tatgggtatc aaaccagtaa cgattcatac aagctaaatc
   121141 ctctaatcgg taattaggcc aaagaaataa ttttaattta ataaagttgt ttgcatctct
   121201 attaagatgc ttgtcctcat taaaaaattg tccacagttt attattttgt tttcgttgca
   121261 aaattttgga tttttatcta tatcattcca attccagaaa ttgaaacaaa ttagaattct
   121321 caactctctc cgacgtcgat gagatagaat atgttcagga acaagaaaat tataattatt
   121381 ttttttttct tcattcacaa acatatcgct atgttgtgca atggatttgt ctaaattatt
   121441 cttatcaaca tttcgttttt ttatgaattt tttattagtt ttaactttat caactaatga
   121501 aatacttatg gtttgataaa taataaattg cccatccctt tttatagata aacgaactgg
   121561 ttcgataatt aatattcctc tttttatcaa ttctgtaaga gcaagatcct tttgaatcag
   121621 cattacatcc agacacattt ctcctctttg aatcgaggct atagtaattt gctttgcatt
   121681 tgtcaatcta agtaagagac aatatacctt aatattattg atcattcttt gactcaaaga
   121741 atcatcccat cttaattgaa aaagtaaata tttttttagt aacaaatcta gttctgcttc
   121801 cttgatcttc ttagattctt ttttatttct acgtttttta atgtctgatc ccgcctgatt
   121861 ctcttcaaca tctttttttt cgttttgttt tcctagatca tatccaagat attttggata
   121921 ttgttgtttg tttttttctt ggttagaatt ttctaaatca atatattctt tttgattaga
   121981 taatatggga aggttttttt ttttttttat gttgatgctt tcatattgac taatcttttc
   122041 atttttatga aaatctaaaa gaagaaattg gattggtata atccatggtt taattttata
   122101 tgtttcaaaa agtagcgcaa attctggtaa gaacccagat tttagttttg ttatggtaga
   122161 attatgatat aacctttttt gattcattcc catccaatca aaaaagtttt tttttttttt
   122221 gtataaattt atttctttat gaaatgaaat atctttcttt ttcattttgt ttttatactt
   122281 attagtttga gtcttagtat ttttattaat attgatacca atatgcgcat tggtccaagt
   122341 ctcgatatca atatttttta taagacaaaa atggagaatt ttacaatcaa aatattttct
   122401 atcccgattt atattcgtat caataggata tctttcctct agataatcac taatagttgt
   122461 acttaccaat agataaaatg cgtcggattt cgatgtattg aaattatata gatatggaat
   122521 ttcccggttc tcctttactc gtactgttga tccataaaaa taggagtttt tcttatcccc
   122581 ataattaata tattcataat tcatatattt atgtgataaa agatcatatc tgtagtgttt
   122641 tttaaccaat tttttttttt tttttgtgaa cgaaaccgtt acggaataat cttcttttac
   122701 ataatgactt aattggtctt ttttgttttc atatgaatta aatttaattg agtctttatt
   122761 tttaatcata cgaagttgat tgactctatt tcgccatttt ttcgggacta atcgagacca
   122821 tttgatccgg gaaaaattgt attgataaaa accctttaac cagtttttcc agtcattcat
   122881 tccagacttt ttaattttat tatgccttga tttgtaatca aatagtcctc gtgttataca
   122941 ataatctttt attttatccc taagataata atgggtttca tgatcttgaa atatatattt
   123001 caagttatac ttattaagta attgggtttg tgataatttg taaaatacat atgcttgaga
   123061 caagcaaata taactattta aatttttatt actaatatta gtatttgaaa cccacttttt
   123121 tatagttgaa atgaagttca ttctatttgg atttatttca tcaatttttt cttgatttgt
   123181 ttcatggttg taagtgtatt tattgataat tttttttttt gattcaaaaa aaagttgtat
   123241 attgattcgg ggaatgttta tggcacatag caagatatcc atgtatattt tttcaatgaa
   123301 aaattttata aaaaaatgtg atttacgtat taatcgtata ttgtttcttt ttaatatctg
   123361 ccaactagat ttctgtgatt ctgatccttt tcttttatca tcataggtta aaactgtttt
   123421 tttattgtct tttgtgattt gttctatttg attcttagtt gtgattatcc tatcataaag
   123481 atctttcatt tttttttcta tgagtgaata atttgtccaa ttcatagatc gaattggtat
   123541 ggtcccttca tggttaattt tattatttat ttttgaatct tttccatttt tgtttggttt
   123601 atagactttc accttcttca attcaaatga aaaaatcgga tttacttttt ctttcattat
   123661 tcgctttata acaagagctg tttttatgac ccattctttt ttttctttta aaatttgtaa
   123721 agaccatttt cctctttcct ttaagaccct tagaacgaga aaaaattgtt tttttagctt
   123781 tctaattttt attttgaatt ctttaaaaat gggttcaaaa aaagaaaatt gttttcgggg
   123841 agaaccaaag ggaagttccg tttccattcc ccatactgtt aaaaaataaa aagtgtcttt
   123901 ttttacttgt tttttcattg aatctatata atgagatcgt accttagatc tttgtcttcg
   123961 ccaaggtttc agacaaaaag gaaataaaat ctttatctga attccgtctg ttaaccaatc
   124021 ttttggaaat tctgtttctg ataattgaac accattatag gtgcacttaa tgtgcatttc
   124081 tcgattccat ttcttcaaat cctcgtacca ttcaggaaat tggaataata acatacggcc
   124141 catattttta gctattatca atgaaggtaa tacaatatat tttctaagaa aagattgtgt
   124201 tactaacatc aaacctctta taacttgagc aaatggaatg ctatcccaag tttctgctat
   124261 tgttattcgc tcattttcct cttttttttc ttgttctttt gccccttctt tatcaaaatc
   124321 aaaagaagaa tcggaaattt gcgattctga ttctttaccg actccatttc taaaaataaa
   124381 atttataatt tcagaaagat caaaagaatc aaaaaaaaat gttttgttta ttcgatccaa
   124441 aaaaagcggg gaattagcat ttgcttgaaa catttcccaa gtaaccgttt tgcgtctttg
   124501 agcacgcatg gatcctttta ttatatcccg acgaaaatct gattgttgcg agtaacgtat
   124561 caaagccact tcttctcctt cattattatt actagtatta ttaatactag taacagaatt
   124621 agtattcgga ttgttatcag taaaaattaa cacctgtttg gcttttcttg aacgaatctc
   124681 ataatcttcc gtcgattctt cctcatcttc ttcctccaac tcttcaataa aaaaatcatc
   124741 ggttaatttg tatgaccatc gaaaaatttt tttgcttatt tcttttattc caatagattt
   124801 atttttaatt attgtttgat tatttgggtc ggttgtaatt acatcgaata aaaatttcaa
   124861 gaattttgat tgactttctg aatcaattct tttagacttc gatgataatt tcttatcaaa
   124921 atcaaatgaa ttctttttat tttcaaattc ttgggaatta ttaggaatag gaagtagacc
   124981 atgaatctta tttatccaaa atatttttat ggaatccttt ctagaagtca ttaaatcttt
   125041 tatatttgcg tgtgaattga acttttttat tattccacga tatggtccat ttaaaaaagg
   125101 atcatacgtt ttagacaagc attctttttc attttcatca ttgtatagtc tggccctttt
   125161 ttcaagcatg tctagaagaa tcaatccctt ttctttttct agaactttta ttcgacttat
   125221 caattcattt cttaagttga actttttttg ttcattggta taaatccaat aattatataa
   125281 gtcttgatga cttagttttt ttattgtata taaagaaatt ttgcgttcta tcatttctga
   125341 aaaagttgat aaacttgacg gatacgtaaa agatattttt tcttttccat cacttggaca
   125401 tgtataaaaa aaatattgtg acatttcatt tcgtacagca ttttcaaata gatcattttt
   125461 tatatatcta aatggacgat tccatcgttt ataatcgaaa aaaaaagtca taagaggttt
   125521 ttcaaaccgg aaataggcat gggtcttttc ttttttttct tctttaagtc ttcccaattc
   125581 ccaattctct tgatacccat caagataaga atcttcgtca acagggctat ccttatagga
   125641 tgtctcttta aagtggaatt catcttttgt tttttccttt ccattcaccc ggatctcttc
   125701 cgtttcatct attttgtccg gatcctcttt ttcttccgaa caaagggaag ggtcttcttc
   125761 ggtggatccc ccttgttcct gtttagtcgc cttcgtttcg gaagttgttt ctacatcgat
   125821 ttcttcctca ctttctccct tttcttctgt ttctgaggtt tctttcagtt tcttagtgac
   125881 aataggcgac ggcattctgc ctaaatagta gacacaggtg ataaataaga gaatactaaa
   125941 gattcgagcc atataatttc tcaattctga cacaaggtac ttattagatc gaatagaatg
   126001 attttgccgt atccagacta agaccaatcc aacccatttc atgaataaaa tgtgaccaat
   126061 taaccaacca acaaaactac ttgttacaaa taacatctta ttgttgcatc gaaacgtata
   126121 aatgttgact aatctggtta acgttgagct tggtaaaatg aaatggttga ataattgaaa
   126181 aattagatta ttcaggaata cacattgaat gctgagatta cgcattgaat ttctggtagt
   126241 agatccataa tcaaaaaggt ttttgtgatt gttccagaag aaatgaaaca aaagatacgg
   126301 tagaactagg acagttattg tatgaggtct acccaatgct agatgcagag gcgcataata
   126361 gatcgatatg aacatcatga gctgtcccgt aataaaacca gttgttgctg ataccccctt
   126421 ctcggttcct tcttccataa cccgagctcg gagaaggaag agataagagg gccctatgga
   126481 gaatgtggtc agaaatccat aatagagtcc gaccacaacg accgaattta ttatcttcat
   126541 gcataaggat aatagattac ctagtagaaa agatttcaaa atcatcacaa acctcccttt
   126601 ttctcttcta ttgcaatttc tcgattatta tatgatgatt tcttaacttt ccatatatag
   126661 aaacatatag actctaaatg acatctctta tgtcaatgac accaaaggga tattaaatga
   126721 atggaattgg gatatagatg gaatataatg aaatagagcc actttgaggt tccctatgaa
   126781 atgaggcatg gaacggagcc actacgaaga agttccggga gttacgaagg aagcttcgga
   126841 ctcatagtgt tcatgggttg agaacgggag ttgaactcta tgaggtcgaa tctcccgttg
   126901 ttcctcagta gctcagtggt agagcggtcg gctgttaact gactggtcgt aggttcgaat
   126961 cctacttggg gagatttgat tcattcttaa ttaaagaatg aagaatttaa ttaaagggct
   127021 cgctttgacc gttaggagta ggtaacctgt tccttgtcgt tgtttctatt gcattctatc
   127081 tcatcgtatc acattctgtt ctacgatatt tgagaatcac cgtcaatacc tcggcgtaga
   127141 tcccctgtaa atagccccag ggctatttac aactagccaa ttaagaatta tcagatgatg
   127201 tactagaagt gcatcaaaaa tgcatcccga taggacacaa ttaccgcgag caaacatatt
   127261 aatgatgagg aacacttttt tgctatgcta ctatccccgg ttactatatg taatgatata
   127321 cttattcacg ataagaccat tctatttcga caaaagacca tacccaagtt caatagcttt
   127381 gcgtccgcta tcccgatcat gattttccta cccccatagg taaaggaagg gtccttccct
   127441 tttgggccgg ttatgggcga ggagggattc gaacccccga caccgtggtt cgtagccacg
   127501 tgctctaatc ctctgagcta caggccctac cctatctcgt ctccactgga tctgttcccg
   127561 ggagtaccct ctcaaaaggg accctttcct ctcctcagcc atttcgggtt aagaagatgc
   127621 gaaagcgcct ctctctataa gaacagtgcg ttccgaggtg tgaagtggga gagaggagat
   127681 gtcataattg gggttttgaa taagacgacc tttgcatttt cgatttttat tttctttttt
   127741 tcatatttta aaagtaaaat atgaggtgtt aagcttttta tcattctggc gtcgagctat
   127801 ttttccgcag gacctcccct acagtatcgt cgccgcagta gagtttaacc accaagttcg
   127861 ggatggattg gtgtggttcc tctacgccta ggacaccaga atatcgaacc atgaacgaag
   127921 aaaggcatga gagaaaggca tattggctag tgattgtggg gccccaattc tttgactgga
   127981 agggacacaa aaggtctccg cccttccatc ccttggatag atagagaggt agggcggaga
   128041 ccttttggtt ttttcatgtt gtcaaacagt tgaacaatga aaatcgatgg cgagttcctg
   128101 atcgaattga tcaggtcgtg taggaacaag gttcaaatct ctcggtctgt taggatgcct
   128161 cagctgcata catcactgca cttccacttg acacctatcg taatgataaa cggctcgtct
   128221 cgccgtgacc ttatcttgga ttctcaatac ttctgtcgct ccatccccgc aggggcagag
   128281 aacccgtcgc tgtctcggct gtgctaccag aggctccggg gaagtcggaa taggagagca
   128341 ctcatcttgg ggtgggctta ctacttagat gctttcagca gttatccgct ccgcacttgg
   128401 ctacccagcg tttaccgtgg gcacgataac tggtacacca gaggtgcgtc cttcccggtc
   128461 ctctcgtact agggaaaggt cctctcaatg ctctaacgcc cacaccggat atggaccgaa
   128521 ctgtctcacg acgttctgaa cccagctcac gtaccgcttt aatgggcgaa cagcccaacc
   128581 cttggaacat actacagccc caggtggcga agagccgaca tcgaggtgcc aaaccttccc
   128641 gtcgatgtga actcttgggg aagatcagcc tgttatccct agagtaactt ttatccgttg
   128701 agcgacggcc cttccactcg gcaccgtcgg atcactaagg ccgactttcg tccctgctcg
   128761 acgggtgggt cttgcagtca agctcccttc tgcctttgca ctcgagggcc aatctccgtc
   128821 cggcccgagg aaacctttgc acgcctccgt taccttttgg gaggcctacg ccccatagaa
   128881 actgtctacc tgagactgtc ccttggcccg taggtcctga cacaaggtta gaattctagc
   128941 tcttccagag tggtatctca ctgatggctc gggccccccc ggaaggaggc cttcttcgcc
   129001 ctccacctaa gctgcgcagg aaaggcccaa agccaatccc agggaacagt aaagcttcat
   129061 agggtctttc tgtccaggtg caggtagtcc gcatcttcac agacatgtct atttcaccga
   129121 gcctctctcc gagacagtgc ccagatcgtt acgcctttcg tgcgggtcgg aacttacccg
   129181 acaaggaatt tcgctacctt aggaccgtta tagttacggc cgccgttcac cggggcttcg
   129241 gtcgccggct cccctgtcat caggtcacca acttccttga ccttccggca ctgggcaggc
   129301 gtcagccccc atacatgatc ttacgacttt gcggagacct gtgtttttgg taaacagtcg
   129361 cctgggcctg gtcactgcga ccccctttgt gaggaggcac cccttctccc gaagttacgg
   129421 ggctattttg ccgagttcct tagagagagt tgtctcgcgc ccctaggtat tctctaccta
   129481 cccacctgtg tcggtttcgg gtacaggtac ccttttgttg aaggtcgttc gagcttttcc
   129541 tgggagtatg gcatgggtta cttcagcgcc gtagcgcctg gtactcggac attggctcga
   129601 ggcattttct ctaccccttc ttaccctgaa aaagcaaggt caccttgcgt ccttgaaccg
   129661 ataaccatct ttcggctaac ttagcctcct ccgtccctcg ggaccaacaa ggggtagtac
   129721 aggaatattc acctgttgtc catcgactac gcctttcggc ctgatcttag gccctgactc
   129781 accctccgtg gacgaacctt gcggaggaac ccttaggttt tcggggcatt ggattctcac
   129841 caatgtttgc gttactcaag ccgacattct cgcttccgct tcgtctacac ctgcttgcgc
   129901 ggatgcttcc ctctaaggcg gaacgctccc ctaccgatgc attttacatc ccacagcttc
   129961 ggcagatcgc ttagccccgt tcatcttcgg cgcaagagcg ctcgatcagt gagctattac
   130021 gcactctttc aagggtggct gcttctaggc aaacctcctg gctgtctctg cacccctacc
   130081 tcctttatca ctgagcggtc atttaggggc cttagctggt gatccgggct gtttccctct
   130141 cgacgatgaa gcttatcccc catcgtctca ctggccgacc ttgaccctgt tattttgggg
   130201 ttatatctag tattcagagt ttgcctcgat ttggtaccgc tctcgcggcc cgcaccgaaa
   130261 cagtgcttta cccctagatg tccagtcaac tgctgcgcct caacgcattt cggggagaac
   130321 cagctagctc tgggttcgag tggcatttca cccctaacca caactcatcc gctgattctt
   130381 caacatcagt cggttcggac ctccacttag tttcacccaa gcttcatcct ggtcatggat
   130441 agatcaccca ggttcgggtc cataagcagt gacaatcgcc ctatgaagac tcgctttcgc
   130501 tacggctccg gtgggtttcc cttaaccaag ccactgccta tgagtcgccg gctcattctt
   130561 caacaggcac gcggtcagag ataacattct cctcccactg cttgggagct cacggtttca
   130621 tgttctattt cactccccaa tgggggttct tttcaccttt ccctcacggt actacttcac
   130681 tatcggtcac ccaggagtat ttagccttgc aaggtggtcc ttgctgattc acacgggatt
   130741 ccacgtgccc catgctactc gggtcagagc gtaagctagt gatgctttcg gctactggac
   130801 tctcgccatc tagggtgcgg cactccaccg cttcacctag cagcacgacg cttgtattgc
   130861 tctcccacaa ccccgttttc gcggtttagg ctgctcccat ttcgctcgcc gctactacgg
   130921 gaatcgcttt tgctttcttt tcctctggct actaagatgt ttcagttcgc caggttgtct
   130981 cttgcctgcc catggattca gcagcagttc gaaaggttga cctattcggg aatctccgga
   131041 tctatgctta ttttcaactc cccgaagcat ttcgtcgctt gctacgccct tcctcgtctc
   131101 tgggtgccta ggtatccacc gtaagccttt cctcatttga acctcgccat taacgttaag
   131161 gctatgccat cctaaggtgc tgctaaaggg aaggatctta tcaacgtcca tgaatgataa
   131221 atcatagatt gaactgccga atcggaaaaa ttgggtgcta tcatagtatc agctaagttc
   131281 acgggctgga gataagcgga ctcgaaccgc tgacatccgc cacagggtaa accaccgcct
   131341 ctcgggcctc ccctacttat tataccatag aggccaacga tagacaataa ctcccccccg
   131401 aacacagctt acaactttca tcgtactgtg ctctccaaag agcaactctt ctcaaaatct
   131461 caaaaggtgc tgagttgcaa tcccattcta aggattcttg ttttgtggtt ccggagaatc
   131521 cagctacagg agaaccagga acggagggct ctcccccttt ttccgctcga ctctttggtc
   131581 ttaagaatgc tggttttaag aacgagtgat tgcccttctc cgacccttac tgcccaaccg
   131641 gagagcggac agctaatgcg ttccactcat ttcattgaac agggtctatg gtcggtccgt
   131701 gacccctgga tgccgaaggc gtccttgggg tgatctcgta gttcctacgg ggtggagacg
   131761 atggggccgg tccatggatt tgacttcctt ttgctacatt ttgctaaagg gttgaaggga
   131821 gatagtgcat caagctattc gcaagggcca acttgatcct cttccccagg gatcccagac
   131881 gagggaaccc caggagagcc gccgactcca actatcgtcc atgtacgatc catactagat
   131941 ctgaccaact gcccatccta cctcctctac gttcttgaca gcccgtcttt ttgtctcagt
   132001 agagtctttc agtggcatgt ttcggtcctc ttccccatta cttagaaaaa gtgagccacc
   132061 ggttcaggta caagatacta tcattaccgc ctggacaatt agacatccaa cccgtaatcg
   132121 caacgaccca attgcaagag cggagctcta ccaactgagc tatatccccc gagccaggtg
   132181 gagtatgcat gaaagagtca tatgcctctt ctattctttt ccctggcgca gctgggccat
   132241 cctggacttg aaccagagac ctcgcccgtg aagtaaatca tcgcacccac gatccaatgg
   132301 gagagaatca atagattctt tttcgggagc gattcatcct tcccgaacgc agcatacaac
   132361 tctccgtcat actgcgctct tcaagtgtgc ttgttcccct ttctccctta ccatggcaag
   132421 tctttgtgaa ataactccaa tgggaagaaa aaagaaggcg ttaagagacc ctcaccctag
   132481 acactctaag atcctttttc aaacctgttc ccatttctct tctcgagtca agagatagat
   132541 aaatagacac atcccattgc actgatcggg gggcgctcat agtgactgag ggggtcgaag
   132601 accaagaagt gagttattta taccaagcat tcttcttatg gctagatcca atctcctggt
   132661 ccctgcggaa aggcaaaata atttcacgtt cttcctttcg ggaagggagg attagggaaa
   132721 tcctattgat tgctgctttc tccagacctc cgggaaaagc atgaaagaaa aggctcgaat
   132781 ggtacgatcc ctccgtcacc ccagaatgaa aggggcgatc tcgtagttct tggtctgtga
   132841 agatgcgttg ttaggtgctc cattttccca ttgaggccga acctaaacct ctgtgctcga
   132901 gagatagctg tccatacact gataagggat gtatagattc tcgagaagag aggagccgtg
   132961 gtggtccccc ccggaccgcc cggatcccac gagtgaatag aaagttagat ctccattgga
   133021 tctcaccaga atcgccccat ctatcctcct gaggaggagt ttggtttcaa actccgattc
   133081 gaacaggagg agtacgccat gctaatgtgc cttggatgat ccacatctcc gggtcaggcg
   133141 ctgatgagca cattgaacta tccatgtggc tgagagccct cacaacccag gcacaacgac
   133201 gcaattatca ggggcgcgct ctaccactga gctaatagcc cgtcgtgtgg gcctcccact
   133261 gggaggccca atatgccaaa agcgagaaaa accccatccc tctctttcct ttttgggccc
   133321 ctatgcccct cccgtgtggc gacatgggga cgcaaaaagg gatcctatca acctgattcc
   133381 gacctaggat aataagctca tgagcttggt cttacttcac cgtcgagaaa cgaaagaaaa
   133441 cttctatatg caagcttagc tcagacatag cccgcttctt ttgggtgtga agcagtgtaa
   133501 aaccaaaata cccaacaagc attagctctc cctgaaaagg aggtgatcca gccgcacctt
   133561 ccagtacggc taccttgtta cgacttcact ccagtcacta gccccgcctt cggcatcccc
   133621 ctccttgcgg ttaaggtaac gacttcgggc atggccagct cccatagtgt gacgggcggt
   133681 gtgtacaagg cccgggaacg aattcaccgc cgtatggctg accggcgatt actagcgatt
   133741 ccggcttcat gcaggcgagt tgcagcctgc aatccgaact gaggacgggt ttttggggtt
   133801 agctcaccct cgcgggatcg cgaccctttg tcccggccat tgtagcacgt gtgtcgccca
   133861 gggcataagg ggcatgatga cttgacgtca tcctcacctt cctccggctt atcaccggca
   133921 gtctgttcag ggttccaaac tcaacggtgg caactaaaca cgagggttgc gctcgttgcg
   133981 ggacttaacc caacacctta cggcacgagc tgacgacagc catgcaccac ctgtgtccgc
   134041 gctcccgaag gcacccctct ctttcaagag gattcgcggc atgtcaagcc ctggtaaggt
   134101 tcttcgcttt gcatcgaatt aaaccacatg ctccaccgct tgtgcgggcc cccgtcaatt
   134161 cctttgagtt tcattcttgc gaacgtactc cccaggcggg atacttaacg cgttagctac
   134221 agcactgcac gggtcgatac gcacagcgcc tagtatccat cgtttacggc taggactact
   134281 ggggtatcta atcccatttg ctcccctagc tttcgtctct cagtgtcagt gtcggcccag
   134341 cagagtgctt tcgccgttgg tgttctttcc gatctctacg catttcaccg ctccaccgga
   134401 aattccctct gcccctaccg tactccagct tggtagtttc caccgcctgt ccagggttga
   134461 gccctgggat ttgacggcgg acttgaaaag ccacctacag acgctttacg cccaatcatt
   134521 ccggataacg cttgcatcct ctgtcttacc gcggctgctg gcacagagtt agccgatgct
   134581 tattcctcag ataccgtcat tgcttcttct ccgagaaaag aagttcatga cccgtgggcc
   134641 ttctacctcc acgcggcatt gctccgtcag gctttcgccc attgcggaaa attccccact
   134701 gctgcctccc gtaggagtct gggccgtgtc tcagtcccag tgtggctgat catcctctcg
   134761 gaccagctac tgatcatcgc cttggtaagc tattacctca ccaactagct aatcagacgc
   134821 gagcccctcc tcgggcggat tcctcctttt gctcctcagc ctacggggta ttagcaaccg
   134881 tttccagttg ttgttcccct cccaagggca ggttcttacg cgttactcac ccgtccgcca
   134941 ctggaaacac cacttcccgt ccgacttgca tgtgttaagc atgccgccag cgttcatcct
   135001 gagccaggat caaactctcc atgagattca tagttgcatt acttatagct tccttgttcg
   135061 tatacaaaac ggattcggag ttgtctttaa ttccaaggca taacttgtat tcatgcgctt
   135121 catattagcc tgtaggtcgc tcccagcaat atagccatcc ctaccctatc acgtcaatcc
   135181 cacgagcctc ttatctatct cgttcgatca cggcggggga gcaagtcaaa atagaaaaac
   135241 tcacatttgg tttagggata atcaggctcg aactgatgac ttccaccacg tcaagatgac
   135301 actctaccgc tgagttatat cccttcccga ccccatcgag aaatagaact aactaatcct
   135361 aaggcaaggg gtcgagaaac tcaacgccac tattcctgaa caacttggag ccgggccttc
   135421 ttttcgcact attatggata gtcaaataat aggaaaattt ggattcaatt gtcaactgct
   135481 cctatcggaa ataggattga ctacggattc gagccatagc acatgtttca taaaatccgt
   135541 acgattttct cgatctaaat cgagcaggtt tgacatgaag aagattttgt tcagcatgtt
   135601 ctattcgata ctggtaggag aagaacccga ctcggtattg ttaaaaaaag aggggaagca
   135661 agtcaagatg atatggatca ccccttcttc ttgcgccaaa gatcttacca tttccgaagg
   135721 aactggagct acatttcttt tcaatttcca ttcaagagtt cctatgtgtt tccacgccct
   135781 tttttgattt gatacctcga aaaatgaaat agacaaattc cttttcttta ggaacacata
   135841 caagacaaga ttcgtcacta caaaaaggat aagggtaacc cctattaatt taatatttaa
   135901 tagtaataga aatatatgtc ctagcgagac agaatttgta acttgctatc ctcttgccta
   135961 gcaggcaaag attgacctcc gtgaaaagac tgattcattc ggatcggcat gaggccattg
   136021 cattgccaga atccatgttg tatatttgaa gtaggttgac ctccttgctt ctctcatggt
   136081 acaaccctct tcccgctgag cccccctttc tccttggtca cagagacaaa ataaatgtag
   136141 gactggcgcc aacagttcat cacggaagaa aggactcgcc aagccgggat cacttataat
   136201 agaaaagaac tgtcttttct gtatactttc cccggttctg ttgctaccgc gggccttaca
   136261 cacgcaatcg atcggatcat atagatatcc cttcaacaca acataggtca tcgaaaggct
   136321 ctcggacgac tcaccaaagc acgaaagcca ggatctttca gaaaatcgat tcctatttga
   136381 agagtgcata accgcatgga taagctcaca ctaacccgtc aattttggat ccaatttggg
   136441 attttcttcc ttgggaggta tcgggaagga attcgaatgg aataatatcg attcatgcag
   136501 aagaaaaggt tctctattga tccaaacgct gtacctatgg gatagaggga gaggaaaaag
   136561 ccgaagattt cacatatttt gatcgaaaaa tcaatctgat ttctttcgta cccttcgctc
   136621 gatgagaaaa tgggtcagat tctacaggat caacaaacct atgggactta aggaatgatg
   136681 gaagggaata aaaagagagg gaaagaaaat cgaaatgaaa taaataaaga ataaaacaaa
   136741 acaaaaataa gtaaatataa aaaataaata taagtagaag catagaagag cccagattcc
   136801 aaatgaacaa attcaaactc aaaagggatc tttctgattc tcgaagaatg gggaggggca
   136861 aggggattga tcgagaaaaa tctcttgttc ttattataat attgtgattt gacccgtata
   136921 tggtttggta aaaaaataat cttcttcttt gatcataaat ggaaagtgtt caattagaac
   136981 atgaaaacgt gacagaattg gtcttagtta ctcttcggga cggagtggaa gaagggagga
   137041 gattctcgaa cgaagaaaag gatccaatta cttcgaaaga attgaatgag gagccgtatg
   137101 aggtgaaaat ctcatgtacg gttctgtaga gtgacagtaa gggtgactta tctgtcaact
   137161 tttccactat cacccccaaa aaaccaaact ctgccttacg caaagttgcc agagtacgat
   137221 taacctctgg atttgaaatc actgcttata tacctggtat tggccataat ttacaagaac
   137281 attctgtagt attagtaaga ggaggaaggg ttaaggattt acccggtgtg agatatcaca
   137341 ttgttcgagg aaccctagat gctgtcggag taaaggatcg tcaacaaggg cgttctagtg
   137401 cgttgtagat tcttatccaa gacttgtatc atttgatgat gccatgtgaa tcgctagaaa
   137461 catgtgaagt gtatggctaa cccaataacg aaagtttcgt aaggggactg gagcaggcta
   137521 ccatgagaca aaagatcttc tttctaaaga gattcgattc ggaactatta tatgtccaag
   137581 gtccaatatt gaaatcattt tataggtttt cccttacttt gtccgtgtca acaaacaatt
   137641 cgaaatacct agactttttt agaacaggtc cgagtcaaat agcaatgatt cgaagcactt
   137701 ctttttacat tacactattt cggaaaccca aggactcgat cgtatggata tgtaaaatac
   137761 aggatttcca atcctagcag gaaaaggagg gaaacggata ctcaatttaa agtgagtaaa
   137821 cagaattcca tactcgatct catagataca tatagaattc tgtggaaagc cgtattcgat
   137881 gaaagtcgta tgtacggctt ggagggagat ctttcatatc tttcgagatc caccctacaa
   137941 tatggggtca aaaagccaaa ataagtgatt tgtttttagc ccttataaaa agaaaacgga
   138001 ttcttggacc tctttcacgc tcatgtcacg tcgaggtact gcagaagaaa aaactgcaaa
   138061 atctgatcca atttatcgta atcgattagt taacatgttg gttaaccgta ttctgaaaca
   138121 cggaaaaaaa tcattagctt atcaaattat ttatcgagcc ttgaaaaaga ttcaacaaaa
   138181 gacagaaaca aatccactat ctgttttacg ccaagcaata cgtggagtaa ctcccaatat
   138241 agcagtaaaa gcaagacgtg taggcggatc gactcatcaa gttcctattg aaataggatc
   138301 tacacaagga aagacacttg ccattcgttg gttattaggg gcatcccgaa aacgcccggg
   138361 tcgaaatatg gctttcaaat taagttccga attagtagat gctgccaaag ggggtggcga
   138421 cgccatacgc aaaaaggaag agactcatag aatggcagag gcaaatagag cctttgcaca
   138481 ttttcgttaa tccatagatc tatgtgtcta tatagatcta tggatccata catctcgatc
   138541 ggaaaagaat caatagaaaa agaaagaatc ggaattgatc gagatctttc tcgaaacaaa
   138601 caaaaaggaa aagaaagatg aacataaatc atggatcaac taagccctct cggggggaat
   138661 aagaaagagg agtcttatag aaaaatatca tggaataagg tttgatccta ttcatgggga
   138721 ttccgtaaat atcccattca aaaaatttaa agttgaaaca attgggactt tttcggggat
   138781 tggatgcagt tactaattca tgatctggca tgtacagaat gaaaacttca ttctcgattc
   138841 tacgagaatt tttatgaaag cgtttcattt gcttctcttc catggaagtt tcattttccc
   138901 agaatgtatc ctaatttttg gcctaattct tcttctgatg atcgattcaa cctctgatca
   138961 aaaagataga ccttggttct atttcatctc ttcaacaagt ttagtaataa gcataacggc
   139021 cctattgttc cgatggagag aagaacctat aattagcttt tcgggaaatt tccaaacgaa
   139081 caatttcaac gaaatctttc aatttcttat tttactatgt tcaactctat gtattcctct
   139141 atccgtagag tacattgaat gtacagaaat ggctataaca gagtttctgt tattcgtatt
   139201 aacagctact ctaggaggaa tgtttttatg tggtgctaac gatttaataa ctatctttgt
   139261 agctccagaa tgtttcagtt tatgttccta cctattatct ggatatacca agagagatgt
   139321 acggtctaat gaggctacta cgaaatattt actcatgggt ggggcaagct cttctattct
   139381 ggttcatggt ttctcttggc tatatggttc atctgggggg gagatcgagc ttcaagaaat
   139441 agtgaatggt cttatcaata cacaaatgta taactcccca ggaatttcaa ttgcgcttat
   139501 atccatcact gtaggaattg ggttcaagct ttctccagcc ccttttcatc aatggactcc
   139561 tgacgtatat gaaggagtgc ggttcgttcg acaaagtcct acctctatat ctatctctga
   139621 gatgtttgga tttttcaaaa ctccatagac atgcagaaga gagatgctat ccccactcgg
   139681 accaaggcat aacttttacc aaaagatctt tttgttcaaa taacaattta aggtgaagca
   139741 aggtcaggaa caacgaatct ctttatgata aacagatcca ttttgcaagt tcgttattac
   139801 gggtagttcc tacaaaggat cggactaatg acgtatacaa tacttgaatt atcgatgtag
   139861 atgctacata gttggttctc atccttcaga gactacgagt gtaataggag catccgttga
   139921 caaaaggatc accctaagat gatcatctca tggctattga gaacgaatca aatcagatgg
   139981 ttctatggtc gaaaaggttg aaaaagtcag ccactcacaa ccactgatga aggattcctc
   140041 gaaaagttaa ggattactaa tttagaaatc gaatgaattc ggtcttatac atacgcgagg
   140101 aaggtaatca aaaaagaaga tgagttcttc tttcttttat aacttaggag ccgtgtgaga
   140161 tgaaagtctc atgcacggtt ttgaatgaga gaaagaagtg aggaatcctc ttttcgactc
   140221 tgactctccc actccagtcg ttgcttttct ttctgttact tcgaaagtag ctgcttcagc
   140281 ttcagccaca cgaattctcg atattccttt ttatttctca tcaaacgaat ggcatcttct
   140341 tctggaaatc ctagctattc ttagcatgat attgggtaat ctcattgcta ttactcaaac
   140401 aagcatgaaa cgtatgcttg catattcgtc cattggtcaa atcggatatg taattattgg
   140461 aataattgtt ggagattcaa atgatggata tgcaagcatg ataacttata tgctgttcta
   140521 tatctccatg aatctaggaa cttttgcttg cattgtatca tttggtctac gtaccggaac
   140581 tgataacatt cgagattatg caggattata cacgaaagat ccttttttgg ctctctcttt
   140641 agccctatgt ctcttatccc tagggggtct tcctccactg gcaggttttt tcggaaaact
   140701 ctatctattc tggtgtggat ggcaggcagg cctatatttt ttagtttcaa taggactcct
   140761 tacgagcgtc gtttctatct actattatct aaaaataatc aagttattaa tgactggacg
   140821 aaaccaagaa ataacccctc acgtgcgaaa ttatagaaga tctcctttaa gatcaaacaa
   140881 ttccatcgaa ttgagtatga ctgtatgtgt gatagcatct actataccag gaatatcaat
   140941 gaacccaatt cttgcaattg cccaggatac cctcttttag tttagcttct aggtctattt
   141001 cttagttcaa gatccctctt actaactgga ataaaagaat tagtagatct gttccgccca
   141061 aaatgggaat gggctggggt tatgaactta taatcatgga atcgactcga tcatcagatt
   141121 ataagttcat tccataccgg accagatctt attatgagaa ggggtcattc gagcgtatgt
   141181 aaatagatac tatgtttaca tatggatatc cctacgtcgt tacattctat ttaggattag
   141241 gaataggcgt aatcggacct gcttttgaca taactatcgt tatttggttg gataccatct
   141301 ccacttctac ttcatttggg cttctattga atattgaatc gagaaatagg tttgatttta
   141361 catctatata taagttatcc tccggataat tcaaatcgaa gcaatttgat gtctgactcg
   141421 gtcctatatg acatgaccga tcgatagaaa cactccaccc ttgtcatata ttccatatat
   141481 cacactagat agatgtcata ttcatggaat acgattaact ttaaagatgc cttgatggtg
   141541 aaatggtaga cacgcgagac tcaaaatctt gtgctaaaga gcgtggaggt tcgagtcctc
   141601 ttcaaggcat aatattgaga atgctcattc aatgagcatt ctcaataaca gatttcggat
   141661 ctaatcaata ttgatatacc gagtatctta tccgttgata cgaagtattc cggcgatccc
   141721 cacgatccgg gtccgaactg ttggaattgg aataggttcg gcggcggatc gcgaaatctt
   141781 ggtgatcttc tccatctaat gaatgaggag tccgttttga aatcgtccgc cctgcatcca
   141841 ccccccgagt atatgattca acaggaatca cacaagggta gattgataga aacctctggt
   141901 aaaataccca ccagtacccg tacccagcag ataaagtaca ttacatagtc cgttttagag
   141961 attggcgctt tgcccattca gtgactttgg cactggacgt tcccaaaata ggtactattg
   142021 agtcgggtga attagagaat agacagacga gacgtctgtt ggcattccag ccttccttct
   142081 cctttcattt cagggcctat cccaaagaga atccagtacc tcttggtcgt gaatatctga
   142141 ataggacgaa ccggcctccg tggatatctt tgcttcagaa caaaacaatt agaattaggc
   142201 tcggtcaact ggaatgtgta ttatccatat aggagatctt ccaattgaga agatccatcg
   142261 acctgagacg aagaaaaagg tctacctact attttattta gttattcagt taaaccaatg
   142321 attcattatt ggagcagata gcaacaacta tttcatcgga catgcgtatt tttgattttc
   142381 cgatggattg acatggtttc attaatggaa attgtttgat gtaatgagta aataggctct
   142441 ttcgccgttc aagaattctt gtttaggcag ttcatatcat ccatacatag tgttttgatc
   142501 taagatttca attcttccat ctttctgcag taacatattg ttccatggag ctaagatcca
   142561 aaatatggaa taaacaagta tttccacgac tctaccacct ggccaattct gttccactta
   142621 atcccttttt catggccaca tatctttatt ttatggctaa ggaatgggaa atctttctcc
   142681 tgttacatga atcaaatgtt tcatttcatc tgggaaaagc catctctttc tcaacaatgt
   142741 ctttgtcatt tgatccaata acgttccgtt agataggaac agatttgata aatactgata
   142801 actctcagat agagtattag aatggaaaga tccattagat aatgaactat tggttctaag
   142861 ccatctgtgg cgatgaatca acaattcgaa gtgcttttct tgcgtattct tgatgaacca
   142921 gcgtttatac atagatgtag gaggatttgt ttgggaagta ataagcccct ttaacatctc
   142981 ttcatctgca aagaattctc gacgggaaaa cacagagaca aaggactgat ctttgaatag
   143041 gaaaaagaat ggatccgcag gatcccaaat gaattggctt attcgaaaaa agccttgttc
   143101 tttggaaaat ctatctcgtg tctggtactg catggttcca ctctgcaaga actctgaatc
   143161 attctcttga agctcatcct ctttatgata aatgatccgc ttgccccgaa atgacccggc
   143221 ccaataagga aatcccaatt cagtgggcct ttcgatacaa tcaaatatat tgccataagg
   143281 gcgccatatt cgaggagccc aaactatgtg attgaataaa tcctcctcca tctgttgtga
   143341 gtcgaaggct ccttcccctt cttcaaactc cgattcgtat ttttcatata gaaatctctg
   143401 atcaacgata gaacaagatc cattttgcat catatctaac tgattccttg gttcggaccg
   143461 aagaagtagt gtcactcgat tattatcaaa ctggctgcaa tctttttctg tccgtgagga
   143521 tcccgccaaa gcgccttcta cttctaatag gccatgaact agatcagaat cattctcaac
   143581 gaagccataa gaagtgatcc aatttttttc attgggtccg gatgaagacc aaagatcttg
   143641 agcgaccgat ccggcagaac aactcaaaag ataaagaagt atcgttaatt tcttcatgct
   143701 cgttccaagt tcgaagtacc atttgtacaa ataagaatcc ccttccttac atgatttctt
   143761 cttcatatag atagatatag gatctatggg gcaattactt agaagtacat tttgtgcaac
   143821 agtccttcct atctgataga aaaggatctc atgatcctga accgatctta cctgggatcg
   143881 caaatcccaa gtttgtctat gaagagctga tctaattgta ttagtttcta taattgattt
   143941 cttctgtgta atactaattg ataggacctc attgataagt gctacaagat ctcgtgcatt
   144001 gaaacccatg gttatggacc cgaatccgtt agtatggaac attttctttt ccaagtgaaa
   144061 tcctctagta taggaaagaa tgaaaaagtg ctttcgttgt tgtggaataa gaagccttcg
   144121 tatcttaata catgtattta atttattcgg agctattaga gcgggatcca ctttttgggg
   144181 aatatgagtc gaagcaataa caagaatatt tctagtggaa catctttcac aatccctgga
   144241 gagatagttc tctaatagac cgagggataa gtaattcgac tcattcacat acagatcatg
   144301 aatgtttgga atccatatta tgcaaggaga cattgctttt gctaattcga attgaagggt
   144361 gatatcaaat cggtctattt ttggcgtcat atccataata gttagcacat tcgtcatagt
   144421 tagcagctcc atatcaaggt catcatcaat atcgtcacta tcatcaatat cgatattgtc
   144481 actatcatca aaatcgatat cgtcactatc atcaaaatcg atatcgtcaa taggataacc
   144541 tttagactta tcatacagga acttgtttgg aaataccgta atgaaaggaa cataggagtt
   144601 tgtcgctagg tatttgacca aataggatcg tccagttcct atagaaccta tcactaaaat
   144661 acccctagaa ggggataggg ctaagcggag cgaaaagggt tttccgtgag atgggaaatt
   144721 aaaactatta gccccacacg aggtttgtga ataagtgatt gtctgataat gagcaaggaa
   144781 tatctgtctt tctgctaaac aggatctatt gaactcataa ttcattagat actttttatg
   144841 aatgtcaact aagtatcgta agtaaattga tcccggttgt tcaatcattt gataaccaga
   144901 gtcattcttt gataaatgat cactatgagt cagactcaat agaatttgat caatcctttt
   144961 ttctgtcgtt aaggcggaga actgaaccaa gaattctctt tcttcatcat caatcgaatc
   145021 attgttcgcg acccaggatt ctattctatc atcaatccaa tcatcgttcg cgttctttct
   145081 ttttcttatc aatgaataga tctctttact tgtacgactt agatgtatcg tatttctcga
   145141 aaaagtgatt cgattgatgg gatttggtat gatacttatg agatcaatga ggttgatatt
   145201 caaatatttc ttcttagaac gtattgattt gaccccataa gcggaacccc gtatttcttc
   145261 cagagcaact agaaagagat tctttaacca gaaagaattc agttcagatg taggatacct
   145321 atccagaagt tttcgcaact gaatcatgta tgatggaatc atcaaagact tgatcttttc
   145381 taactctgtc tgtaactcac tagaggctcg ggaaacgaag agaagatgta tacgaacgag
   145441 atatccagca acaagaagaa ggaaaaggat tgaatagagg aactcccgag cattttttga
   145501 tgtccatatc aatggaatgg gtgactcatt atttcgatga atcatttctt cggacagaag
   145561 aagattctgt aaacacttac tcgaaatctc acttatcaga gtccattgtg gaagaatctt
   145621 ctgatcaatt ggccatggta tatctgatcc atgcataata tcatgaaaaa gggatacaaa
   145681 tttttgacta ctacttagta tcggcaatgg gtctgaaaaa gtatctaaaa gggtgaaatt
   145741 tagatatttg caccctgtcg aagtaaggaa ccatggcata tatgtttgga acagattcca
   145801 ttttgagaga tttgaaaaag cactatctcg ttgaaaggtt ctatacatct gccctttctc
   145861 aacgcatttc tttagacaaa gactccgttt tttcctcttt ccagatggta aatatttctc
   145921 agaatatgga gtgtgaatca aactcatatt tgaattgaaa ctgagatact gatacaagtt
   145981 cttcccttct gaatcagata gattcatatc tgaaagaggc tgacaataag ttctttcaaa
   146041 attgaccatt tgttcctctc ttagaggtgt tgcagaaatg tctgcgatcg agtaaatagc
   146101 tctacgaacg aatggatcgg atcgaattgg aaaatggaaa tatttgtaca agttatacgt
   146161 ttcgtcacca ctttgtgttt gtggaaaatc gttaggtatg aatatgtcag ataccagtga
   146221 ctcaattggt gaaatagtct ctctctccaa aaaaatatgt ttttttttac cgacgcacaa
   146281 agaaaatatt ttgttgcgaa tgaacaagat attgataaat tgtccatatg taagatcata
   146341 attattgata cgggtctttt ccacataaaa agggaatctt ttgttacaat agaaccagaa
   146401 gtgatgtgga tcattcaaga atcgaagtcg atttgcttta taaaaagaag atatcaatga
   146461 acttctatga aatggtttca cgggattcag ccaattgtct cgatcgtggg atatcattga
   146521 gaaataggaa tccgtgttat caaaggattt cctgcgatta tttctagtat ggaatgagtc
   146581 aatcatccac tttggtatct ttttgaacaa aaatggtaat atcgtttctc cattgatcaa
   146641 gaatttcggt ctttgggaag tatcatgatc atctaataag aagggtttca atttattcaa
   146701 atgaacgatt tgaacatcta ttgattctaa caactgattg cagagttgat cattcggacc
   146761 tttcaattca tagatgtgga tctcggacct atgaatggga atattcccga tactcacaaa
   146821 gaaaagggga agtgacttgg acaaaaaggg aagtgacttg gacaaaaaga aacgaagtga
   146881 cttaaacaaa tcttgtttgt cgatagcctc ggaccaatca atcgaatatt gattaatacg
   146941 taatcgatcg aacactactt gaaaatggtt cttctggtca gaaatgaaat gttcctggaa
   147001 attcttgctc ccattggacc atttgtatct gtatgcatca ggatcccgat tcatggatct
   147061 ctcggttcga gaaataagag gatcaaacca tttcttctga ctctttttca aattcgataa
   147121 atattggttg atcatatatt tcattatagt tatatgattc agagtatcat ttcctatttg
   147181 atccctttga atttcatatt cgaagttgcg atcggatcta ttcattaaaa agaatcgatt
   147241 cgatacactt cttatgtacc cataggtgtt atattggatt tgcatcagat ttcggatcaa
   147301 tctatattga ttgactgcct ccattatgtt gttgctagca aataccgccg tttttatttt
   147361 tggatcttcc aaataattcc cgcagtagat ccggaccaat ttttttctga tccttcgata
   147421 aaaagattca ttctcttcat aaaaaagagg aggtagaatc aataaagatt tctttttcga
   147481 ttcatctctg gagttgaata ccttattcaa gaattttttt tgatctaacc cgtaggaatc
   147541 aatagaaaag gcaaatctcc tatgatacac cagatccggc ccggttattg atagagtgaa
   147601 tagatctgcc atttcttgaa atctctcttc tgattcaaaa tcatggtgta acgtgtatcc
   147661 ccccttgttc cggccatgga atagatgaaa taaataaaaa aatggatttt tgttcaagaa
   147721 tgaaatctta ttggaactgt ccatatccgg tgcatccttc ggaaccatat cagatcccgg
   147781 atctgatgaa ataggatgaa ttgagacggt attttgtaaa tacgtaatta tcttgaatat
   147841 atcaaccatt tctttatttt ccgatcgcct ggaaagaaca aaagaaacat cctgtttttt
   147901 cttcaaaaat ttctgatctc tagtggacct ctcagtagga ttcgaaccca tatgaagttc
   147961 tgaccatctg tcagagaaaa aagaacgaat tgatcttgta ggattcccaa gaaattcttc
   148021 gatttcttcc ggaagcagat gattattcat ctgcttctca cgttccgcga atagccggga
   148081 cattgaggaa gatccaaaaa ggcatttcgg gaatcgatct gattctatct ctgttccttc
   148141 cgtttgaaga aaggaaggat cccaaagaat cgatctttct ttttgaatat ttgacaatgc
   148201 attccgtacc ttgctaaaaa accgatcctt gtttaccaac cacacattgt ctaaccaaat
   148261 caaattctct ctcgatacgt tcctcaaaaa atccgattcg tgctgattct ttccccaact
   148321 aacgaagaga tcttggtgga attgccacat atgaaattga gcacaatttt gcaaagaaat
   148381 atcccacttg tttctcgaga agagatggga aacatgctca atataatttg attgaatagt
   148441 tgcctcagct ccttgttgtt tgaagaaccc ccccccttca attggtcttt tttcacgaaa
   148501 agcagacatg agataacaaa tcaagtcttt ccctaagact tcgaatagct gtcccgaatt
   148561 caagttgagt atgtttcgct tcttcctcgg agaaagacga tcaaacaatt cccaatcatg
   148621 gtccttgcgg atcatatcat ccgtatagga taaaaaaaga aactccagat atttgctatc
   148681 tttctctttg aatgagatct caattccaac tacggtttta ttagatacct tacaactaga
   148741 atccctcttt tttccgatcc ggttcctcca ccaccgcgaa ccccggttag attcaggcat
   148801 gatacacttt ttatttattg ggagaaccca agtactctct tgcgaatcca tgaaacaact
   148861 ctcagaaata ttttttcctt ttggaagata caggggcgaa acaatcaacc tattgatatt
   148921 gcaagaccaa aaagattctt ccaatgtctc atttctgggt ccaatggaat tcataggtat
   148981 aggaagaagc cccatcaaat agagattttt tctttcgaca atctttcgat tgttaatacg
   149041 agatataagg accgctacta caagcagtat tatacctttg atcgtgaaat atcgattgct
   149101 tcttgaaccc tgtgaatcac gtgaaagtag gatactccaa attcgggggt caaagagttt
   149161 cataaaacgt tcttggtgga aaagaatgtg agtgaaagat cccactgaat cgaatttggt
   149221 ccatgaatct aagaaatagt gagaattctt gatctctctc aatatctctc tcaattcgaa
   149281 gatccaggat ttgaattgat gttctctcat tgattcctcc taaagatttc atttcaattg
   149341 gaatttggtt atttacgatg tacgatgatc cctgttaagc atccatggct gaatggttaa
   149401 agcgcccaac tcataattgg caaattcgta ggttcaattc ctgctggatg cacgccaatg
   149461 ggaacgttca ataagtctat tagaattggc tctgtatcaa tggaatctca tcatccatac
   149521 ataccgaatt ggtatggtat attcatacca taacatatga acagtaagaa ctagaattct
   149581 tattgatact ggaactcata gggaagaaaa tggatttatg gatggaatca aatatgcagt
   149641 atttacagaa aaaagtattc ggttattggg gaacaatcaa tatacttcta atgtcgaatc
   149701 aggatcaact aggacagaaa taaagcattg ggtcgaactc ttctttggcg tcaaggtaat
   149761 agctataaat agtcatcgag tcccgggaaa gggtagaaga atgggaccta ttatgggaca
   149821 tacaatgcat tacaaacgta tgatcattac gcttcaacca ggttattcta ttccacctct
   149881 tatagagaaa agaacttaaa gcaaaatact taataacacg gcgatacatt tatacaaaac
   149941 ttctaccccg agcacacgca atggagccat agacagtcaa gtaaaatcca atccacgaaa
   150001 taatttgatc catggacagc gtcgttgtag taaaggtcgt aatgccagag gaatcattac
   150061 cgcagggcat agagggggag gtcataagcg tctataccgt aaaatagatt ttcgacggaa
   150121 tgataaagac atatctggta gaatcgtaac catagaatac gaccctaatc gaaatgcaca
   150181 catttgtctc atacactatg gggatggtga gaagagatat attttacatc ccagaggggc
   150241 tataattgga gataccattg tttctggtac agaagttcct atatcaatgg gaaatgccct
   150301 acctttgagt gcggtttgaa ctattgattt acgtaattgg aagtaaccaa ttaggtttac
   150361 gacgaaacct ataaatcgat cactgatcca atttgagtac ctctacggga gaaacctcag
   150421 cagaaaactg ttgagtaacg gcagcaagtg attgagttca gtagttcctc atagaaaatt
   150481 attgactcta gagatatggt aatatggaga agacaaaaaa aaaaattgtt tgaagcacgc
   150541 acagaaccgg agagcgcccc ttgtttcaaa gagaggaggc cgggttattc acatttaatt
   150601 tgatggtcag aggcgaatta aaagctaagc agtggtaatt ataaagatcc cccggggaaa
   150661 aatagagatg tctcctacgt tacccgtaat atgtggaatg gaagtattga cgtaatttca
   150721 tagagtcatt cggtctgaat gctacatgag gaacataagc cagatgacgg aacggggaga
   150781 cctaggatgt agaagatcat aacatgagtg attcggcaga tttggattcc tatatatcca
   150841 ctcatgtgat acttcatcat acgattcata taagatccat ctgtctagat atcatcatat
   150901 acatctagaa agccgtatgc tttggaagaa gcttgtacag tttgggaagg ggtttttatt
   150961 gataaaaaag aagaatctac ttcaaccgat atgcccttag gcacggccat acataacata
   151021 gaaatcacac ttggaaaggg tggacaatta gctagagcgg caggtgctgt agcgaaactg
   151081 attgcaaaag agggtaaatc ggccacatta agattaccat ctggggaggt ccgtttgata
   151141 tccaaaaact gcttagcaac agtcggacaa gtgggtaatg ttggggtgaa ccaaaaaagt
   151201 ttgggtagag ccggatctaa gcgttggcta ggtaagcgtc ctgtagtaag aggagtagtt
   151261 atgaaccctg tagaccatcc ccatgggggc ggtgaaggga gagctccgat tggtagaaaa
   151321 aaacccacaa ctccttgggg ttatcctgcg cttggaagaa gaagtaggaa aaggaaaaaa
   151381 tatagtgata gttttattct tcgtcgccgt aaataaataa gaatatagaa aactgaattt
   151441 ttataatttg aaataatgtg atgggcgaac gacgggaatt gaacccgcgc gtggtggatt
   151501 cacaatccac tgccttgatc cacttggcta catccgcccc ttatctagct aaaggatttt
   151561 agctttttta tttttccatt catcattatt gtatttattc ttaccttcat acttagatcg
   151621 atatattggg catagaatgc caattttaaa aatgtaatgt aataaaggag taatcccctg
   151681 tgacacgttc aataaaaaaa aatcctt
//
