# Supplementary material for: Phylogenetic analysis of Fritillaria cirrhosa D. Don and its closely related species based on complete chloroplast genomes
Source: PeerJ. 2019 Aug 21;7:e7480. doi: 10.7717/peerj.7480 (PMC6708372; doi:10.7717/peerj.7480)
Supplement: Supplemental Information 1 — DNA sequences for the nine chloroplast whole genomes of Fritillaria spp. in this study (MH244906 –MH244913). [file peerj-07-7480-s002.zip › GZDQ13-1_MH244911.gb]

LOCUS       GZDQ13-1              151645 bp    DNA     circular UNA 07-APR-2019
DEFINITION  Fritillaria yuzhongensis chloroplast, complete genome.
ACCESSION   GZDQ13-1
KEYWORDS    .
SOURCE      Fritillaria yuzhongensis (chloroplast Fritillaria yuzhongensis)
  ORGANISM  Fritillaria yuzhongensis
            Eukaryota; Viridiplantae; Streptophyta; Embryophyta; Tracheophyta;
            Spermatophyta; Magnoliophyta; Liliopsida; Liliales; Liliaceae;
            Fritillaria.
FEATURES             Location/Qualifiers
     source          96..>151645
                     /organism="Fritillaria yuzhongensis"
                     /organelle="plastid:chloroplast"
                     /mol_type="genomic DNA"
                     /db_xref="taxon:108544"
     CDS             complement(174..1235)
                     /gene="psbA"
                     /locus_tag="fricic_p001"
                     /codon_start=1
                     /transl_table=11
                     /product="photosystem II protein D1"
                     /protein_id="AHH29791.1"
     gene            complement(174..1235)
                     /gene="psbA"
                     /locus_tag="fricic_p001"
     tRNA            join(complement(4049..4085),complement(1458..1492))
                     /gene="trnK-UUU"
                     /locus_tag="fricic_t001"
                     /product="tRNA-Lys"
     exon            complement(1458..1492)
                     /gene="trnK-UUU"
                     /locus_tag="fricic_t001"
                     /number=2
     gene            complement(1458..4085)
                     /gene="trnK-UUU"
                     /locus_tag="fricic_t001"
     CDS             complement(1796..3334)
                     /gene="matK"
                     /locus_tag="fricic_p002"
                     /codon_start=1
                     /transl_table=11
                     /product="maturase K"
                     /protein_id="AHH29792.1"
     gene            complement(1796..3334)
                     /gene="matK"
                     /locus_tag="fricic_p002"
     exon            complement(4049..4085)
                     /gene="trnK-UUU"
                     /locus_tag="fricic_t001"
                     /number=1
     exon            complement(4815..5024)
                     /gene="rps16"
                     /locus_tag="fricic_p003"
                     /number=2
     CDS             join(complement(5896..5934),complement(4815..5024))
                     /gene="rps16"
                     /locus_tag="fricic_p003"
                     /codon_start=1
                     /transl_table=11
                     /product="ribosomal protein S16"
                     /protein_id="AHH29793.1"
     gene            complement(4815..5934)
                     /gene="rps16"
                     /locus_tag="fricic_p003"
     exon            complement(5896..5934)
                     /gene="rps16"
                     /locus_tag="fricic_p003"
                     /number=1
     tRNA            complement(6203..6274)
                     /gene="trnQ-UUG"
                     /locus_tag="fricic_t002"
                     /product="tRNA-Gln"
     gene            complement(6203..6274)
                     /gene="trnQ-UUG"
                     /locus_tag="fricic_t002"
     CDS             6607..6798
                     /gene="psbK"
                     /locus_tag="fricic_p004"
                     /codon_start=1
                     /transl_table=11
                     /product="photosystem II protein K"
                     /protein_id="AHH29794.1"
     gene            6607..6798
                     /gene="psbK"
                     /locus_tag="fricic_p004"
     CDS             6934..7044
                     /gene="psbI"
                     /locus_tag="fricic_p005"
                     /codon_start=1
                     /transl_table=11
                     /product="photosystem II protein I"
                     /protein_id="AHH29795.1"
     gene            6934..7044
                     /gene="psbI"
                     /locus_tag="fricic_p005"
     tRNA            complement(7131..7220)
                     /gene="trnS-GCU"
                     /locus_tag="fricic_t003"
                     /product="tRNA-Ser"
     gene            complement(7131..7220)
                     /gene="trnS-GCU"
                     /locus_tag="fricic_t003"
     tRNA            join(7932..7954,8642..8689)
                     /gene="trnG-GCC"
                     /locus_tag="fricic_t004"
                     /product="tRNA-Gly"
     exon            7932..7954
                     /gene="trnG-GCC"
                     /locus_tag="fricic_t004"
                     /number=1
     gene            7932..8689
                     /gene="trnG-GCC"
                     /locus_tag="fricic_t004"
     exon            8642..8689
                     /gene="trnG-GCC"
                     /locus_tag="fricic_t004"
                     /number=2
     tRNA            8836..8907
                     /gene="trnR-UCU"
                     /locus_tag="fricic_t005"
                     /product="tRNA-Arg"
     gene            8836..8907
                     /gene="trnR-UCU"
                     /locus_tag="fricic_t005"
     CDS             complement(9032..10555)
                     /gene="atpA"
                     /locus_tag="fricic_p006"
                     /codon_start=1
                     /transl_table=11
                     /product="ATP synthase CF1 alpha subunit"
                     /protein_id="AHH29796.1"
     gene            complement(9032..10555)
                     /gene="atpA"
                     /locus_tag="fricic_p006"
     exon            complement(10635..11045)
                     /gene="atpF"
                     /locus_tag="fricic_p007"
                     /number=2
     CDS             join(complement(11829..11972),complement(10635..11045))
                     /gene="atpF"
                     /locus_tag="fricic_p007"
                     /codon_start=1
                     /transl_table=11
                     /product="ATP synthase CF0 subunit I"
                     /protein_id="AHH29797.1"
     gene            complement(10635..11972)
                     /gene="atpF"
                     /locus_tag="fricic_p007"
     exon            complement(11829..11972)
                     /gene="atpF"
                     /locus_tag="fricic_p007"
                     /number=1
     CDS             complement(12475..12720)
                     /gene="atpH"
                     /locus_tag="fricic_p008"
                     /codon_start=1
                     /transl_table=11
                     /product="ATP synthase CF0 subunit III"
                     /protein_id="AHH29798.1"
     gene            complement(12475..12720)
                     /gene="atpH"
                     /locus_tag="fricic_p008"
     CDS             complement(13598..14341)
                     /gene="atpI"
                     /locus_tag="fricic_p009"
                     /codon_start=1
                     /transl_table=11
                     /product="ATP synthase CF0 subunit IV"
                     /protein_id="AHH29799.1"
     gene            complement(13598..14341)
                     /gene="atpI"
                     /locus_tag="fricic_p009"
     CDS             complement(14584..15294)
                     /gene="rps2"
                     /locus_tag="fricic_p010"
                     /codon_start=1
                     /transl_table=11
                     /product="ribosomal protein S2"
                     /protein_id="AHH29800.1"
     gene            complement(14584..15294)
                     /gene="rps2"
                     /locus_tag="fricic_p010"
     CDS             complement(15518..19648)
                     /gene="rpoC2"
                     /locus_tag="fricic_p011"
                     /codon_start=1
                     /transl_table=11
                     /product="RNA polymerase beta' subunit"
                     /protein_id="AHH29801.1"
     gene            complement(15518..19648)
                     /gene="rpoC2"
                     /locus_tag="fricic_p011"
     exon            complement(19818..21449)
                     /gene="rpoC1"
                     /locus_tag="fricic_p012"
                     /number=2
     CDS             join(complement(22218..22649),complement(19818..21440))
                     /gene="rpoC1"
                     /locus_tag="fricic_p012"
                     /codon_start=1
                     /transl_table=11
                     /product="RNA polymerase beta"
                     /protein_id="AHH29802.1"
     gene            complement(19818..22649)
                     /gene="rpoC1"
                     /locus_tag="fricic_p012"
     exon            complement(22203..22649)
                     /gene="rpoC1"
                     /locus_tag="fricic_p012"
                     /number=1
     CDS             complement(22677..25883)
                     /gene="rpoB"
                     /locus_tag="fricic_p013"
                     /codon_start=1
                     /transl_table=11
                     /product="RNA polymerase beta subunit"
                     /protein_id="AHH29803.1"
     gene            complement(22677..25883)
                     /gene="rpoB"
                     /locus_tag="fricic_p013"
     tRNA            26534..26614
                     /gene="trnC-GCA"
                     /locus_tag="fricic_t006"
                     /product="tRNA-Cys"
     gene            26534..26614
                     /gene="trnC-GCA"
                     /locus_tag="fricic_t006"
     CDS             26981..27070
                     /gene="petN"
                     /locus_tag="fricic_p014"
                     /codon_start=1
                     /transl_table=11
                     /product="cytochrome b6/f complex subunit VIII"
                     /protein_id="AHH29804.1"
     gene            26981..27070
                     /gene="petN"
                     /locus_tag="fricic_p014"
     CDS             complement(27247..27351)
                     /gene="psbM"
                     /locus_tag="fricic_p015"
                     /codon_start=1
                     /transl_table=11
                     /product="photosystem II protein M"
                     /protein_id="AHH29805.1"
     gene            complement(27247..27351)
                     /gene="psbM"
                     /locus_tag="fricic_p015"
     tRNA            complement(28351..28424)
                     /gene="trnD-GUC"
                     /locus_tag="fricic_t007"
                     /product="tRNA-Asp"
     gene            complement(28351..28424)
                     /gene="trnD-GUC"
                     /locus_tag="fricic_t007"
     tRNA            complement(28758..28841)
                     /gene="trnY-GUA"
                     /locus_tag="fricic_t008"
                     /product="tRNA-Tyr"
     gene            complement(28758..28841)
                     /gene="trnY-GUA"
                     /locus_tag="fricic_t008"
     tRNA            complement(28901..28973)
                     /gene="trnE-UUC"
                     /locus_tag="fricic_t009"
                     /product="tRNA-Glu"
     gene            complement(28901..28973)
                     /gene="trnE-UUC"
                     /locus_tag="fricic_t009"
     tRNA            29639..29710
                     /gene="trnT-GGU"
                     /locus_tag="fricic_t010"
                     /product="tRNA-Thr"
     gene            29639..29710
                     /gene="trnT-GGU"
                     /locus_tag="fricic_t010"
     CDS             30630..31691
                     /gene="psbD"
                     /locus_tag="fricic_p016"
                     /codon_start=1
                     /transl_table=11
                     /product="photosystem II protein D2"
                     /protein_id="AHH29806.1"
     gene            30630..31691
                     /gene="psbD"
                     /locus_tag="fricic_p016"
     CDS             31639..33054
                     /gene="psbC"
                     /locus_tag="fricic_p017"
                     /codon_start=1
                     /transl_table=11
                     /product="photosystem II CP43 chlorophyll apoprotein"
                     /protein_id="AHH29807.1"
     gene            31639..33054
                     /gene="psbC"
                     /locus_tag="fricic_p017"
     tRNA            complement(33188..33280)
                     /gene="trnS-UGA"
                     /locus_tag="fricic_t011"
                     /product="tRNA-Ser"
     gene            complement(33188..33280)
                     /gene="trnS-UGA"
                     /locus_tag="fricic_t011"
     CDS             33475..33663
                     /gene="psbZ"
                     /locus_tag="fricic_p018"
                     /codon_start=1
                     /transl_table=11
                     /product="photosystem II protein Z"
                     /protein_id="AHH29808.1"
     gene            33475..33663
                     /gene="psbZ"
                     /locus_tag="fricic_p018"
     tRNA            33945..34015
                     /gene="trnG-UCC"
                     /locus_tag="fricic_t012"
                     /product="tRNA-Gly"
     gene            33945..34015
                     /gene="trnG-UCC"
                     /locus_tag="fricic_t012"
     tRNA            complement(34200..34273)
                     /gene="trnfM-CAU"
                     /locus_tag="fricic_t013"
                     /product="tRNA-Met"
     gene            complement(34200..34273)
                     /gene="trnfM-CAU"
                     /locus_tag="fricic_t013"
     CDS             complement(34442..34744)
                     /gene="rps14"
                     /locus_tag="fricic_p019"
                     /codon_start=1
                     /transl_table=11
                     /product="ribosomal protein S14"
                     /protein_id="AHH29809.1"
     gene            complement(34442..34744)
                     /gene="rps14"
                     /locus_tag="fricic_p019"
     CDS             complement(34878..37082)
                     /gene="psaB"
                     /locus_tag="fricic_p020"
                     /codon_start=1
                     /transl_table=11
                     /product="photosystem I P700 apoprotein A2"
                     /protein_id="AHH29810.1"
     gene            complement(34878..37082)
                     /gene="psaB"
                     /locus_tag="fricic_p020"
     CDS             complement(37108..39360)
                     /gene="psaA"
                     /locus_tag="fricic_p021"
                     /codon_start=1
                     /transl_table=11
                     /product="photosystem I P700 apoprotein A1"
                     /protein_id="AHH29811.1"
     gene            complement(37108..39360)
                     /gene="psaA"
                     /locus_tag="fricic_p021"
     exon            complement(39961..40119)
                     /gene="ycf3"
                     /locus_tag="fricic_p022"
                     /number=3
     CDS             join(complement(41793..41918),complement(40824..41051),
                     complement(39961..40119))
                     /gene="ycf3"
                     /locus_tag="fricic_p022"
                     /codon_start=1
                     /transl_table=11
                     /product="hypothetical chloroplast RF34"
                     /protein_id="AHH29812.1"
     gene            complement(39961..41918)
                     /gene="ycf3"
                     /locus_tag="fricic_p022"
     exon            complement(40824..41051)
                     /gene="ycf3"
                     /locus_tag="fricic_p022"
                     /number=2
     exon            complement(41793..41918)
                     /gene="ycf3"
                     /locus_tag="fricic_p022"
                     /number=1
     tRNA            42482..42568
                     /gene="trnS-GGA"
                     /locus_tag="fricic_t014"
                     /product="tRNA-Ser"
     gene            42482..42568
                     /gene="trnS-GGA"
                     /locus_tag="fricic_t014"
     CDS             complement(42839..43444)
                     /gene="rps4"
                     /locus_tag="fricic_p023"
                     /codon_start=1
                     /transl_table=11
                     /product="ribosomal protein S4"
                     /protein_id="AHH29813.1"
     gene            complement(42839..43444)
                     /gene="rps4"
                     /locus_tag="fricic_p023"
     tRNA            complement(43782..43854)
                     /gene="trnT-UGU"
                     /locus_tag="fricic_t015"
                     /product="tRNA-Thr"
     gene            complement(43782..43854)
                     /gene="trnT-UGU"
                     /locus_tag="fricic_t015"
     tRNA            join(44657..44691,45225..45274)
                     /gene="trnL-UAA"
                     /locus_tag="fricic_t016"
                     /product="tRNA-Leu"
     exon            44657..45274
                     /gene="trnL-UAA"
                     /locus_tag="fricic_t016"
                     /number=1
     gene            44657..45274
                     /gene="trnL-UAA"
                     /locus_tag="fricic_t016"
     exon            45225..45274
                     /gene="trnL-UAA"
                     /locus_tag="fricic_t016"
                     /number=2
     tRNA            45461..45533
                     /gene="trnF-GAA"
                     /locus_tag="fricic_t017"
                     /product="tRNA-Phe"
     gene            45461..45533
                     /gene="trnF-GAA"
                     /locus_tag="fricic_t017"
     CDS             complement(46298..46774)
                     /gene="ndhJ"
                     /locus_tag="fricic_p024"
                     /codon_start=1
                     /transl_table=11
                     /product="NADH-plastoquinone oxidoreductase subunit J"
                     /protein_id="AHH29814.1"
     gene            complement(46298..46774)
                     /gene="ndhJ"
                     /locus_tag="fricic_p024"
     CDS             complement(46850..47743)
                     /gene="ndhK"
                     /locus_tag="fricic_p025"
                     /codon_start=1
                     /transl_table=11
                     /product="NADH-plastoquinone oxidoreductase subunit K"
                     /protein_id="AHH29815.1"
     gene            complement(46850..47743)
                     /gene="ndhK"
                     /locus_tag="fricic_p025"
     CDS             complement(47623..47985)
                     /gene="ndhC"
                     /locus_tag="fricic_p026"
                     /codon_start=1
                     /transl_table=11
                     /product="NADH-plastoquinone oxidoreductase subunit 3"
                     /protein_id="AHH29816.1"
     gene            complement(47623..47985)
                     /gene="ndhC"
                     /locus_tag="fricic_p026"
     tRNA            join(complement(49356..49394),complement(48717..48753))
                     /gene="trnV-UAC"
                     /locus_tag="fricic_t018"
                     /product="tRNA-Val"
     exon            complement(48717..48753)
                     /gene="trnV-UAC"
                     /locus_tag="fricic_t018"
                     /number=2
     gene            complement(48717..49394)
                     /gene="trnV-UAC"
                     /locus_tag="fricic_t018"
     exon            complement(49356..49394)
                     /gene="trnV-UAC"
                     /locus_tag="fricic_t018"
                     /number=1
     tRNA            49557..49628
                     /gene="trnM-CAU"
                     /locus_tag="fricic_t019"
                     /product="tRNA-Met"
     gene            49557..49628
                     /gene="trnM-CAU"
                     /locus_tag="fricic_t019"
     CDS             complement(49819..50223)
                     /gene="atpE"
                     /locus_tag="fricic_p027"
                     /codon_start=1
                     /transl_table=11
                     /product="ATP synthase CF1 epsilon subunit"
                     /protein_id="AHH29817.1"
     gene            complement(49819..50223)
                     /gene="atpE"
                     /locus_tag="fricic_p027"
     CDS             complement(50220..51716)
                     /gene="atpB"
                     /locus_tag="fricic_p028"
                     /codon_start=1
                     /transl_table=11
                     /product="ATP synthase CF1 beta subunit"
                     /protein_id="AHH29818.1"
     gene            complement(50220..51716)
                     /gene="atpB"
                     /locus_tag="fricic_p028"
     CDS             52334..53776
                     /gene="rbcL"
                     /locus_tag="fricic_p029"
                     /codon_start=1
                     /transl_table=11
                     /product="ribulose-1,5-bisphosphate carboxylase/oxygenase
                     large subunit"
                     /protein_id="AHH29819.1"
     gene            52334..53776
                     /gene="rbcL"
                     /locus_tag="fricic_p029"
     CDS             54487..55950
                     /gene="accD"
                     /locus_tag="fricic_p030"
                     /codon_start=1
                     /transl_table=11
                     /product="acetyl-CoA carboxylase carboxyltransferase beta
                     subunit"
                     /protein_id="AHH29820.1"
     gene            54487..55950
                     /gene="accD"
                     /locus_tag="fricic_p030"
     CDS             56604..56708
                     /gene="psaI"
                     /locus_tag="fricic_p031"
                     /codon_start=1
                     /transl_table=11
                     /product="photosystem I subunit VIII"
                     /protein_id="AHH29821.1"
     gene            56604..56708
                     /gene="psaI"
                     /locus_tag="fricic_p031"
     CDS             57068..57622
                     /gene="ycf4"
                     /locus_tag="fricic_p032"
                     /codon_start=1
                     /transl_table=11
                     /product="photosystem I assembly protein ycf4"
                     /protein_id="AHH29822.1"
     gene            57068..57622
                     /gene="ycf4"
                     /locus_tag="fricic_p032"
     CDS             58361..59053
                     /gene="cemA"
                     /locus_tag="fricic_p033"
                     /codon_start=1
                     /transl_table=11
                     /product="chloroplast envelope membrane protein"
                     /protein_id="AHH29823.1"
     gene            58361..59053
                     /gene="cemA"
                     /locus_tag="fricic_p033"
     CDS             59290..60252
                     /gene="petA"
                     /locus_tag="fricic_p034"
                     /codon_start=1
                     /transl_table=11
                     /product="component of cytochrome b6/f complex"
                     /protein_id="AHH29824.1"
     gene            59290..60252
                     /gene="petA"
                     /locus_tag="fricic_p034"
     CDS             complement(61057..61179)
                     /gene="psbJ"
                     /locus_tag="fricic_p035"
                     /codon_start=1
                     /transl_table=11
                     /product="photosystem II protein J"
                     /protein_id="AHH29825.1"
     gene            complement(61057..61179)
                     /gene="psbJ"
                     /locus_tag="fricic_p035"
     CDS             complement(61305..61421)
                     /gene="psbL"
                     /locus_tag="fricic_p036"
                     /codon_start=1
                     /transl_table=11
                     /product="photosystem II protein L"
                     /protein_id="AHH29826.1"
     gene            complement(61305..61421)
                     /gene="psbL"
                     /locus_tag="fricic_p036"
     CDS             complement(61444..61563)
                     /gene="psbF"
                     /locus_tag="fricic_p037"
                     /codon_start=1
                     /transl_table=11
                     /product="photosystem II cytochrome b559 beta subunit"
                     /protein_id="AHH29827.1"
     gene            complement(61444..61563)
                     /gene="psbF"
                     /locus_tag="fricic_p037"
     CDS             complement(61579..61830)
                     /gene="psbE"
                     /locus_tag="fricic_p038"
                     /codon_start=1
                     /transl_table=11
                     /product="photosystem II protein V"
                     /protein_id="AHH29828.1"
     gene            complement(61579..61830)
                     /gene="psbE"
                     /locus_tag="fricic_p038"
     CDS             63011..63106
                     /gene="petL"
                     /locus_tag="fricic_p039"
                     /codon_start=1
                     /transl_table=11
                     /product="cytochrome b6/f complex subunit VI"
                     /protein_id="AHH29829.1"
     gene            63011..63106
                     /gene="petL"
                     /locus_tag="fricic_p039"
     CDS             63283..63396
                     /gene="petG"
                     /locus_tag="fricic_p040"
                     /codon_start=1
                     /transl_table=11
                     /product="cytochrome b6/f complex subunit V"
                     /protein_id="AHH29830.1"
     gene            63283..63396
                     /gene="petG"
                     /locus_tag="fricic_p040"
     tRNA            complement(63499..63572)
                     /gene="trnW-CCA"
                     /locus_tag="fricic_t020"
                     /product="tRNA-Trp"
     gene            complement(63499..63572)
                     /gene="trnW-CCA"
                     /locus_tag="fricic_t020"
     tRNA            complement(63747..63820)
                     /gene="trnP-UGG"
                     /locus_tag="fricic_t021"
                     /product="tRNA-Pro"
     gene            complement(63747..63820)
                     /gene="trnP-UGG"
                     /locus_tag="fricic_t021"
     CDS             64156..64284
                     /gene="psaJ"
                     /locus_tag="fricic_p041"
                     /codon_start=1
                     /transl_table=11
                     /product="photosystem I subunit IX"
                     /protein_id="AHH29831.1"
     gene            64156..64284
                     /gene="psaJ"
                     /locus_tag="fricic_p041"
     CDS             64785..64988
                     /gene="rpl33"
                     /locus_tag="fricic_p042"
                     /codon_start=1
                     /transl_table=11
                     /product="ribosomal protein L33"
                     /protein_id="AHH29832.1"
     gene            64785..64988
                     /gene="rpl33"
                     /locus_tag="fricic_p042"
     CDS             65172..65477
                     /gene="rps18"
                     /locus_tag="fricic_p043"
                     /codon_start=1
                     /transl_table=11
                     /product="ribosomal protein S18"
                     /protein_id="AHH29833.1"
     gene            65172..65477
                     /gene="rps18"
                     /locus_tag="fricic_p043"
     CDS             complement(65754..66107)
                     /gene="rpl20"
                     /locus_tag="fricic_p044"
                     /codon_start=1
                     /transl_table=11
                     /product="ribosomal protein L20"
                     /protein_id="AHH29834.1"
     gene            complement(65754..66107)
                     /gene="rpl20"
                     /locus_tag="fricic_p044"
     CDS             join(complement(66880..66993),137200..137431,
                     137973..137998)
                     /gene="rps12"
                     /locus_tag="fricic_p082"
                     /trans_splicing
                     /codon_start=1
                     /transl_table=11
                     /product="ribosomal protein S12"
                     /protein_id="AHH29835.1"
     CDS             join(complement(66880..66993),complement(95822..96053),
                     complement(95255..95280))
                     /gene="rps12"
                     /locus_tag="fricic_p045"
                     /trans_splicing
                     /codon_start=1
                     /transl_table=11
                     /product="ribosomal protein S12"
                     /protein_id="AHH29790.1"
     gene            join(complement(66880..66993),137200..137998)
                     /gene="rps12"
                     /locus_tag="fricic_p082"
                     /trans_splicing
     gene            join(complement(66880..66993),complement(95255..96053))
                     /gene="rps12"
                     /locus_tag="fricic_p045"
                     /trans_splicing
     exon            complement(67147..67398)
                     /gene="clpP"
                     /locus_tag="fricic_p046"
                     /number=3
     CDS             join(complement(69049..69117),complement(67983..68273),
                     complement(67147..67398))
                     /gene="clpP"
                     /locus_tag="fricic_p046"
                     /codon_start=1
                     /transl_table=11
                     /product="clp protease proteolytic subunit"
                     /protein_id="AHH29836.1"
     gene            complement(67147..69117)
                     /gene="clpP"
                     /locus_tag="fricic_p046"
     exon            complement(67983..68273)
                     /gene="clpP"
                     /locus_tag="fricic_p046"
                     /number=2
     exon            complement(69049..69117)
                     /gene="clpP"
                     /locus_tag="fricic_p046"
                     /number=1
     CDS             69580..71106
                     /gene="psbB"
                     /locus_tag="fricic_p047"
                     /codon_start=1
                     /transl_table=11
                     /product="PSII 47 kDa protein"
                     /protein_id="AHH29837.1"
     gene            69580..71106
                     /gene="psbB"
                     /locus_tag="fricic_p047"
     CDS             71293..71394
                     /gene="psbT"
                     /locus_tag="fricic_p048"
                     /codon_start=1
                     /transl_table=11
                     /product="photosystem II protein T"
                     /protein_id="AHH29838.1"
     gene            71293..71394
                     /gene="psbT"
                     /locus_tag="fricic_p048"
     CDS             complement(71453..71584)
                     /gene="psbN"
                     /locus_tag="fricic_p049"
                     /codon_start=1
                     /transl_table=11
                     /product="photosystem II protein N"
                     /protein_id="AHH29839.1"
     gene            complement(71453..71584)
                     /gene="psbN"
                     /locus_tag="fricic_p049"
     CDS             71696..71917
                     /gene="psbH"
                     /locus_tag="fricic_p050"
                     /codon_start=1
                     /transl_table=11
                     /product="photosystem II phosphoprotein"
                     /protein_id="AHH29840.1"
     gene            71696..71917
                     /gene="psbH"
                     /locus_tag="fricic_p050"
     exon            72043..72048
                     /gene="petB"
                     /locus_tag="fricic_p051"
                     /number=1
     CDS             join(72043..72048,72870..73511)
                     /gene="petB"
                     /locus_tag="fricic_p051"
                     /codon_start=1
                     /transl_table=11
                     /product="cytochrome b6"
                     /protein_id="AHH29841.1"
     gene            72043..73511
                     /gene="petB"
                     /locus_tag="fricic_p051"
     exon            72870..73511
                     /gene="petB"
                     /locus_tag="fricic_p051"
                     /number=2
     exon            73717..73722
                     /gene="petD"
                     /locus_tag="fricic_p052"
                     /number=1
     CDS             join(73717..73722,74488..74979)
                     /gene="petD"
                     /locus_tag="fricic_p052"
                     /codon_start=1
                     /transl_table=11
                     /product="cytochrome b6/f complex subunit IV"
                     /protein_id="AHH29842.1"
     gene            73717..74979
                     /gene="petD"
                     /locus_tag="fricic_p052"
     exon            74488..74979
                     /gene="petD"
                     /locus_tag="fricic_p052"
                     /number=2
     CDS             complement(75187..76185)
                     /gene="rpoA"
                     /codon_start=1
                     /transl_table=11
                     /product="RNA polymerase alpha subunit"
                     /protein_id="AHH29843.1"
     gene            complement(75187..76185)
                     /gene="rpoA"
     CDS             complement(76255..76671)
                     /gene="rps11"
                     /locus_tag="fricic_p054"
                     /codon_start=1
                     /transl_table=11
                     /product="ribosomal protein S11"
                     /protein_id="AHH29844.1"
     gene            complement(76255..76671)
                     /gene="rps11"
                     /locus_tag="fricic_p054"
     CDS             complement(76804..76917)
                     /gene="rpl36"
                     /locus_tag="fricic_p055"
                     /codon_start=1
                     /transl_table=11
                     /product="ribosomal protein L36"
                     /protein_id="AHH29845.1"
     gene            complement(76804..76917)
                     /gene="rpl36"
                     /locus_tag="fricic_p055"
     gene            complement(77022..77263)
                     /gene="infA"
                     /locus_tag="fricic_p056"
                     /pseudogene="unprocessed"
     CDS             complement(77385..77783)
                     /gene="rps8"
                     /locus_tag="fricic_p057"
                     /codon_start=1
                     /transl_table=11
                     /product="ribosomal protein S8"
                     /protein_id="AHH29846.1"
     gene            complement(77385..77783)
                     /gene="rps8"
                     /locus_tag="fricic_p057"
     CDS             complement(77983..78351)
                     /gene="rpl14"
                     /locus_tag="fricic_p058"
                     /codon_start=1
                     /transl_table=11
                     /product="ribosomal protein L14"
                     /protein_id="AHH29847.1"
     gene            complement(77983..78351)
                     /gene="rpl14"
                     /locus_tag="fricic_p058"
     exon            complement(78480..78887)
                     /gene="rpl16"
                     /locus_tag="fricic_p059"
                     /number=2
     CDS             join(complement(79884..79892),complement(78480..78887))
                     /gene="rpl16"
                     /locus_tag="fricic_p059"
                     /codon_start=1
                     /transl_table=11
                     /product="ribosomal protein L16"
                     /protein_id="AHH29848.1"
     gene            complement(78480..79892)
                     /gene="rpl16"
                     /locus_tag="fricic_p059"
     exon            complement(79884..79892)
                     /gene="rpl16"
                     /locus_tag="fricic_p059"
                     /number=1
     CDS             complement(80020..80676)
                     /gene="rps3"
                     /locus_tag="fricic_p060"
                     /codon_start=1
                     /transl_table=11
                     /product="ribosomal protein S3"
                     /protein_id="AHH29849.1"
     gene            complement(80020..80676)
                     /gene="rps3"
                     /locus_tag="fricic_p060"
     CDS             complement(80732..81088)
                     /gene="rpl22"
                     /locus_tag="fricic_p061"
                     /codon_start=1
                     /transl_table=11
                     /product="ribosomal protein L22"
                     /protein_id="AHH29850.1"
     gene            complement(80732..81088)
                     /gene="rpl22"
                     /locus_tag="fricic_p061"
     CDS             complement(81262..81546)
                     /gene="rps19"
                     /locus_tag="fricic_p062"
                     /codon_start=1
                     /transl_table=11
                     /product="ribosomal protein S19"
                     /protein_id="AHH29851.1"
     gene            complement(81262..81546)
                     /gene="rps19"
                     /locus_tag="fricic_p062"
     repeat_region   81513..107863
     tRNA            81682..81756
                     /gene="trnH-GUG"
                     /locus_tag="fricic_t022"
                     /product="tRNA-His"
     gene            81682..81756
                     /gene="trnH-GUG"
                     /locus_tag="fricic_t022"
     exon            complement(81804..82235)
                     /gene="rpl2"
                     /locus_tag="fricic_p063"
                     /number=2
     CDS             join(complement(82909..83295),complement(81804..82235))
                     /gene="rpl2"
                     /locus_tag="fricic_p063"
                     /codon_start=1
                     /transl_table=11
                     /product="ribosomal protein L2"
                     /protein_id="AHH29852.1"
     gene            complement(81804..83295)
                     /gene="rpl2"
                     /locus_tag="fricic_p063"
     exon            complement(82909..83295)
                     /gene="rpl2"
                     /locus_tag="fricic_p063"
                     /number=1
     CDS             complement(83320..83601)
                     /gene="rpl23"
                     /locus_tag="fricic_p064"
                     /codon_start=1
                     /transl_table=11
                     /product="ribosomal protein L23"
                     /protein_id="AHH29853.1"
     gene            complement(83320..83601)
                     /gene="rpl23"
                     /locus_tag="fricic_p064"
     tRNA            complement(83767..83840)
                     /gene="trnI-CAU"
                     /locus_tag="fricic_t023"
                     /product="tRNA-Ile"
     gene            complement(83767..83840)
                     /gene="trnI-CAU"
                     /locus_tag="fricic_t023"
     CDS             83909..90562
                     /gene="ycf2"
                     /locus_tag="fricic_p065"
                     /codon_start=1
                     /transl_table=11
                     /product="hypothetical chloroplast RF2"
                     /protein_id="AHH29854.1"
     gene            83909..90562
                     /gene="ycf2"
                     /locus_tag="fricic_p065"
     gene            90683..90913
                     /gene="ycf15"
                     /locus_tag="fricic_p066"
                     /pseudogene="unprocessed"
     tRNA            complement(91610..91690)
                     /gene="trnL-CAA"
                     /locus_tag="fricic_t024"
                     /product="tRNA-Leu"
     gene            complement(91610..91690)
                     /gene="trnL-CAA"
                     /locus_tag="fricic_t024"
     exon            complement(92239..92994)
                     /gene="ndhB"
                     /locus_tag="fricic_p067"
                     /number=2
     CDS             join(complement(93643..94419),complement(92239..92994))
                     /gene="ndhB"
                     /locus_tag="fricic_p067"
                     /codon_start=1
                     /transl_table=11
                     /product="NADH-plastoquinone oxidoreductase subunit 2"
                     /protein_id="AHH29855.1"
     gene            complement(92239..94419)
                     /gene="ndhB"
                     /locus_tag="fricic_p067"
     exon            complement(93643..94419)
                     /gene="ndhB"
                     /locus_tag="fricic_p067"
                     /number=1
     CDS             complement(94729..95196)
                     /gene="rps7"
                     /locus_tag="fricic_p068"
                     /codon_start=1
                     /transl_table=11
                     /product="ribosomal protein S7"
                     /protein_id="AHH29856.1"
     gene            complement(94729..95196)
                     /gene="rps7"
                     /locus_tag="fricic_p068"
     exon            complement(95255..95280)
                     /gene="rps12"
                     /locus_tag="fricic_p045"
                     /number=2
     exon            complement(95822..96053)
                     /gene="rps12"
                     /locus_tag="fricic_p045"
                     /number=1
     tRNA            97895..97966
                     /gene="trnV-GAC"
                     /locus_tag="fricic_t025"
                     /product="tRNA-Val"
     gene            97895..97966
                     /gene="trnV-GAC"
                     /locus_tag="fricic_t025"
     rRNA            98193..99683
                     /gene="rrn16"
                     /locus_tag="fricic_r001"
                     /product="16S ribosomal RNA"
     gene            98193..99683
                     /gene="rrn16"
                     /locus_tag="fricic_r001"
     tRNA            join(99978..100013,100952..100986)
                     /gene="trnI-GAU"
                     /locus_tag="fricic_t026"
                     /product="tRNA-Ile"
     exon            99978..100013
                     /gene="trnI-GAU"
                     /locus_tag="fricic_t026"
                     /number=1
     gene            99978..100986
                     /gene="trnI-GAU"
                     /locus_tag="fricic_t026"
     gene            100119..100496
                     /gene="ycf68"
                     /locus_tag="fricic_p089"
                     /pseudogene="unprocessed"
     exon            100952..100986
                     /gene="trnI-GAU"
                     /locus_tag="fricic_t026"
                     /number=2
     tRNA            join(101050..101087,101898..101932)
                     /gene="trnA-UGC"
                     /locus_tag="fricic_t027"
                     /product="tRNA-Ala"
     exon            101050..101087
                     /gene="trnA-UGC"
                     /locus_tag="fricic_t027"
                     /number=1
     gene            101050..101932
                     /gene="trnA-UGC"
                     /locus_tag="fricic_t027"
     exon            101898..101932
                     /gene="trnA-UGC"
                     /locus_tag="fricic_t027"
                     /number=2
     rRNA            102078..104887
                     /gene="rrn23"
                     /locus_tag="fricic_r002"
                     /product="23S ribosomal RNA"
     gene            102078..104887
                     /gene="rrn23"
                     /locus_tag="fricic_r002"
     rRNA            104986..105088
                     /gene="rrn4.5"
                     /locus_tag="fricic_r003"
                     /product="4.5S ribosomal RNA"
     gene            104986..105088
                     /gene="rrn4.5"
                     /locus_tag="fricic_r003"
     rRNA            105316..105436
                     /gene="rrn5"
                     /locus_tag="fricic_r004"
                     /product="5S ribosomal RNA"
     gene            105316..105436
                     /gene="rrn5"
                     /locus_tag="fricic_r004"
     tRNA            105692..105765
                     /gene="trnR-ACG"
                     /locus_tag="fricic_t028"
                     /product="tRNA-Arg"
     gene            105692..105765
                     /gene="trnR-ACG"
                     /locus_tag="fricic_t028"
     tRNA            complement(106246..106317)
                     /gene="trnN-GUU"
                     /locus_tag="fricic_t029"
                     /product="tRNA-Asn"
     gene            complement(106246..106317)
                     /gene="trnN-GUU"
                     /locus_tag="fricic_t029"
     gene            106634..107863
                     /gene="ycf1"
                     /locus_tag="fricic_p069"
                     /pseudogene="unprocessed"
     CDS             complement(107864..110092)
                     /gene="ndhF"
                     /locus_tag="fricic_p070"
                     /codon_start=1
                     /transl_table=11
                     /product="NADH-plastoquinone oxidoreductase subunit 5"
                     /protein_id="AHH29857.1"
     gene            complement(107864..110092)
                     /gene="ndhF"
                     /locus_tag="fricic_p070"
     CDS             110485..110658
                     /gene="rpl32"
                     /locus_tag="fricic_p071"
                     /codon_start=1
                     /transl_table=11
                     /product="ribosomal protein L32"
                     /protein_id="AHH29858.1"
     gene            110485..110658
                     /gene="rpl32"
                     /locus_tag="fricic_p071"
     tRNA            111406..111485
                     /gene="trnL-UAG"
                     /locus_tag="fricic_t030"
                     /product="tRNA-Leu"
     gene            111406..111485
                     /gene="trnL-UAG"
                     /locus_tag="fricic_t030"
     CDS             111568..112533
                     /gene="ccsA"
                     /locus_tag="fricic_p072"
                     /codon_start=1
                     /transl_table=11
                     /product="cytochrome c heme attachment protein"
                     /protein_id="AHH29859.1"
     gene            111568..112533
                     /gene="ccsA"
                     /locus_tag="fricic_p072"
     CDS             complement(112706..114208)
                     /gene="ndhD"
                     /locus_tag="fricic_p073"
                     /codon_start=1
                     /transl_table=11
                     /product="NADH-plastoquinone oxidoreductase subunit 4"
                     /protein_id="AHH29860.1"
     gene            complement(112706..114208)
                     /gene="ndhD"
                     /locus_tag="fricic_p073"
     CDS             complement(114335..114580)
                     /gene="psaC"
                     /locus_tag="fricic_p074"
                     /codon_start=1
                     /transl_table=11
                     /product="photosystem I subunit VII"
                     /protein_id="AHH29861.1"
     gene            complement(114335..114580)
                     /gene="psaC"
                     /locus_tag="fricic_p074"
     CDS             complement(114975..115280)
                     /gene="ndhE"
                     /locus_tag="fricic_p075"
                     /codon_start=1
                     /transl_table=11
                     /product="NADH-plastoquinone oxidoreductase subunit 4L"
                     /protein_id="AHH29862.1"
     gene            complement(114975..115280)
                     /gene="ndhE"
                     /locus_tag="fricic_p075"
     CDS             complement(115470..116003)
                     /gene="ndhG"
                     /locus_tag="fricic_p076"
                     /codon_start=1
                     /transl_table=11
                     /product="NADH-plastoquinone oxidoreductase subunit 6"
                     /protein_id="AHH29863.1"
     gene            complement(115470..116003)
                     /gene="ndhG"
                     /locus_tag="fricic_p076"
     CDS             complement(116397..116936)
                     /gene="ndhI"
                     /locus_tag="fricic_p077"
                     /codon_start=1
                     /transl_table=11
                     /product="NADH-plastoquinone oxidoreductase subunit I"
                     /protein_id="AHH29864.1"
     gene            complement(116397..116936)
                     /gene="ndhI"
                     /locus_tag="fricic_p077"
     exon            complement(117025..117564)
                     /gene="ndhA"
                     /locus_tag="fricic_p078"
                     /number=2
     CDS             join(complement(118599..119150),
                     complement(117025..117564))
                     /gene="ndhA"
                     /locus_tag="fricic_p078"
                     /codon_start=1
                     /transl_table=11
                     /product="NADH-plastoquinone oxidoreductase subunit 1"
                     /protein_id="AHH29865.1"
     gene            complement(117025..119150)
                     /gene="ndhA"
                     /locus_tag="fricic_p078"
     exon            complement(118599..119150)
                     /gene="ndhA"
                     /locus_tag="fricic_p078"
                     /number=1
     CDS             complement(119152..120333)
                     /gene="ndhH"
                     /locus_tag="fricic_p079"
                     /codon_start=1
                     /transl_table=11
                     /product="NADH-plastoquinone oxidoreductase subunit 7"
                     /protein_id="AHH29866.1"
     gene            complement(119152..120333)
                     /gene="ndhH"
                     /locus_tag="fricic_p079"
     CDS             complement(120429..120701)
                     /gene="rps15"
                     /locus_tag="fricic_p080"
                     /codon_start=1
                     /transl_table=11
                     /product="ribosomal protein S15"
                     /protein_id="AHH29867.1"
     gene            complement(120429..120701)
                     /gene="rps15"
                     /locus_tag="fricic_p080"
     CDS             complement(121097..126619)
                     /gene="ycf1"
                     /locus_tag="fricic_p081"
                     /codon_start=1
                     /transl_table=11
                     /product="hypothetical chloroplast RF1"
                     /protein_id="AHH29868.1"
     gene            complement(121097..126619)
                     /gene="ycf1"
                     /locus_tag="fricic_p081"
     repeat_region   complement(125390..95)
     tRNA            126936..127007
                     /gene="trnN-GUU"
                     /locus_tag="fricic_t031"
                     /product="tRNA-Asn"
     gene            126936..127007
                     /gene="trnN-GUU"
                     /locus_tag="fricic_t031"
     tRNA            complement(127488..127561)
                     /gene="trnR-ACG"
                     /locus_tag="fricic_t032"
                     /product="tRNA-Arg"
     gene            complement(127488..127561)
                     /gene="trnR-ACG"
                     /locus_tag="fricic_t032"
     rRNA            complement(127817..127937)
                     /gene="rrn5"
                     /locus_tag="fricic_r005"
                     /product="5S ribosomal RNA"
     gene            complement(127817..127937)
                     /gene="rrn5"
                     /locus_tag="fricic_r005"
     rRNA            complement(128165..128267)
                     /gene="rrn4.5"
                     /locus_tag="fricic_r006"
                     /product="4.5S ribosomal RNA"
     gene            complement(128165..128267)
                     /gene="rrn4.5"
                     /locus_tag="fricic_r006"
     rRNA            complement(128366..131175)
                     /gene="rrn23"
                     /locus_tag="fricic_r007"
                     /product="23S ribosomal RNA"
     gene            complement(128366..131175)
                     /gene="rrn23"
                     /locus_tag="fricic_r007"
     tRNA            join(complement(132166..132203),
                     complement(131321..131355))
                     /gene="trnA-UGC"
                     /locus_tag="fricic_t033"
                     /product="tRNA-Ala"
     exon            complement(131321..131355)
                     /gene="trnA-UGC"
                     /locus_tag="fricic_t033"
                     /number=2
     gene            complement(131321..132203)
                     /gene="trnA-UGC"
                     /locus_tag="fricic_t033"
     exon            complement(132166..132203)
                     /gene="trnA-UGC"
                     /locus_tag="fricic_t033"
                     /number=1
     tRNA            join(complement(133240..133275),
                     complement(132267..132301))
                     /gene="trnI-GAU"
                     /locus_tag="fricic_t034"
                     /product="tRNA-Ile"
     exon            complement(132267..132301)
                     /gene="trnI-GAU"
                     /locus_tag="fricic_t034"
                     /number=2
     gene            complement(132267..133275)
                     /gene="trnI-GAU"
                     /locus_tag="fricic_t034"
     gene            complement(132757..133134)
                     /gene="ycf68"
                     /locus_tag="fricic_p090"
                     /pseudogene="unprocessed"
     exon            complement(133240..133275)
                     /gene="trnI-GAU"
                     /locus_tag="fricic_t034"
                     /number=1
     rRNA            complement(133570..135060)
                     /gene="rrn16"
                     /locus_tag="fricic_r008"
                     /product="16S ribosomal RNA"
     gene            complement(133570..135060)
                     /gene="rrn16"
                     /locus_tag="fricic_r008"
     tRNA            complement(135287..135358)
                     /gene="trnV-GAC"
                     /locus_tag="fricic_t035"
                     /product="tRNA-Val"
     gene            complement(135287..135358)
                     /gene="trnV-GAC"
                     /locus_tag="fricic_t035"
     exon            137200..137431
                     /gene="rps12"
                     /locus_tag="fricic_p082"
                     /number=1
     exon            137973..137998
                     /gene="rps12"
                     /locus_tag="fricic_p082"
                     /number=2
     CDS             138057..138524
                     /gene="rps7"
                     /locus_tag="fricic_p083"
                     /codon_start=1
                     /transl_table=11
                     /product="ribosomal protein S7"
                     /protein_id="AHH29869.1"
     gene            138057..138524
                     /gene="rps7"
                     /locus_tag="fricic_p083"
     exon            138834..139610
                     /gene="ndhB"
                     /locus_tag="fricic_p084"
                     /number=1
     CDS             join(138834..139610,140259..141014)
                     /gene="ndhB"
                     /locus_tag="fricic_p084"
                     /codon_start=1
                     /transl_table=11
                     /product="NADH-plastoquinone oxidoreductase subunit 2"
                     /protein_id="AHH29870.1"
     gene            138834..141014
                     /gene="ndhB"
                     /locus_tag="fricic_p084"
     exon            140259..141014
                     /gene="ndhB"
                     /locus_tag="fricic_p084"
                     /number=2
     tRNA            141563..141643
                     /gene="trnL-CAA"
                     /locus_tag="fricic_t036"
                     /product="tRNA-Leu"
     gene            141563..141643
                     /gene="trnL-CAA"
                     /locus_tag="fricic_t036"
     gene            complement(142340..142570)
                     /gene="ycf15"
                     /locus_tag="fricic_p085"
                     /pseudogene="unprocessed"
     CDS             complement(142691..149344)
                     /gene="ycf2"
                     /locus_tag="fricic_p086"
                     /codon_start=1
                     /transl_table=11
                     /product="hypothetical chloroplast RF2"
                     /protein_id="AHH29871.1"
     gene            complement(142691..149344)
                     /gene="ycf2"
                     /locus_tag="fricic_p086"
     tRNA            149413..149486
                     /gene="trnI-CAU"
                     /locus_tag="fricic_t037"
                     /product="tRNA-Ile"
     gene            149413..149486
                     /gene="trnI-CAU"
                     /locus_tag="fricic_t037"
     CDS             149652..149933
                     /gene="rpl23"
                     /locus_tag="fricic_p087"
                     /codon_start=1
                     /transl_table=11
                     /product="ribosomal protein L23"
                     /protein_id="AHH29872.1"
     gene            149652..149933
                     /gene="rpl23"
                     /locus_tag="fricic_p087"
     exon            149958..150344
                     /gene="rpl2"
                     /locus_tag="fricic_p088"
                     /number=1
     CDS             join(149958..150344,151018..151449)
                     /gene="rpl2"
                     /locus_tag="fricic_p088"
                     /codon_start=1
                     /transl_table=11
                     /product="ribosomal protein L2"
                     /protein_id="AHH29873.1"
     gene            149958..151449
                     /gene="rpl2"
                     /locus_tag="fricic_p088"
     exon            151018..151449
                     /gene="rpl2"
                     /locus_tag="fricic_p088"
                     /number=2
     tRNA            complement(151497..151571)
                     /gene="trnH-GUG"
                     /locus_tag="fricic_t038"
                     /product="tRNA-His"
     gene            complement(151497..151571)
                     /gene="trnH-GUG"
                     /locus_tag="fricic_t038"
ORIGIN      
        1 ttagatcgat atattgggca tagaatgcca attttaaaaa tgtaatgtaa taaaggagta
       61 atcccctgtg acacgttcaa taaaaaaaaa tccttgatgg agcaatatct ttagcaagat
      121 acaaagatat tgctccatta aggattcgta tacactaaga cagaatgtaa gtcttatcca
      181 tttgtagatg gaacttcaat agcagctagg tctagaggga aattatgagc attacgttca
      241 tgcattactt ccataccaag gttagcacga ttgatgatat cagcccaagt gttaataaca
      301 cgaccctgac tgtcaactac agattgatta aaattgaacc catttaggtt gaaagccata
      361 gtactaatac ctaaagcagt gaaccagata cctactacgg gccaagcagc caaaaagaaa
      421 tgtaaggaac gagagttgtt gaaactagcg tattggaaga tcaatcggcc aaaataacca
      481 tgagcagcta cgatattata agtttcttcc tcttgaccaa atctgtaacc ttcattagca
      541 gattcgtttt cagtagtttc cctgatcaaa ctagaggtta ccaaggaacc atgcatagca
      601 ctgaataggg agccgccgaa tacaccagct acacctaaca tatgaaatgg gtgcataagg
      661 atgttgtgct ctgcctggaa tacaatcatg aagttgaaag taccagatat tcctaaaggc
      721 ataccatcag aaaaacttcc ttgaccaata ggataaatca agaaaacagc agtagcagct
      781 gcaacgggag ctgaatatgc aacagcaatc caaggacgca tacccaaacg gaaactaagt
      841 tcccactcac gacccatgta acaagctaca ccaagtaaaa agtgtagaac aattaactca
      901 taaggaccgc cattatataa ccactcatca acagatgctg cttcccatat tgggtaaaaa
      961 tgtaaaccta tagctgcaga agtaggaata atggcaccag agataatatt gtttccataa
     1021 agtagagacc cggaaacagg ttcacgaata ccatcaatat ctacaggagg agcagcaatg
     1081 aaggcaataa taaatacaga agttgcggtc aataaggtag ggatcatcaa aacaccgaac
     1141 catccaatgt aaagacgatt ttcagtgctg gttatccagt tgcagaaacg accccatagg
     1201 cttgtgcttt cgcgtctctc taaaattgca gtcatggtta aatcttggtt tattcaattt
     1261 caaggactcc caagcacaga tattaactat aatatagagt taagcataga taatagaagg
     1321 cttgttatct aacagtataa catggcttat ataccaatgt caaccaatct taacaaatgg
     1381 atctatataa ctaaataata aataaatcca ccaaaaacaa aacaatttgt aaataaagaa
     1441 aaattgcttt ttctgtatgg gttgcccggg actcgaaccc ggaactagtc ggatggagta
     1501 gatttttttc cttgttgcaa tagaagaaaa atatctctcc ccaaatcgtg cttgcatttt
     1561 tcattgcaca cggctttccc tatgtataca tacaacttat atccctagaa gaacaaattt
     1621 taaatattca attgatttaa ccaccacact actacaatga acatttcagt atcaaaatta
     1681 atgactttta ttgtctatca atcatttgaa aattggatca tttattaaat catttaaata
     1741 tattaagtat taattttata tttaataaat gatttttttt ttttttagaa gatatctaat
     1801 tattcaccag gtcattgata cgaataatat ccaatgacca aatacgttct ctatgtgatc
     1861 catgtaaagt aaaaagagtt gttttgggga aaataaaaga aagaacttgt tcttcttccg
     1921 taaagaactc ttctaataat cccgagccta atctttgcaa aagagcacgt gccgtacttt
     1981 tatgtttacg agccaaagtt ctagcacacg aaagtctaag tatatacttt attcgatata
     2041 aactttgttt ttttgaagat ccactgtgat aatgagaaag atttctacat atccgaccaa
     2101 atcgatcaat aatatcaaaa tctgataaat ctgcccatat cggcttacta atcggatgtc
     2161 ccgagaaagt acaaaatttt gctttagata atgatccaat aagagaaata atgggtatta
     2221 tagtatcaaa tttcttaata acagtatcta ttagaaatga gttctctagc atttgattat
     2281 ttaccgcata aggatttatt agtacacgta aaagataccc cataaaatag aaggaatagt
     2341 ttaataatga gtttatatgc atcctgtacg gttgagacca aaagtgaaaa taatattgcc
     2401 agaaattaac aaagtaatat ctccatttat tcatcagaag atgagtcccc cttgaagcca
     2461 gaattgcttt tccttgatat cgaacataat gtatcaaagg atccttgacg ggccacaggg
     2521 tcttctgaaa attattacaa cacactatta taatatgttc catttttcca tagaaatgtg
     2581 aacgttcaag aaaggctcca gaagatgttg atcgtaaata acaggattgt ttatgaaaaa
     2641 aaactaataa aaattcgcat tcagatacat aagaattgta caggaaccaa aatagtcttt
     2701 tattttcttt tgaaaaaaca taaatagttt tattactctg aatagtttta ttcagattct
     2761 gatatttatg tagaaaaaat cgcaataaat gtaaagaggg aatatcttga atccagcatt
     2821 gaaggatttg aaccaaaatt tcaaaatgga taggatgggg tattagtata tctgaaacat
     2881 tatttaaatg agataatttg tcctctaaaa aaggaaatat tgaatgaata gatcctaaat
     2941 tctgagattt tggtatttct ttttcttcgg aggaagatac taattgtagc gagaatggaa
     3001 tttccacaat gactgaaaaa ccctttgata ccatttgaga ataaaaaaaa tgagaataaa
     3061 aataattggt gtgtccaccg aatctatttt gattagaatc attaaccaaa tcaatcaaaa
     3121 aattctgttg atacattcga ataattaaac gttttacaag tactaaactc aatttattgt
     3181 tataaccaat aaattcgata ggttcgtaaa aaatcgaacc atttaaacta tcatcatgag
     3241 caagtgtgta aatatactcc tgcaagagaa gcggatatag gaagtgttgt tgcggagatc
     3301 tatctttttt taaataccct tgtaattctt ccatttacat ttttctactt gaaacagaga
     3361 cacaagacag gaggcatttc ttgggttatc aaatgataca tagtgaatga tacatagtgc
     3421 aatatggtcc gaacagggta tataattaca gtatatatag ttaagaaata aagatagacc
     3481 ccggagacct agaatccaat caacaggatc cttttcctct ccttttctat acaataggtt
     3541 ttatcctttg ttaaaattac aagagagtaa aaaatccttt atttttgcaa cctgatcgct
     3601 cttttgattt tggaaaaaat tagattctct ttactttatc agtatactgt ttcttctaca
     3661 catccgtctc caaagagaat agttaggatt tttttttcat aaaaaaataa aaaataatca
     3721 atgattcact cgcataaaaa cctttttctg cactggcact aatctatttt taacatccaa
     3781 attagatcgg gtaattattc caattttaag aatataagct cgttgctttt tgttttacca
     3841 aaattagggc taaaagacga tatccattta ttcactagac ccaactgtaa atttcttttg
     3901 tctccttcca aaaataaaaa caattattac gacatgctgt tttttccttc attacctttt
     3961 aagatcagtc gtggtcttat atagactcta ccaatagtct ggacgaattc gttgcttcat
     4021 ccaaatgtgt aaaagatcat agtcgcactt aaaagccgag tactctaccg ttgagttagc
     4081 aacccggatt gtagatacga taaaaaaaaa aaaaaaaaaa attgatccca tcccgccaaa
     4141 aaaaaaagat tgaactagca aaaaatcaaa tttaaaagaa aatatttttt aatcaattat
     4201 aaacaccaat ccactaaaat aggtaggatt ggattaaaaa ataataaatt ctcaatagat
     4261 atatctaaat atctataatt aaaacttata cccatttttc tcttgatcca ttccattttt
     4321 ttttttttta cgtcttgtat accagtaaat tcagtaaaca catccttatg actaaggtga
     4381 ctaaggctaa agcaaaggaa aaataaatat aaggcaggaa taaacagatc cattttattt
     4441 atctatgatc aaattatatt tgttcggtac accattgtca atataaatag aatgctgaga
     4501 aaaaaattct aaataaatca aattaaggcc ttgtgttaga ttagcacaat ctaaataaaa
     4561 aaataaattt gaatgcaaaa ataaataaag gcagggtaga gaaaaatatc gagttgattc
     4621 aatcaaaaga ggtacaataa ccgaaattga ccctgtcttt gtcggtaaat taaattacta
     4681 caataacaat aaataataaa ataataagtg agcaaaaaaa agagcaaaca aattatggag
     4741 aaataattat acaaagatag atgctagtcc cctctctttt ttattcaatt tttttaattt
     4801 aattaaatta acagttaacc caatattcct tctttaaata attctgtctt ccttaaaata
     4861 tcatgaacag ttactgtggg ttgagcgcca ttttcaagga aatatagaat agcgggaaca
     4921 tttgaatagg tttgattctt tatcggatcg taaaaaccta ccttccgaag atctcttcct
     4981 tctcttcggg accgaacatc aattgcaacg attcgataga tggctcatcg ggatagatgt
     5041 agataaacaa tgccccccct agaaacgtat aggaggtttt atcctcatac ggctcgagaa
     5101 aaaatgattc taatttctgt atataacggc aaatatatcc ataaaatact gaataaataa
     5161 ttatgattaa agtggttttt tcttcctctt tccttacgaa agttaaaaag atctcatttg
     5221 tactcataac tcaagttggg taattctgag gaaatcctta gatatttatt gagccgtctc
     5281 taacctcttt tgtttgtctc gaatcaattt ttattccgca ttttgatcca attgttgaga
     5341 caattaaaaa tagtgtttcc ttgttccgga atcctttatt tttgttttgt gaaatcattg
     5401 ggtttagaca ttacttcggt gatccttact cctttcaaaa gggcagcaac ataccttttg
     5461 ttttttctct tatttctttc tatagaaaaa aataagagag attgattccc ttgtgataca
     5521 cttttgatcg aatatagttt tatgaattcc gacaaatatt acttatttta ttttttattt
     5581 caaacttgtt tgaattttaa cccttttcaa tttatataat ttatattata aatatatatt
     5641 atagaggata tatttacaaa gttggttcaa cttattgatt tttattgtca ctaaccctag
     5701 attcttcccc ccaataaata aatctcaata ctttctgctc gagcttcatc atgtactttt
     5761 tttttagatt agaacccaac acaaattagg ttcctagtaa aaagaacaaa ctatgtcgag
     5821 ccaagagcat cttcattctt atagaaaatg gcggatgtaa gaatccacag tcaatcatgt
     5881 ccttcaagtc gcacgttgct ttctaccaca tcgttttaaa cgaagtttta ccataacatt
     5941 tctcttattt aatttcaaac tgatatggaa ttgattcaat atgaaatcat gaatagtcat
     6001 tggatcaacg gatatatgta tatattatta tatattatga tatggccggt cgtatagttt
     6061 tgattttata ttatatctat aaatagtctc tatattaaat atataataat attttacttt
     6121 tcttacttta cggaaaagtc ttactcagga aggatccctt ttttttcttg aacaaataaa
     6181 ttaaaaacct caaagaaagg ggctgggacg gaaggattcg aacctccgag taacgggacc
     6241 aaaacccgtt gccttaccgc ttggccacgc cccattgaaa tttatattca acactaataa
     6301 atactaatat tatattagta ttggttattc gtcaattcta gtatgtaata tattgttgct
     6361 aggtttctat acatgaagag atagaatcaa aaaattcatt gatcattaca ttgaattcaa
     6421 ttaagatatt gtatgaaagt ataattcttt gtattcttgt ttgagaattg aaaggagttt
     6481 ttgatttggg atagttcaaa gaataaagaa ggattttttt gcctgccttt ttcattttta
     6541 ccttatatta taaaaatgac tcaatcaaaa ttaaattatc taatctacaa gaacgaaatt
     6601 tttgttatgc ttaatatctt tagttttatc tgtatctgtc ttaattctat cccttatttg
     6661 agttcgagta gttttttctt cgccaaattg cccgaggctt atgctttttt caatccactc
     6721 atagacatta tgcctatcat acctctattc ttttttctct tagcctttgt ttggcaagct
     6781 gctgtaagtt ttcgatgaaa tcttcaatat tctcctaaat tcatgattaa aaaaaaaaaa
     6841 aaaaaacaca cttcattata gcatagcata tgcggtacga aaaaaatggg taatctattc
     6901 cccctaaaaa aatgatatct tggagatttt gtaatgctta ctctcaaact cttcgtttat
     6961 acagtagtga tattctttgt ttctctcttc atcttcggat tcttatctaa tgatccagga
     7021 cgcaatccag gacgtgaaga ataaacataa gacattttta gctttgcttt ttttaagaat
     7081 tctttattcc attaactatt ttaatcaagg gatccagtga tgagggatag cggagagaga
     7141 gggattcgaa ccctcggtat aaataaaaat catacaacgg attagcaatc cgccgcttta
     7201 gtccactcag ccatctctcc caactaaaaa ttgttaattg tttatgtgat ataacaggta
     7261 aagttgaagt aaagattgat caaaaacccc tcatcttctt tcttttctta ttttttctta
     7321 ttagaattta gaatagaaaa atataaaaaa caatcaattc aatatatata tataaatatt
     7381 atgatgataa tatacgatat aaaaaatttt gatcagatca gcaattcaat ttatataatg
     7441 atttgaaaca gatatcacca atagaaggac taccttactt tttattttgt acgaaaaaat
     7501 cccggcccgc ttaagtactg gccgggcaat ttccattctc attctatgat ggaagtgtca
     7561 tttcttaatt cttattattt aagaattaag atttgttatt attttactaa atttatttac
     7621 tttaactgta aaaaaacata tacagacaca tatcatacat atatattaaa tatatacata
     7681 tattaaataa acaataaatt caaatattaa acacatatat tttatattta tttataattt
     7741 catatttata attaaatgag tctttttttg ttcttcacct tgcctttttt ttttttttct
     7801 ttaatttaag tttctagcgg ggtgaaatag atgttaacgc tataattttc ataattctga
     7861 tgctatcttg gtttgagggt catctccttt attcgacaaa ggctccattc atatacaata
     7921 atgaaattgt agcgggtata gtttagtggt aaaagtgtga ttcgttctat taacccctta
     7981 aatagttaag gggtctttca gtttccgaca aaaaaacttt atttcttaaa aaggtttgat
     8041 cctttacctc tcaatggcat atttgaggaa gaatataact tctcacgatt tgtatccaaa
     8101 agtcaattag aaatttaata aagacaaaat tggattatgg gatcgcgaag cataattttt
     8161 tttttttaat tggatcaact cttccaattt tttgagtatg agtaaaggat ccatggatga
     8221 agatacaaaa gtttatttcc aatcgtaact agatcttcaa tttttttaag gggagattga
     8281 agcccatagc tataaaatga tgtttttggt ttactaaaac catcggcgta ttgtttcagc
     8341 tcggtggaaa ccaaattctt ttcctcagga tcctgtgagt tgagtagaaa tagggaacga
     8401 agtaactaga ctaaacggat ttggatttta tatgatcccc ctcgtctaga gggatcatct
     8461 agaaagcgag tagctttgga tgcattcata cagaaaagct gacatagatg ttatggatat
     8521 cattttttct ctgggactgg gaatacatcg attttccata aaggagccga atgaaagcaa
     8581 aaattcatgt tcggttttga attagagacg ttaaaaataa tcgacaaacg tcgactataa
     8641 cccctagcct tccaagctaa cgatgcgggt tcgattcccg ctacccgctt aatacataca
     8701 atacttacta cattcctttc cttattatgt ttggtatgca tccttatttt ttttattccc
     8761 taaaggattt tccttgtaat cgtaatcaaa ttttatccta gagaaagaaa gaatttgaaa
     8821 agttaggaat gaaaagcgtc cattgtctaa tggataggac agaggtcttc taaacctttg
     8881 gtataggttc aaatcctatt ggacgcaatt tatttacatc tatatatata tatatttttt
     8941 ttttatggct ataccaagaa acccattttt aatgattcaa atcagaacta attcttaatt
     9001 attattcttt ttaagaataa gagtgatgaa tttatgtttg ttcctgaagt agaaactgtt
     9061 cgatctgttc cggaataact tccttcaaaa gagcttccgc ttgcttggta agtgttttgg
     9121 tagaagatat aatttcttga aattgaggtt tattcttttt taagtaggta cgtaattgaa
     9181 tgataaattt ttttacctgt ccgacttcta acggatcaag atagccattt gctccggtat
     9241 aaatagtaac tacctgctct tccaccggaa gagggtctgc ttgggattgt ttgagtaatt
     9301 cgcgtaatcg ttgacctctt gccaattgat tctgagtagc tttatcgaga tcagaagcaa
     9361 attgtgcaaa ggcttctaat tccgcgaatt gagctagttc caattttgat ttgccggcta
     9421 cttgtttcat ggctttaatt tgagctgcgg atcctactct agaaacagaa atacccacat
     9481 taatagcagg tcgtattcca gcgttgaata gatcggcgga taaaaatatt tgtccatccg
     9541 taatggaaat tacattagta ggaatataag ctgaaacgtc tccagattga gtctcaacta
     9601 ttggtaaagc agtcatactt ccttcaccca aataagaact taatttagca gctctttcca
     9661 aaagtcgtga atgcaaataa aaaacatctc ctggataagc ctcacgaccg gggggtcttc
     9721 ttaatagaag agacatttgg cgataagctt gtgcctgttt ggagagatca tcataaatta
     9781 ttgaagtatg tcgtttacgg tacataaaat attcagccag agcagctcct gtataaggag
     9841 cgaggtattg taatgtagca ggtgaatctg ccgtttcggc taccacaata gtgtattcca
     9901 ttgccccctg ttcctggaaa gtagtcacta cttgagccac agaagatgct ttttgaccaa
     9961 tcgctacata aacacatatt acatttttcc ctttttgatt gagaattgta tctgtggcta
    10021 ctgctgtttt gccggtttgt ctgtccccaa taattaattc tcgctgacca cgccctatag
    10081 ggatcatcgc atcaatggca ataagccctg tttgaagagg ctcatatacg gaacgtcttg
    10141 aaataatacc tggggcagga gattcaatta accgagattc agaagctgaa atttcacctc
    10201 tcccatcaat aggtttagcc agagcattta taacacgacc taaataagcc tcactcacag
    10261 gtatctgagc aattcttcct gttgctttta cagaacttcc ctcttggatc atcaaaccat
    10321 cgcccattaa tacaacacca acattatttg attccaaatt cagagcaata cctattgtac
    10381 cttcttcaaa ttctactaat tcacctgcca ttacttcatc aagaccatga acacgagcaa
    10441 tgccatcgcc tacttgaagt acggtaccgg tatttacaat ctttacttct ctattatatt
    10501 gttcaatacg ttcacggata atattactaa tttcgtcggc tcgaagggtt gccattagta
    10561 tctttttatt ctttttcgga agcaaaggaa aaaaaataat gcctaaactc taaactaaag
    10621 taaaagtcga aaggctaatc cgttattttt tccatggccc cgagggtgtt aatattggca
    10681 cttatggtaa gtaaatgtaa ctcattattc aaacaactat taagagttcc tagagctctt
    10741 tgtaaggctt gttggaaaac tcgttgtcga acctgattaa tcgctctttg ttgttcaaaa
    10801 tgaagggttt catttttgta attttctaat cgttccaaac tctcactagt agccttaatt
    10861 aaattgactt tttcccgctc tatatcagag tatccattca ttcgatactc atccgcttca
    10921 atttccactt tacgtaagcg agcccgggct ctttcaagct gctcaatggt ccctttacgt
    10981 aattcttcag aattacgaat agtactcaag atcctctgtt ttcgattatc taataaatca
    11041 tttaatgaaa gtagattatc ttaccattaa tttcccaact cccatgatct cttcccgaac
    11101 caaacatgaa tctttcgatt catttggctc tcacgctcaa tcaattcaat tatttatttt
    11161 atgggcattc ccacccatat cttttactat aatgagccta ccctctctct tttctgttcg
    11221 tattcaaaga tattgaaact gatatacaga atattaggag ggctcttccg accagacaaa
    11281 aatccataat tgtcagcaaa gttgtttatt tatttgtttt ttattaaata aaaattatta
    11341 tattttattt tgtatttccc tttttattaa aatcttcatt aaatccaaaa atgcctcttt
    11401 ttatacatag gtcatcgatt cggcattggg taaaaagggc aaagcgcccc tttttctaat
    11461 aaaaggtttc aaattatttt atcaatatga gtgttctata tcggatgaat tatcaactat
    11521 ttattttgaa accattttgc tactaatgta gtgttagaaa gagtaccatg ttgtgcctga
    11581 acttcaaaca gtttagcttt aaccatgtta atggtctcgc attattggtc gatagagaat
    11641 caagatttac caatgaatca cgaaatgcta tggttcttac atatgattta ttaatttatt
    11701 cataagtaat tcgtcgagat cgtgcacctt tctttcctat ttcttatcct aataaaaaaa
    11761 aaaaaaagaa tcataataac gtgcagttgg ttggatgcaa cctattcttg aaatatacaa
    11821 ctcgcacaca ctccctttcc aaaaaaaatc aatacaccaa gcaccacact tagatttatt
    11881 ggatttgttg ctaaaatatc ggtattaaat ccgaagcttc cggcagatgg ccaatagccc
    11941 aaggaaacga aaaaataggt tatatttttc atatactctc ctctttctta tagataagac
    12001 taccaaagaa catagttctt tttgtatcac ctcactcgcc tcgccctgat cgatttcttt
    12061 ttattaattt attttttatg ggaatagatt aaatcatcta gtaatttaga atagtaattt
    12121 agaacttgaa aatttattat ttttttaagt tctccataaa aagattaaga tacttattag
    12181 gttaggtctt aggcctcaca ccaattgcga aatatttcgt ttgttgaaac gtttcttagt
    12241 aaggggtttc ccttgtacta agggtgggaa tgggaaggaa taaagtgatc ggatccgtga
    12301 attcctcatc ctcaaataaa cccttcccgg ggtattgtct cataagtaat tgttaggatt
    12361 aaagtgttga tataatcaga agaagcaaac ggcaagtcca agttaataaa ataaactaag
    12421 actaagaaaa aagtgcataa cgtacgtttt cacatttcta attttaggat taaattaaac
    12481 aaaaggattt gcaaataaaa gtgctaatgc cacgaccagt ccgtaaattg ttaaagcttc
    12541 cataaaagct agactaagca ataaagtacc tcgtatttta ccttccgctt ctggttgtct
    12601 cgcaatacct tctacagctt ggcccgcagc agtaccttgg ccaactccag gtccaatgga
    12661 agcaagccct acggccaatc cagcagcaat aacggaagcg gcagaaatca gtggattcat
    12721 agtaagttcc tcgtacaaaa aaaataaatg gttaatgata caatcaacca atgcattatt
    12781 acttatttta tcactacgat ctatcgggtc aaagtaatta aaaactctga attgaaattc
    12841 taatattagt gaatcgtcag aatgacttcg atatctcttt ttttttagtt tctactcata
    12901 atcaaatctt tgtaaactca tatgcatata gttctactta ttgtatttct tagtttcgaa
    12961 ccattctttc attcaatatc ttcgttcttt acttactttc tatatccata cgttcatctg
    13021 ttttttcatt caatctacaa ttacagacga aagagaaaga cttatattgt attgtaatcc
    13081 atctaaacga aatgcagtgt ggttaaaaaa aaaaaataaa agaatcaaca ttcaataata
    13141 gtaataataa atagtattat aatataaata taaaaataga tattaataat atactgggaa
    13201 agaaatagga ataaaataat aaaatataga aatatataat atataatcca taggaataat
    13261 ccctatataa ctaataaata tctaatatca catatacatt tgtttcttac ataatgtaaa
    13321 ccacctgcat tttattttat attgaattgg attttagaat cattcttcga aacatatcta
    13381 agggttaaac ttatagatat tacatatatc tagtttgact tgacccccta acccatattt
    13441 ttccaattcc gtaatatcgt ctgtcttccc tcttacgaga ttaggtcatc catacatata
    13501 tagatacaaa tatatatgta ttatgttgcc caaccaagtg cgtatttgga atcatgcatg
    13561 acttcgggta agtgaaaaaa gactattaaa aagctaatca atgatgcccc tccatggatt
    13621 cacctatata agccgcggct aaagttgcaa aaataagagc ttgaataccg cttgtaaata
    13681 atccgagaaa cataacgggg ataggaacta ctgaaggtac taaagaaaca agaacaacaa
    13741 ctactaattc atcagccaat atattcccga aaagtcgaaa actaagagat aaaggttttg
    13801 taaaatcttc taggatgtta attggtaaaa gtattggagt tggttggatg tatttcccaa
    13861 aataccccaa tccttttttg gtaagacctg cataaaaata tgccactgac gtgagtaaag
    13921 ctaaagcaac agtagtattt atatcattcg tgggcgcagc taactcccca tgaggtaact
    13981 gtataatttt ccaaggtaaa agagcacctg accagttaga aacaaaaata aataggaaca
    14041 tagttccaat aaagggaacc caagggccat attcttctcc aatctgagtt ttactcaagt
    14101 ctcgaataaa ttcaaggaca tattcgaaga aattctgacc gtcggtcgga attgtttgtg
    14161 gattccgaac tgctatgatg actgaaccta ataagatagc aattacgacc caagaagtga
    14221 taagtacttg ggcatggatt tgtaaacctc ctatttgcca atataaatgt tggcctactt
    14281 ctacacccga tatatcgtat aacccattga gtattttaat ggaacatggt atagcattca
    14341 tattgtcctc tgatataaat cgaacttaaa aaattatttt gattcaacca tctctttctc
    14401 aactcaccaa cattaatcat cttttaatac aaattgaatt taggatacta aaaaatcaca
    14461 taacataata taaatatccc tatttttatc tctatctctt tttgaagttc aagaatagta
    14521 accgatccaa taaatcgatc gagttcccaa acaattaatt aattttatta ttcttaatca
    14581 taatcaacga tttcttatat agctataacg accctcgcaa attgcgaata ctaatttgtt
    14641 aagaatgaat cgaattgaag ctatagcatc atcgttagct ggaatcgaaa tatctgcgag
    14701 atccgggtca caatttgtat caattaaaca aatagtagga atccctaaaa tgacacattc
    14761 tcgaagagcc gtatattctt cttgctgatc aacgatgatt acaatatcgg gtaaccccgt
    14821 catatatttg atcccaccca aatatgtttg caaggtagat aattttctct tcaccattgc
    14881 tgcatctctt ttggaaagat ggttgagttt ccccatcttt tgttcggctc ttaagtccct
    14941 aaacttatta agtctcgttt ccgtagtgga ccagttcgtt aacataccac cgagccactt
    15001 tttattaaca taatgacacc gagcccctat tgcagctgat gctactaaat ccgctacttt
    15061 atttttggta ccaacgatta aaaaggtttt tccactactt gctgcattaa aaactaaatc
    15121 acaggcttct gataaaaaac gagcagttct cgtaagattt ataatatgaa tacctttacg
    15181 ctttgcagag atgtaagggg ccattctagg attccatttt cgagtaccat gaccaaagtg
    15241 cactcccgct tccatcattt ctcctaaatt gatgttccaa tatcttttta tcatttttcc
    15301 ccgcatttcc ccacacttcc tctttttttt ttttttaagc gacaaggtac cctgaaataa
    15361 ataattgttc cgacggaacc ttctaccgtg gattgaccct tgatatatag cccaaaccat
    15421 taatttcttt taattactta tttttttatt actaaattaa tataaataat tgggccaacc
    15481 taaccaaata gttaaagtaa aaagaatgaa tctcttctta ggaaaatcgc gtaaatggtt
    15541 gttgtgatgt cccatgaaaa ttgtttggag cacataattc tctatggtat aacaaaatat
    15601 ctcccatttc caactcgaat aaatttttcc ttttgatttc caaataaata tttttgtttt
    15661 cccttgaatg gtgtactaat tttttgaatc cagtaccaac aggaataagc ccccccagaa
    15721 caacgttctc tttcagtcct ttcaaccaat caatacgacc tcgtaaagcg gcttttgcta
    15781 aaactcgagc ggtttcttga aaactcgctt cggatatgaa actttgagta ttcagggatg
    15841 tcctcgttat tcccaataag attgcccgat aattgatcgc ttcgtctaaa gcacgtcccg
    15901 ctcgttccgc tcgcaacaat ctgattaatt ctccgggtga aaaaacatta gacattccat
    15961 cttctgaaac caacactttt gatgttattt gacgtacaat gatctctata tgtctattat
    16021 ggatctgtac tccctgagat cgataaacct tttgaatttt attaaccaaa gagatacgac
    16081 tctgggctat ggttaactca gctccaatca agaatcccca ggggattcca agaattcttg
    16141 gtatacgttc gttccaactt tcgactctct tttcgaggtt catcgatatt gaatcaattg
    16201 aacgcacttc taagacctgt tccacttttg gaagaccctg cgttatgtca ccagatcttg
    16261 atttttcata tataaatgta actagtgtct ttccttcata aaggatttct ccataatgac
    16321 catgaactgt tgctcctggg gtagccaaat agggcttagc cgatcttata actaaggagt
    16381 caacatgaac aattaaaatt tgaccagatt tttttatgtg tggcccatat ttgaataaac
    16441 atgcattttc acaaataaat tgcccaaggc aaattattgt ggatgtctct tcaccagaat
    16501 cgtgatgaag aaaacaacaa tttaaatgga atggattcaa aattatatta ctgcatgaat
    16561 tgggattata aattcttcta ttttcatcca ttaaacaata tttaagtact tgaagtactt
    16621 taaaagtctg tttaaaattg ttaagtagta aatatttctt taacgagatt tgattatgag
    16681 ttaataaatg gtaagataaa taaaaattcg ttattttagg tacaatagta cctaagggac
    16741 ccaacaaata cctaattggg attaggggat ccaattcttt tatcgcattg ttatatttcg
    16801 aacccttgaa tggactaatt cgaaaacagt tggatgatga caaaattatc aaagattggc
    16861 attccttatg ttgattcaac agcgtaccaa tagttccttg ctgttggata agtaattgaa
    16921 acttcgcctt ggaatgaaag ggattgatat tggcgcgatc tagcccctta ttaggaatag
    16981 gaatcaatcc cgaatctgtt atattatatc tttttccgct atatgaaaga gtggacttga
    17041 ctaactcaat tcttatgaaa tcacgaatta gatcatttgt ccttacctca acaaaggagg
    17101 cataaacctc ttttttggaa ccattttgtt tttggtccca atttaatact aagcaagtcc
    17161 gaactaattg aatacttgtg ttataaattc ctcgaattga cttgccatat tcataaagga
    17221 tataattgac aattcgaagt tggacatcat tcttttcccg caagatatcc tgaggaaaaa
    17281 gtgttgctaa atttatcccg tcggctattt catatgtgac tacgggccga accgaaacaa
    17341 aatacttttt cttggtaggt gtgatccgct ggacatagat ccaatctttc aatttttttg
    17401 attccttaga attttttttt tttcctgtta ctggcggtat caaaatgccg cagtgcctgg
    17461 atatcttatc tgtctctcca ggaaaatgaa tatctccata aaagattctc agttcaatac
    17521 tttttttttt tctttccact cgaactaatc cgcctattcg acttctttta tttaaagcaa
    17581 gtcgtgtata tactctaatg atactattgt tccggaccat tatggacgag gatccaggta
    17641 aaatatgcac ttcttcggga atgaaaaaaa accgatctac tttcatttgg tatttcagac
    17701 tcaattcttt tgttcctcga tactcaatca aatcctcttt ttttatgatt gaatctacct
    17761 ccgcagtccc atatttagta attcctgaac tgcttcttct gtatcgtgga tcatcaaaat
    17821 aagcaagaat actatttcta cgtaaaatac catttatggg tatttcaatt gaaataccaa
    17881 aacaggatat tagttctttt tgccattctt gatcatattt taatgggatg atgaatctat
    17941 tttttcgcct tttcgctaat aaatctgaat tctcttggag aatagacgga tatattaaat
    18001 tccacttacc attggatata attcgattag atattgaata atcaatgatt tccatatctt
    18061 ttttactaga agtatccaac aatttatgtc ttactcgatc attagtcatt gagaggtcag
    18121 agatatattt gtcttcgaca gaaaaagaat gagcattaat ttgatcttga tccttgtgga
    18181 tcgaaaaaga cattatactg gatccgcgcg ggcctcctgc taatatccat aaatgacttg
    18241 tttttggtaa tagatgaaca ttaccatatg tatattcggg tgcatggtag acacccgtac
    18301 tccagtgcat ttctccctct gattcagagt aaatatgttt tcgaactttc tctttaaaat
    18361 gaaaagtgga cgttcccgcg cgaatctcag caatcacttg ttctgattct acatattgat
    18421 tattttgaac taaaatcaaa ctctttggcg gaatattcac attatggata acactccgat
    18481 tctcaataat tacatataaa tctatagaac ataaaaaagc aggatgccca tgacgggtac
    18541 gcgtaggatg aacaaaatcc tcattaaatt ttatttttcc attagaagga gctcgtacat
    18601 gttcggcagt accacctgtg aatactccac cggtatgaaa agttcttaat gttagttgag
    18661 tccccggttc cccaatcgat tgacccgcaa taatacctac agcttctccc aattcggcta
    18721 ggtcaccatg agtgggactt cgaccataac ataattgaca gatccaagat gtgcttctgc
    18781 aagtaaaggg ggttcgaata tatattggtc gtgctcgaaa agttatgaat tgattgataa
    18841 gcccaatccc aatatcttga ttcctagtgg caatacatcg tagacctata tatatatcgt
    18901 ctgctaatac acgaccaatt agtgtttggg caaaaattat ttctgtcatc tcatttcgag
    18961 gactcacgga aataccttgg atagtaccac aatctattct acgtataata atgtgttgaa
    19021 ccacttcaac aagtctacgc gtgagatatc cagcatctga tgtacgtaca gcagtatcca
    19081 ctactccttt gcgggctccg tagcaggaaa ttatatattc tgtcaaagag agtccttcac
    19141 gcaaattgct ttgaataggt aaatcaatca tttgtccttg gggatccgac attaatcctc
    19201 tcatacctac taattgatgt acttgagatg catttcctct agctcccgaa aaggacatta
    19261 gatggactgg attagaagga tcagtcatcc gaaaattagg attcatttct tgtctcaaat
    19321 attcgcttgt ggcataccat atctcaatag attgacgtaa tttttctacc gcatgtacat
    19381 tcccataatg atggtgtttc tccaaaaaaa aactttgttg ttcagcgtct cggactaacc
    19441 atcccttaga tggtattgtt aaaagatcat ctattcctaa tgaaatagat gtaacagtgg
    19501 cttgctggaa acccaaagtc ttcatttgat ccaggatatg tgatgtatat gccattccga
    19561 aatgatctat taatctgcta ataagtcgtt tcatagcagt tctatctatc actttattgt
    19621 gaaagaccag atcgacccgt tctgccataa gtactcccat attccgctga gtaggattcg
    19681 acaatggacc tgagtcagtg attcgaaaac ttcctttcct aaatttttat ttgcgcataa
    19741 attcagaaat tatgatacca gtgaaattgg agagacctta attcccacag gtatgaatat
    19801 ctctaacatt tcttagttta gatagtatat gagtaggccc ggcaaaatcc ctgtatggct
    19861 tcttctatct ctcgataaaa aaaaatatga ccgacggtgg ttcgaatgta tacacagcca
    19921 atttcttttt ttacacttcc tactattaga tagtgctcat aaatctcatg ataagtgccc
    19981 gaagattcat attgaacttc gacgggaact tctcttgaac caatgacacg ttgatctagt
    20041 cgccaccgga gccacaaagg actatctaaa ttgattcgtt tctgccgata agctccaagt
    20101 gcatcataga aactacaaaa atatggttct ttctctttcg tatacgtata tttatagtaa
    20161 ttattagcaa ctgttttctt ttgatagttt ctgcaattat atagattata cctattcgca
    20221 ccaataccct gacgactccc gattgttaat acataaagtc cgataagcat atcttgagtt
    20281 ggtacggaaa tgggatcccc aatagctgga gacaggagat tcatatgaga aaacataagt
    20341 aaacgagcct ctgcttgagc ttccaaagat aaaggtacat gaacagccat ttgatctcca
    20401 tcaaagtctg cattgaagcc cttacaaact aatgggtgta aacaaatagc gcgccccccc
    20461 actaaaatgg gttggaacgc ctgtatgcct aatctatgca gggtgggtgc tctattcaac
    20521 aataccggat gcccccgcat aatttcttga agtatttccc atacaatcgg ttctttttcc
    20581 cgaattttac ttttagcaat ccctatatta gaagcaacat gttgtctgat tagaccacga
    20641 attacaaagg tttggaaaag ctctattgct atttctcgag gtaatccaca ttgatgtaat
    20701 gaaagcgaag gacccacgac aatgacggaa cgccccgaat aatcaacccg tttaccaagc
    20761 agagtctcac gaaatcttcc ctctttgcct tcaattacat ctgaaaatga cttataaact
    20821 ttattatgac catccctcct tggttgtccg cggatcccat tatcaagaag tgtatccacg
    20881 gcttcttgta ccaacttctc ctgacacatt actaattcgc ctggcgcaga tctacttgtt
    20941 gttaatagat cgataagagt attattccga tagataactc ttctatagag ttcattaata
    21001 tccgaactca ttagtttacc cccgtctatc tgaatgatag gtctcaactc gggaggaaga
    21061 actggtaata ggcacaaaac catccgctct ggttctacat ttgttcgaat aaaatgttta
    21121 gctaattcca tgcgtctaac caaaaaatcc tttcttcttc taatttttct atcttcccac
    21181 tcatttccag tggacccccc gtctcctaat tccttccatt ctaccaatga attatctata
    21241 ataattcgca aatctgaatc ggctaattgt tctctgatag cacttgctcc tgtagagatt
    21301 tctcgatttc gaaatgtctc aaagccttgg gtagtaaaaa aaagcgggat gctgtatttc
    21361 cgagattgga tttcatattc gaatgaacct cgtaatcgta agaaagtagg ttttttagtt
    21421 atgggcctag caaaagaaaa attgagatag gttcccatag aatgggattc cccctcttaa
    21481 aaatcggacg tgaaggtttt ctctcatccg gctcaagtag ttacacaaaa taaagaaaag
    21541 gatttttctt tatttatttt ttaattttgt tcgataaatc cttacaaaaa gctacccttt
    21601 actcaagttc ccggtaagaa ccaatctttg attgattcat tcttcttttg actttaattt
    21661 aatagccttc tgaattactt aaatgtactt tactttacca caaaattgaa acgtgaaatt
    21721 aaattatttg agtagtctac cccccctcaa atgatgaatt cctttaaagt taaagtaaag
    21781 gaatacttga atactcgtaa gggatttact tgttctatat atcgttccat tcgatctttt
    21841 aggtccctac tcaccccgat ggttatgtca tgatgtcctt tgaagcatat atgcgataga
    21901 tagacttctg taaccatgcc atatttgctt gcttgaacag aacttatctc taaaagaaat
    21961 ggaatggcta attccacgaa aaagtatttt tatttatttt tcacgaggta taactagcga
    22021 ttcctcttca tatgttacgg agtcgaccat ggatcaattc cccttgaatt tggaagtatt
    22081 gactacaccc ataattctga gcttcatgtt actcctccca agacacatgt cagagtcagg
    22141 ggcatctcaa tcagattgaa tgggatgaca gtttctcatt ccaaatctgt aaaatgaaaa
    22201 tttcgatcaa atcacacatc gcagtatact aggccttcta attccttaag gggtttatct
    22261 aaaagattcg cgatataact gggaatacgt ttcaaatacc acacatgagt cactggacat
    22321 gcgagtttga tgtatcccat tttatatctt cgtatccgag aatcaacaaa ttccactccg
    22381 cattgttcac aaaatttaga gtcttctttt tcagcttcga ttactcgata atttccacaa
    22441 gaacaaattc cactttttat aggcccggag attctttcac aaaacaatcc atccttttct
    22501 ggtttattgg ttttgtaatg aaaagtatag ggctttgtca cctctccaac tatctctcca
    22561 ttaggtagga ttttgttggc ccaagacctt atttgttgag gagacactgg tccaattcga
    22621 agttgttgat gtttataccg atcgatcata gaatagaaaa ttatgattca ttcagatcaa
    22681 gcttccttcc tattaatctg gaagttcttc tcagatacaa ggaaatggtt cagttccaga
    22741 gccaaagatc gtagttctcg aacgagcaat cgaaaagatt ctggagcatc ctcgggatta
    22801 ggtactgttc ctccaatgat cgtagcacca agtacttctt gacgagctct gatatgatca
    22861 gatttataag taagcatttc ttgtaaaata tgagcaacac caaatccctc tagagcccaa
    22921 acttccattt ctcctactcg ttgtcctcct tgtttggccc ttcctctaag gggttgttgt
    22981 gtaacaagtg cgtaagggcc actggaacgc ccatggattt tatcatcaac ttgatgaatt
    23041 aatttcagga tataggactt tcctattaga acaggttgtt caaaaggatc tcctgttctt
    23101 ccatcaaata ttttgctttt tcccggatac tcgggttcaa atacccatgg cttttttgtt
    23161 tgcttactgg cttcatataa ttcaggaaac actagttttc tcgaagcctc ttgctcatat
    23221 ctctcatcaa aaggtgctac tctataatgt ctctttagca gatcccccgc taacccgagc
    23281 gagcattcaa atatctgtcc cacattcatt cgtgagggta ctcctaatgg gttgaaaacc
    23341 atatcaacag gtgttccatc ttgcaaatag ggcatatctt gtctaggcaa aatttttgaa
    23401 atgatacctt tattcccatg ccttccagct actttatcac ctactttgat ttcacgtttc
    23461 tgtgaaatat atacacgaat catttccgga ttataactgg aactccccct tttctggatc
    23521 catctcacat caataactcg gccccttccg cctataggta gttttagaga agtttctttt
    23581 gccgtggata cttgaatgcc aagtatggct cgtaataatc tatcctctgg ggcatacgac
    23641 gattcgttcg ctgtctgagg cgttaattta cccactaaaa tatcacctgc ttctatccaa
    23701 gatccaagcc ttacaactcc atttctgtct aaattgcgga gtaaattagc ctctaaatgt
    23761 ggtatttctt tagtgattct ttcaggacct tggcttgtca catgagtctg aatttcatat
    23821 tttcggatgt gaaaagaagt ataaatatct tcatatacta gacgttcgct aattagtact
    23881 gcatcttcag aattgtaacc ttcccacggc atataagcta ctaatacgtt ttttcctaaa
    23941 gcgagttctc ccccaactgt agctgcactg tccgctaaaa tttgtccttt tttaataaat
    24001 tgaccctgtt gaacctgaga tttttgacgc atacaagtat ttttgttgga acgttgatac
    24061 ataactaatg gaatgtttat agtgtcccca ttacttgaaa aaacaatctt gtgagtatca
    24121 gtataaatga tctttccctc gtgttcagct atagtggaaa gccccgaatc cagagccgtt
    24181 tggcgttcta gcccagttcc aacaatacac ttctcgggcc gagaaagggg gactgcttgg
    24241 cgttgcatat tagaactcat taaagcccga tttgcatcat tatgctcgat aaaaggaata
    24301 agggaagctc caatagaaaa atattggaag ggaaaaatgc ttctaagatg aatctgttcc
    24361 catgcaatag tcaggaattc ttggcgatat cgagctggaa caacctgttc ctcctgaata
    24421 ccccgattca aagccaaaga atttcctgct gctaccatat aatattcatc tctacttggt
    24481 gataaataaa ccatctgtgt ctcttttgat gatatttcaa aaaatggact atctatggat
    24541 ccccaatgac caatcctcac atgaatagct aaggatccaa taagaccaac attgattcct
    24601 tcggacgtgt caattgggca aatacgccca tagtggctag gatggatatc tcgtattcga
    24661 aaactagcag ttcgccccgt caatcctcca ggacctaaat aactcaattt tcgcccatga
    24721 acgatttgtg tcaatggatt agttcgatcc aaaacttgag ataagggatg taagccaaaa
    24781 aaagattcat aagtggttgt taatgaagtc gaagttacca aattttgagg agtcggtatc
    24841 attttatgcc ggattgctcc acatatagtt cctcgaaccg cattttctaa acgaacaagg
    24901 gctaatccaa attgatcctg taacagatct gctacagaac gaatacgctt atttttcaag
    24961 tgattcatat cgtcaagtgt gcccattcca aatttcattc cgatcaaatg atctgcagca
    25021 gccaatatat cccgtggtaa caaaaatgta ttgttttggg gtatatcaag atttagtctt
    25081 cggttcatat ttcgtcgacc aatccttcct aattcacatc tttgttgaaa aaatttcttt
    25141 tgtaattcct tacataagga ctcggaaaat accggatccc cgcctataca agcgaattgt
    25201 tgataaaact ccaaaattgc attttctttt gacccaatct tttttttctc tttatcattc
    25261 aggaaagaca agaaaatttc gggataacaa acattatcta gaatttcttt tagatttgaa
    25321 cccatagccg atgatagaac tagaatagat attttttgtt tcctactcac gcgggcccat
    25381 atccttgctt ttctatcaat ttctaattct aatctccctc cccaatctga tattatagta
    25441 ctggtataaa cagaaattcc gttatgatcc aattcggaac gatagtaaat accgggactt
    25501 tgcaatattt gattgattac aattctgtat attccattta ctatagaggt gcccagggaa
    25561 ttcattagag gaatgtttcc aataaaaaca gtttgttctt gtatatctct accgcttttc
    25621 caaattaatc ccgcgggtac atataattca gaagaatatg tgagtgattc atatacagca
    25681 tctctttctt ttatcaaggg ttctaccaat tgatatcttt ccacaaataa ttgaaattca
    25741 atttcttgat ccgtatcttc aatttttgga aacttatgaa attcttccgc caagccccga
    25801 ttaatgaacc cacaaaatcc ctcaaattgt atctgattaa atcctggtat tgtggacatt
    25861 tcctcatttt tattccggag catcttaact ttcctcttta atcgaaaaaa ttccattatt
    25921 gctagatcga cccatatggt taggttagtt cgatgaagag tgagccaata atggaatgta
    25981 tattctgttt actgaatcac atgaaatttt aaccaactct atatctctat ttcatacgta
    26041 tgaacggaaa cgagacgtaa gaatgaagat tatttttgac acaagttcaa atttgcgaca
    26101 ggaattaata aaacattttt cctttaccat tctatataca tattagaata gaattaaata
    26161 gaattcaaaa ttcaaatatg ctgattcttt atctttatta gaaatatgtg cattaagaat
    26221 aagagagaga tcctctgttc tgtgtaacaa tttctttttt agggtttaca tatacacata
    26281 tatggtgtta taattcaaaa ttaagattta aaaataattt atactgattt gttatttgct
    26341 tttcttatgc gattaaggaa acacatgctt tgagatacaa atttagttca ctaattcaac
    26401 ataaattagg taaatgaaat ggttactgcg actggaaacc cccccttttt ctttcaaaaa
    26461 ataaaattac taaatttagt actagaataa tagagtatag ataatatttt tattcctatt
    26521 ttggatcgga tttggcgaca tggccaagtg gtaaggcggg ggactgcaaa tcctttatcc
    26581 ccagttcaaa tctgggtgtc gcctgattga caaaattttt agaatctgta agttctagac
    26641 aaagacaaaa aaagactgta aatttttcta tatattttta tatcttttgc ttatacaaaa
    26701 ggtaacaaaa gaaacaatgg atcttactat tagaaagact cctttgatat tgatataaga
    26761 aagaaagggt atatgtatcg tatttgtact tacggctcgc ttctaccgaa aatccaatac
    26821 aataatagag aatttgttac gattagcttc attgaatttg aagcatcaat cgttttaaat
    26881 cagaatccca ttttgactct gcgccgttaa ttccactatg attattgatc aataatcata
    26941 gtggaatcat tccttgatag agataggaga cataatttac atggatatag taagtctcgc
    27001 ttgggctgct ttaatggtag tctttacatt ttccctttcg ctcgtagtat gggggaggag
    27061 tggactctag agacactacc ataattttaa attgatttat attatataaa cctatattat
    27121 atctgtatac aatatgagat agtgtgtaga aaaaactata gatataatat ctatagtttt
    27181 ttctacacac tatctcatca tttcttcaat tattgacaag aactaataat tcgagtttca
    27241 ttaaaattaa ttattttgac tggctgtttt tacgtaaatg ataagtaaaa aagcggtagg
    27301 aactagaatg aacagcgtag tagcaataaa tgcgagaata ttaacttcca taatctcatt
    27361 tttttgtttc acaataactc gggatctaat cccatagaga tgaaaaattt gattcctgta
    27421 aattcaataa gttaattgta tcctgatgat gccaaatgga tcaaaatatt atgaataata
    27481 atagatctaa tctatcaaat caattaattg tcgagaattt aatagtataa cataggaaga
    27541 ctttttatcc atactaaatc aaaaattcaa tttctaatcc aattccaata tagaatgcta
    27601 ttgaattttt cgtccttttc cattctttcg tttctataac ctaccttctt cttacttaat
    27661 acagacaatt aatttaagta tccgacgagg tattcagatg accggtattc aatgggtcag
    27721 gtcacaccta agacccaaac aatataagtg agatggaaaa aggacggatt aaaagatcta
    27781 atattccaac atatttacta aaaaggggta ccttgcttgg tcttttattt attataaata
    27841 ataaataaaa tgaaataatt ataattaaga ttattatata ctaatagatt taattaatat
    27901 taattattaa tataattaat taatataata tcctcttctc tttcttggat tgggtttgaa
    27961 tgagatagat ttttttaatt aaaaatagag gatacacaag tcggagttgg aaaagggctg
    28021 ggcactctac tccatttcat tattcaagaa caatcaaaaa ataaagtcaa atgaataacg
    28081 aatatggtat ctctaaaaat actgacatag agtaatataa ccgatcgtac caatcaatct
    28141 agatatgtct cttccttatc aatcggtact attccgtagt gaaagaaatt aaaattcccg
    28201 catttctttt gtctgatgat aaatataaaa atattaatgt gaaacgaaaa aaaaaaaaaa
    28261 aaaaaaataa ggattcttag atcttgctcc ctgtcccact ttatctgtca aaagtgggag
    28321 atgaattgat aaattcatcg gatcctagtt cgggactgac ggggctcgaa cccgcagctt
    28381 ccgccttgac agggcggtgc tctgaccgat tgaactacaa tcccagcgag gtgtatggca
    28441 tacatattct tatggtttca taagaacatt ctattcgtct cgtcgtgttg taacagaaac
    28501 aaaaatgata tactgatatc atatccacat ggatatgaac tatagcaata attactagta
    28561 atcggtggtt cttttttttt tttttttatt tattgtcaaa aataactaat aaaaaaaaaa
    28621 tatatatgga tagatcaaaa aaatatatat ggatagatca aaaaaatggt tgatctttat
    28681 tttgacggat agggcatttc tatttctgga ggacaaatta aactggttag atcgtattca
    28741 atggagcggc gaatttttgg gccgagctgg atttgaacca gcgtagacat attgccaacg
    28801 aatttacagt ccgcccccat taaccgctcg ggcatcgacc caggaagaat taattctagg
    28861 tttagttata atccatgatt aacttccttt cgtagtaccc tacccccagg ggaagtcgaa
    28921 tccccgctgc ctccttgaaa gagagatgtc ctgaaccgct agacgatggg ggcagatccg
    28981 cccgaccatc agcatactat gctgatagta tgataagttt ttttggaatt gtcaatatac
    29041 aatataatta taatatatta tataactaga tcaaaagagt cttttctact ttgaaattat
    29101 taatattaat atacagaaat ctagataact ttaatttaca atacggatta atatagatat
    29161 atatattatt atgtattata atacaatgca tagcatagta ttatataata tatatacaga
    29221 ttaattaaac aaagttatag tagtaggatt tccttagtta gggtagtgct tgatccgaca
    29281 gaaaaaaggg ataaaaagaa tatttaataa tatttattat aatattaatt ttttttttct
    29341 tcattcaatt ttaactaatt tcttcgttca tcgttcagat gagatatgcc tatcactatc
    29401 tcatattaaa ccaaaaaatt caaaaacgct agacattttt ttttttatgg aatttggctc
    29461 gggatatgaa tccccccatc acatgattga agaaaatatc ttaactctat gttgataatg
    29521 agctcttata catatatgta gatatgtata tgtctattat attatattat atctattata
    29581 tatgtagtaa actcataatt taattaaaac tattaaattt tttaaattga ataaacaggc
    29641 ccttttaact cagtggtaga gtaacgccat ggtaaggcgt aagtcatcgg ttcaaatccg
    29701 ataaagggct ttttcattaa actcaagtct tagtcttcgt tttccattgt taatagttct
    29761 aaaaaaaaaa aaggtaatca ccagtataat gaattctaat tagattatgg gtcgtagtta
    29821 taaagttgaa atttattcat ttaaaacaaa cccaccataa aattataaat aaagaaaaag
    29881 tcaaaagtaa gtggatctga cccattgaat catgactatg tcagctattc tgatatataa
    29941 attctatata ttcattctat ataatatata tatagcgggt ttttctttgg ccacgcaaag
    30001 caaaaatgtg tcgatatttc ttgagttcat cttcttgtta cgggatgctc tacacaaaga
    30061 aaacaaagaa atcgctactc tctatccact acactacata atacatatta catatataac
    30121 atacatatat aacatatata tataagatat atatagaagt tttagtttat tttaaaatgt
    30181 attttcaata tctttccttg atttcagaat aagatattgt tttgttgttc cgccaatgca
    30241 atagagaaca aatgcgagaa aggggttttc attttcagcc tatcattatt aaatatttaa
    30301 tttagggtcg tggaaaaatg gggattttgt tttttgcttt gatcccttaa aagatatact
    30361 ctgtaatatg agtcatagga tagaacaatt ctggttcaaa taggttagtt atatagtaag
    30421 gactaatcaa attgagttca tagattttac ccaggttagg tcgttttgtg gctcaataga
    30481 aaaagaattt atattgtatc ttcgaaaccc gttgtgttgt aagaggcatt gagcgaggac
    30541 tcgtccatag ataatcgaac tatcatatgc cctgaaaatt atatgaagtg ttcggaaatg
    30601 gtttaagtag ttgaattagg aggatcacta tgactatagc ccttggtaga tttaccaaag
    30661 aagaaaaaga tttatttgat attatggatg attggttacg gagggaccgt ttcatttttg
    30721 tgggttggtc cggcctattg ctctttcctt gtgcttattt cgctttaggg ggttggttca
    30781 caggtacaac ttttgtaact tcatggtata cccatggatt agcgagttcc tatttggaag
    30841 gttgcaattt cttaaccgct gcagtttcta cccccgcgaa tagtttagca cattctttgt
    30901 tgctactatg gggccctgaa gcacaaggag atttcactcg ttggtgtcaa ttaggtggtc
    30961 tgtggacttt tgttgctctc catggtgctt tcggattaat aggtttcatg ttacgtcaat
    31021 tcgagcttgc tcgatctgtt caattgcggc cttataatgc aatcgcattc tctggtccaa
    31081 ttgctgtttt tgtttctgta ttcctgattt atccattggg tcagtctggt tggttctttg
    31141 cacccagttt tggcgtagca gctatatttc gattcatcct cttcttccaa gggtttcata
    31201 attggacgtt gaatccattt catatgatgg gagttgccgg ggtattaggc gccgctctgc
    31261 tatgtgctat tcatggtgct accgtagaaa atactttatt cgaagatggt gacggtgcaa
    31321 atacattccg tgcttttaac ccaacgcaag ccgaagagac ttattcaatg gtcaccgcta
    31381 atcgtttttg gtctcaaatc tttggggttg ctttttccaa taaacgttgg ttacatttct
    31441 ttatgctatt tgtaccagta actggtttat ggatgagtgc tattggggta gtcggtctgg
    31501 ctctaaactt acgtgcctat gatttcgttt cccaagaaat ccgcgcagcg gaagatcctg
    31561 aatttgagac tttctatact aaaaatattc tcttaaacga aggtattcgt gcttggatgg
    31621 cggctcagga tcagccccat gaaaacctta tattccctga ggaggttcta ccccgtggaa
    31681 acgctcttta atggaacttt agctggtcgt gatcaagaaa ccaccggttt cgcttggtgg
    31741 gcggggaatg ccagacttat caatttgtcc ggtaaactac ttggggctca tgtggcccat
    31801 gccggattaa tcgtattctg ggccggagca atgaacctat ttgaagtggc tcattttgta
    31861 ccagagaaac ccatgtatga acaaggattg attttacttc cccacctagc tactctaggt
    31921 tggggggtgg gtccgggggg ggaagttata gacacctttc catactttgt atccggagta
    31981 cttcacttaa tttcttctgc agtcttaggc tttggcggta tttatcatgc gcttcttgga
    32041 cctgagactc ttgaagaatc ctttccattc ttcggttata tatggaaaga tagaaataaa
    32101 atgactacaa ttttgggtat tcacttaatt ttgttaggta taggtgcttt tcttctggta
    32161 cttaaggctc tttattttgg gggcgtatat gatacctggg cccctggggg gggagatgta
    32221 agaaaaatta ccaacttgac ctttagccca agcatcatat ttggttattt actaaaatct
    32281 ccttttggcg gggaaggatg gattgttagt gtggacgatt tagaagatat aattggtggg
    32341 catgtatggt taggttccat ttgtatattt ggtggaattt ggcatatctt aaccaaaccc
    32401 tttgcatggg ctcgccgcgc attagtatgg tcgggagagg cttacttgtc ttatagctta
    32461 gctgctttat ctgtctttgg tttcatcgct tgttgttttg tttggttcaa taataccgct
    32521 tatccaagtg agttttacgg ccctaccggg ccagaagctt ctcaagctca agcatttact
    32581 tttctcgttc gagaccaacg tcttggggct aatgtgggat ccgcccaagg acctactggg
    32641 ttaggtaaat atctaatgcg ttctccgacc ggagaggtta tttttggagg agaaactatg
    32701 cgtttttggg atctccgcgc cccctggttg gaacctctaa ggggccccaa tggtttggac
    32761 ttgaataggc tgaaaaagga catacaacct tggcaagaac gacgttcggc agaatatatg
    32821 actcatgctc ccttgggttc tttaaattct gtgggtggcg tagctactga gattaatgca
    32881 gtcaactatg tatctcctag aagttggcta gctacttctc attttgttct aggattcttc
    32941 ctttttgtgg ggcatttgtg gcatgcggga agggcccgtg cggctgctgc aggatttgaa
    33001 aaaggaatcg atcgtgattt ggaacctgtt ctttccatga cccctcttag ctgagatttt
    33061 attatttata tctatattct attgtttttc ctggctcggc tatcccactt agccgagcca
    33121 ttcttattta agataaatag cggaccaggc caaacaaata aagaaacaaa tttattcaac
    33181 aagcaaaagg agagagaggg attcgaaccc tcgatagttc tttgttcaga actataccgg
    33241 ttttcaagac cggagctatc aaccactcgg ccatctctcc cggagttaat ctctatttta
    33301 ttcctgtgaa tagaacatga ccagaccata tgagacgata gattaactgt cggtagaaag
    33361 atcccaggat tgtgaattaa ttaaatttgg atgtatctat atactgtaat atatatagat
    33421 aggtatgtca taatagatat agtttatttg ttagtagttt ggaggattac aaacatgctt
    33481 attgctttcc aattagctct ttttgcatta attgcgactt catcaatctt actgattagt
    33541 gtacctgttg tatttgcttc ttctgacggt tggtcaagta acaaaaatgt tgttttttcc
    33601 ggtacatcat tatggattgg attagtcttt ttggtagcta tccttaattc tctcatctct
    33661 tgaatttctt tggtatttcc ccacccgaaa gtgccattcc ttctaaaaat tttggattgt
    33721 gagacacatt aagattaaat cttagtttgg gttccaaaaa aaaaaaaatc tcaattttaa
    33781 ttaataacaa tttattatta attggatata attatataat aagattatct taagttggaa
    33841 tctgtatagt atctggccct gcgcaaatat gatccagacg catatatgat atatcatata
    33901 tgtcatatat gtgtggacat atgtatgcgt atcacgaaca aaatgcggat atggtcgaat
    33961 ggtaaaattt ctctttgcca aggagaagat gcgggttcga ttcccgctat ccgcccatta
    34021 tgaagtaatg tactgcgata aaaaattcgg tatagttgag tttactacta taactatggt
    34081 agttagtatt ccatcttccc cttatctttg cctcccatcc aaaaaattga attgaataag
    34141 gtcattaatt actagttaaa aaatcacacc taaaaatcaa tttttaagca aaaacagtgt
    34201 tgcggagaca ggatttgaac ctgcgacctc aaggttatga gccttgcgag ctaccaagct
    34261 gctctactcc gcgatgaaga attggtaact aatggacaaa gaaaaattgg atatgaccct
    34321 ctaccatatc tatacaaata gaatagtcca tttatacaga atggtaaaga gggccctctc
    34381 tatgactatg ataatagatc atagagattt atatggatct gaaacgatat tttttttatc
    34441 cttaccaact tgatcttgtt gcgcccggta ataaacatgc atgaaccatt tcgcgaagta
    34501 tgtgtccgga tagcccaaag tctcgataat tagctctggg tcttccagtc acaaaacaac
    34561 gtcgatgaag acgtataggc acactattac gcggtaggga ttgcaatttt ccatgaattt
    34621 cccatttttc actcagcgat ggaactttgc ttatttcttt ttttgaggat cgacgaatca
    34681 aatgatattt ctgttccaat ttttgccgct tcttctccct ctgaatcaaa ctttttcttg
    34741 ccataatgtt cagttcctat tattatcaat gatacagttc ggatcctaga tgtaaaaata
    34801 taagaaggtg gatccccttc tccatcgaaa ccaaatccaa tttttgttga tttgatatag
    34861 tacaataaat aaggaaatta accaaatttt cctgatgtag aggcaatcaa gaaagcggca
    34921 taagtaaata tataacccac ggaaaagtgg gctaatccaa ctaatcttgc ttgcacaatg
    34981 gaaagagcca ctggcttatc tctccaccga atcaaattag ccaaaggtgt gcgttcatga
    35041 gcccatgcta aagtttcaat caattcctgc caatatccgc gccaggaaat taagaacata
    35101 aatccagtag cccaaacaag atgtccaaat aagaacatcc acgcccatac tgataagcta
    35161 ttcataccaa aagggttata tccattgata agttgtgaag agtttaacca taaataatct
    35221 cttaaccacc ccatcaaata agttgaagat tcattaaatt gtgaaacgtt accctgccat
    35281 aatgtgatgt gtttccaatg ccaataaaaa gtcacccatc caatggtatt taacatccag
    35341 aaaactgcca aataaaaagc gtcccaagca gaaatatcac aagtaccccc gcgtcctggg
    35401 ccgtcgcaag gaaaactata accgaaatcc tttttatccg gcattaactt ggaaccgcgt
    35461 gcatctaaag caccttttac taaaatcaat gtagttgtat gcaaacctag agcaatagca
    35521 tgatgaacca agaaatctcc cggacctatt gttaagaaga gtgaattact attctcatta
    35581 atagcattca accagccagg taaccatata cttcgacccg cattaaatgc cgggccattc
    35641 gttgaagata agagtacatc gaacccatat gaagtcttac catgagcaga ttgtatccat
    35701 tgggcaaata tgggttcgat caagatttgt ttttccggag taccaaaagc gagcatgacg
    35761 tcgttatgaa cataaagtcc caaggtatgg aaccccagaa acaggctggc ccaacttaaa
    35821 tgagatatga tagcttcttt atggtctaac attcttgcca atacattatc ctcattctgt
    35881 tccggattgt aatctctaat gagaaatata gctccatgag caaaggctcc tgtcatgatg
    35941 aaccccgcaa tgtattggtg atgagtatac aacgcagctt gagtagtaaa atcttgtgct
    36001 atgaatgcat aagcaggtaa agaatacatg tgttgagcta ctaaggaagt aataacccct
    36061 aaggaggcta aggcaagacc taattgaaaa tgaatcgaat tatttattgt gtcataaaga
    36121 cccttatgcc cacgccctaa tagacccccc ggaggaatat gtgcttctaa aagatctttg
    36181 atactgtgtc caatcccgaa gttcgttcta tacatatgac cggcgatcag gaaaagaatt
    36241 gctatagcta aatgatgatg agccatatcc gttagccata aactttgcgt ttgtggatgg
    36301 aatcccccca gaagggttag aatggcagtt cctgctcctt gggaggtacc aaataaatga
    36361 ctatttgaat cagggttttg ggcataaaga ttccactgac ccgtaagaag tggtcccaac
    36421 ccctggggat gcggtaatac gtcgaagaaa ttattccatc tgacgtattc ccccctggat
    36481 ccgggaatag caatatgaac taaatgtcct gcccaagcca gggagcttac tccaaaaagt
    36541 cctgacaaat gatgattgag acgagattcg gcatttttga accacgaaac gcttggtttc
    36601 cattttggct gtaggtgtaa ccaacctgct attaaggata tagcagaaag aaataataaa
    36661 aaaagagctc cagtataaag atcctcattg gtgcgtaatc caattgtata ccaccactga
    36721 taaacaccgg aataggcgat attcactgga ccgctagcgc ctcctcgagt aaaggcttct
    36781 acagctggtt gaccaaaatg aggatcccaa attgcatgag caataggtct tacatgtaaa
    36841 gggtcctgta tccacgactc aaaatttcct tgccaagcta catgaaacag atttccggac
    36901 gtccacagaa aaattattgc taactgacca aagtgagaag caaaaatgtt ctgataaaga
    36961 cgttcctctg taatatcatc atgactctca aagtcatgtg cggtagcaat accaaaccaa
    37021 atacgacgag tagtggggtc ctgagctaag ccttggctaa accttggaaa tcttaatgcc
    37081 ataatgcttt tcaaatcctc ctagccatta tcctactgca ataattcttg ctaagaagaa
    37141 tgcccatgtt gtggcaattc cgcccagaag gtaatgggtt actcctacag cacgtccttg
    37201 tacaatactc aaggctctag gctgagtagc aggagcaact tttaatttgt tatgtgccca
    37261 aacgatggat tcaataagtt cttgccaata accccggccg ctgaatagaa acattaaact
    37321 gaaagcccag acaaaatgag cacctaagaa aaaaagacca tatgcagata atgaagaacc
    37381 ataagactga attacctgag atgcctgtgc ccataagaaa tcccggagcc agccattaat
    37441 agtaatggaa ctctgtgcaa aatttcctcc tgtgatatga gttaccactc cctgatcact
    37501 tatagtaccc caaacatccg actgcatttt ccaactgaaa tggaaaatta ctaccgaaat
    37561 tgcattgtac atccagaata gacctaaaaa gacatgatcc caggcggata cttgacatgt
    37621 cccccctctt ccaggtccat cacaaggaaa gcgaaaaccc agatttgctt tatcaggtat
    37681 caaacgggaa ctgcgagcaa atagaacacc tttcagtagt atcaatacag tcacatggat
    37741 cgtaaatgca tgaatatgat ggaccaaaaa atctgcggtt cctaatggaa taggtaacaa
    37801 agcgactttg ccgcctactg ctactaactc actacctccc caagttacgc tagtactcgt
    37861 tgttgcacca ggagcggtta taccaggcgc taaagcatgg gtgttttgta cccattgagc
    37921 aaagatgggt tgtaattgta tagcagtatc tgaaaacata tcttggggcc gccctaaagc
    37981 actcatggta tcattatgaa tatataagcc aaaactgtga aaccctagaa atatacatgc
    38041 ccagttaaga tgtgatatta ttgcatcgcg gtgcctaagg acacgatcta atagatcgtt
    38101 gtatcgagta gttggatcgt agtctcttac cataaaaatg gctgcatgcg cagcagcacc
    38161 aactatgaga aatccaccga tccacatgtg atgtgtgaac aacgaaagtt gtgtaccata
    38221 gtcaatagct aggtatggat aagggggcat ggaatacata tggtgagcta caacgatggt
    38281 taaagagcct aacatagcca ggttaagaga taattgagca tgccatgacg ttgttaggat
    38341 ttcgtagagg cccttatggc cctggcctgt aaatggaccc ttatgagcct ctaaaatgtc
    38401 tttaagtcca tgaccaatgc cccagttagt cctatacata tgaccggcga tcaagaaaag
    38461 aattgcaata gctaaatgat ggtgtgcaat atcactcagc catagacccc ctgttattgg
    38521 atttaatcct ccacgaaaac taagaaaatc tgaatatttt gaccaattca aggtgaaaaa
    38581 aggagttgct ccttcggcaa aactaggata aagttgagcc aaaagatccc tattcaagat
    38641 gaattcatga ggaagtggta tctctttagg atcaactcca gcatcaagaa attgattaat
    38701 cggcaaagat acatggattt ggtgtcccgc ccaagaaaga gacccaagcc ctagtaaccc
    38761 cgctaaatgg tgattcaaca tagattctac atcttggaac caaaccaatt ttggggcggc
    38821 tttatgataa tggaaccaac cggcaaaaag cattaatgat gcaaagacca atgcaccaat
    38881 tgcagtacaa taaagttgta attcactagt tattccagat gctcgccaaa tctgaaaaaa
    38941 gccggaggtt atttgtattc ctcggaaacc cccgcccaca tcaccattca atatttcttg
    39001 accaactatt ggccaaacta cctgggcgct aggtccaatg tgagcaggat cgcttagcca
    39061 tgcttcataa ttagaaaaac gggcgccatg gaagtacatg ccactcagcc aaagaaagat
    39121 aatggagagt tgaccaaaat gagcactaaa tacttttcgg gagatctcct ccaaatcatt
    39181 ggtatgactg tcgaaatcgt gagcatcagc atgtaggttc cagatccaag tggtagtatc
    39241 agggccctta gctattgttc tcgagaaatg gcctggtcta gcccattcct caaaagacgt
    39301 ttttacggga tccctatcta caacaatttt cacttctggt tccggcgaac gaataatcat
    39361 taagtcctcc tctttccgga caacacatac aaagagacct gccaacagtc aagtttttag
    39421 tgaaacctct gaaagatgga tatttttttt tatcatcggt cccccatctc tcatccatct
    39481 attttattta gttattaact agagcaatta tgatatcgaa gttgatccgg ggcaagtgtt
    39541 cggatctatt atgacataac gattaggtgc ccaacggacc ctttttatta tcaaatacct
    39601 ttgacttttc ctggcatgac gaagatgttt ttttttgcta gtgtatttat atctgaatgt
    39661 aaaagtgccc atatcgatat acttctatga aacatcttct tatgcgatat ccatatttag
    39721 taattcgggg gcatacttga tttatttatt agctatatcc tatacgattt gatactgctg
    39781 tatccctatc atttatcctt atgggatact atacaaaata tcatttttta ggaggaagag
    39841 atataatgaa attcttgatt ggatcttctc atagtaacta tctattttag ttgattgatg
    39901 gatccaatca ccatttttat tttaataaat ttaattaaaa aaaaaaaaaa aagagtgctt
    39961 ttattcgaat tcgaaacgcc tcgtgatctt caaccaatta tgtgcttcaa tataattacc
    40021 tggagtaagc gctatagctt gtttccaata ctcagcagct tgatcgaacc aagcctccgc
    40081 aatttcagaa tcaccctgta gaatggcctg ttctccccgg tcggaatagg tggttaaatt
    40141 ccttccctta gaaccgtact tgagagtttc ctgcctcata cggctcagca atcgactctt
    40201 tttgtgtccc atctttttaa tctaccctat gctaactgaa ttagattttt cataaaccta
    40261 tcctagtttt cttgggttaa ccagacgaag ttaaattaat tacataagtt tcaaactcta
    40321 attttgatca ataatcagtt ttatcttttc tcctaccttc ataagaatta actcccccta
    40381 tatcgttagg attttctgaa aggtaactat ctcggtttca tctcataata tgaaattcat
    40441 atagaatttt tgaaaaagac tttcctccgt aagaaaaaag aacttactat ctttgggatc
    40501 tgatgctaca ccgctgctct ttagtagatc gactctatta cataagtaga ttcctaactt
    40561 tatatctcat attatgacat aagtaagcag ttcttaactg tatcgatcta ataacttgct
    40621 aattgatctt tacggtgctt tctctatcaa ttcgatcctt tatccataga gtatataggc
    40681 gtacttattc atttatattt gaagtctttt tccttgctac agctgataaa aatcgttgct
    40741 ttggacgata catatgtaga aagcctattt tattctagta tttactagcc tttatctttt
    40801 ttctataatg gagatagtcg cacgtaatga cagatcacgg ccatattatt aaaagcttgt
    40861 ggtaagaatg ggtttcgttc tagtgcccgg aaataatatt ccaaagcctt cgtatgctct
    40921 ccgttgcttg tgtgtataag gcctatatta tagagtatat aacttcgatc atagggatca
    40981 atttctggtc gcgtagcttc ataataattc tgtaaagctt ccgcataatt tccttcggat
    41041 tgagccgaca tccgttacgg ccgttcattc tattcaaaga atctccgttc cagaaccgta
    41101 catgagattt ttatctcata cggctcctcc cctctgtgca tagtactaag ggacataatc
    41161 tctggaatca agatttcact attctcattt atgaactgat gggggctagt atttttacaa
    41221 gaaatttcta gccagccttc ccgaaagagg tcttttctta acaccaattg tattagtgct
    41281 agatgaaaat agtcactcca acaatttctt tgttcacaac gccttctatt tccaggaatc
    41341 agtcacttca acaatctttg atggttatat gggtatccaa agtacaaacg agatggatgt
    41401 ttgttgtccc aaccattcat tcttattagt cccaataccg agaaggggaa ggggtgattt
    41461 ataatataac aaagttttcg tgttgttgat tccgtagagt agtgcttctt cctctatgcc
    41521 gcccattggt actagtagcg tagtattgac ccgcaatcca gaacccatag gtgtaacctt
    41581 tcgctcaata ctaaaatcga taattaaagc atctgaagcc gtatctatca atcgaggata
    41641 cacgacagaa ggaattgttc tatctttaaa cttcaccttc accaagcgtt ggtttaaaaa
    41701 aaaaaatttg tttctttcta ttttctagcc cgaaccacgc ttctctctct cagattaagg
    41761 tctaaaaaag caagaaaaaa aaatcaaatc gcaccatctc tgtaataggt aaatgccttt
    41821 ttttcccctg aagttgtcgg aattattcgt aataagatat tggctacaat tgaagaagtc
    41881 ttatcaataa aatttccatt tattcgggat ctaggcataa ttaacaatcc attctataat
    41941 tcttctcatt ttcccaaagg aaaattatcc gaattgtaca gtagtacgaa atatcataaa
    42001 aatagactaa ttctaaaaaa agatgtggat attccgctca aattgtgccc aaggggggat
    42061 gatgaaatat ttgaatgaga ttggatttcc tacaaattaa gtagtatact gataaacaga
    42121 actattacga ttttctctaa gttgactaac caaggacttt atttgactat agattctggt
    42181 aactcgaaaa gttttgattt ggttataatc aaaagaggaa aaataaagaa tggaataaga
    42241 attccatgat aaaatagagg agagtaacca tactcttttg tttgcataat gcgtatgcgt
    42301 catacaattg aaatataaaa atccattaag taaattggtg ttgagaaata tgaaatttga
    42361 aaggaatctt ttagtcctat gtaaccagta atgggtccta cccgtactgg aataaataat
    42421 atgaatgact cgctattcac ttcactcggt ttctggtcaa taataagatt attattatgt
    42481 aggagagatg gccgagtggt tcaaggcgta gcattggaac tgctatgtag gcttttgttt
    42541 accgagggtt cgaatccctc tctttccgtt tatatcgagt catcaacgtt actgatcaca
    42601 atgtatcaaa tcaaattcaa ataacaattg atagcattat tccaacagta agtaagaact
    42661 ttatttgatt tgatagagat tctctattcc taattatatt actgtggtac gtaaaatata
    42721 aatatgggaa aagaaaaaaa aaatgtggat caaggctctt aaatctattt ccttcgacaa
    42781 aaaaagggta tggtataaag tcaaattgtc tgaacctttc ttgttatttt cattaggttc
    42841 aagtctgacg ggaataatat tctacgacta acaactcatt tattttcaaa ccaatccact
    42901 tactatctat tatttgattt actaatcctt catattggaa taagtcaata gtcaaatgtt
    42961 ttggcaattc ctcccggagc gatgaagcaa tataattttg aatcagagat ttcgatcttt
    43021 gtttatcctt cgtagtaata atatctcgag gtttgcaacg ataacttggt atatctacta
    43081 gacgaccatt aactaaaata tgtctatggt taactaattg tctggctcca ggaatggttg
    43141 aagccatacc taatcgaaaa aggatgttat ccaaacgcat ctcaagtagc tgtagtaaaa
    43201 cctgacctgt tgaccctttg gcttttccag cgatatgcac atatctaagt aattgtcgtt
    43261 ctgtcagacc ataatgaaaa cgcaatttct gtttttcttc tagacgaata cgatattgcg
    43321 attttttccc agaacgcaat tggtttttaa gatcacttcc agatttgggc cttttactag
    43381 ttaatcctgg taaagccccc agacggcgta tttttttgaa acgaggccct cggtaacgag
    43441 acataaaact cctttttttt attgaaaaat ttaaagaaaa atctaaatta agactgaact
    43501 aaaggataaa caaagcaagg ctaaatctac tgaagtatac aatactaaag tagaatgaaa
    43561 atagaatgaa atgcattgta tcaatatcta tatttttttg tatatgatag taaggaagtt
    43621 aagtctctgt tttatgattt gttctgtata gatctaattg ctccattcca atctattttt
    43681 tattcatagt tgcaagttaa cacgacataa tagatcagcg accgatattt gaagaaagga
    43741 gggagaagat attatcaatc atgaaaaaat agatagataa aagccggcta tcggaatcga
    43801 accgatgacc atcgcattac aaatgcgatg ctctaacctc tgagctaagc gggctcacat
    43861 agcagaaata gaaatagtga atagggagtc cggaaactac cagatttaat atattagcta
    43921 ttaatttatt ttaattaata tttatttttt tttttattca taatattaat aattacttaa
    43981 taataatact taaaaataca taatattttc ataattatta cttgatgtaa taatataata
    44041 tcaaattcaa tttgatatta tattttagaa aagtctaatt atttcttaga acagttatac
    44101 caaattatgc taaataatta ttaattatct ctaaataaat aatataatta attatattat
    44161 ttattatatt atataatatt aatgatagtg aatccattca taagataaga ataaagaaga
    44221 ttaagaataa agacattatt attataaaga tataattcaa attataatta agacattcct
    44281 ttgttgtcat tcagagaaga tagggcgaaa aaaaaaaaaa aaaaaaaaat aataagtaat
    44341 tgagtatcga tccttccagt attacaaatt gcgtttttaa agtaaaaatt aaggaaggag
    44401 agatatagag gtgggatata tctattcata ttgaattgga ggcgcatcaa tgatagaatc
    44461 atgtccgatt ggaacaaata gggttcattc aatacaatgg aaatgataga gaatggaaaa
    44521 aaaaaaaaaa aatagtggca tacactttta gatataagaa tcattatcta ataaattcaa
    44581 cgcaatgatt tgattccaag ataaataaaa taaataaaag aattgaatag aattacaact
    44641 ggatcctgtc gcaaaagggg atatggcgaa atcggtagac gctacggact tgattaaatt
    44701 gagccttggt atggaaacct gctaagtgat aacttccaaa ttcagagaaa ccccggaatt
    44761 aaaaatgggc aatcctgagc caaatcttga ttttgagaaa aagggtttaa tttatagttt
    44821 ttataatata aaactacaat aaaaaaagat aggtgcagag actcaatgga agctgttcta
    44881 acgaatgaag ttgattacgt tgcgctggta gccggaatcc ttctatcaaa attacggaga
    44941 ggatgcccgc cctatatacg tatatataca tactgacata gtaaacgatt gattaatcgc
    45001 ggcccgaatc tattataata tatatatatg aaaaatttaa gagttattgt aaatctattc
    45061 caaattccaa tcaaagttta aggaagaatc gaatattcag tgatcaaatt attcattcca
    45121 gagtctgtat agatcttttt aaaaactgat tattcggacg agaataaaga gagagtccca
    45181 ttctacgtgt caataccgac aacaatgaaa tttatagtaa aaggaaaatc cgtcgacttt
    45241 ataagtcgtg agggttcaag tccctctatc cccaataaaa gcccatttta agtactaact
    45301 taactatact tcctaactac tttttatctt attttttttt tttttttttt taatctaaga
    45361 aattcagggg ctgggtaaga ttttttaata ctctcttaat tttttagtcc ctttaattga
    45421 catagataaa gtgctctact aggataatgc gcgagaaaag gtcgggatag ctcagttggt
    45481 agagcagagg actgaaaatc ctcgtgtcac cagttcaaat ctggttcctg acacgtaaat
    45541 aatgtatcaa ataattagtc atatacaaat taatgggata tatattcatt aatagcctca
    45601 agcattatat atatgtatac ctaaattcta tatcatctag gtataattag gtataatagg
    45661 gtatatggat agtgtatgga tatagacctc catttttgag atggataaaa tatataaaga
    45721 acaaaatggg attatgcttt attttatttt ttgtttgttc ataccgtgct ttctctcacc
    45781 caaatgttaa gccttcatat atatctaaca tatatatcta aaattaataa gttaaaggat
    45841 tggttaaaaa acttaaaagt ctaaaggagt tgaaggatag aaataaacag aatgtatttc
    45901 aaacacagta caaataaaat ctgatccttt tgcatttctg aatttagttt tcgtattttc
    45961 ttttatattt attctatttt tcactcctac ttatacttta tttaactttt ttttacttcc
    46021 tgagatccct ctaaagtaat gtgcgcggta caaagttcat gttacatggt acagaactct
    46081 tttgattcat cctattctat tgtttttgct catccgaaat gtatatcttt caaattgggg
    46141 aatatcaatg aagcatcttt tttagctttt aacccatcca gaatacgaat tagagtgcag
    46201 ttactctgtt tcatctgaaa caggatgttt caatattctt taaatgaatt ctggaatcgt
    46261 gtcattatcg tatacattaa cattagtttc ttgtcattca atgagcatct tgtatttcat
    46321 agaaatttgg agtaatatag tccttacgta ggggccagcc tatccaactt tcaggcatca
    46381 agatacgttt aaggcgtgga tgattattat aagagattcc caacatatca tatgattccc
    46441 gttcttgaaa atctgcactt ttccaaaccc agaaaacaga cggtattcta ggattattcc
    46501 ttgggacaaa gacttttatg catacctctt caggtttatc tataccatac cgtattctcg
    46561 taagatgata cacactagct aaaaatccac ctggtgctat atcataggcg cactgggagc
    46621 gtaaataatt gtaaccatag acatatgaaa tgacagcaat ggagtcccaa tcctcagttt
    46681 ttatttgtaa agtctctatt ccttggtaat cgaagcccaa agatctatga actagctcat
    46741 gcttgactag ccaatcagat aaattaccct gcattttctt gatctctccc acatttgtac
    46801 atttataatt tatatgagta tttcacattt acaatggaat ttttaaagat taacccgctg
    46861 ttttctgttt attattctgc acaaaagaac ccgctttatt cactaattcg cgggaagata
    46921 ctgaattttt ggatttgaaa aatgtttcag aaggtatctc cgaagtagat ggtgattgat
    46981 aaagcaatcc ttgatcataa ttttcagtat gaaggctaca ctgaacataa aacttatgat
    47041 tggtagtaaa acatcgattt tcctgttgaa acacagttct atcttcagag atttctcgag
    47101 atatcttctt acgaagtttt gttatagcat ctataattgc ctctggttta ggcgggcagc
    47161 ccggcaaata gacatccaca ggaattaact tatcaactcc ccgaacagta ctataagaat
    47221 cagtactgaa cataccccct gtaatagtac acgctcccat agcaatgaca tattttggtt
    47281 caggcatttg ctcatataat ctgactaaag aaggagccat tttcattgtt actgtgccgg
    47341 ctgttaaaat taggtctgct tgcctaggac tcgatcttgg taccaatcca taacgatcaa
    47401 agtcgaatcg tgaacctatt aatgaagcaa attcaatgaa acaacaactg gtaccgtaga
    47461 gaagtggcca taaacttgag agccttgacc aattcgaaag atcattcaat gtagttgaaa
    47521 taactgaatt gggtgttgtt tggtcaagta acggaaactc aatcaaattc ataattgtct
    47581 taatgtcatc ttttccttct cttttattgt ctgaatattc agctaagacc attctaatgc
    47641 tccttttcgc catgcataaa ctgaacccac aattgggata agcacgaaaa ttaaagcttc
    47701 tataaatacg gatacaccca atacatcgaa actcattgcc catggataaa gaaagaccgt
    47761 ttcaacatca aaaataacaa aaactagagc aaacatgtaa tagcggattc ggaattgtaa
    47821 ccaagcatct cccatgggtt ctatacccga ttcataacta gagagcttct ccggcccctt
    47881 actaattggt gctaaaactc cggaaattac aaatgctaag ataggaataa cacttgatat
    47941 tattagaaat gcccaaaaaa tatcatattc gtgaagcaga aacataagtg cacccctatt
    48001 aattaattta atgtggaata tgctgaatta ttcgattaga attgtaattg tcaattaatc
    48061 cagaaccaaa acttcttagg agaaacaaga attgatttta atttaatcaa accacataga
    48121 gtttgtttgc tgcgggacat gtcttgtttc atttttaatt taaagattca ttcattatat
    48181 catttatttt tcattgtttg tattgactcg atataaaaaa tttaatacat cgaactattc
    48241 gacagaccaa attacccaac caactcaact gatagaatat aaaatcaaac tcaagttgat
    48301 acatttagga ctaattaatc atatccaaaa caatcaattg gagttattgt tctcgattag
    48361 tctggggact tccacaaaac aaatacaaga ccaaaaaaag aataggtcct aggtccatgt
    48421 gacctatgat tcgatttggt taggtcaggc taaagttttt agccagcatc atgtcatgca
    48481 cgaaaattaa tgaaaaggta tgggtatttt atccaagcca agattttaca aatactgtgt
    48541 tagatctatt aaaattggat ccattaaaat gcattgttct tgtttttatt tttctgtccc
    48601 tatgtactta catgaacatg tagtaatgct tttatttcta tggaccaacc tattggcctt
    48661 ttcataaaaa agcactaata aggaaataaa atctatttct aaaaaataga atgtattagg
    48721 gctatacgga ctcgaaccgt agaccttctc ggtaaaacag atcaaacttt ttattattat
    48781 cgaaatgatt cgaactgttt caaagaccca acatgcattt tgttgcattg ggctctttca
    48841 ttaactgatg taaatattca gttagtccac catatttttc tttcctttat tacgggaaga
    48901 aaaaaagata atgagatggt tccatgtgct ctgattcatt atttgtattc taatctaaga
    48961 gcaataccaa agtttttcaa agaagggtta ccttgactta ggtctgcctc cggcctaaat
    49021 taacctaagt taaatagagt ctccgccgct ccgctgcaag agtcaaatat gagacttcat
    49081 acaccttaaa gttcatagaa cgaaaagagg ttattttgat tgaggtcctt aaactcatta
    49141 tgcctggcat tgaatgggct gagtattaac cttatcaact ataaaggatt ctatttggta
    49201 tctgaattcg tacctgaatc agaccgaacc aaaaatttgt catgctattg ttcttttgtt
    49261 ctctcgagtt taatttatgg agtaagacat cgatttctca ataagataaa ttatgttcat
    49321 tgcataattg gctcccttga aaagcattgg cgcatgtgta aacgaggtgc tctacctaac
    49381 tgagctatag cccttgttca tagatatctt aacatataga taatttcttg tcaagatgga
    49441 ttggatattc catgatccca caggatagtt ctatggctaa aggagattgg tattgcttat
    49501 aaataatatt ccatctataa ttccccaagt aatggatcct ttttgatgat aaataaccta
    49561 cttaactcag tggttagagt attgctttca tacggcggga gtcattggtt caaatccaat
    49621 agtaggtaga actcattaga taccggagtc aatggtatct aataagtttt tctaccatat
    49681 tttttctttt agttgtatca aattagactt taactgtatt ccatttcaat tagcagaatt
    49741 gaaatgggat atgtatagta taataaataa cttccacttc taaaagataa aaaacttctt
    49801 ttgattgatt atttttattt atttggaaat attattgata gcctctactc gtgtcctagc
    49861 ccgcctgaga gctagatttg cctcaattgc ctgtttctta ccttcagctc tacttaagtt
    49921 agcttcagct attttaagag cttgttgagc ttcttgcgga tcaatgtcag tactcatctc
    49981 tgcatcattt cctaaaatag tgatctcatt attacctatc ctagcgaaac cgcccatcag
    50041 agccacagtt aaccattggt cattgaggcg tattctcaaa agaccgatat ctacagctgt
    50101 agcaataggg gcatggtttg gtaatacacc aatttggcca ctattagtag ataaaatgat
    50161 ttctttcact tctgaatcca aaataattcg attaggagtc agtacacaaa gatttaaggt
    50221 catttcttca aattgctctc cccttctaag ttcatagctt tcgcggtagc ttcatcaatg
    50281 ttacccacca aataaaaggc ctgctcggga agaccatcta attctccgga aagaatcaat
    50341 tgaaacccct taattgtttc tgcgagagca acatatttac ctggagaacc agtaaatact
    50401 tctgccacga agaagggttg tgacaaaaaa cgctcaattt ttcgtgctct tgctacagtt
    50461 aaacggtcct cctcggataa ttcgtccaac ccaagtatag ctataatgtc ttgaagctct
    50521 ttgtaacgtt gtgaagtttg cttaactctt tgcgcaattt cataatgttc ctcgccaaca
    50581 atccgaggtt gtaacatagt tgacgtggaa tctaaaggat ccactgccgg ataaatacct
    50641 ttggcagcta atcctcttga tagtacggta gtagcatcta aatgtgcaaa tgtcgcggca
    50701 ggagcagggt cggtcaaatc gtccgcaggt acataaactg cttggatcga agttatggat
    50761 ccctctttgg tagaagtaat tctttcttgc aaagaaccca tttctgtact aagtgtaggt
    50821 tgataaccta ctgcagaagg cattctccct aataaggcgg atacttccga tcctgcttgg
    50881 acgaaacgaa agatattgtc gatgaataaa agtacgtctt gctcattaac atcccggaaa
    50941 tattctgcca tggttagggc agtcaaacca actctcatac gagctcccgg gggttcattc
    51001 atttgaccat agactagagc cacttttgat tctgcaatat ttttttcatt aatcactcca
    51061 gattctttca tttccatgta gagatcattt ccttcacgag tacgttcgcc tactccgcca
    51121 aatacggata cgcctccatg agctttggca atgttgttga tcaattccat gatgagtact
    51181 gttttaccta ctccagctcc tccaaataac cctatttttc ctccacggcg atagggagct
    51241 aaaagatcca ctactttaat tcctgtttca aagattgata attttgtatc taactgtata
    51301 aaggcaggcg ccgatctatg aataggagat gttgtgcgag tatctacggg acctaaatta
    51361 tcaacaggct ccccaagaac attgaaaatt cgtccaagag tagctcctcc gactggaaca
    51421 cttagaggag ttcccgtgtc aatcacttcc atccctctca tcagcccatc tgtagcattc
    51481 atagcgacag ctctaactcg attatttcct aataattgtt gtacctcgca agtaacatta
    51541 atttgtggac cggcagtatc tcgaccctta actactaaag cattataaat attaggcatt
    51601 ttgccggggg taaaaacgac atccaatacc gggccaataa tttgagcgat acgccctagg
    51661 tttttttctt caagcgtgga aacgccaaga ccagaagtag taggatttat tctcataata
    51721 ataaagtgaa atatgtcgaa atttttgaat agtactgaaa aaaatatgtc cgatatcaaa
    51781 ttgatcagtt aattcaataa taaataaatg gagttagcat tcgatttagt ttgtaccact
    51841 caaatgaatc caattcaatc atttacacta cacattgaat gatgaaattt tcaagttcaa
    51901 ccaatcttta tttctttttt tatggatttt tgtgttttat actacgattt atgcctagtt
    51961 tcacatctag gatttacata tacaacatat atcactgtca agagggaatt tttattagta
    52021 tttcatttct tagattaata ataagaaggg atatactcct ccattataaa cttgcaaaac
    52081 aaggattggg ttgcaccata tatataaaag agtatacaat aatatagata tacaataatg
    52141 atgtatttta tttatcaaat acatggtcta ataacaaacc aattttaaca ttttaattag
    52201 tttataatat tcgttaaata ttttgtgttt gaaaaattgt tgtcaaaggt tttgagttat
    52261 ttacgcctaa tacatatcga gtagaccctg ttgttgtaag aattcttaat tcatgagttg
    52321 tagggaggga cttatgtcac cacaaacaga gactaaagca agtgctggat tcaaagctgg
    52381 tgttaaagat tacaaattga cttattatac tcctgactat gaaaccaaag atactgatat
    52441 tttggcagca ttccgagtaa ctcctcaacc cggagttcca cccgaagagg caggggcagc
    52501 ggtagccgcc gaatcttcca ctggtacatg gacaactgtg tggactgatg gacttaccag
    52561 tcttgatcgt tacaaagggc gatgctacca catcgagagc gttgttgggg aagaaaatca
    52621 atatattgct tatgtagctt atcctttaga cctttttgaa gaaggttctg ttactaacat
    52681 gttcacttcc attgtgggta atgtatttgg tttcaaagcc ctacgagctc tacgtctgga
    52741 ggatctgcga attcctactt cttattccaa aacttttcaa ggcccgcctc atggtatcca
    52801 agttgaaagg gataaattga acaagtatgg tcgtccccta ttaggatgta ccattaaacc
    52861 aaaattagga ttatctgcaa agaactatgg tagagcagtt tatgaatgtc tgcgcggtgg
    52921 acttgatttt accaaggatg atgaaaacgt gaactcacaa ccatttatgc gttggagaga
    52981 ccgtttctta ttttgtgccg aagcaattta taaagcgcaa gccgaaacgg gtgaaatcaa
    53041 aggacattac ttgaatgcta ctgcgggtac atgtgaagaa atgataaaaa gggccgtatt
    53101 tgctagagaa ttgggagttc ctatcgtaat gcatgactac ttaacggggg gattcactgc
    53161 aaatactagc ttgtctcatt attgccgaga caacggccta cttcttcaca ttcatcgtgc
    53221 aatgcatgca gttattgata gacagaaaaa tcatggtatg cattttcgcg tactagctaa
    53281 agcattacgt atgtccggtg gcgatcatat tcactctggt acagtagtag gtaaactgga
    53341 aggagaacgc gagatgactt taggttttgt tgatttactg cgcgatgatt ttattgaaaa
    53401 agaccgaagt cgtggtattt ttttcactca agattgggtc tctatgccag gtgttctgcc
    53461 cgtggcttcg gggggtattc atgtttggca tatgcctgct ctaaccgaaa tctttggaga
    53521 tgattctgta ctacagttcg gtggaggaac tttagggcac ccttggggaa atgcacctgg
    53581 tgcagtagct aatcgagtgg ctttagaagc gtgtgtacaa gctcgtaatg aagggcgtga
    53641 tcttgctcgt gagggtaatg aaattatccg tgaagcttgc aaatggagtc ctgaactagc
    53701 tgctgcttgt gaagtatgga aggagatcaa attcgagttc gaaccagtag ataagctaga
    53761 tacagagaag aaataagcgc gtgtaattca gtaattcctg tttgttctcc taattgtaat
    53821 taaactcggc tcaatctttt cctaaaaaag attgagccga atcgaataag gaatgagtat
    53881 cttatacttc ttaaatatta ctactctaat actatagtaa atatataagt ataaatatct
    53941 aagtatatat tgactattaa gtatagtatt tatatatttt atatgcacag atcttaccta
    54001 tatacacaag atctaaatac aagattaagg tcgaagacaa aacaacccca tatttctttc
    54061 ttatttgtat tatttattat tttattgttt attttatcgt tggatccata attaaaatta
    54121 aattaatcct atggattctt ggtattattg gggattattg gtggatcatt ttatattgcg
    54181 tagcttcaga ccatagatca agccagggaa gggctacttc tacccctcct gtatattgtc
    54241 tttttcgttc catgttgcaa tacaaatgta ttagttaatt atatgagatt gtatgaaaat
    54301 gaattcttta tttagaggaa taaaaaaaga acgatttatc cttgataatt tgtccatgac
    54361 gtgagagaac cctgtcttta tagttataat tgaggaaaag actatataca taataaaaaa
    54421 atgattattc atcgaatgac tattcatcta ttgtattctc gtcaaatagg ggggcgataa
    54481 gactctatgg aaaaatggtg gtttaattcg atgttgttta acaaaaagtt agaacataga
    54541 tgtgggttaa gtaaatcaat ggataattct gatgttattg gaaataccag tggaagtgaa
    54601 gaacccatta taaatgataa ggggaaaaac actcctagtt ggagtaatag tgacaattat
    54661 gctttcagta atgttgatta tttatttgat atcgggaata tttggagttt ggtctctgat
    54721 gacacctttt tagttagaga tagtaatggt gacaattatt ctgtctattt tgatattgaa
    54781 aatcagattt ttgagattga caatgatagt tcttttatgt ttatgagtga actagaaagt
    54841 tttttttcta gttatttgaa tagtgggtcc aagaactact attatcatta catgtatgat
    54901 actcaatcta gttggaataa tcacattaat agttgcatta ataattatct tcattttgaa
    54961 gttagtatta atagttctat ttcaggtgat accgattatt acagtaatag ttataattat
    55021 agtttcattt atactgaaag tagtgaaagt gggaattcga gtataaaaac tagtaataat
    55081 ggcagcgatc tcaatataag agaggagtct aatgatttcg atataaatca aagatacaaa
    55141 catttatggg ttcaatgcga aaattgttat ggattaaatt ataaaaaatt ttttaagtca
    55201 aaaatgaata tttgtgaaca gtgtggatat catttgaaaa tgagtagttc agatagaatc
    55261 gaacttttga ttgattcggg cacttggaat cctatggatg aagagatggt ctctatggac
    55321 cctattgaat ttcattcaga ggaagaacct tataaagatc gtattgattt ttatcaaaga
    55381 aaaacgggtt taactgaagc tgttcaaaca ggcataggtc aactaaatgg tattccaata
    55441 gcagttgggg ttatggattt tcagtttatg ggaggtagta tgggatccgt agtcggcgag
    55501 aaaatcaccc gtttgatcga gtatgctact aatcgatctt tacctgtcat tattgtgtgt
    55561 gcttctgggg gagcacgcat gcaagaagga agtttgagct tgatgcaaat ggctaaaata
    55621 tcttctgctt tatatgatta tcaatcaaat aaaaagttat tctatatatc aatcctgaca
    55681 tctcctacaa ctggtggagt aacagccagt tttggtatgt tgggagatgt cattattgct
    55741 gaaccaaatg cccacattgc atttgcgggt aagagaataa ttgaacaaac attgaataaa
    55801 acagtacccg atggttcaca agcggctgag tattcattcc ataagggctt attcgaccca
    55861 atcgtaccac gtaatccttt aaggggtgtt ctgagtgagt tatttcagct ccacggtttc
    55921 tttcctctga atcacaattc aatatattaa agtatagcac tcgattcaat tcaattattt
    55981 gtagcgaacg agtatttagt tcatcgtaaa aaaaacttaa gtttaagaag agtagtgttt
    56041 tcttaggata aacaaagata aaagagttaa gtttctcctt ccgaggaatt gggggaaggg
    56101 aagacattaa taaaaaaaga attttatttg gccttcttaa cgtatcaatt tcattttaat
    56161 agagacaata atataaatat atcttattat cttattaata atatatcata tttgaatctt
    56221 aatattaatt ataagatata agattcaaat atgatatatt atagaaagga gtgaaagaac
    56281 cctcactttg attttttatt atagaatcga gttactgttt gttttgttgg attcgattag
    56341 tgaaagtcgc gaactcataa taaactctta aataccctta gtaaaaaaaa aaaaaataga
    56401 aagaatcaaa aaggatggaa gaataggaaa gttttttata ttaaagtgaa ttatcataca
    56461 tatttatgta gaacgatgaa ttaggtacac ttaattcagg tctatattcc ttgcacttat
    56521 taactactta atattattta tattagatat acttatcata agatatcttt aaaatacaaa
    56581 tattaaattg gggcacccat tctatgacag atctaccctc tatttttgtg cctttagtgg
    56641 gcctagtatt tccggcaatt gcaatggctt ctttatttct tcatgtccaa gaaaataaga
    56701 ttgtctagat tcgatgagag caaatctcat caatttattt caacactgga tcataataca
    56761 catatttatt tagtctaata tggtacgata tgtggctctt tccgaacaca aatgagagac
    56821 tcatatgcat acggatacac gatatctaca taaatgcaga ttatatatgg gtatagctgg
    56881 ttaaaaatgg atcggcgaat agtttgaaat agaaagtcaa tttatctaac taattactcc
    56941 taatagttcc cgtcaaaata gtgctagttg atgagagtta cttgggggtc aagaaaagta
    57001 aagtcaaatt catttgggtt attctctcaa ttccaatcga atacaacctt aatatagtaa
    57061 gtatagtatg aactggcgat cagagcatat ctggatagaa cttataacgg ggtctcgaaa
    57121 aacaagtaat ttttttttgg cctgtagcct ttttttaggt tcattagggt tcttagtggt
    57181 tggaacttcc agttatctcg gtaggaatct tatatccgta tttccatctc agcaaatatt
    57241 tttttttccg caaggaatca taatgtcttt ttatgggatc gcaggtctat ttattagctc
    57301 ctatttgtgg tgtacaattg cgtggaatgt aggtagtggt tatgaccgat ttgatagaaa
    57361 agaaggaatt gtttgtattt ttcgttgggg atttcctgga ataaatcgtc gcattttcct
    57421 tcgtttcctt atgagagata ttcaatccat cagaatggag gttaaagagg gtctttatcc
    57481 tcgtcgtgtc ctttatatgg aaataagagg ccaaggcgcg gttcccttga ctggcactga
    57541 tgagaatctt actccacgag aaattgaaca aaaaattgcc gaattagcct attttttgcg
    57601 tgtaccaatc gaagtatttt gaaatgaaga atttaatgtt ttctcagtat gagggagggg
    57661 acttgctaat tcccttttta atacaattga agtttattca aaaaacttat ttgattaaaa
    57721 catattagat ttgatttctc ccttctgtta gcgggtaaac ccacatggaa taaaacaaaa
    57781 gtgggagatt ttatatggaa caactaaatt ctaataaaaa tccatttttt ctataccaaa
    57841 accccttttt tatgcgcagg gagcccctaa tttagaattt atactaaata aaattttata
    57901 taatttatac taataaaaat aaaaagtcta attaagtatg cattcatcaa acatattcga
    57961 acatgtattt tgtaatacag aattcatctt tttagaccca atatttcgaa tttataggtt
    58021 acattattcc tggactgtgg ttaggtggtg aaacatttcg aaataattat ccgagaaggc
    58081 attttttgtt tcgaaatcca aatcatattc gttacttcta gtggattttc gagtattcat
    58141 tgataggatc aaataacaaa tggagatgaa attagttgga atttacccaa tggagatatc
    58201 tcaatatttt ctaaatacaa ggactaaatt ttgacacaaa aatgggaata aattcattgg
    58261 ttcgatacga taccttagtt atagaatctg tgttcagata aatatctgat aaaatccacg
    58321 aatgcagcgg attcattaac aatttacaga taaaaaatga aaaaaaaaaa aaaaaaaatc
    58381 attgacttcc ctcccatatc ttgtatccat agtatttttg ccctggtggg tctctctttc
    58441 atttaataaa agtctggaac cttgggttat aaattggtgg aatacccggc aatccgaaac
    58501 tttcttgaat gatattcaag agaaaaggat tctagaaaaa tttatagaat tagaagaact
    58561 attcctcttg gacgaaatga taaaggaata ccctgaaaca cagatacaaa agcttcgtat
    58621 aggaatacac aaggaaacag tacaattagt caaaacacac gatgagtata atctccatat
    58681 catttttaat ttatcgacaa atataatctg tttcgctatt ctaagtggtt attgtattct
    58741 gggtaatgaa gaacttgtta ttcttaattc ttgggttcag gaattcctgt ataacttgag
    58801 tgacacaata aaagcttttt caattctttt agttactgat ttatggatcg gatttcattc
    58861 aacccatggt tgggaactta tgattggttc agtctacaac gattttggat tggctcataa
    58921 cgataaaatt atatccggtc ttgtttccac ttttccagtt attctagata caattgtgaa
    58981 atattggatc ttccattatt taaatcgtgt atctccttcg cttgtagtca tttatcattc
    59041 aatcaacgaa taaagaactc atttggtctc ttgatatcaa tcaaataaga atgtttcttc
    59101 gtgtttaaag aataaagaaa gtattttcaa tcttacttat tctttattta tacttatacc
    59161 tgttcaaggt attcgtccca tattctagta caattattcc agtacaatgg cagactcgtg
    59221 gatagggaac tacactaatt agttaccttt ctaatttatt gtagaaattc tgggatcaat
    59281 gattgaacca tgcaaaatag aaatattttt tcttgggtaa aggaacagat gactcgatcc
    59341 atttctgtat caatcatgat atatgtaata actcgggtat ctatttcaaa tgcatatccc
    59401 atttttgcgc agcagggtta tgaaaatccg cgtgaagcaa ctggacgaat tgtatgtgca
    59461 aattgccatt tagctaataa gcccgtggat attgaagttc cgcaaactgt acttcctgat
    59521 actgtatttg aagcagttgt tcgaatccct tatgatatgc aactgaaaca agttcttgct
    59581 aatgggaaaa agggggcttt gaatgtggga gctgttctta ttttacccga aggatttgaa
    59641 ttagcccccc ccgatcgtat ttctcccgag gtgaaagaaa ggacggtaaa tctatccttt
    59701 cagagttacc gtcccaataa aagaaatatt cttgtaatag gtcctgttcc cggccagaaa
    59761 tatagtgaaa ttgtttttcc cattctttcc cccgaccctg caacgaagaa agacgttcac
    59821 ttcttaaaat atccaatata tgtgggtgga aatagaggaa ggggtcagat ttatcctgat
    59881 gggagcaaga gtaacaatac agtctataat gctacatcgg caggaatagt aagcagaata
    59941 gtacgtaaag aaaagggggg atatgaaata accatagttg atgcatcaga tggacatcaa
    60001 gtggttgata ttgtacctcc aggaccggaa cttcttattt cagagggtga atccatcaag
    60061 cttgatcaac cattaacaag caatcctaat gtaggaggtt ttggtcaggg agatgcagaa
    60121 atagtgcttc aagacccatt acgtgtccaa ggccttttgt tctttttggc atctgttatt
    60181 ttggcacaaa tttttttggt tcttaaaaag aaacagtttg aaaaggttca attgtacgaa
    60241 atgaatttct agattcagaa atcctattga gttggtaaag caaaaagcat taatttttgt
    60301 cgatcgatac aattatgtat gatcaaaaaa ttatgtaaac ctcctaagct tgccttgttt
    60361 atattgtttt cgcggatgtc cggaattaat tacttgtatc ctaattccta aaaatagaga
    60421 ataggcatac aaaagaatat taaggtaaga aaagggtggg ataaatgaaa ggaacaaata
    60481 cttgtatcta ggggggatta ctagttttac taatctgcta ttcgacacaa gaaaggattt
    60541 attttacacc ctttcttgtg tcatcttata ttgaaataat aatgattttt tgtctgttca
    60601 tcaaagatta ctatattttt cgtgtctatc gaaatccctt gtttcggttt ttaatttcta
    60661 tttataataa agtagtggac aaacaaaaaa agggttaggg ggaataattc attgagcaaa
    60721 tggaacttct tcaattatgc aatattcaat taacttttaa actttaaatt taatacatta
    60781 ttcaaacaaa aaataaaaac aaaagaatag agtagtttga aacatcagat cagagccaag
    60841 gatccccctt ttgttatttc taggaatata tatataatat ttttattatg ttgactggat
    60901 aattttccaa tttgtatctt atggaataca ttaaattaaa tggaatagat caaaatctca
    60961 ctttcagagt taagaactca gcggggcctc gccgccaggg gataaggccc gctgagttct
    61021 taccttttca tgtttacaat ctggttcatc ctattactac agagatgaac ccaacccgga
    61081 atatgaaccg taaaagaaaa tacctattaa accgatcaca ggaataccag ttacagtacc
    61141 tatcagccaa agaggaatcc ttccagtagt atcggccatt ttccccgctt tcctccacat
    61201 ttaatcaaat tgtcatacta gagacaaaaa cagtcatgaa taattatgag gatggtaccc
    61261 ttccgaatgg cataagagat tttatattat tctccttctt tctctcaatt gaagaaataa
    61321 ttggaaaata aaacagcaag tacaaaaatg agtaataaac cccagtatag actggtacga
    61381 ttcaattcaa cattttgttc atttggattt gattgtgtca tagttctata atttgaatta
    61441 ggtttatcgt tggatgaact gcattgctga tattgacccc aaaaaagaaa cggtaggtac
    61501 agctagtcca tgaacagcca accatcgcac tgtaaaaatt ggataggttc tatctatggt
    61561 cattggaagc ctcctatcct aaaaggatct actaaattca tcaagttgtt ccaaaggatc
    61621 aaaacggccg gttattaatg gaatcccttg tcggctctct gtgaaatatt catttggccg
    61681 aggacttcca aacacatcgt aagctaaacc cgtactgacg aataaccaac ccgcaataaa
    61741 tagggagggt atagtaatgc tatgaatgac ccagtatcga atactggtaa taatatcagc
    61801 aaaagaacgt tctcccgtgc ttccagacat gctgagctcc acaaattctt tcttgtacat
    61861 tcaaaaaggg aatcgattct gtgaaagatg aaagggatca gtaaatcgaa aacaaaacta
    61921 ctgaatattg catctttgta agatcgtcaa ttttatacca aaggtgtatt tagagtatat
    61981 cgaatcagta tagctatcct tcctctggca cagcaacgca gtctcaatta gtaccaaaat
    62041 gctacatttc cctttttgtt ctttggatat gcataaactt tatgttatgg aataaattaa
    62101 tacaatataa aattcctcaa attatttata atatttcaag gtttccatta tgggtttcgt
    62161 aatagataga gatagaaagt caagatcttg agaaagtgtg aatccatggg ttttaactaa
    62221 ttcatgtaaa gatattatca tatttacaca attcaattat atgcaaaatt tataaaccct
    62281 ttttatggtt aaatattttt ttgtttagaa tactttcatt tacttagctt agttggtcat
    62341 acaatacata atacaataaa taataacata gattatgata tgatagtgtg tttgatgaaa
    62401 aacccgaaaa tagttagaac aatcaatata cagaatattg gcgatgcaac aaccgttgtt
    62461 gccaaagcaa ggttattttt tgactgaact acaaagatag aactctatga tatggaaaga
    62521 cagagtgtag aagctaaaaa gatactggaa gttgctcatc ttcaaatcga gttggacccg
    62581 aaaaaaaaaa aaaaaaaaaa aaaaaggagg tatcgggcct gggccgtccg attgaaaaga
    62641 aagtgggtta aatcctattg aaaataaatg attcaaattg aaattatttt aaaatccaat
    62701 tattcttttt ttttttttag ttatacgata gagtttttat tactttcact caactcacga
    62761 attgcacaat gaatctgttg atttggaatc acatgaccgg ttgatgtcac atcagagcaa
    62821 tcgatttttt ctactatgta attctatctt ttttagtgct atctataatg actgatcaat
    62881 taagatggaa ctaagttaat attgtctact gtcaatagtt tttcttactg tcgtatctgg
    62941 gaaaattgaa acttaggtaa gtgttttatc aacatatgta gtaaaagaac atatctaatt
    63001 tagccctttc atgtctacta taactagtta tttcggtttt ctattagctg cttcaactat
    63061 aacctcagct ctattgattg gtttgaacaa gatacgactt atttgaaata aattgaatga
    63121 acaatttata aaaataagta tttctcttaa atgccaggtc ttccatagtc ccgcgggcgc
    63181 gggaattgcc aattctcggt tattgagatt cgcgaacaat tcagattaat atttagggat
    63241 agatcttacc tctcttttta ttctctcaaa caaaaaatag aaatgattga agttttttta
    63301 tttggaatcg ttttaggtct aattcctatt actttggcag gattattcgt aactgcatat
    63361 ttacaataca gacgtggtga tcaattggac ctttgattga aaaatatatt ttttgattga
    63421 cctcctactc ctttccttga aaggaggtca aatttaagtt tattaagtta ttttattgta
    63481 tgtgattcga cataacatca cgctctgtag gatttgaacc tacgacatcg ggttttggag
    63541 acccgcgttc taccgaactg aactaagagc gctttcttat tacaggggat acgactgtaa
    63601 aaaaaaaaaa aattttttct atgtacccaa aaatatcttg caaacaccta gtatagtatg
    63661 caaaaattaa agattatata gccaatttta aaatttaatc aatctcgagt aatctcccgt
    63721 tactgcccat tagtagaagt aataggtagg gatgacagga tttgaacccg tgacattttg
    63781 tacccaaaac aaacgcgcta ccaagctgcg ctacatccct tttaaaaatt gttttacaat
    63841 gtcattgtac aaaatccttg tcttgttttc cacattttta ttttcttctt gattttagac
    63901 tttatttatt atattaaaat attgtatata tattatatac atctaaaacc taaacgcata
    63961 aaaaaattaa tattaatcga taacactcag gctttttttt aaggacaaga acattgactc
    64021 gttcattgta catatccatt ttagttagga attctgcata aaaataaata caaattatct
    64081 tgaactacga catctgctca tatatataat ctatgtctat agttttacaa taaacaataa
    64141 aaaggaggat tttcaatgcg agatataaaa acatatctct ccacggcacc tgtgctaagt
    64201 actctatggt ttgggtcttt agcgggtcta ttgatagaga ttaatcgttt attcccagac
    64261 gccttgtcat ttcctttttt ttgattattg atatgcaaaa aataaaaaaa aaaattagag
    64321 atttaattct atgtgacgtg attaaaaaat aaaaaaaaaa aaaaaatgta ttaaacccaa
    64381 gcaaaaagtt gatctaataa aattatattt ggaaaaacat aaatagaaat gcgggtccag
    64441 tctaggagag gctccacgaa atcataacac agtaaagaag atacataact gaaatattgg
    64501 tattagtata ggaataattg atagttagaa aaaaattgta ttacttaaaa ttatatataa
    64561 tattataata tataattgat atttaaataa aattaaataa aaaaaatata tagattcaat
    64621 ctatttaatt ttcattatta ctcttaaatt aattgaatta attaatatta attacaatga
    64681 aatctttttt aaattaattt caaattagta acttctatta attttttgtt ctttattatt
    64741 ttcagatcga aaatagaaaa gttaagtcga tccaaagggg gttcatggcc aagggtaaag
    64801 atgtaagggt cataattatt ttggaatgta cttgttgttg tgcccgaaat ggtgtcaata
    64861 aagaatcgcc gggtatttct agatatatta ctcaaaagaa tcgacacaat acacccagtc
    64921 gattagaatt gagaaaattt tgtcgttatt gtcacaggca tacgattcat ggggaaataa
    64981 agaaatagat cgaacggaac atatgtgcaa tcttttcatt ccaactcaaa gagcagaaag
    65041 aggaagaaca tataacataa tcataatata atacaaatta tattaaaatt agaaattata
    65101 caaataaaac cccactttgg ccggatctta aattaataaa gaaatagaat tttagaaata
    65161 aggaataaac catggataaa tctaagcaac cttttcgtaa atccaagctc tcttttcgtc
    65221 ggcgtttgcc cccaattgtc tcgggggatc gaattgatta tagaaacatg agtttaatta
    65281 gtcgatttat tagtgaacaa ggaaaaatat tatctagacg gataaataaa ttgaccttga
    65341 aacaacaacg attaattact attgctataa aacaagctcg tattttatct tcgttacctt
    65401 ttcttaataa tgagaaacaa tttgagagaa ccgagtcgat ccctagaact gcgggtccta
    65461 gagccagaaa taaataggca tattcctcaa ttgactcaaa actccgattg gaattcaagc
    65521 tcaaatggat tggatgtttt gctcgaaaag acccagaatc caggtttaat tcttgtctta
    65581 taagaaacaa aaaaaggggg ataagcaatt ttttttattg aagcatgttc gttcattcct
    65641 acctactttt cttatcttaa ttttatctca atttagttta ttctatcttc ccggagttca
    65701 ttctccgggg aattcttgtt caatcattcc tgtatattac tttatagttt cctttatttt
    65761 atgatcttat tggaaatcat gtaaagacaa ttcttatttg atatagctat ttgcgcaagt
    65821 attttacgat taagaagcaa ttgccccttg tacagattgt gtattaatcg actataacta
    65881 tggaatactt tattctcgcg agttactgca tttatccgag tgatccacaa acgacgaaaa
    65941 tttctctttt gcctgcccct atctcgatga gaggaaacca aagctctcat tttatgttga
    66001 gtaattgttc gcgtaagtct tgaatgagcc cctctaaagg ttgatgcaaa tacacgaatt
    66061 tttgttcgac gtctccgagc tgtataccct cgtttaactc tggtcattga atcaaattaa
    66121 actttaatga ataactaatt gaattctctt ctttcagtca ttatttgtcc ccccggtcgg
    66181 ttaataacaa aacggattat tccgatatat aaaatataaa ttccaatggc ttttgctact
    66241 atgaccttcc caaccactat tttttagttt tattctttcc aggccagaca tttggttcac
    66301 ctggaactaa gaaattatac caaatactat acaaaaaaat agtgggttcc ttcgtttcta
    66361 tggttacttc ttaaacggtg aggccctctc tatgcgccgg agcctcatct ctcatttaat
    66421 caaatggtat tgttaacttg tatagttaac attcttgggc tctacccatt aattatacag
    66481 taataggcct ttttcacagt aagagctatc catacagtga cggcatttaa ttatgaaagt
    66541 tggctaggta gctgaccctg ttagtccgtt ctttcaagaa tatgggcata acctttttgt
    66601 tttgcttctt atccttataa taccatttcc tccgcttaat ggataaccat ttgctaccaa
    66661 tggagaattg cttctcatct caaattgagg tggttggatt tgcaccaatg aaaaccataa
    66721 attccataca caatatacaa gaaacaataa gggtatataa tatatcccca ttttagatag
    66781 taaatagcgt tcttttactc tatctattca ttggtattaa tcattgatac tggaaaaatt
    66841 gtctcatttg ctcgagctca tgatctgaac gagtcgcaca tacaccctag tacatgttcc
    66901 tcgacgctga ggacatcctc gaagagcggg ggatttcgtg acatttttta ttggctgtct
    66961 tgtgtttcta ataagttgtt taatagttgg catgtcggat atataaaatt atattataga
    67021 atgggttggt ttagatcgat cttaacctga tttttgattg atgattatta attatttcga
    67081 ttcaatataa gatatcaaat cgtgtaaaat tcgaattatg gttgaaaata aaacggaatc
    67141 atggatttat acgaaatccg aagtattttc attttcaacc gctacaagat caacaatgcc
    67201 atgggcttgg gcttctgttg ccgacataaa aacatctcgt tccatgtctt cggatataac
    67261 ccacaaaggg ttgcctgttc tttgtacata aacttttgtg aggttttcgc gaagtttcag
    67321 gagttcttcc gcttccagga taaattctcc tgcctgtgcc tcataaaaag aactagcagg
    67381 ttggtgaatc ataaccctga tgatattgag ataacatcat gaatggttct tctatctcgc
    67441 atgatgggat ttaaattaaa gggataaaaa aagaagaaaa aaatagaatt gaacaaccgt
    67501 acaggcacct tttgtgcatt gcatacggct ctgcaatgga atttattaac cccctcctcc
    67561 agagaagagg gaaagaaata gaatctatcc gatccagccg gatcgttgaa taatccattt
    67621 gccatccttt tttatcataa gagtaaaaaa atactatgat ggttctgttg ctttatatta
    67681 gatatttata tatttatcta gtttgtgatt tggcaatccc aaagtgtctt tctgatatga
    67741 tcaaataagg aaaaaatgat ttgtgacgct aaaatgtcct cccgacacat aagataaaat
    67801 cgcaaataaa ggttatttca tactactatc tcgatacaaa atctcaggtt ataaaaaaca
    67861 ataatggttt gttcatatcg aactcaaagt gccatgctat tattacttca tttttcctaa
    67921 ttcgattatt tatattcgat atggcgaagg catagtcttt tttttttaac tcattggcgc
    67981 caagcgtgag ggaatgctag acgtttggta atttctcctc caaccagaat gaaagatccc
    68041 attgaagcag ctaatcccat gcatattgta tgtacatcgg gtggcacaaa tagcatagta
    68101 tcataaatgg ctattcctgg tattacccat ccgccgggag agtttataaa caaataaaaa
    68161 tccctagtat tatcttctat actgagatat accatgagac ccacaagttg attggagatc
    68221 tcgctatcaa cttcttggcc taaaaaaagt aatctttctc gatgaagtcg gttgattagg
    68281 acaaaattgt atcccttagg aaccatacgt gcacctttgg atgcatacgg ttcaaaaaat
    68341 tgcgaaaaaa aaaatcaatc aatgtatcaa ttctagtctt catttatttt ttataacagg
    68401 tttttatttt tctaaagaag ggcttttctt cgatttttca aaaacatgag ttttggttcc
    68461 ctttctcttc cttatcaaaa aaaattattg aacttattaa actaacctct cattgatgta
    68521 ttatttcatc gaaattcaaa tcacgatggc attttcttgt tcttgaatag accctttcaa
    68581 ttcttttagg ttcgtgttct actccgggta aagatttgtc caaattctat ttgcacatat
    68641 agggcaaatt atctcagtac cgcttctttt tttttttttt tatgtttcat ttcatgcttt
    68701 ccctcaaatt attccatgct attgaatggc aatttgagat cactcctaat aatatataga
    68761 aagcataaat taaatataaa taaagaatgt ttatgataca aatagtaatc atatatatta
    68821 ccaattttat attttctgaa cggagcctgg atactttatt ttatcgttac aagttaacca
    68881 taaattctta ataatattga tccccaatat aaattgatct aattgcactt cacgctccga
    68941 ataattgatg gttcaatcaa tatttcttgg gcgaaacgga ggatatcccg atcggtggag
    69001 acaacgggta aaccccatat gacctaatat atctgacaag ccgcactata cgtcaaccca
    69061 aactgcgtct tcctctccag gattccgaaa aggtactttt ggaacaccaa cgggcattaa
    69121 attaaagaaa aaagttaagt actatacttc actttaatat ggaaacgtac caatgaattt
    69181 attgtcttca tttttttatg tttattctat tttaaacata aattggatac atggattggg
    69241 tgaatatttc cggaagaaga cagaatgaat aaataatttt cacgagcggg tcgatcattt
    69301 gaatgataaa caagtatcta cgcattcatt ctacaaaaaa agggggccca acccccattg
    69361 cgtattggta cttatcgagt atagaataga tctgcttctc tttgttctta cgaacaaaat
    69421 tgttccgtta ttttcaatgg aacgaaataa atcttaaccc tttctcatac aaaatctact
    69481 gaaaaggtta ggtacataac atagtatagt cttttccaat gcgataaagt tacatagtgt
    69541 ccatttttct ttgatatttg ataaaaaagg ggtatttcca tgggtttacc ttggtatcgt
    69601 gttcatactg tcgtattgaa tgatcccggt cggttgcttt ctgtccatat aatgcataca
    69661 gctctagttt ctggttgggc cggctcgatg gctctatacg aattagcagt ttttgatcct
    69721 tctgacccag ttcttgatcc aatgtggaga cagggtatgt tcgttatacc ctttatgact
    69781 cgtttaggaa taaccaattc atggggtggg tggagtattt caggaggaac tataccgaat
    69841 ccgggtattt ggagttacga aggtgtggca ggggcacata ttgtgttttc tggcttgtgc
    69901 ttcttggcag ctatctggca ttgggtgtat tgggatctag aaatattctc tgatgaacgt
    69961 accggaaaac cttctttgga tttgcccaag atctttggaa ttcatttatt tctctcaggg
    70021 ttggcttgct ttggctttgg cgcatttcat gtaacaggct tgtatggtcc tggaatatgg
    70081 gtgtccgatc cttatgggct aactggaaaa gtacaatctg taaatccagc gtggggcgca
    70141 gaaggttttg atccttttgt ttcgggagga atagcctctc atcatattgc agcgggtaca
    70201 ttgggcatat tagcgggttt atttcatctt agtgtccgtc cgcctcaacg tctatacaaa
    70261 ggattacgta tgggcaatat tgaaactgta ctttccagca gtatcgctgc tgtttttttc
    70321 gcagctttcg ttgttgctgg aactatgtgg tatggttcag caactacccc aatcgaatta
    70381 tttggcccca ctcgttatca gtgggatcag ggatacttcc agcaagaaat atatcgaaga
    70441 gttggcacag gactagctga aaatctgagt ttttcggaag cttggtctaa aatccccgaa
    70501 aaattagctt tttatgatta cattggtaat aatccggcaa aagggggatt attcagagcc
    70561 ggctcaatgg acagcgggga tggaatagct gttggatggt taggacaccc catctttaga
    70621 gataaagaag gccgcgagct ttttgtacgt cgtatgccca ctttttttga aacattcccc
    70681 gtagttttgg tagacggaga cggaattgtg agagccgatg ttccttttag aagggcagaa
    70741 tccaagtata gtgtcgaaca agtgggcgta actgtcgagt tctatggtgg cgaactcaat
    70801 ggagtcagtt atagtgatcc tgctactgtg aaaaaatatg ctagacgcgc ccaattaggt
    70861 gaaatttttg aattagaccg agctactttg aaatccgatg gtgtttttcg gagcagtcca
    70921 aggggttggt tcacttttgg gcatgccaca tttgctttgc tcttcttttt cggacacatt
    70981 tggcatggcg ctagaacctt gttcagagat gtttttgctg gtattgatcc agatttggat
    71041 tctcaagtag aatttggagc attccaaaag cttggagatc caactacaag aaaacaagta
    71101 gtctgataga atattactct gatatctttc gtctccactt tttttttttg atgacatttt
    71161 gatgacataa ggtaccagaa aaatcgtgac ttgattgaat cgccatcttt aattctttcc
    71221 ctttctttac tatagtaaat gatccaaaat gaataggtgt ggaagctata attgtaaacc
    71281 acgatcaaat ctatggaagc attggtttat acatttctct tagtctcgac tttagggata
    71341 atttttttcg ctatcttttt tcgagaacca cctaaggttc cgactaaaaa ataatttttg
    71401 atcatcttaa tttgaagtaa cgagcccacc attggtaggc tcattacttc aattagtccc
    71461 cgtgttcttc gaatggatct cttaattgtt gagagggttg cccaaaagcg gtatataagg
    71521 cgtacccagt aaagcttaca agtaaaccag atatgaagat ggcgactagg gttgctgttt
    71581 ccatttctag ataatttaag gatcacaatg gatctacgat aagatcgttt atttacaact
    71641 acaaccaaat ggtatacaaa gtcaacagat cttaaccaat cattaaataa gatttatggc
    71701 tacacaaacc gttgaggata gttctaaatc tgggccaaga caaactacta taggaaattt
    71761 attgaaacca ttgaattcgg aatatggtaa agtagctccg ggctggggga ctacaccact
    71821 tatgggggtc gcaatggctc tgtttgcgat atttttatct atcattttgg aaatttataa
    71881 ttcatccgtt ttattggatg gaatttcaat gaattaggtt cctaaggact ataaagtcct
    71941 agttctagtt tttcaataaa aaaataaaaa cgcacttaaa actcagattt ctcattctgg
    72001 tagttcgacc gtggaatttt tttgtttcgg tatttccgga atatgagtgt gtgacttgtt
    72061 ataattgatc ctattgataa tacagagaat agtctgtcat ctctatcaag atgattctac
    72121 ctcgtcggat atttattcta gtatctggag cacggaatat gaatattgta gaatagatca
    72181 agaaaagaaa tatttgaact atgattcata cttactattc agtcagacct cgcgaccgga
    72241 ctcaaaaaaa aaaatgcaaa taggtatttt ataaattaaa cgctttttct tccttcagac
    72301 tgaatttggt caacggacac ccatttcttt atattttttg aattattaat aacatccatt
    72361 cattgaaatt gaaattggat aagtgatgat caaatggttc ttactcacag aacctttgcg
    72421 tttagcgtgg gctttattaa atcatcgtgg ttctagtatg aatctgaggt gtcaattgat
    72481 tgacagggtc tcaacaaggg aattcctatc aataactagt aaaacaagag tcaatctgta
    72541 ttattacaca aaaaagaaca aataaaaaat cataggaaag agaagattca agaggccttt
    72601 attttaacaa ttaacataaa gaataaagag gaacgaggga gccaacttga gatttttggc
    72661 attatcatca caaaaaagag attctggatt ttttttattt ggtatttttg gggcaaattg
    72721 aatcaagtgg ctaatttgaa tttgaacttt ctattacata tccgttaaaa tccgtatttg
    72781 atttgtgttg tttctgcttg agccgtacga ggttaaattc tcatatacgg ttctcagggg
    72841 gggtctattt tttggttacc tatcccaata aagtatatga ttggttcgaa gaacgtctcg
    72901 agattcaggc gattgcagat gatataacta gtaaatatgt tcctcctcat gtcaacatat
    72961 tttattgtct aggggggatc acacttactt gttttttagt acaagtagcc acaggttttg
    73021 ctatgacttt ttactatcgt ccaaccgtta cagaggcttt ttcctctgtt caatacataa
    73081 tgactgaggc taactttggt tggttaatcc gatcagttca tcgatggtca gcaagtatga
    73141 tggttcttat gatgatcttg cacgtatttc gtgtgtatct cacaggggga tttaaaaaac
    73201 ctcgcgaatt aacttgggtt acaggtgtta ttctggccgt attgactgcg tcttttggtg
    73261 taactggtta ttctttacct cgggaccaaa ttggttattg ggcagtaaaa attgtgacag
    73321 gcgtacctga agcgattccc gtaataggat tacctttggt agagctatta cgcggaagtg
    73381 ctagtgtggg ccaatccact ttgacccgtt tttatagttt acacactttt gtattgcctc
    73441 ttcttactgc cgtatttatg ttaatgcact tcccaatgat acgtaagcaa ggtatttcag
    73501 gtcctttata gagaaaatat atcatatata tttgtaattg attatatatc atttcgggga
    73561 ggaagaaaaa atcgttttgt atttcattgc tacaaatatg gattattgaa aaataagaca
    73621 tgttatttgg ttggatacct ctcttcaact ctgaagtatt gtatttctta tttgatacca
    73681 atagttgaag tggattctct gaagagaaga tggattatgg gagtgtgtga cttgaactat
    73741 tgattgggcc atgcagatat atgatttgat ctgccacgtt ggaattgaca accaaataaa
    73801 atgtgtctcc gcatccaacc accacgtaag tccccctaca tagcagggat atgccggttc
    73861 acttgaggag aattttttct atgatcatac ccgaatcatg tcatgtatga gtaggctccg
    73921 caagatccca tagaatagaa gcatagaata aacaatgtgg cacgacctaa tgttgtatct
    73981 attccactta cttaatttta attttattta tagtatataa atgcattcat ttcctatgca
    74041 ttgatccaga tctatgatac tatcggagtg aaataaggga tctaaggaag aacagaggtt
    74101 agactttatt agtaacaagt aaatactttg tttgtatgta ataaaatcaa aatgttgcgg
    74161 ggataaataa caatcaaaag acatgagaca atccaaaaag cacttgatca tgatcaaatt
    74221 tgtaagccta cttggatatt gagcatttat ctgtaagaac ttaattcttt gcaatgaata
    74281 attgcaactt cggaaaattg aatcgggcat ttcttacatc gagttattat atattaatat
    74341 atagcacgga tatctatgaa atatagattt gatacggatc tatttccatt attcctttga
    74401 ttcttgctcg agccggatga tttaaaatta tcatgtccgg ttccttcggg ggatggatcc
    74461 ataagaatta agaattcacc tatcccaata acaaaaaaac ctgatttgaa tgatcctgta
    74521 ttaagagcta aattggctaa agggatgggg cataattatt atggagaacc cgcatggccc
    74581 aatgatcttt tatatatttt tccggtagta attctaggta ctattgcgtg taacgtgggc
    74641 ttagcggttc tagaaccgtc aatgattggt gaaccggcgg atccatttgc gactcctttg
    74701 gaaatattac ctgaatggta cttctttccc gtatttcaaa tactccgtac agtacctaat
    74761 aagttattgg gtgttctttt aatggtttca gtaccaatag gattattgac agtacccttt
    74821 ttggagaatg ttaataaatt ccaaaatcca tttcgtcgtc cagtagctac aacagtcttt
    74881 tttatcggta ccgcagtagc tctttggtta ggtattggag ctacattacc tattgataaa
    74941 tccctcactt taggtctttt tcaaattcaa atcaattaaa ctttgaaata ccgtacataa
    75001 gtattaagta tctaaggaag attgactttg aagcaagact ttagatacat taatttgatt
    75061 atattccatt ttgagctgag tacggatcgt gctgaagatt aaaaactaaa tccattctat
    75121 aatatataaa tgatatatat atatattata gaatggattt aaaatgaaaa ttttttatta
    75181 ggtaaatcaa ttgtgaaatg cttctggtag ggtgtccaat atctgtttta catcttctat
    75241 gcgaaaatat tcaattctca taaggtcttc ttgactatta ctattactca aaagatccaa
    75301 taatgtatgt atattggatc ttttgagaca attataggtc ctggaaggca attctaactg
    75361 gtcaataaaa ataaatttca atggaactat tattttgttt ttctttaaat tagttaatct
    75421 atcttgaaag gtaaaagggg atagagtaaa cttgttttta ttttccgtga aattaatgcc
    75481 ctcttcttcc gcatgtagaa aaggaataaa taaatcaatc aaattacgag aagcttcata
    75541 aagtgcttcc ttaggagtta aactcccgtt tgtccatatt tctagaaaaa gtatctcttg
    75601 tttttcattt ccatccccat aagaatgaat actatgattt gcatttcgaa taggcatgaa
    75661 tatggcatct atagggtaac ttccatcttg agagttattt gtgggtttca tacgatatcc
    75721 gcgatcccta ttgatttgta attcaataca caaatcaatt ggttccgtca ggttagctat
    75781 atgctgtgtc gtgtccacta tttccacaga aggtggtgag atgatatctt gagcggttac
    75841 gtgtctaggg cctctgacgc aaatagatgc gtctctaact ccatatagag tacttctcaa
    75901 tacaatttct ttcaaattta ttaatatttc gtggactgat tctttaatac ctactattgt
    75961 agaatattca tgtggtacct tctcagattt tgcgcgtgtg atacatgttc cttctatttc
    76021 tccaagtaaa gcccttcgca tggcaatacc tatggtatcg gcttgacctt tcataagcgg
    76081 ggacagaatg aaacgaccat aataaagacg tttactatct atttttgatt caacacactt
    76141 ccactgtaat gtttgagtgg accctcctac ttcctctcga accatactaa atattgttat
    76201 ttaatcagat cattgaatca tttatttctc ttgaaatcca tttaattctt atttttacac
    76261 acgtcttttt ttagggggtc gacatccatt atgtggcata ggtgttacat cgcgcacgaa
    76321 acttaatagt agaccacttc tacggatggc tcgtaatgct gcatctcttc cgagaccggg
    76381 gccttttatc ataacttctg ctcgttgcat gccctgatca accaccgtac gaatagcatt
    76441 tatagctgcc gcttgagcag catagggtgt ccctcgtttt gtgcctttga atccagaagt
    76501 acccgcggag gcccaagaaa ctactcgtcc tcgtacatct gtaacagtta caatggtatt
    76561 gttgaaactt gcttgaacat gaataacacc ttttggtatt ctacgtccat tcttgcgtga
    76621 accaatacgc ccattcttac gcgaaccaat tcttggtata ggttttgtca tattttatca
    76681 tctcataaat atgagtcaga aatatacgga aagatacgga gatatccatt taatgttaaa
    76741 acagattctt ttacacgggt ccttcttttt cttttagaag attctttatt tagtttagaa
    76801 agattaccct tgtctctgtt tatgtctcgg attggaacaa atcactataa tccgtccacg
    76861 cctacggata agtcgacatt tttcacaaat tttacgaaca gaagccctta ttttcatatt
    76921 tctcattcct taccttaatt ctgaatccac tccttgaaaa ataagtttct tgattttttt
    76981 taacttcaaa ttgtatccct atgaaaggaa tgtttcaaaa atcatctaat agttcgaatt
    77041 tgtgaattct ataaattcta cgtcccctgg ttgaatcata accacttatt tcaattttga
    77101 ctctatttca tggtagtatc tatataaaac tgtgccgtat ccttcctgaa acataaccta
    77161 gaatttagat cctcattatc taaaaatcta aaaggacccg gaacatactg ttgggaagcg
    77221 attcagtaat taaacattca tgaattaatt ttagtctttt attcgaggta agcctcttga
    77281 agtattaact aatggagaaa gggttatata atttattttt actctctttt tccaaaaggg
    77341 aagttagaga taaaattaag ataacaggag gaaggggtgt aagatcacca tatataacac
    77401 aaaatttctc ccccgatttt ttctagtcga gcttctcgat ctgtcattat acctcgagaa
    77461 gtcgaaagaa ttacaattcc cattccacct aaaatcttag gaatttgttg atagttggaa
    77521 tagattcgta gaccgggtcg gctgatacgt tttaaaatag ttctatatat tccctttcga
    77581 ttccgtctat gtcgtagggt taaaaccaag aaaaatttgt tactttcctg atgtttacga
    77641 acgttttcga taaaaccctc tcgtagaagt attttgacaa tgttttcggt aatattagta
    77701 gatgctattc gaaccgttct ttttttatcc atgtcagcat ttcttataga agttattata
    77761 tcggcaatag tatccttacc catggcgaac tataattatt ggtaccccct aatttttata
    77821 taatcaacat gtttatttat tattttaata aaaaataatt aaatttattt atattaataa
    77881 aattaattat aaagtatatg cgtgatacac aatctactaa ttgacttgac ccattccaga
    77941 taccccgcta tatcatatta ttatttaata tactactagt atttataata cctcgggagc
    78001 taatgaaact attttagtaa aattcaactg tctcaattcc cgagcgatcg caccaaaaac
    78061 tcgagttcct tttggatttc cttcttgatc aataacaact gcggcattgt catcatatcg
    78121 tattatcatg ccgttgtcac gtttgagttc tttacatgta cgcacaatta cagccctaat
    78181 aacttctgat ctttctagag gcatatttgg tactgcttct ttgattacgg caacaacaac
    78241 gtcaccaata tgagcatatc gttggttacc agctcctagg actcgaatac acattaattt
    78301 tcgagctcca ctattatccg ctacattcaa aagggtctga ggttgaatca tattattttt
    78361 attttaatct gttattttgc tgcaaaggat aaaaaagaaa taaaaagaaa tatttgtctg
    78421 tctataaaaa aataaacttc tatttttcat catcacctta tcttttaatt tctgcatccc
    78481 tatccctcaa taacgaattg agtttgtata ggcatcttgc gcgcagctat tttaatagct
    78541 gctctggcta cagtttctga tactccgccc atttcataaa gtattcgacc cggtttaaca
    78601 acggataccc aatattcggg ggcccccttc cccgaaccca tacgtgtttc tgcgggtctt
    78661 actgtaacag gtttgtcggg aaatatacgt acccatattt ttccgccacg acgcgcatat
    78721 cgtgtcattg ctcttcgtcc tgcttccatc tgtctagccg tgatccaagc gggttcaagt
    78781 gcttgaagag cgtatccgcc gaaacaaata cgattgcctc gacaagatat tcctttcatt
    78841 cttcctctat gttgtttacg aaattttgtt cttttggggt tatagttgat ggttctttct
    78901 taattaaatt ccatctctac tgcagaaccg gacatgagag tttcttttca tccggctcct
    78961 cgcgaatgaa atgattcatt aatattacta cggaatacac atatatttaa tattattaaa
    79021 tgatacacat tacacttagt aatgtaatgg aatttattat gtcattttgt tatattattt
    79081 gattttgtta ttctaggata gtttagtatt gttatgttat atagttaaga gtaagcttta
    79141 tataccagat caacattatt tattttgtat cgaatcgcgc taaaacaaaa tgtagattgt
    79201 atgtataatt caataactaa aaactaaggg tttcgcgggc gaatattgac tctttcgtgc
    79261 tacattcgta gggtcaagac cttgttactt ttagaataaa tcaatttgtt cttggttcgt
    79321 tccgccatcc cacccaatga atcattagga tttgtttgtt ttcatgaaat cctatgcaat
    79381 catgggttct gtcgttccca tagcctcttc gttaatggtt aggcccgaac tccgcaatgg
    79441 aaccccaaca aaattcgttc ctgagttaat tttcttagtt tatattaacc cgaggctcgt
    79501 tatctttaat tattgatatt atatcagtat tgatgcttta tcacattgcc ttttgtgaga
    79561 taattcataa accatacata ttggaatcat atatcattga tacttttgtt ctttctttct
    79621 atcatccttc catttatcca catcccttta tttttgttta gcaacctata ataagattta
    79681 attttttttt tatttcagtt gctacaacta tatgatcgat ctagtcatat agtgactgtt
    79741 tcttggaatc tcgacaatac gaaacgaagc cataagttgg ttattagttt atatagttag
    79801 taagctcata gtgagggtcg gtcaaatttt ttgaattcca actatctata ctataaacta
    79861 acaaaaaaac taacgagtca cacactaagc atagcaattc tcttaaatga tcaatctaat
    79921 ttttattcaa ccttatagaa ttttaattgc tcagttttgt ttgatttaat ggaataaaaa
    79981 agaaaatttg tcattttttt tttttatttt ttaggtccat tatttctcgt ctacaaatat
    80041 ccaaattttt atgcctaata ctccatagat agttcgagtt gtataggaac aatgatcaat
    80101 tttagcacga attgtttgta gaggaaccct accctctctg atccattcga cgcgtgcaat
    80161 ttcttttccg tcgatacgcc cggctatttg tacttgaatt ccttttgtat ccgtttgttc
    80221 agttaattca atagcttttt tcattgcttt tcgaaatgaa actctatttt ttaattgtaa
    80281 agctatatat tccgcaagaa tattaggttg tccataaggt ttttcaactc ttgttatagc
    80341 aatgttgagt ctacggttca cagaatgaaa ctccttttgt acattcatct gtaattcttc
    80401 gattcctcgt gttcggccct ctattaataa attagggaat ccaatatgga ttatgacttg
    80461 gatcaaatcg attctttttt ttatttgtat acgtgctatt ccttcgaaac ctgaggacat
    80521 tttcttattt ttttgtacat aatccttgat acaattccgt attttttcat cttcctgtat
    80581 acccgcggaa taattttgtg gttgtgcgaa ccaaaaggaa tgatgacttt gggttgtacc
    80641 aagtctgaaa ccaagtggat ttattttttg tcccatattt ttctattaga ttatctttac
    80701 catatatatt tttcgaaaga tgaatcgaaa gttaagattc atctttaact aatttagttt
    80761 tatccctcaa tataattgtt atatgacaag tgggtctttt tatcggataa ctacgtcctc
    80821 gagcccgggg tcttaatttt ttcacaatag tacctgcgtt aacttcagct ttactaataa
    80881 ataaattagc tttgtttaag cccatgttat tactagcatt tgctgccgcg gaaaaaacta
    80941 atttcaaaat gggataagat gctcgataag gcataagttc tagtatcata agtgcttctt
    81001 cataggagcg tccacgaatc tgatcaatta ctcttcgtgc tttgaaaacc gacatacata
    81061 tatgtttatg ttgagctaaa gctttaattt ctgtactcca acgcgagttc tttctattta
    81121 tcataaggtt atccccacta aatgaataaa aactgcctaa tttgacttat aaaataaaaa
    81181 aaaaaaaaaa aatataatat tttaaaattt aattaaaatt ttagtcttat taattatttt
    81241 ttagaaaaaa aaaaaaaaaa attaacgacg agatttatta tcggtttttg catgtcttgc
    81301 gaaagttaga gtcggcacga attctcccaa tttatgaccc accatacgat ctgttatata
    81361 aataggtaaa tgcccttttc cattatgaat agcaattgta tggccaatca ttgtgggtat
    81421 aatggtagat gccctagacc aagttactat tatttccttc tcctccctta tgtttagttt
    81481 ttcaattttt gccgataaat gattagctac aaaaggattt ttttttattg aacgtgtcac
    81541 aggggattac tcctttatta cattacattt ttaaaattgg cattctatgc ccaatatatc
    81601 gatctaagta tgaaggtaag aataaataca ataatgatga atggaaaaat aaaaaagcta
    81661 aaatccttta gctagataag gggcggatgt agccaagtgg atcaaggcag tggattgtga
    81721 atccaccacg cgcgggttca attcccgtcg ttcgcccatc acattatttc aaattataaa
    81781 aattcagttt tctatattct tatttattta cggcgacgaa gaataaaact atcactatat
    81841 tttttccttt tcctacttct tcttccaagc gcaggataac cccaaggagt tgtgggtttt
    81901 tttctaccaa tcggagctct cccttcaccg cccccatggg gatggtctac agggttcata
    81961 actactcctc ttactacagg acgcttacct agccaacgct tagatccggc tctacccaaa
    82021 cttttttggt tcaccccaac attacccact tgtccgactg ttgctaagca gtttttggat
    82081 atcaaacgga cctccccaga tggtaatctt aatgtggccg atttaccctc ttttgcaatc
    82141 agtttcgcta cagcacctgc cgctctagct aattgtccac cctttccaag tgtgatttct
    82201 atgttatgta tggccgtgcc taagggcata tcggttgaag tagattcttc ttttttatca
    82261 ataaaaaccc cttcccaaac tgtacaagct tcttccaaag catacggctt tctagatgta
    82321 tatgatgata tctagacaga tggatcttat atgaatcgta tgatgaagta tcacatgagt
    82381 ggatatatag gaatccaaat ctgccgaatc actcatgtta tgatcttcta catcctaggt
    82441 ctccccgttc cgtcatctgg cttatgttcc tcatgtagca ttcagaccga atgactctat
    82501 gaaattacgt caatacttcc attccacata ttacgggtaa cgtaggagac atctctattt
    82561 ttccccgggg gatctttata attaccactg cttagctttt aattcgcctc tgaccatcaa
    82621 attaaatgtg aataacccgg cctcctctct ttgaaacaag gggcgctctc cggttctgtg
    82681 cgtgcttcaa acaatttttt ttttgtcttc tccatattac catatctcta gagtcaataa
    82741 ttttctatga ggaactactg aactcaatca cttgctgccg ttactcaaca gttttctgct
    82801 gaggtttctc ccgtagaggt actcaaattg gatcagtgat cgatttatag gtttcgtcgt
    82861 aaacctaatt ggttacttcc aattacgtaa atcaatagtt caaaccgcac tcaaaggtag
    82921 ggcatttccc attgatatag gaacttctgt accagaaaca atggtatctc caattatagc
    82981 ccctctggga tgtaaaatat atctcttctc accatcccca tagtgtatga gacaaatgtg
    83041 tgcatttcga ttagggtcgt attctatggt tacgattcta ccagatatgt ctttatcatt
    83101 ccgtcgaaaa tctattttac ggtatagacg cttatgacct ccccctctat gccctgcggt
    83161 aatgattcct ctggcattac gacctttact acaacgacgc tgtccatgga tcaaattatt
    83221 tcgtggattg gattttactt gactgtctat ggctccattg cgtgtgctcg gggtagaagt
    83281 tttgtataaa tgtatcgccg tgttattaag tattttgctt taagttcttt tctctataag
    83341 aggtggaata gaataacctg gttgaagcgt aatgatcata cgtttgtaat gcattgtatg
    83401 tcccataata ggtcccattc ttctaccctt tcccgggact cgatgactat ttatagctat
    83461 taccttgacg ccaaagaaga gttcgaccca atgctttatt tctgtcctag ttgatcctga
    83521 ttcgacatta gaagtatatt gattgttccc caataaccga atactttttt ctgtaaatac
    83581 tgcatatttg attccatcca taaatccatt ttcttcccta tgagttccag tatcaataag
    83641 aattctagtt cttactgttc atatgttatg gtatgaatat accataccaa ttcggtatgt
    83701 atggatgatg agattccatt gatacagagc caattctaat agacttattg aacgttccca
    83761 ttggcgtgca tccagcagga attgaaccta cgaatttgcc aattatgagt tgggcgcttt
    83821 aaccattcag ccatggatgc ttaacaggga tcatcgtaca tcgtaaataa ccaaattcca
    83881 attgaaatga aatctttagg aggaatcaat gagagaacat caattcaaat cctggatctt
    83941 cgaattgaga gagatattga gagagatcaa gaattctcac tatttcttag attcatggac
    84001 caaattcgat tcagtgggat ctttcactca cattcttttc caccaagaac gttttatgaa
    84061 actctttgac ccccgaattt ggagtatcct actttcacgt gattcacagg gttcaagaag
    84121 caatcgatat ttcacgatca aaggtataat actgcttgta gtagcggtcc ttatatctcg
    84181 tattaacaat cgaaagattg tcgaaagaaa aaatctctat ttgatggggc ttcttcctat
    84241 acctatgaat tccattggac ccagaaatga gacattggaa gaatcttttt ggtcttgcaa
    84301 tatcaatagg ttgattgttt cgcccctgta tcttccaaaa ggaaaaaata tttctgagag
    84361 ttgtttcatg gattcgcaag agagtacttg ggttctccca ataaataaaa agtgtatcat
    84421 gcctgaatct aaccggggtt cgcggtggtg gaggaaccgg atcggaaaaa agagggattc
    84481 tagttgtaag gtatctaata aaaccgtagt tggaattgag atctcattca aagagaaaga
    84541 tagcaaatat ctggagtttc tttttttatc ctatacggat gatatgatcc gcaaggacca
    84601 tgattgggaa ttgtttgatc gtctttctcc gaggaagaag cgaaacatac tcaacttgaa
    84661 ttcgggacag ctattcgaag tcttagggaa agacttgatt tgttatctca tgtctgcttt
    84721 tcgtgaaaaa agaccaattg aagggggggg gttcttcaaa caacaaggag ctgaggcaac
    84781 tattcaatca aattatattg agcatgtttc ccatctcttc tcgagaaaca agtgggatat
    84841 ttctttgcaa aattgtgctc aatttcatat gtggcaattc caccaagatc tcttcgttag
    84901 ttggggaaag aatcagcacg aatcggattt tttgaggaac gtatcgagag agaatttgat
    84961 ttggttagac aatgtgtggt tggtaaacaa ggatcggttt tttagcaagg tacggaatgc
    85021 attgtcaaat attcaaaaag aaagatcgat tctttgggat ccttcctttc ttcaaacgga
    85081 aggaacagag atagaatcag atcgattccc gaaatgcctt tttggatctt cctcaatgtc
    85141 ccggctattc gcggaacgtg agaagcagat gaataatcat ctgcttccgg aagaaatcga
    85201 agaatttctt gggaatccta caagatcaat tcgttctttt ttctctgaca gatggtcaga
    85261 acttcatatg ggttcgaatc ctactgagag gtccactaga gatcagaaat ttttgaagaa
    85321 aaaacaggat gtttcttttg ttctttccag gcgatcggaa aataaagaaa tggttgatat
    85381 attcaagata attacgtatt tacaaaatac cgtctcaatt catcctattt catcagatcc
    85441 gggatctgat atggttccga aggatgcacc ggatatggac agttccaata agatttcatt
    85501 cttgaacaaa aatccatttt tttatttatt tcatctattc catggccgga acaagggggg
    85561 atacacgtta caccatgatt ttgaatcaga agagagattt caagaaatgg cagatctatt
    85621 cactctatca ataaccgggc cggatctggt gtatcatagg agatttgcct tttctattga
    85681 ttcctacggg ttagatcaaa aaaaattctt gaataaggta ttcaactcca gagatgaatc
    85741 gaaaaagaaa tctttattga ttctacctcc tcttttttat gaagagaatg aatcttttta
    85801 tcgaaggatc agaaaaaaat tggtccggat ctactgcggg aattatttgg aagatccaaa
    85861 aataaaaacg gcggtatttg ctagcaacaa cataatggag gcagtcaatc aatatagatt
    85921 gatccgaaat ctgatgcaaa tccaatataa cacctatggg tacataagaa gtgtatcgaa
    85981 tcgattcttt ttaatgaata gatccgatcg caacttcgaa tatgaaattc aaagggatca
    86041 aataggaaat gatactctga atcatataac tataatgaaa tatatgatca accaatattt
    86101 atcgaatttg aaaaagagtc agaagaaatg gtttgatcct cttatttctc gaaccgagag
    86161 atccatgaat cgggatcctg atgcatacag atacaaatgg tccaatggga gcaagaattt
    86221 ccaggaacat ttcatttctg accagaagaa ccattttcaa gtagtgttcg atcgattacg
    86281 tattaatcaa tattcgattg attggtccga ggctatcgac aaacaagatt tgtttaagtc
    86341 acttcgtttc tttttgtcca agtcacttcc ctttttgtcc aagtcacttc cccttttctt
    86401 tgtgagtatc gggaatattc ccattcatag gtccgagatc cacatctatg aattgaaagg
    86461 tccgaatgat caactctgca atcagttgtt agaatcaata gatgttcaaa tcgttcattt
    86521 gaataaattg aaacccttct tattagatga tcatgatact tcccaaagac cgaaattctt
    86581 gatcaatgga gaaacgatat taccattttt gttcaaaaag ataccaaagt ggatgattga
    86641 ctcattccat actagaaata atcgcaggaa atcctttgat aacacggatt cctatttctc
    86701 aatgatatcc cacgatcgag acaattggct gaatcccgtg aaaccatttc atagaagttc
    86761 attgatatct tctttttata aagcaaatcg acttcgattc ttgaatgatc cacatcactt
    86821 ctggttctat tgtaacaaaa gattcccttt ttatgtggaa aagacccgta tcaataatta
    86881 tgatcttaca tatggacaat ttatcaatat cttgttcatt cgcaacaaaa tattttcttt
    86941 gtgcgtcggt aaaaaaaaac atattttttt ggagagagag actatttcac caattgagtc
    87001 actggtatct gacatattca tacctaacga ttttccacaa acacaaagtg gtgacgaaac
    87061 gtataacttg tacaaatatt tccattttcc aattcgatcc gatccattcg ttcgtagagc
    87121 tatttactcg atcgcagaca tttctgcaac acctctaaga gaggaacaaa tggtcaattt
    87181 tgaaagaact tattgtcagc ctctttcaga tatgaatcta tctgattcag aagggaagaa
    87241 cttgtatcag tatctcagtt tcaattcaaa tatgagtttg attcacactc catattctga
    87301 gaaatattta ccatctggaa agaggaaaaa acggagtctt tgtctaaaga aatgcgttga
    87361 gaaagggcag atgtatagaa cctttcaacg agatagtgct ttttcaaatc tctcaaaatg
    87421 gaatctgttc caaacatata tgccatggtt ccttacttcg acagggtgca aatatctaaa
    87481 tttcaccctt ttagatactt tttcagaccc attgccgata ctaagtagta gtcaaaaatt
    87541 tgtatccctt tttcatgata ttatgcatgg atcagatata ccatggccaa ttgatcagaa
    87601 gattcttcca caatggactc tgataagtga gatttcgagt aagtgtttac agaatcttct
    87661 tctgtccgaa gaaatgattc atcgaaataa tgagtcaccc attccattga tatggacatc
    87721 aaaaaatgct cgggagttcc tctattcaat ccttttcctt cttcttgttg ctggatatct
    87781 cgttcgtata catcttctct tcgtttcccg agcctctagt gagttacaga cagagttaga
    87841 aaagatcaag tctttgatga ttccatcata catgattcag ttgcgaaaac ttctggatag
    87901 gtatcctaca tctgaactga attctttctg gttaaagaat ctctttctag ttgctctgga
    87961 agaaatacgg ggttccgctt atggggtcaa atcaatacgt tctaagaaga aatatttgaa
    88021 tatcaacctc attgatctca taagtatcat accaaatccc atcaatcgaa tcactttttc
    88081 gagaaatacg atacatctaa gtcgtacaag taaagagatc tattcattga taagaaaaag
    88141 aaagaacgcg aacgatgatt ggattgatga tagaatagaa tcctgggtcg cgaacaatga
    88201 ttcgattgat gatgaagaaa gagaattctt ggttcagttc tccaccttaa cgacagaaaa
    88261 aaggattgat caaattctat tgagtctgac tcatagtgat catttatcaa agaatgactc
    88321 tggttatcaa atgattgaac aaccgggatc aatttactta cgatacttag ttgacattca
    88381 taaaaagtat ctaatgaatt atgagttcaa tagatcctgt ttagcagaaa gacagatatt
    88441 ccttgctcat tatcagacaa tcacttattc acaaacctcg tgtggggcta atagttttaa
    88501 tttcccatct cacggaaaac ccttttcgct ccgcttagcc ctatcccctt ctaggggtat
    88561 tttagtgata ggttctatag gaactggacg atcctatttg gtcaaatacc tagcgacaaa
    88621 ctcctatgtt cctttcatta cggtatttcc aaacaagttc ctgtatgata agtctaaagg
    88681 ttatcctatt gacgatatcg attttgatga tagtgacgat atcgattttg atgatagtga
    88741 caatatcgat attgatgata gtgacgatat tgatgatgac cttgatatgg agctgctaac
    88801 tatgacgaat gtgctaacta ttatggatat gacgccaaaa atagaccgat ttgatatcac
    88861 ccttcaattc gaattagcaa aagcaatgtc tccttgcata atatggattc caaacattca
    88921 tgatctgtat gtgaatgagt cgaattactt atccctcggt ctattagaga actatctctc
    88981 cagggattgt gaaagatgtt ccactagaaa tattcttgtt attgcttcga ctcatattcc
    89041 ccaaaaagtg gatcccgctc taatagctcc gaataaatta aatacatgta ttaagatacg
    89101 aaggcttctt attccacaac aacgaaagca ctttttcatt ctttcctata ctagaggatt
    89161 tcacttggaa aagaaaatgt tccatactaa cggattcggg tccataacca tgggtttcaa
    89221 tgcacgagat cttgtagcac ttatcaatga ggtcctatca attagtatta cacagaagaa
    89281 atcaattata gaaactaata caattagatc agctcttcat agacaaactt gggatttgcg
    89341 atcccaggta agatcggttc aggatcatga gatccttttc tatcagatag gaaggactgt
    89401 tgcacaaaat gtacttctaa gtaattgccc catagatcct atatctatct atatgaagaa
    89461 gaaatcatgt aaggaagggg attcttattt gtacaaatgg tacttcgaac ttggaacgag
    89521 catgaagaaa ttaacgatac ttctttatct tttgagttgt tctgccggat cggtcgctca
    89581 agatctttgg tcttcatccg gacccaatga aaaaaattgg atcacttctt atggcttcgt
    89641 tgagaatgat tctgatctag ttcatggcct attagaagta gaaggcgctt tggcgggatc
    89701 ctcacggaca gaaaaagatt gcagccagtt tgataataat cgagtgacac tacttcttcg
    89761 gtccgaacca aggaatcagt tagatatgat gcaaaatgga tcttgttcta tcgttgatca
    89821 gagatttcta tatgaaaaat acgaatcgga gtttgaagaa ggggaaggag ccttcgactc
    89881 acaacagatg gaggaggatt tattcaatca catagtttgg gctcctcgaa tatggcgccc
    89941 ttatggcaat atatttgatt gtatcgaaag gcccactgaa ttgggatttc cttattgggc
    90001 cgggtcattt cggggcaagc ggatcattta tcataaagag gatgagcttc aagagaatga
    90061 ttcagagttc ttgcagagtg gaaccatgca gtaccagaca cgagatagat tttccaaaga
    90121 acaaggcttt tttcgaataa gccaattcat ttgggatcct gcggatccat tctttttcct
    90181 attcaaagat cagtcctttg tctctgtgtt ttcccgtcga gaattctttg cagatgaaga
    90241 gatgttaaag gggcttatta cttcccaaac aaatcctcct acatctatgt ataaacgctg
    90301 gttcatcaag aatacgcaag aaaagcactt cgaattgttg attcatcgcc acagatggct
    90361 tagaaccaat agttcattat ctaatggatc tttccattct aatactctat ctgagagtta
    90421 tcagtattta tcaaatctgt tcctatctaa cggaacgtta ttggatcaaa tgacaaagac
    90481 attgttgaga aagagatggc ttttcccaga tgaaatgaaa catttgattc atgtaacagg
    90541 agaaagattt cccattcctt agccataaaa taaagatatg tggccatgaa aaagggatta
    90601 agtggaacag aattggccag gtggtagagt cgtggaaata cttgtttatt ccatattttg
    90661 gatcttagct ccatggaaca atatgttact gcagaaagat ggaagaattg aaatcttaga
    90721 tcaaaacact atgtatggat gatatgaact gcctaaacaa gaattcttga acggcgaaag
    90781 agcctattta ctcattacat caaacaattt ccattaatga aaccatgtca atccatcgga
    90841 aaatcaaaaa tacgcatgtc cgatgaaata gttgttgcta tctgctccaa taatgaatca
    90901 ttggtttaac tgaataacta aataaaatag taggtagacc tttttcttcg tctcaggtcg
    90961 atggatcttc tcaattggaa gatctcctat atggataata cacattccag ttgaccgagc
    91021 ctaattctaa ttgttttgtt ctgaagcaaa gatatccacg gaggccggtt cgtcctattc
    91081 agatattcac gaccaagagg tactggattc tctttgggat aggccctgaa atgaaaggag
    91141 aaggaaggct ggaatgccaa cagacgtctc gtctgtctat tctctaattc acccgactca
    91201 atagtaccta ttttgggaac gtccagtgcc aaagtcactg aatgggcaaa gcgccaatct
    91261 ctaaaacgga ctatgtcatg tactttatct gctgggtacg ggtactggtg ggtattttac
    91321 cagaggtttc tatcaatcta cccttgtgtg attcctgttg aatcatatac tcggggggtg
    91381 gatgcagggc ggacgatttc aaaacggact cctcattcat tagatggaga agatcaccaa
    91441 gatttcgcga tccgccgccg aacctattcc aattccaaca gttcggaccc ggatcgtggg
    91501 gatcgccgga atacttcgta tcaacggata agatactcgg tatatcaata ttgattagat
    91561 ccgaaatctg ttattgagaa tgctcattca atgagcattc tcaatattat gccttgaaga
    91621 ggactcgaac ctccacgctc tttagcacaa gattttgagt ctcgcgtgtc taccatttca
    91681 ccatcaaggc atctttaaag ttaatcgtat tccatgaata tgacatctat ctagtgtgat
    91741 atatggaata tatgacaagg gtggagtgtt tctatcgatc ggtcatgtca tataggaccg
    91801 agtcagacat caaattgctt cgatttgaat tatccggagg ataacttata tatagatgta
    91861 aaatcaaacc tatttctcga ttcaatattc aatagaagcc caaatgaagt agaagtggag
    91921 atggtatcca accaaataac gatagttatg tcaaaagcag gtccgattac gcctattcct
    91981 aatcctaaat agaatgtaac gacgtaggga tatccatatg taaacatagt atctatttac
    92041 atacgctcga atgacccctt ctcataataa gatctggtcc ggtatggaat gaacttataa
    92101 tctgatgatc gagtcgattc catgattata agttcataac cccagcccat tcccattttg
    92161 ggcggaacag atctactaat tcttttattc cagttagtaa gagggatctt gaactaagaa
    92221 atagacctag aagctaaact aaaagagggt atcctgggca attgcaagaa ttgggttcat
    92281 tgatattcct ggtatagtag atgctatcac acatacagtc atactcaatt cgatggaatt
    92341 gtttgatctt aaaggagatc ttctataatt tcgcacgtga ggggttattt cttggtttcg
    92401 tccagtcatt aataacttga ttatttttag ataatagtag atagaaacga cgctcgtaag
    92461 gagtcctatt gaaactaaaa aatataggcc tgcctgccat ccacaccaga atagatagag
    92521 ttttccgaaa aaacctgcca gtggaggaag accccctagg gataagagac atagggctaa
    92581 agagagagcc aaaaaaggat ctttcgtgta taatcctgca taatctcgaa tgttatcagt
    92641 tccggtacgt agaccaaatg atacaatgca agcaaaagtt cctagattca tggagatata
    92701 gaacagcata taagttatca tgcttgcata tccatcattt gaatctccaa caattattcc
    92761 aataattaca tatccgattt gaccaatgga cgaatatgca agcatacgtt tcatgcttgt
    92821 ttgagtaata gcaatgagat tacccaatat catgctaaga atagctagga tttccagaag
    92881 aagatgccat tcgtttgatg agaaataaaa aggaatatcg agaattcgtg tggctgaagc
    92941 tgaagcagct actttcgaag taacagaaag aaaagcaacg actggagtgg gagagtcaga
    93001 gtcgaaaaga ggattcctca cttctttctc tcattcaaaa ccgtgcatga gactttcatc
    93061 tcacacggct cctaagttat aaaagaaaga agaactcatc ttcttttttg attaccttcc
    93121 tcgcgtatgt ataagaccga attcattcga tttctaaatt agtaatcctt aacttttcga
    93181 ggaatccttc atcagtggtt gtgagtggct gactttttca accttttcga ccatagaacc
    93241 atctgatttg attcgttctc aatagccatg agatgatcat cttagggtga tccttttgtc
    93301 aacggatgct cctattacac tcgtagtctc tgaaggatga gaaccaacta tgtagcatct
    93361 acatcgataa ttcaagtatt gtatacgtca ttagtccgat cctttgtagg aactacccgt
    93421 aataacgaac ttgcaaaatg gatctgttta tcataaagag attcgttgtt cctgaccttg
    93481 cttcacctta aattgttatt tgaacaaaaa gatcttttgg taaaagttat gccttggtcc
    93541 gagtggggat agcatctctc ttctgcatgt ctatggagtt ttgaaaaatc caaacatctc
    93601 agagatagat atagaggtag gactttgtcg aacgaaccgc actccttcat atacgtcagg
    93661 agtccattga tgaaaagggg ctggagaaag cttgaaccca attcctacag tgatggatat
    93721 aagcgcaatt gaaattcctg gggagttata catttgtgta ttgataagac cattcactat
    93781 ttcttgaagc tcgatctccc ccccagatga accatatagc caagagaaac catgaaccag
    93841 aatagaagag cttgccccac ccatgagtaa atatttcgta gtagcctcat tagaccgtac
    93901 atctctcttg gtatatccag ataataggta ggaacataaa ctgaaacatt ctggagctac
    93961 aaagatagtt attaaatcgt tagcaccaca taaaaacatt cctcctagag tagctgttaa
    94021 tacgaataac agaaactctg ttatagccat ttctgtacat tcaatgtact ctacggatag
    94081 aggaatacat agagttgaac atagtaaaat aagaaattga aagatttcgt tgaaattgtt
    94141 cgtttggaaa tttcccgaaa agctaattat aggttcttct ctccatcgga acaatagggc
    94201 cgttatgctt attactaaac ttgttgaaga gatgaaatag aaccaaggtc tatctttttg
    94261 atcagaggtt gaatcgatca tcagaagaag aattaggcca aaaattagga tacattctgg
    94321 gaaaatgaaa cttccatgga agagaagcaa atgaaacgct ttcataaaaa ttctcgtaga
    94381 atcgagaatg aagttttcat tctgtacatg ccagatcatg aattagtaac tgcatccaat
    94441 ccccgaaaaa gtcccaattg tttcaacttt aaattttttg aatgggatat ttacggaatc
    94501 cccatgaata ggatcaaacc ttattccatg atatttttct ataagactcc tctttcttat
    94561 tccccccgag agggcttagt tgatccatga tttatgttca tctttctttt cctttttgtt
    94621 tgtttcgaga aagatctcga tcaattccga ttctttcttt ttctattgat tcttttccga
    94681 tcgagatgta tggatccata gatctatata gacacataga tctatggatt aacgaaaatg
    94741 tgcaaaggct ctatttgcct ctgccattct atgagtctct tcctttttgc gtatggcgtc
    94801 gccaccccct ttggcagcat ctactaattc ggaacttaat ttgaaagcca tatttcgacc
    94861 cgggcgtttt cgggatgccc ctaataacca acgaatggca agtgtctttc cttgtgtaga
    94921 tcctatttca ataggaactt gatgagtcga tccgcctaca cgtcttgctt ttactgctat
    94981 attgggagtt actccacgta ttgcttggcg taaaacagat agtggatttg tttctgtctt
    95041 ttgttgaatc tttttcaagg ctcgataaat aatttgataa gctaatgatt tttttccgtg
    95101 tttcagaata cggttaacca acatgttaac taatcgatta cgataaattg gatcagattt
    95161 tgcagttttt tcttctgcag tacctcgacg tgacatgagc gtgaaagagg tccaagaatc
    95221 cgttttcttt ttataagggc taaaaacaaa tcacttattt tggctttttg accccatatt
    95281 gtagggtgga tctcgaaaga tatgaaagat ctccctccaa gccgtacata cgactttcat
    95341 cgaatacggc tttccacaga attctatatg tatctatgag atcgagtatg gaattctgtt
    95401 tactcacttt aaattgagta tccgtttccc tccttttcct gctaggattg gaaatcctgt
    95461 attttacata tccatacgat cgagtccttg ggtttccgaa atagtgtaat gtaaaaagaa
    95521 gtgcttcgaa tcattgctat ttgactcgga cctgttctaa aaaagtctag gtatttcgaa
    95581 ttgtttgttg acacggacaa agtaagggaa aacctataaa atgatttcaa tattggacct
    95641 tggacatata atagttccga atcgaatctc tttagaaaga agatcttttg tctcatggta
    95701 gcctgctcca gtccccttac gaaactttcg ttattgggtt agccatacac ttcacatgtt
    95761 tctagcgatt cacatggcat catcaaatga tacaagtctt ggataagaat ctacaacgca
    95821 ctagaacgcc cttgttgacg atcctttact ccgacagcat ctagggttcc tcgaacaatg
    95881 tgatatctca caccgggtaa atccttaacc cttcctcctc ttactaatac tacagaatgt
    95941 tcttgtaaat tatggccaat accaggtata taagcagtga tttcaaatcc agaggttaat
    96001 cgtactctgg caactttgcg taaggcagag tttggttttt tgggggtgat agtggaaaag
    96061 ttgacagata agtcaccctt actgtcactc tacagaaccg tacatgagat tttcacctca
    96121 tacggctcct cattcaattc tttcgaagta attggatcct tttcttcgtt cgagaatctc
    96181 ctcccttctt ccactccgtc ccgaagagta actaagacca attctgtcac gttttcatgt
    96241 tctaattgaa cactttccat ttatgatcaa agaagaagat tattttttta ccaaaccata
    96301 tacgggtcaa atcacaatat tataataaga acaagagatt tttctcgatc aatccccttg
    96361 cccctcccca ttcttcgaga atcagaaaga tcccttttga gtttgaattt gttcatttgg
    96421 aatctgggct cttctatgct tctacttata tttatttttt atatttactt atttttgttt
    96481 tgttttattc tttatttatt tcatttcgat tttctttccc tctcttttta ttcccttcca
    96541 tcattcctta agtcccatag gtttgttgat cctgtagaat ctgacccatt ttctcatcga
    96601 gcgaagggta cgaaagaaat cagattgatt tttcgatcaa aatatgtgaa atcttcggct
    96661 ttttcctctc cctctatccc ataggtacag cgtttggatc aatagagaac cttttcttct
    96721 gcatgaatcg atattattcc attcgaattc cttcccgata cctcccaagg aagaaaatcc
    96781 caaattggat ccaaaattga cgggttagtg tgagcttatc catgcggtta tgcactcttc
    96841 aaataggaat cgattttctg aaagatcctg gctttcgtgc tttggtgagt cgtccgagag
    96901 cctttcgatg acctatgttg tgttgaaggg atatctatat gatccgatcg attgcgtgtg
    96961 taaggcccgc ggtagcaaca gaaccgggga aagtatacag aaaagacagt tcttttctat
    97021 tataagtgat cccggcttgg cgagtccttt cttccgtgat gaactgttgg cgccagtcct
    97081 acatttattt tgtctctgtg accaaggaga aaggggggct cagcgggaag agggttgtac
    97141 catgagagaa gcaaggaggt caacctactt caaatataca acatggattc tggcaatgca
    97201 atggcctcat gccgatccga atgaatcagt cttttcacgg aggtcaatct ttgcctgcta
    97261 ggcaagagga tagcaagtta caaattctgt ctcgctagga catatatttc tattactatt
    97321 aaatattaaa ttaatagggg ttacccttat cctttttgta gtgacgaatc ttgtcttgta
    97381 tgtgttccta aagaaaagga atttgtctat ttcatttttc gaggtatcaa atcaaaaaag
    97441 ggcgtggaaa cacataggaa ctcttgaatg gaaattgaaa agaaatgtag ctccagttcc
    97501 ttcggaaatg gtaagatctt tggcgcaaga agaaggggtg atccatatca tcttgacttg
    97561 cttcccctct ttttttaaca ataccgagtc gggttcttct cctaccagta tcgaatagaa
    97621 catgctgaac aaaatcttct tcatgtcaaa cctgctcgat ttagatcgag aaaatcgtac
    97681 ggattttatg aaacatgtgc tatggctcga atccgtagtc aatcctattt ccgataggag
    97741 cagttgacaa ttgaatccaa attttcctat tatttgacta tccataatag tgcgaaaaga
    97801 aggcccggct ccaagttgtt caggaatagt ggcgttgagt ttctcgaccc cttgccttag
    97861 gattagttag ttctatttct cgatggggtc gggaagggat ataactcagc ggtagagtgt
    97921 catcttgacg tggtggaagt catcagttcg agcctgatta tccctaaacc aaatgtgagt
    97981 ttttctattt tgacttgctc ccccgccgtg atcgaacgag atagataaga ggctcgtggg
    98041 attgacgtga tagggtaggg atggctatat tgctgggagc gacctacagg ctaatatgaa
    98101 gcgcatgaat acaagttatg ccttggaatt aaagacaact ccgaatccgt tttgtatacg
    98161 aacaaggaag ctataagtaa tgcaactatg aatctcatgg agagtttgat cctggctcag
    98221 gatgaacgct ggcggcatgc ttaacacatg caagtcggac gggaagtggt gtttccagtg
    98281 gcggacgggt gagtaacgcg taagaacctg cccttgggag gggaacaaca actggaaacg
    98341 gttgctaata ccccgtaggc tgaggagcaa aaggaggaat ccgcccgagg aggggctcgc
    98401 gtctgattag ctagttggtg aggtaatagc ttaccaaggc gatgatcagt agctggtccg
    98461 agaggatgat cagccacact gggactgaga cacggcccag actcctacgg gaggcagcag
    98521 tggggaattt tccgcaatgg gcgaaagcct gacggagcaa tgccgcgtgg aggtagaagg
    98581 cccacgggtc atgaacttct tttctcggag aagaagcaat gacggtatct gaggaataag
    98641 catcggctaa ctctgtgcca gcagccgcgg taagacagag gatgcaagcg ttatccggaa
    98701 tgattgggcg taaagcgtct gtaggtggct tttcaagtcc gccgtcaaat cccagggctc
    98761 aaccctggac aggcggtgga aactaccaag ctggagtacg gtaggggcag agggaatttc
    98821 cggtggagcg gtgaaatgcg tagagatcgg aaagaacacc aacggcgaaa gcactctgct
    98881 gggccgacac tgacactgag agacgaaagc taggggagca aatgggatta gataccccag
    98941 tagtcctagc cgtaaacgat ggatactagg cgctgtgcgt atcgacccgt gcagtgctgt
    99001 agctaacgcg ttaagtatcc cgcctgggga gtacgttcgc aagaatgaaa ctcaaaggaa
    99061 ttgacggggg cccgcacaag cggtggagca tgtggtttaa ttcgatgcaa agcgaagaac
    99121 cttaccaggg cttgacatgc cgcgaatcct cttgaaagag aggggtgcct tcgggagcgc
    99181 ggacacaggt ggtgcatggc tgtcgtcagc tcgtgccgta aggtgttggg ttaagtcccg
    99241 caacgagcgc aaccctcgtg tttagttgcc accgttgagt ttggaaccct gaacagactg
    99301 ccggtgataa gccggaggaa ggtgaggatg acgtcaagtc atcatgcccc ttatgccctg
    99361 ggcgacacac gtgctacaat ggccgggaca aagggtcgcg atcccgcgag ggtgagctaa
    99421 ccccaaaaac ccgtcctcag ttcggattgc aggctgcaac tcgcctgcat gaagccggaa
    99481 tcgctagtaa tcgccggtca gccatacggc ggtgaattcg ttcccgggcc ttgtacacac
    99541 cgcccgtcac actatgggag ctggccatgc ccgaagtcgt taccttaacc gcaaggaggg
    99601 ggatgccgaa ggcggggcta gtgactggag tgaagtcgta acaaggtagc cgtactggaa
    99661 ggtgcggctg gatcacctcc ttttcaggga gagctaatgc ttgttgggta ttttggtttt
    99721 acactgcttc acacccaaaa gaagcgggct atgtctgagc taagcttgca tatagaagtt
    99781 ttctttcgtt tctcgacggt gaagtaagac caagctcatg agcttattat cctaggtcgg
    99841 aatcaggttg ataggatccc tttttgcgtc cccatgtcgc cacacgggag gggcataggg
    99901 gcccaaaaag gaaagagagg gatggggttt ttctcgcttt tggcatattg ggcctcccac
    99961 tgggaggccc acacgacggg ctattagctc agtggtagag cgcgcccctg ataattgcgt
   100021 cgttgtgcct gggttgtgag ggctctcagc cacatggata gttcaatgtg ctcatcagcg
   100081 cctgacccgg agatgtggat catccaaggc acattagcat ggcgtactcc tcctgttcga
   100141 atcggagttt gaaaccaaac tcctcctcag gaggatagat ggggcgattc tggtgagatc
   100201 caatggagat ctaactttct attcactcgt gggatccggg cggtccgggg gggaccacca
   100261 cggctcctct cttctcgaga atctatacat cccttatcag tgtatggaca gctatctctc
   100321 gagcacagag gtttaggttc ggcctcaatg ggaaaatgga gcacctaaca acgcatcttc
   100381 acagaccaag aactacgaga tcgccccttt cattctgggg tgacggaggg atcgtaccat
   100441 tcgagccttt tctttcatgc ttttcccgga ggtctggaga aagcagcaat caataggatt
   100501 tccctaatcc tcccttcccg aaaggaagaa cgtgaaatta ttttgccttt ccgcagggac
   100561 caggagattg gatctagcca taagaagaat gcttggtata aataactcac ttcttggtct
   100621 tcgaccccct cagtcactat gagcgccccc cgatcagtgc aatgggatgt gtctatttat
   100681 ctatctcttg actcgagaag agaaatggga acaggtttga aaaaggatct tagagtgtct
   100741 agggtgaggg tctcttaacg ccttcttttt tcttcccatt ggagttattt cacaaagact
   100801 tgccatggta agggagaaag gggaacaagc acacttgaag agcgcagtat gacggagagt
   100861 tgtatgctgc gttcgggaag gatgaatcgc tcccgaaaaa gaatctattg attctctccc
   100921 attggatcgt gggtgcgatg atttacttca cgggcgaggt ctctggttca agtccaggat
   100981 ggcccagctg cgccagggaa aagaatagaa gaggcatatg actctttcat gcatactcca
   101041 cctggctcgg gggatatagc tcagttggta gagctccgct cttgcaattg ggtcgttgcg
   101101 attacgggtt ggatgtctaa ttgtccaggc ggtaatgata gtatcttgta cctgaaccgg
   101161 tggctcactt tttctaagta atggggaaga ggaccgaaac atgccactga aagactctac
   101221 tgagacaaaa agacgggctg tcaagaacgt agaggaggta ggatgggcag ttggtcagat
   101281 ctagtatgga tcgtacatgg acgatagttg gagtcggcgg ctctcctggg gttccctcgt
   101341 ctgggatccc tggggaagag gatcaagttg gcccttgcga atagcttgat gcactatctc
   101401 ccttcaaccc tttagcaaaa tgtagcaaaa ggaagtcaaa tccatggacc ggccccatcg
   101461 tctccacccc gtaggaacta cgagatcacc ccaaggacgc cttcggcatc caggggtcac
   101521 ggaccgacca tagaccctgt tcaatgaaat gagtggaacg cattagctgt ccgctctccg
   101581 gttgggcagt aagggtcgga gaagggcaat cactcgttct taaaaccagc attcttaaga
   101641 ccaaagagtc gagcggaaaa agggggagag ccctccgttc ctggttctcc tgtagctgga
   101701 ttctccggaa ccacaaaaca agaatcctta gaatgggatt gcaactcagc accttttgag
   101761 attttgagaa gagttgctct ttggagagca cagtacgatg aaagttgtaa gctgtgttcg
   101821 ggggggagtt attgtctatc gttggcctct atggtataat aagtagggga ggcccgagag
   101881 gcggtggttt accctgtggc ggatgtcagc ggttcgagtc cgcttatctc cagcccgtga
   101941 acttagctga tactatgata gcacccaatt tttccgattc ggcagttcaa tctatgattt
   102001 atcattcatg gacgttgata agatccttcc ctttagcagc accttaggat ggcatagcct
   102061 taacgttaat ggcgaggttc aaatgaggaa aggcttacgg tggataccta ggcacccaga
   102121 gacgaggaag ggcgtagcaa gcgacgaaat gcttcgggga gttgaaaata agcatagatc
   102181 cggagattcc cgaataggtc aacctttcga actgctgctg aatccatggg caggcaagag
   102241 acaacctggc gaactgaaac atcttagtag ccagaggaaa agaaagcaaa agcgattccc
   102301 gtagtagcgg cgagcgaaat gggagcagcc taaaccgcga aaacggggtt gtgggagagc
   102361 aatacaagcg tcgtgctgct aggtgaagcg gtggagtgcc gcaccctaga tggcgagagt
   102421 ccagtagccg aaagcatcac tagcttacgc tctgacccga gtagcatggg gcacgtggaa
   102481 tcccgtgtga atcagcaagg accaccttgc aaggctaaat actcctgggt gaccgatagt
   102541 gaagtagtac cgtgagggaa aggtgaaaag aacccccatt ggggagtgaa atagaacatg
   102601 aaaccgtgag ctcccaagca gtgggaggag aatgttatct ctgaccgcgt gcctgttgaa
   102661 gaatgagccg gcgactcata ggcagtggct tggttaaggg aaacccaccg gagccgtagc
   102721 gaaagcgagt cttcataggg cgattgtcac tgcttatgga cccgaacctg ggtgatctat
   102781 ccatgaccag gatgaagctt gggtgaaact aagtggaggt ccgaaccgac tgatgttgaa
   102841 gaatcagcgg atgagttgtg gttaggggtg aaatgccact cgaacccaga gctagctggt
   102901 tctccccgaa atgcgttgag gcgcagcagt tgactggaca tctaggggta aagcactgtt
   102961 tcggtgcggg ccgcgagagc ggtaccaaat cgaggcaaac tctgaatact agatataacc
   103021 ccaaaataac agggtcaagg tcggccagtg agacgatggg ggataagctt catcgtcgag
   103081 agggaaacag cccggatcac cagctaaggc ccctaaatga ccgctcagtg ataaaggagg
   103141 taggggtgca gagacagcca ggaggtttgc ctagaagcag ccacccttga aagagtgcgt
   103201 aatagctcac tgatcgagcg ctcttgcgcc gaagatgaac ggggctaagc gatctgccga
   103261 agctgtggga tgtaaaatgc atcggtaggg gagcgttccg ccttagaggg aagcatccgc
   103321 gcaagcaggt gtagacgaag cggaagcgag aatgtcggct tgagtaacgc aaacattggt
   103381 gagaatccaa tgccccgaaa acctaagggt tcctccgcaa ggttcgtcca cggagggtga
   103441 gtcagggcct aagatcaggc cgaaaggcgt agtcgatgga caacaggtga atattcctgt
   103501 actacccctt gttggtcccg agggacggag gaggctaagt tagccgaaag atggttatcg
   103561 gttcaaggac gcaaggtgac cttgcttttt cagggtaaga aggggtagag aaaatgcctc
   103621 gagccaatgt ccgagtacca ggcgctacgg cgctgaagta acccatgcca tactcccagg
   103681 aaaagctcga acgaccttca acaaaagggt acctgtaccc gaaaccgaca caggtgggta
   103741 ggtagagaat acctaggggc gcgagacaac tctctctaag gaactcggca aaatagcccc
   103801 gtaacttcgg gagaaggggt gcctcctcac aaagggggtc gcagtgacca ggcccaggcg
   103861 actgtttacc aaaaacacag gtctccgcaa agtcgtaaga tcatgtatgg gggctgacgc
   103921 ctgcccagtg ccggaaggtc aaggaagttg gtgacctgat gacaggggag ccggcgaccg
   103981 aagccccggt gaacggcggc cgtaactata acggtcctaa ggtagcgaaa ttccttgtcg
   104041 ggtaagttcc gacccgcacg aaaggcgtaa cgatctgggc actgtctcgg agagaggctc
   104101 ggtgaaatag acatgtctgt gaagatgcgg actacctgca cctggacaga aagaccctat
   104161 gaagctttac tgttccctgg gattggcttt gggcctttcc tgcgcagctt aggtggaggg
   104221 cgaagaaggc ctccttccgg gggggcccga gccatcagtg agataccact ctggaagagc
   104281 tagaattcta accttgtgtc aggacctacg ggccaaggga cagtctcagg tagacagttt
   104341 ctatggggcg taggcctccc aaaaggtaac ggaggcgtgc aaaggtttcc tcgggccgga
   104401 cggagattgg ccctcgagtg caaaggcaga agggagcttg actgcaagac ccacccgtcg
   104461 agcagggacg aaagtcggcc ttagtgatcc gacggtgccg agtggaaggg ccgtcgctca
   104521 acggataaaa gttactctag ggataacagg ctgatcttcc ccaagagttc acatcgacgg
   104581 gaaggtttgg cacctcgatg tcggctcttc gccacctggg gctgtagtat gttccaaggg
   104641 ttgggctgtt cgcccattaa agcggtacgt gagctgggtt cagaacgtcg tgagacagtt
   104701 cggtccatat ccggtgtggg cgttagagca ttgagaggac ctttccctag tacgagagga
   104761 ccgggaagga cgcacctctg gtgtaccagt tatcgtgccc acggtaaacg ctgggtagcc
   104821 aagtgcggag cggataactg ctgaaagcat ctaagtagta agcccacccc aagatgagtg
   104881 ctctcctatt ccgacttccc cggagcctct ggtagcacag ccgagacagc gacgggttct
   104941 ctgcccctgc ggggatggag cgacagaagt attgagaatc caagataagg tcacggcgag
   105001 acgagccgtt tatcattacg ataggtgtca agtggaagtg cagtgatgta tgcagctgag
   105061 gcatcctaac agaccgagag atttgaacct tgttcctaca cgacctgatc aattcgatca
   105121 ggaactcgcc atcgattttc attgttcaac tgtttgacaa catgaaaaaa ccaaaaggtc
   105181 tccgccctac ctctctatct atccaaggga tggaagggcg gagacctttt gtgtcccttc
   105241 cagtcaaaga attggggccc cacaatcact agccaatatg cctttctctc atgcctttct
   105301 tcgttcatgg ttcgatattc tggtgtccta ggcgtagagg aaccacacca atccatcccg
   105361 aacttggtgg ttaaactcta ctgcggcgac gatactgtag gggaggtcct gcggaaaaat
   105421 agctcgacgc cagaatgata aaaagcttaa cacctcatat tttactttta aaatatgaaa
   105481 aaaagaaaat aaaaatcgaa aatgcaaagg tcgtcttatt caaaacccca attatgacat
   105541 ctcctctctc ccacttcaca cctcggaacg cactgttctt atagagagag gcgctttcgc
   105601 atcttcttaa cccgaaatgg ctgaggagag gaaagggtcc cttttgagag ggtactcccg
   105661 ggaacagatc cagtggagac gagatagggt agggcctgta gctcagagga ttagagcacg
   105721 tggctacgaa ccacggtgtc gggggttcga atccctcctc gcccataacc ggcccaaaag
   105781 ggaaggaccc ttcctttacc tatgggggta ggaaaatcat gatcgggata gcggacgcaa
   105841 agctattgaa cttgggtatg gtcttttgtc gaaatagaat ggtcttatcg tgaataagta
   105901 tatcattaca tatagtaacc ggggatagta gcatagcaaa aaagtgttcc tcatcattaa
   105961 tatgtttgct cgcggtaatt gtgtcctatc gggatgcatt tttgatgcac ttctagtaca
   106021 tcatctgata attcttaatt ggctagttgt aaatagccct ggggctattt acaggggatc
   106081 tacgccgagg tattgacggt gattctcaaa tatcgtagaa cagaatgtga tacgatgaga
   106141 tagaatgcaa tagaaacaac gacaaggaac aggttaccta ctcctaacgg tcaaagcgag
   106201 ccctttaatt caattcttca ttctttaatt aagaatgaat caaatctccc caagtaggat
   106261 tcgaacctac gaccagtcag ttaacagccg accgctctac cactgagcta ctgaggaaca
   106321 acgggagatt cgacctcata gagttcaact cccgttctca acccatgaac actatgagtc
   106381 cgaagcttcc ttcgtaactc ccggaacttc ttcgtagtgg ctccgttcca tgcctcattt
   106441 catagggaac ctcaaagtgg ctctatttca ttatattcca tctatatccc aattccattc
   106501 atttaatatc cctttggtgt cattgacata agagatgtca tttagagtct atatgtttct
   106561 atatatggaa agttaagaaa tcatcatata ataatcgaga aattgcaata gaagagaaaa
   106621 agggaggttt gtgatgattt tgaaatcttt tctactaggt aatctattat ccttatgcat
   106681 gaagataata aattcggtcg ttgtggtcgg actctattat ggatttctga ccacattctc
   106741 catagggccc tcttatctct tccttctccg agctcgggtt atggaagaag gaaccgagaa
   106801 gggggtatca gcaacaactg gttttattac gggacagctc atgatgttca tatcgatcta
   106861 ttatgcgcct ctgcatctag cattgggtag acctcataca ataactgtcc tagttctacc
   106921 gtatcttttg tttcatttct tctggaacaa tcacaaaaac ctttttgatt atggatctac
   106981 taccagaaat tcaatgcgta atctcagcat tcaatgtgta ttcctgaata atctaatttt
   107041 tcaattattc aaccatttca ttttaccaag ctcaacgtta accagattag tcaacattta
   107101 tacgtttcga tgcaacaata agatgttatt tgtaacaagt agttttgttg gttggttaat
   107161 tggtcacatt ttattcatga aatgggttgg attggtctta gtctggatac ggcaaaatca
   107221 ttctattcga tctaataagt accttgtgtc agaattgaga aattatatgg ctcaaatctt
   107281 tagtattctc ttatttatca cctgtgtcta ctatttaggc agaatgccgt cgcctattgt
   107341 cactaagaaa ctgaaagaaa cctcagaaac agaagaaaag ggagaaagtg aggaagaaat
   107401 cgatgtagaa acaacttccg aaacgaaggc gactaaacag gaacaagggg gatccaccga
   107461 agaagaccct tccctttgtt cggaagaaaa agaggatccg gacaaaatag atgaaacgga
   107521 agagatccgg gtgaatggaa aggaaaaaac aaaagatgaa ttccacttta aagagacatc
   107581 ctataaggat agccctgttg acgaagattc ttatcttgat gggtatcaag agaattggga
   107641 attgggaaga cttaaagaag aaaaaaaaga aaagacccat gcctatttcc ggtttgaaaa
   107701 acctcttatg actttttttt tcgattataa acgatggaat cgtccattta gatatataaa
   107761 aaatgatcta tttgaaaatg ctgtacgaaa tgaaatgtca caatattttt tttatacatg
   107821 tccaagtgat ggaaaagaaa aaatatcttt tacgtatccg tcactaaaaa tttattataa
   107881 aataattata aaataaaaag attaataaaa atattaatac ataagataaa tacaagaata
   107941 gataagacga aattcgtcca cctcccatat atttaatccc ttctcccata aataaacttg
   108001 caaccccaac cccatttata attccatcaa ttatacgtct atcaaaaaac tgaatgagtt
   108061 cggctaatct tcttatactc atgattaaga ctctagtata aaaaatgtct atgtaaccac
   108121 gattatatga ccaattgtat accacttttt ttatttggtc caagatgatt cttttaggac
   108181 ccctttttac aaatgaattg attaagtcca aattcttgaa agatgaataa acagacccat
   108241 ataaaatgga tgctataaat agtccaaaaa gagctatact tactgaaaaa attgcatttg
   108301 taaaaaattc ataccaattc atagaatagt ttgaattttt attcaaaagg tttctcgatg
   108361 gaattaacca tttcgataat atatcaaaat ctactactcc ttgatcaaaa tcaattccta
   108421 ttgatcccat gaacaaagta aatagtgtca atataagaag aggaaatagc atagtattgt
   108481 ccgattcgtg aggatacatg taagtgtatt tatttataaa agaagtactc aagtatcgca
   108541 ttcgattttt tatattatca ttaatttgat atgtatcctt tgaaaaaaag aagaccttat
   108601 tattaattgt tgataaaagt aaatttctat tgactacttt cggtactgct tttccccata
   108661 gagatatgga atagaatgaa ctatttttag tactactata atttttaaaa tgaacacgca
   108721 aatgcccatc aaaggttagt aaatacattc gaaacatata aaatgcggtt aatcccgctg
   108781 taaaacaagc tattattgca aaaattggtg aatacaacca actatcatta ataatttcat
   108841 ccttggacca aaaacaagca agaggcggaa taccacaaag agaaagtgta cctaataaga
   108901 aagtagttct tgtaattgga acatatcttg ttaaaccgcc cataagaacc atattctgac
   108961 ttttatcggg tgaatatcca acaataggtt ccatagaatt aataatggat ccagatccca
   109021 aaaacaataa agctttagaa taggcatgag ttattaaatg gaataaggca gctcgataag
   109081 agcctatacc tagagctaac ataatataac ccagttgaga cattgtggaa taggctaaac
   109141 ttcttttaat atctctttga gcgagagcca aagtagctcc taatagtact gttattatgc
   109201 ctattaaaga aacaaaattc attacgtaag gtataactct gaaaagagga agaagccgag
   109261 ctacaagaaa aattcccgct gctaccatgg tagcagcgtg tataagagcc gaaatagggg
   109321 tgggcccctc catagcatca ggtaaccata tgtgaagagg gaattgtgca gatttagcaa
   109381 ttgcgccgac gaataataaa aaggcgcaga gagtaacaaa tgtagaattg accccattac
   109441 tatggatcaa gttattaact attttgaaca aatcccgaaa ttctaaactg ccagttatcc
   109501 aataaaaagc taagattcct aataataaac caaagtctcc tacacgatta gttataaagg
   109561 ctttttggca agcacttgct gcaaccggtc gtgtaaacca aaaacctatt aataaatatg
   109621 aacacattcc cacgagttcc caaaaaatat aaatttgtat caaattggaa ctagtaacta
   109681 atcccaacat ggaagtatta gaaaaactca tataagcaaa aaatctcaaa tatccttgat
   109741 catgagacat ataattgtca ctataaataa gaaccatgat tccaacagta gtaattagta
   109801 ttaacataat agaagtaagt ggatcgatca agtgtccaaa ctctaaggaa aaatcattat
   109861 tgatagtcca agaccataaa tattgataaa taaaacttcc atttatttgc tgaatagaca
   109921 gactggccga aaaggccata gttatactta gcagtaaaac actagtaaaa ccccacatac
   109981 gacgaatatt ttttgttgct ataggaataa acagaagtcc aaatcctatt gacatagtaa
   110041 ctggaagtgg aagaaagggt attatccatg cgtattgata tgtttgttcc ataaaaaaat
   110101 atttgttttt ttattgttat aaatttaatt gtttcaaatc caccaaccaa aagaacaata
   110161 ataaaagaaa tcaacaaaaa aaaattatta tatatttcat ttagccctag atatatgtga
   110221 tatggcatag gtatatatac atggatacgt atatataatt cataatcttt tggtatattt
   110281 tgtatatatg tatatattta tttttacata tttacatata tattatataa ttatatagaa
   110341 ttatatttct attattatga tatgttttac atgttttgaa caaagtattt attatccatg
   110401 ggataagtat ggataatgac gaaaaaacga tctaaatata tgtctttcac atacaataat
   110461 aaaaatttag tattttattt ttgaatggcg gttccaaaaa aacgtacttc tcgatcaaaa
   110521 aaacgtattc gtagaaatat ttggaagaag aagggatatt taacggcagt aaaagctctt
   110581 tctttagcta aatcggtttc tactgggcat tcaaaaagtt tttttgtgca acaaacaagt
   110641 aataaaattt tggaataatc taaatcgaca tacgattaag aacttaaaaa tttttaagat
   110701 attttttaag atataatgat tcacattaac taatgtattg aatgtattta actccttaat
   110761 atcaatatta gtaagaacta actgctgtgg cgtgttatat agtaaataat aataataatt
   110821 cttatgttta ctggcctctt agtatagtac taagtattct aatttttctt tatcaattaa
   110881 atattctatt gtgaaaattt aattgataga gaaaaagttt tttgttatat gcctagccca
   110941 aaacctaatt agaagtatag ttactagata gtatttataa gaaattacga agagtattat
   111001 taatgatact aaggtatcga aattattaga aaaatgcctc gaatcaaatt atgataaata
   111061 tgacattttt tttttttatt aatctttatt aattttcaat acattgatta aaaaatcatc
   111121 taaaaaaaaa aaaaaaaatg atttttaatt ctataactcg accctcggcc cggaacaaaa
   111181 ctatctaatt ctgactgttt tggtataact ctatttttac attctaaact agatacatga
   111241 aagttgattc ttaaagctaa accctacggc gatacttagt aaacattcaa atattaattt
   111301 aaataagtct tttttcatcg gttctaacgt ttactaacta tattgaatcc ttgaatcttg
   111361 accatttaac atgaattgat tattatttat taatatttca aataagccgc catggtgaaa
   111421 ttggtagaca cgctgttctt aggaagcagt gctagagcat ctcggttcga gtccgagtgg
   111481 cggcatcccc taaaagggac acagtggatc ctataatata tttaattctc gattttaatt
   111541 ctataatgga gaacccccgc cctttttatg atatttgcaa ctttagaaca tatattaact
   111601 catatctctt tttcgattat tttaattgtg attacgattc attttatgac cttattaatc
   111661 cacgaaatcg taggattacg caattcatcg gaaagaggta tgatagctac ctttttatct
   111721 ataacaggat tattagttat tcgttggatt tattcgggtc attccccgtt aagtaattta
   111781 tatgagtcat taatcttcct ttcatggagt ttctccatta ttcatatgat tcctaaaata
   111841 cgaaataata aaaattattt aagcgtaata accgcgccaa gtgctatttt tacccaaggt
   111901 ttcgccacgt cgggtctttc aaccgaaatg catcaatccg ctatattagt acccgctcta
   111961 caatctcagt ggttaatgat gcacgtaagt atgatgctat taagctatgc agctctttta
   112021 tgtggatcat tattatcagt cgctctttta gtcgtgacat ttcgaaaaaa catcgatatg
   112081 ttttttaaaa gcaagaattt agtaattaaa tcatttgttg ttggcgaagt cgaatatttg
   112141 aatgataaaa gaagtgtttt taaaaacact tcttttattt catttcgaaa ttattacaaa
   112201 tatcaattga ctcagcgttt agattattgg agttatcgtg tcattagttt aggctttacc
   112261 tttttaacca taggcattct ttctggagca gtatgggcta atgaggcttg gggatcttat
   112321 tggaattggg accctaagga aacttgggca tttattactt ggatcatatt cgcgatttat
   112381 tcacatacta gaacaaataa aagtttacaa gatacacatt cggcacttgc ggcttctata
   112441 ggatttctta taatttggat atgttatttt gggatcaatc tattaggaat aggtttacat
   112501 agttatggtt cattcacatt aacatctaat tgaataaaca atacataaca taagaacatc
   112561 atctcatatg tatctcgagt ttttgcgaac cattttattt ctggagtcaa atggttcgca
   112621 aaaactcgag atacatctca ttacaactct aattcacttt attttacaga attataagac
   112681 ttgccgtctc attaataaaa actatctata aaaaataatt agataagata tcttgtacct
   112741 tgtcaactga tagtaagaga atgaaatcgg gataaatacc aatacctatt attggtaaaa
   112801 agagacagat cgaaacaaaa agttctcgtg gtccagaatc cacaaaatta gaatttggaa
   112861 cattgaataa cttgtatccg tagaacatct gacgtaacat agataataaa taaataggag
   112921 ttaatatcat tccaattgcc attccaaaag taattagtac ttttggaatt aaaagatact
   112981 ttgagctggt aattattcca aaaaatacta ctaattctgc aacaaaacca ctcatccctg
   113041 gcaatgcaag agaggccatc gaaaaactac tgaacattgt aaatattttc ggcatcggga
   113101 cagctatccc ccccatttcg tcgagagaaa caagaggtat tctatcacaa caggttcctg
   113161 ccaagaaaaa aagtgcagca ccaataaatc catgagaaag tatttgtaga atggctccat
   113221 ttagtcccat gttggttatg gaaccaattc ctataattgt gaaacccatg tgagatacag
   113281 aggaataggc tattctcttt tttaaattgc gttgaccaaa agaggttaaa gccgcataga
   113341 ttatttgtat tgttcccact atcaccaacc acggagaaaa tatggaatga gcacggggta
   113401 ataattccat attgatccga atcaatccat atgctcccat ttttaataaa attccggcaa
   113461 gaagcataca tgtactgtaa tgtgcttctc catgggtatc tggtaaccat gtatgtagag
   113521 gtatgatcgg tgatttgaca gcataaacaa taaggaagcc aaaatagaat attatttcca
   113581 atgccatagg atatgattga ttagcaagtc tttcaaaatc taatgttggt tcagtggagc
   113641 catataaacc catacctaga actcctatta atagaaaaat agaacccccc gcagtgtaca
   113701 aaataaactt tgtagccgaa tataagcgct tttttcctcc ccacatggat aaaagtaagt
   113761 aaacaggaat taattctaac tcccacatta taaaaaaaag taaaaggtct cgagaagaaa
   113821 atgatcctat ttgaccactg tacattgcta acataaagaa atggaataat cgtgaatttc
   113881 gagtaactgg ccaagccgct aaagtagcta aagtagtaat aaatcctgtc agtaaaatgg
   113941 gtcccacgga aagcccatcg attcccagtc tccagtgaaa atccaaaata tttatccatt
   114001 tccaatcttc ttccaattgg attaagggat cgtccaattg gaaatgataa cagaatgcat
   114061 aggtcgttaa aaggagttct aataagcata tacatatagt ataccatcta aacaccttat
   114121 tccccttatg gggaagaaaa aaaatggaag aacctgcgaa tataggcaaa acaacaagta
   114181 ttgttaacca aggaaaatga ttcgtgataa agacaagata cgctttgacc agaaaagccc
   114241 gtgctcggaa taatatattg attttatcga gtacgggctt ttgtcggtaa atgaggaatc
   114301 aaatgattca agtggagttt ttgtaacgta tcaattaata agatagaccc atgctgcgag
   114361 ttgtttcatg ccataaataa acacggacac tcaaaaagtc tgtcgggcaa gcggattcac
   114421 atctcttaca acctacacaa tcctcggttc ttggtgcgga agcaatttgt ttagctttac
   114481 atccgtccca aggtatcatt tccaatacat ctgtggggca ggcgcgcaca cattgagtac
   114541 accctataca tgtatcataa atttttactg aatgtgacat taaatctata aattcccgtt
   114601 ttgaacataa aaaattttcg atctggtatg ctaaaaataa atggtagtaa attaattata
   114661 tgtttatatt gtagacacca gatgaatcaa tgatttatta atttttttaa gaatcaatat
   114721 atttctaaat ttgttcatga aaaagtgcca agatactttg atttctcttt caacaaccac
   114781 agtcatacaa tacaagtcgc acatctgaat ttaaattggt caacaaataa tacaatattt
   114841 aattaatatt aatggaattt taattctatt ttaaattcaa ataaatctaa caaattaata
   114901 taaattatta ttttattatt atataattta tataatgaaa atcaatgatt acataatgaa
   114961 tgattacgac taatttaatt attcaacaaa tttgcttgat tgatacgagt tgattttttg
   115021 ttatgatgga tcgatgaaac aatagctaat ccaatagcgg cttcagctgc tgcaatagct
   115081 ataacaaaaa ttgagaaaat gtctcctttt aattggcgac tatcaaataa atcagaaaat
   115141 gttacgagat tgatattaac tgaatttagt ataagctcaa gacacataag tgctctaacc
   115201 atgtttcgac ttgtgattaa tccatagata ccgatagaaa ataaatagac actcaaaaaa
   115261 agtacatgct cgaacatcat tgactaattc ctcatcaatt tagattcatt taaatatgaa
   115321 taacaattca actgatttca ttgactagat atagaacaaa atattacaga acaatagaag
   115381 gtattggcaa tagatttaac taaaaacctt aaaccttttt tattttattt caaatctcta
   115441 attctaaaaa ttttttaaat cataagtatt tatgattgac gagccatagt aattgcacct
   115501 attaaagaaa ctaaaagaat tatagaaatg agttcaaatg gaagataaaa atctgttgat
   115561 aaatgaattc caatttgttg aacataactt attaggtcct gttctagaat ctggtttgat
   115621 cttgtagtcc aaagaattcc gtaccatgac gtatctggga tagtaataat tagtaaaaaa
   115681 aaaatacttg tacaaaccag tgaagtaacc ccatctccaa gggtccaaag gcgggaaaca
   115741 ttggaatatt ctgagccatt tatgaacatt acagcaaata tgattaagac atttatggct
   115801 cccacataaa taagaagttg tgcagcagct acaaaataag aattcgatag aatatagaat
   115861 aaggatatac aaacaagaac caatcccaac gaaaaggcag aataaattgg attggtaaat
   115921 aatactattc ccaggccccc aaatataaga actgatccca gaaatactac aacaatatta
   115981 tgtattgatc caggtaaatc cattatgtat gaaataagaa aataaataaa taaatcgaaa
   116041 gatttcatga ccttactgaa tagtccagga agtaaaaatt agtctatttt tttaattgtt
   116101 tatgatacgg ttcctaaata aaatcttaat gtagtaatgc agtatcgatt gtaatataga
   116161 tttatgtaga tatagataaa gttattgggc caactcaact ttttcatttt aatttattca
   116221 gaagaaaaga agagttggaa tcttatattt ccaaataaaa acgaaaaata ttaaataaac
   116281 ccgctattct caacaatcaa tagttatcgt tttactttta gttacattga ctaaaaaaaa
   116341 aaaaataaat aaagaagttt ggatcctttc tatcaaaata gaaaaataaa atcttactaa
   116401 ttggtaattg ttcttgaatc aagatattta cctttgtcta tttttatttg agtcgaattc
   116461 ataactgttt gaattgtgta gtctccaatt actgacattg gtaaccgacc caaagcgatt
   116521 tgattataat tcaattcgtg acgatcataa gtagaaagtt catattcttc agtcattgat
   116581 aaacagttag tgggacaata ttcaatacag ttaccacaaa atatacagac accaaaatct
   116641 atactatagt taagcaatat tttattttta atatctcctt caaatctcca atcaacaaca
   116701 ggtagatcta tggggcacac acgaacacat acttcacaag caatacattt atcaaattca
   116761 aagtggattc gaccacggaa acgttctgat gtgatcgact tttcataagg atactgaata
   116821 gttacaggta aacgatttgc atgggataag gtaattatga aactttgacc aatatacctt
   116881 gcggctcgta ttgtttgttg accataattc atgaacccag tcaccatagg aaacatattg
   116941 tagatatcca cgaataagtt gatgtttctt tctcttgttt aagagaggtt atgagtctag
   117001 aataccatta tcgtattgtg ttatttatag tgaaataagt tgggaagacg ttgtcaataa
   117061 taaattacct agagaaatag gtaaaagaaa tttccatcca agatttaata gttggtccat
   117121 tctcatcctg ggtaaagtcc atcttgttgt gatagatata aaaagaaaca aataagcttt
   117181 agctaatgta ataaagatac caattgtcat tccaaagact ctagcaattt gatttattcc
   117241 gaaaagttca ggaacagata tgtatggaat agataaattc cacccaccta aataaagaat
   117301 tgttacaaat aatgaagaaa ctaagagatt tagataagaa gcaatataaa ataaaccata
   117361 tttgatacca gaatattcgg tttgataacc tgctactaat tcttcttctg cttctggtaa
   117421 atcaaaaggt aatctctcgc attctgctag agaagaaatt agaaaaacga taaaccctat
   117481 aggttgacgc cacatattcc acccccaaaa accatatttt gactgcgcct caactatatc
   117541 aactgtactt gaactgttcg ataatcatag tcgataataa cataactgtt cgcaccgcta
   117601 ttccaaaacc gtacatgaga cctcagcttc atacggctcc tctatggccg cgtacaaata
   117661 aatgtaagga ctggttcggt attattatag gtatctttgt ggggtggggt agatagaata
   117721 aaaataccgt gtagagtccc aaaaattaga ccaatggaat tctgtctgct agaataaaaa
   117781 aaagggcgct tccgaattga tctcatccct tataattaaa tcttccgtaa taacttaatc
   117841 tttcaataaa atactcgtta tatcaagaga taaaaagaat tagacattct ttactgaatc
   117901 ataaagaata agaatttcat atatacatat atatttggta tagatgttag gaaaaaataa
   117961 ataaagatct tttttatatt ctatttcttt tgttcctgtt cttctttctc ataagaggta
   118021 ttcctgagaa taaaggatta attcgttctt gatagttatt tcttgaatca gtgactagga
   118081 gcatactcta gatcggaatc gtggggaagt actgcttgat catttctacc aacttaaagc
   118141 ccctatcatc ttatgattcg ttttatgtgg aaatacttat ttttttatac cttacattat
   118201 ctctattact aatcctttgt gtaccttggt gttcctaacc gtccactgat ttttgattga
   118261 tctcctgtat ggtaatacat acaagacagt aatcccatac agttgatctt ttgtacccgc
   118321 ttcaagatat gatgagaatc tcaatcttgg gataaagagt ttatactcct taatgtttac
   118381 ttctgcttta ttcttgtata tagggaatga tattttatct ttttactaca cattgataag
   118441 ctgttttgtt ttactcatat aactatctgg tttaactcat cgacctgaat aactctgatg
   118501 aataaaaaaa taaaaatatc tatatctatc caatacatta attcctcttt cctttatttc
   118561 atttttaggt caaagttcat gttctaacga atcacacgta gagatattga taacacacat
   118621 agagttaatg gtatttcata actaatagat tgagccgcag ctcgcaagcc acctaaaaaa
   118681 gagtatttat tattcgatac atatcctgat ataagaagcc caataggagc aatacttgaa
   118741 atggagatcc ataaaaaaac acctatactg agatcagcta aaacaagtcg atacccaaaa
   118801 ggaattatta aataacttaa tacaattgat atgactgcta tagacggtcc gatactaaac
   118861 aaacgaatat ctcctctaga tggtaggagg tcctctttaa aaagtaattt agtcccgtcc
   118921 gctagagctt gaagaattcc caacgggccg gcatattcgg gtccaatacg ttgttgtatt
   118981 gctgcggata tttctctttc taaccataca attactagta ctcctattat gattcccaat
   119041 ataagggtca aagcagggat aaatagccat atgagttcat agacttcttt taaggattct
   119101 gatttagaaa aataattgat agtttgtgct tctgttgtgc caattatcat ttcaacggtc
   119161 aacttctccc ataatgatat ctatactacc tagtattgtc atgatatcag ccaatttcat
   119221 tcttttaatt agctgaggaa gaatttgcaa attgataaaa ccgggcggac gaattttcca
   119281 tctccagggg aaaacactat tatctcctat caaataaatt cctaattctc cctttggggc
   119341 ttctactctt acataaagtt cttgttttga caattcaaaa ttaggcgaag gttttttact
   119401 aatgaatcta tattcaaaat cattcaattc ggaattcctt gctctatcta agcgccgaat
   119461 ttctaaattc tcatagggtc ctccgggaat tccttctaaa gactgttgaa taatttttat
   119521 ggattccctc atttcgccaa ttcgtactaa ataacgagct aatgaatccc cttctttttg
   119581 ccattggact tcccaatcaa attcattgta acattcataa ttatcaactt gacgaagatc
   119641 ccattggatc ccagaagctc gtaacatggg tcctgataag ccccaattta gtgcttcttc
   119701 tccaccaata atgcccactc cttcaactcg ttccaaaaaa atgggattcc gcgtaataag
   119761 tttttcatat tcaacaacac tcgttaaaaa ataatcgcag aaatctaaac atttatctat
   119821 ccaaccatga ggtagatcag cagctattcc tccgatgcgg aaataattat gcatcattcg
   119881 catacctgtg gcagcttcga atagatcata tagcaattct ctctctctga aaatatagaa
   119941 aaagggagtc tgcgcaccga tatccgccat aaaaggccca agccataaca aatgcgaagc
   120001 tacacgactc agctctagca taattactct gatatagctg gccctttggg gtacttgaac
   120061 atttcccaat tgttctggtg catttactgt tattgcttcg gtgaacatag tagctaaata
   120121 atcccaacgt gttacataag gaagatattg tataattgtt cggttttccg ctattttttc
   120181 catccctctg tgtaaatagc ccaatacggg gtcacagtca ataacatctt caccgtcgag
   120241 agttataata agtctaagaa caccatgcat cgatgggtga tgagggccca tattgactat
   120301 cattagatct tttcttgtag ccggtacagt catatctttt ctttcctaat tcattattcc
   120361 atgaatttct caaaacgagg tttataaaaa taaaaaccta aaaaaaattt tcaaatgaat
   120421 cctcaaaatt aacgagtttt tagctcccga atatctaact gactaattaa ttttttataa
   120481 cttactctat ttttctttga caaataagcc aacagccgtt gacgttttcc cagaattttt
   120541 cgtagacctc tttgagataa aaaatctttt ttgtgcaatt ccaaatgcga ggtgagtctc
   120601 cgtattttat tggtgaaact gaatatttga aattcaacag accctttgtt ttcttctttt
   120661 tcgtcttgca gaataactga aatgaatgaa tttttgacca taaaaaaatt tttctatctt
   120721 tttatttttt atagatttta ccgatcagga aaaataataa ttaatattat attatgttat
   120781 gattatgtca gtcattttaa tctgatataa acaaaagttt agatttattc atacttttta
   120841 ttctatcgaa atcccatttt tatttcaaac ataaaatagg atttcgatag aataaaatat
   120901 aatacattta cacattcacg aaagagagtg attttttttt ttttttactt aataaagatt
   120961 ccactaattt attattccta gatccaaaaa taaataaata tcatgtacta aaatgtaaca
   121021 tatgcatatg tacatctttc gccatatatc aaatatgtta tgtcaggtga tatataggaa
   121081 atataataat agtttcttaa cttattctgg attggggata catatatatc cttgacatac
   121141 taaaacgact gctgttatgg gtatcaaacc agtaacgatt catacaagct aaatcctcta
   121201 atcggtaatt aggccaaaga aataatttta atttaataaa gttgtttgca tctctattaa
   121261 gatgcttgtc ctcattaaaa aattgtccac agtttattat tttgttttcg ttgcaaaatt
   121321 ttggattttt atctatatca ttccaattcc agaaattgaa acaaattaga attctcaact
   121381 ctctccgacg tcgatgagat agaatatgtt caggaacaag aaaattataa ttattttttt
   121441 tttcttcatt cacaagcata tcgctatgtt gtgcaatgga tttgtctaaa ttattcttat
   121501 caacatttcg tttttttatg aattttttat tagttttaac tttatcaact aatgaaatac
   121561 ttatggtttg atagataata aattgcccat ccctttttat agataaacga actggttcga
   121621 taattaatat tcctcttttt atcaattctg taagagcaag atccttttga atcagcatta
   121681 catccagaca catttctcct ctttgaatcg aggctatagt aatttgcttt gcatttgtca
   121741 atctaagtaa gagacaatat accttaatat tattgatcat tctttgactc aaagaatcat
   121801 cccatcttaa ttgaaaaagt aaatattttt ttagtaacaa atctagttct gcttccttag
   121861 attctttttt atttctacgt tttttaatgt ctgatcccgc ccgattctct tcaacatctt
   121921 ttttttcgtt ttgttttcct agatcatatc caagatattt tggatattgt tgtttgtttt
   121981 tttcttggtt agaattttct aaatcaatat attctttttg attagataat atgggaaggt
   122041 tttttttttt ttttatgttg atgctttcat attgactaat cttttcattt ttatgaaaat
   122101 ctaaaagaag aaattggatt ggtataatcc atggtttaat tttatatgtt tcaaaaagta
   122161 gtgcaaattc tggtaagaac ccagatttta gttttgctat ggtagaatta tgatataacc
   122221 ttttttgatt cattcccatc caatcaaaaa agtttttttt ttttttgtat aaatttattt
   122281 ctttatgaaa tgaaatatct ttttttttca ttttgttttt atacttatta gtttgagtct
   122341 tagtattttt attaatattg ataccaatat gcgcattggt ccaagtctcg atatcaatat
   122401 tttttataag acaaaaatgg agaattttac aatcaaaata ttttctatcc cgatttatat
   122461 tcgtatcaat aggatatctt tcctctagat aatcactaat agttgtactt accaatagat
   122521 aaaacgcgtc ggatttcgat gtattgaaat tatatagata tggaatttcc cggttctcct
   122581 ttactcgtac tgttgatcca taaaaatagg agtttttctt atccccataa ttaatatatt
   122641 cataattcat atatttatgt gataaaagat catatctgta gtgtttttta accaattttt
   122701 tttttgtgaa cgaaaccgtt acggaataat cttcttttac ataatgactt aattggtctt
   122761 ttttgttttc atatgaatta aatttaattg agtctttatt tttaatcata cgaagttgat
   122821 tgactctatt tcgccatttt ttcgggacta atcgagacca tttgatccgg gaaaaattgt
   122881 attgataaaa accctttaac cagtttttcc agtcattcat tccagacttt ttaattttat
   122941 tatgccttga tttgtaatca aatagtcctc gtgttataca ataatctttt attttatccc
   123001 taagataata atgggtttca tgatcttgaa atatatattt caagttatac ttattaagta
   123061 attgggtttg tgataatttg taaaatacat atgcttgaga caagcaaata taactattta
   123121 aatttttatt actaatatta gtatttgaaa cccacttttt tatagttgaa atgaagttca
   123181 ttctatttgg atttatttca tcaatttttt cttgatttgt ttcatggttg taagtgtatt
   123241 tattgataat tttttttttt gattcaaaaa aaagttgtat attgattcgg ggaatgttta
   123301 tggcacatag caagatatcc atgtatattt tttcaatgaa aaattttata aaaaaatgtg
   123361 atttacgtat taatcgtata ttgtttcttt ttaatatctg ccaactagat ttctgtgatt
   123421 ctgatccttt tcttttatca tcataggtta aaactgtttt tttattgtct tttgtgattt
   123481 gttctatttg attcttggtt gtgattatcc tatcataaag atctttcatt tttttttcta
   123541 tgagtgaata atttgtccaa ttcatagatc gaattggtat ggtcccttca tggttaattt
   123601 tattatttat ttttgaatct tttccatttt tgtttggttt atagactttc accaattcaa
   123661 ataaaaaaat cggatttact ttttctttca ttattcgctt tataacaaga gctgttttta
   123721 tgacccattc ttttttttct tttaaaattt gtagagacca ttttcctctt tcctttaaga
   123781 cccttagaac gagaaaaaat tgttttttta gctttctaat ttttattttg aattctttaa
   123841 aaatgggttc aaaaaaagaa aattgttttc ggggagaacc aaagggaagt tccgtttcca
   123901 ttccccatac tgttaaaaaa taaaaagtgt ctttttttac ttgttttttc attgaatcta
   123961 tataatgaga tcgtacctta gatctttgtc ttcgccaagg tttcagacaa aaaggaaata
   124021 aaatctttat ctgaattccg tctgttaacc aatcttttgg aaattctgtt tctgataatt
   124081 gaacaccatt ataggtgcac ttaatgtgca tttctcgatt ccatttcttc aaatcctcgt
   124141 accattcagg aaattggaat aataacatac ggcccatatt tttagctatt atcaatgaag
   124201 gtaatacaat atattttcta agaaaagatt gtgttactaa catcaaacct cttataactt
   124261 gagcaaatgg aatgttatcc caagtttctg ctattattat tcgctcattt tcctcttttt
   124321 tttcttgttc ttttgcccct tctttatcaa aatcaaaaga agaatcggaa atttgcgatt
   124381 ctgattcttt accgactcca tttctaaaaa tgaaatttat aatttcagaa agatcaaaag
   124441 aatcaaaaaa aaatgttttg tttattcgat ccaaaaaaag cggggaatta gcatttgctt
   124501 gaaacatttc ccaagtaacc gttttgcgtc tttgagcacg catggatcct tttattatat
   124561 cccgacgaaa atctgattgt tgcgagtaac gtatcaaagc cacttcttct ccttcattat
   124621 tattactagt attattaata ctagtaacag aattagtatt ctgattgtta tcagtaaaaa
   124681 ttaacacctg tttggctttt cttgaacgaa tctcataatc ttccgtcgat tcttcctcat
   124741 cttcttcctc cagctcttca ataaaaaaat catcggttaa tttgtatgac catcgagaaa
   124801 tttttttgct tatttctttt attccaatag atttattttt aattattgtt tgattatttg
   124861 ggtcggttgt aattacatcg aataaaaatt tcaagaattt tgattgactt tctgaatcaa
   124921 ttcttttaga cttcgatgat aatttcttat caaaatcaaa tgaattcttt ttattttcaa
   124981 attcttggga attattagga ataggaagta gaccatgaat cttatttatc caaaatattt
   125041 ttatggaatc ttttctagaa gtcattaaat catttatatt tgcgtgtgaa tcgaactttt
   125101 ttattattcc acgatatggt ccatttaaaa aaggatcata cgttttagac aagcattctt
   125161 tttcattttc atcattgtat agtctggccc ttttttcaag catgtctaga agaataaatc
   125221 ccttttcttt ttctagaact tttattcgac ttatcaattc attttttaag ttgaactttt
   125281 tttgttcatt ggtataaatc caataattat ataactcttg atgacttagt ttttttattg
   125341 tatataaaga aattttgcgt tctatcattt ctgaaaaagt tgataaactt gacggatacg
   125401 taaaagatat tttttctttt ccatcacttg gacatgtata aaaaaaatat tgtgacattt
   125461 catttcgtac agcattttca aatagatcat tttttatata tctaaatgga cgattccatc
   125521 gtttataatc gaaaaaaaaa gtcataagag gtttttcaaa ccggaaatag gcatgggtct
   125581 tttctttttt ttcttcttta agtcttccca attcccaatt ctcttgatac ccatcaagat
   125641 aagaatcttc gtcaacaggg ctatccttat aggatgtctc tttaaagtgg aattcatctt
   125701 ttgttttttc ctttccattc acccggatct cttccgtttc atctattttg tccggatcct
   125761 ctttttcttc cgaacaaagg gaagggtctt cttcggtgga tcccccttgt tcctgtttag
   125821 tcgccttcgt ttcggaagtt gtttctacat cgatttcttc ctcactttct cccttttctt
   125881 ctgtttctga ggtttctttc agtttcttag tgacaatagg cgacggcatt ctgcctaaat
   125941 agtagacaca ggtgataaat aagagaatac taaagatttg agccatataa tttctcaatt
   126001 ctgacacaag gtacttatta gatcgaatag aatgattttg ccgtatccag actaagacca
   126061 atccaaccca tttcatgaat aaaatgtgac caattaacca accaacaaaa ctacttgtta
   126121 caaataacat cttattgttg catcgaaacg tataaatgtt gactaatctg gttaacgttg
   126181 agcttggtaa aatgaaatgg ttgaataatt gaaaaattag attattcagg aatacacatt
   126241 gaatgctgag attacgcatt gaatttctgg tagtagatcc ataatcaaaa aggtttttgt
   126301 gattgttcca gaagaaatga aacaaaagat acggtagaac taggacagtt attgtatgag
   126361 gtctacccaa tgctagatgc agaggcgcat aatagatcga tatgaacatc atgagctgtc
   126421 ccgtaataaa accagttgtt gctgataccc ccttctcggt tccttcttcc ataacccgag
   126481 ctcggagaag gaagagataa gagggcccta tggagaatgt ggtcagaaat ccataataga
   126541 gtccgaccac aacgaccgaa tttattatct tcatgcataa ggataataga ttacctagta
   126601 gaaaagattt caaaatcatc acaaacctcc ctttttctct tctattgcaa tttctcgatt
   126661 attatatgat gatttcttaa ctttccatat atagaaacat atagactcta aatgacatct
   126721 cttatgtcaa tgacaccaaa gggatattaa atgaatggaa ttgggatata gatggaatat
   126781 aatgaaatag agccactttg aggttcccta tgaaatgagg catggaacgg agccactacg
   126841 aagaagttcc gggagttacg aaggaagctt cggactcata gtgttcatgg gttgagaacg
   126901 ggagttgaac tctatgaggt cgaatctccc gttgttcctc agtagctcag tggtagagcg
   126961 gtcggctgtt aactgactgg tcgtaggttc gaatcctact tggggagatt tgattcattc
   127021 ttaattaaag aatgaagaat tgaattaaag ggctcgcttt gaccgttagg agtaggtaac
   127081 ctgttccttg tcgttgtttc tattgcattc tatctcatcg tatcacattc tgttctacga
   127141 tatttgagaa tcaccgtcaa tacctcggcg tagatcccct gtaaatagcc ccagggctat
   127201 ttacaactag ccaattaaga attatcagat gatgtactag aagtgcatca aaaatgcatc
   127261 ccgataggac acaattaccg cgagcaaaca tattaatgat gaggaacact tttttgctat
   127321 gctactatcc ccggttacta tatgtaatga tatacttatt cacgataaga ccattctatt
   127381 tcgacaaaag accataccca agttcaatag ctttgcgtcc gctatcccga tcatgatttt
   127441 cctaccccca taggtaaagg aagggtcctt cccttttggg ccggttatgg gcgaggaggg
   127501 attcgaaccc ccgacaccgt ggttcgtagc cacgtgctct aatcctctga gctacaggcc
   127561 ctaccctatc tcgtctccac tggatctgtt cccgggagta ccctctcaaa agggaccctt
   127621 tcctctcctc agccatttcg ggttaagaag atgcgaaagc gcctctctct ataagaacag
   127681 tgcgttccga ggtgtgaagt gggagagagg agatgtcata attggggttt tgaataagac
   127741 gacctttgca ttttcgattt ttattttctt tttttcatat tttaaaagta aaatatgagg
   127801 tgttaagctt tttatcattc tggcgtcgag ctatttttcc gcaggacctc ccctacagta
   127861 tcgtcgccgc agtagagttt aaccaccaag ttcgggatgg attggtgtgg ttcctctacg
   127921 cctaggacac cagaatatcg aaccatgaac gaagaaaggc atgagagaaa ggcatattgg
   127981 ctagtgattg tggggcccca attctttgac tggaagggac acaaaaggtc tccgcccttc
   128041 catcccttgg atagatagag aggtagggcg gagacctttt ggttttttca tgttgtcaaa
   128101 cagttgaaca atgaaaatcg atggcgagtt cctgatcgaa ttgatcaggt cgtgtaggaa
   128161 caaggttcaa atctctcggt ctgttaggat gcctcagctg catacatcac tgcacttcca
   128221 cttgacacct atcgtaatga taaacggctc gtctcgccgt gaccttatct tggattctca
   128281 atacttctgt cgctccatcc ccgcaggggc agagaacccg tcgctgtctc ggctgtgcta
   128341 ccagaggctc cggggaagtc ggaataggag agcactcatc ttggggtggg cttactactt
   128401 agatgctttc agcagttatc cgctccgcac ttggctaccc agcgtttacc gtgggcacga
   128461 taactggtac accagaggtg cgtccttccc ggtcctctcg tactagggaa aggtcctctc
   128521 aatgctctaa cgcccacacc ggatatggac cgaactgtct cacgacgttc tgaacccagc
   128581 tcacgtaccg ctttaatggg cgaacagccc aacccttgga acatactaca gccccaggtg
   128641 gcgaagagcc gacatcgagg tgccaaacct tcccgtcgat gtgaactctt ggggaagatc
   128701 agcctgttat ccctagagta acttttatcc gttgagcgac ggcccttcca ctcggcaccg
   128761 tcggatcact aaggccgact ttcgtccctg ctcgacgggt gggtcttgca gtcaagctcc
   128821 cttctgcctt tgcactcgag ggccaatctc cgtccggccc gaggaaacct ttgcacgcct
   128881 ccgttacctt ttgggaggcc tacgccccat agaaactgtc tacctgagac tgtcccttgg
   128941 cccgtaggtc ctgacacaag gttagaattc tagctcttcc agagtggtat ctcactgatg
   129001 gctcgggccc ccccggaagg aggccttctt cgccctccac ctaagctgcg caggaaaggc
   129061 ccaaagccaa tcccagggaa cagtaaagct tcatagggtc tttctgtcca ggtgcaggta
   129121 gtccgcatct tcacagacat gtctatttca ccgagcctct ctccgagaca gtgcccagat
   129181 cgttacgcct ttcgtgcggg tcggaactta cccgacaagg aatttcgcta ccttaggacc
   129241 gttatagtta cggccgccgt tcaccggggc ttcggtcgcc ggctcccctg tcatcaggtc
   129301 accaacttcc ttgaccttcc ggcactgggc aggcgtcagc ccccatacat gatcttacga
   129361 ctttgcggag acctgtgttt ttggtaaaca gtcgcctggg cctggtcact gcgaccccct
   129421 ttgtgaggag gcaccccttc tcccgaagtt acggggctat tttgccgagt tccttagaga
   129481 gagttgtctc gcgcccctag gtattctcta cctacccacc tgtgtcggtt tcgggtacag
   129541 gtaccctttt gttgaaggtc gttcgagctt ttcctgggag tatggcatgg gttacttcag
   129601 cgccgtagcg cctggtactc ggacattggc tcgaggcatt ttctctaccc cttcttaccc
   129661 tgaaaaagca aggtcacctt gcgtccttga accgataacc atctttcggc taacttagcc
   129721 tcctccgtcc ctcgggacca acaaggggta gtacaggaat attcacctgt tgtccatcga
   129781 ctacgccttt cggcctgatc ttaggccctg actcaccctc cgtggacgaa ccttgcggag
   129841 gaacccttag gttttcgggg cattggattc tcaccaatgt ttgcgttact caagccgaca
   129901 ttctcgcttc cgcttcgtct acacctgctt gcgcggatgc ttccctctaa ggcggaacgc
   129961 tcccctaccg atgcatttta catcccacag cttcggcaga tcgcttagcc ccgttcatct
   130021 tcggcgcaag agcgctcgat cagtgagcta ttacgcactc tttcaagggt ggctgcttct
   130081 aggcaaacct cctggctgtc tctgcacccc tacctccttt atcactgagc ggtcatttag
   130141 gggccttagc tggtgatccg ggctgtttcc ctctcgacga tgaagcttat cccccatcgt
   130201 ctcactggcc gaccttgacc ctgttatttt ggggttatat ctagtattca gagtttgcct
   130261 cgatttggta ccgctctcgc ggcccgcacc gaaacagtgc tttaccccta gatgtccagt
   130321 caactgctgc gcctcaacgc atttcgggga gaaccagcta gctctgggtt cgagtggcat
   130381 ttcaccccta accacaactc atccgctgat tcttcaacat cagtcggttc ggacctccac
   130441 ttagtttcac ccaagcttca tcctggtcat ggatagatca cccaggttcg ggtccataag
   130501 cagtgacaat cgccctatga agactcgctt tcgctacggc tccggtgggt ttcccttaac
   130561 caagccactg cctatgagtc gccggctcat tcttcaacag gcacgcggtc agagataaca
   130621 ttctcctccc actgcttggg agctcacggt ttcatgttct atttcactcc ccaatggggg
   130681 ttcttttcac ctttccctca cggtactact tcactatcgg tcacccagga gtatttagcc
   130741 ttgcaaggtg gtccttgctg attcacacgg gattccacgt gccccatgct actcgggtca
   130801 gagcgtaagc tagtgatgct ttcggctact ggactctcgc catctagggt gcggcactcc
   130861 accgcttcac ctagcagcac gacgcttgta ttgctctccc acaaccccgt tttcgcggtt
   130921 taggctgctc ccatttcgct cgccgctact acgggaatcg cttttgcttt cttttcctct
   130981 ggctactaag atgtttcagt tcgccaggtt gtctcttgcc tgcccatgga ttcagcagca
   131041 gttcgaaagg ttgacctatt cgggaatctc cggatctatg cttattttca actccccgaa
   131101 gcatttcgtc gcttgctacg cccttcctcg tctctgggtg cctaggtatc caccgtaagc
   131161 ctttcctcat ttgaacctcg ccattaacgt taaggctatg ccatcctaag gtgctgctaa
   131221 agggaaggat cttatcaacg tccatgaatg ataaatcata gattgaactg ccgaatcgga
   131281 aaaattgggt gctatcatag tatcagctaa gttcacgggc tggagataag cggactcgaa
   131341 ccgctgacat ccgccacagg gtaaaccacc gcctctcggg cctcccctac ttattatacc
   131401 atagaggcca acgatagaca ataactcccc cccgaacaca gcttacaact ttcatcgtac
   131461 tgtgctctcc aaagagcaac tcttctcaaa atctcaaaag gtgctgagtt gcaatcccat
   131521 tctaaggatt cttgttttgt ggttccggag aatccagcta caggagaacc aggaacggag
   131581 ggctctcccc ctttttccgc tcgactcttt ggtcttaaga atgctggttt taagaacgag
   131641 tgattgccct tctccgaccc ttactgccca accggagagc ggacagctaa tgcgttccac
   131701 tcatttcatt gaacagggtc tatggtcggt ccgtgacccc tggatgccga aggcgtcctt
   131761 ggggtgatct cgtagttcct acggggtgga gacgatgggg ccggtccatg gatttgactt
   131821 ccttttgcta cattttgcta aagggttgaa gggagatagt gcatcaagct attcgcaagg
   131881 gccaacttga tcctcttccc cagggatccc agacgaggga accccaggag agccgccgac
   131941 tccaactatc gtccatgtac gatccatact agatctgacc aactgcccat cctacctcct
   132001 ctacgttctt gacagcccgt ctttttgtct cagtagagtc tttcagtggc atgtttcggt
   132061 cctcttcccc attacttaga aaaagtgagc caccggttca ggtacaagat actatcatta
   132121 ccgcctggac aattagacat ccaacccgta atcgcaacga cccaattgca agagcggagc
   132181 tctaccaact gagctatatc ccccgagcca ggtggagtat gcatgaaaga gtcatatgcc
   132241 tcttctattc ttttccctgg cgcagctggg ccatcctgga cttgaaccag agacctcgcc
   132301 cgtgaagtaa atcatcgcac ccacgatcca atgggagaga atcaatagat tctttttcgg
   132361 gagcgattca tccttcccga acgcagcata caactctccg tcatactgcg ctcttcaagt
   132421 gtgcttgttc ccctttctcc cttaccatgg caagtctttg tgaaataact ccaatgggaa
   132481 gaaaaaagaa ggcgttaaga gaccctcacc ctagacactc taagatcctt tttcaaacct
   132541 gttcccattt ctcttctcga gtcaagagat agataaatag acacatccca ttgcactgat
   132601 cggggggcgc tcatagtgac tgagggggtc gaagaccaag aagtgagtta tttataccaa
   132661 gcattcttct tatggctaga tccaatctcc tggtccctgc ggaaaggcaa aataatttca
   132721 cgttcttcct ttcgggaagg gaggattagg gaaatcctat tgattgctgc tttctccaga
   132781 cctccgggaa aagcatgaaa gaaaaggctc gaatggtacg atccctccgt caccccagaa
   132841 tgaaaggggc gatctcgtag ttcttggtct gtgaagatgc gttgttaggt gctccatttt
   132901 cccattgagg ccgaacctaa acctctgtgc tcgagagata gctgtccata cactgataag
   132961 ggatgtatag attctcgaga agagaggagc cgtggtggtc ccccccggac cgcccggatc
   133021 ccacgagtga atagaaagtt agatctccat tggatctcac cagaatcgcc ccatctatcc
   133081 tcctgaggag gagtttggtt tcaaactccg attcgaacag gaggagtacg ccatgctaat
   133141 gtgccttgga tgatccacat ctccgggtca ggcgctgatg agcacattga actatccatg
   133201 tggctgagag ccctcacaac ccaggcacaa cgacgcaatt atcaggggcg cgctctacca
   133261 ctgagctaat agcccgtcgt gtgggcctcc cagtgggagg cccaatatgc caaaagcgag
   133321 aaaaacccca tccctctctt tcctttttgg gcccctatgc ccctcccgtg tggcgacatg
   133381 gggacgcaaa aagggatcct atcaacctga ttccgaccta ggataataag ctcatgagct
   133441 tggtcttact tcaccgtcga gaaacgaaag aaaacttcta tatgcaagct tagctcagac
   133501 atagcccgct tcttttgggt gtgaagcagt gtaaaaccaa aatacccaac aagcattagc
   133561 tctccctgaa aaggaggtga tccagccgca ccttccagta cggctacctt gttacgactt
   133621 cactccagtc actagccccg ccttcggcat ccccctcctt gcggttaagg taacgacttc
   133681 gggcatggcc agctcccata gtgtgacggg cggtgtgtac aaggcccggg aacgaattca
   133741 ccgccgtatg gctgaccggc gattactagc gattccggct tcatgcaggc gagttgcagc
   133801 ctgcaatccg aactgaggac gggtttttgg ggttagctca ccctcgcggg atcgcgaccc
   133861 tttgtcccgg ccattgtagc acgtgtgtcg cccagggcat aaggggcatg atgacttgac
   133921 gtcatcctca ccttcctccg gcttatcacc ggcagtctgt tcagggttcc aaactcaacg
   133981 gtggcaacta aacacgaggg ttgcgctcgt tgcgggactt aacccaacac cttacggcac
   134041 gagctgacga cagccatgca ccacctgtgt ccgcgctccc gaaggcaccc ctctctttca
   134101 agaggattcg cggcatgtca agccctggta aggttcttcg ctttgcatcg aattaaacca
   134161 catgctccac cgcttgtgcg ggcccccgtc aattcctttg agtttcattc ttgcgaacgt
   134221 actccccagg cgggatactt aacgcgttag ctacagcact gcacgggtcg atacgcacag
   134281 cgcctagtat ccatcgttta cggctaggac tactggggta tctaatccca tttgctcccc
   134341 tagctttcgt ctctcagtgt cagtgtcggc ccagcagagt gctttcgccg ttggtgttct
   134401 ttccgatctc tacgcatttc accgctccac cggaaattcc ctctgcccct accgtactcc
   134461 agcttggtag tttccaccgc ctgtccaggg ttgagccctg ggatttgacg gcggacttga
   134521 aaagccacct acagacgctt tacgcccaat cattccggat aacgcttgca tcctctgtct
   134581 taccgcggct gctggcacag agttagccga tgcttattcc tcagataccg tcattgcttc
   134641 ttctccgaga aaagaagttc atgacccgtg ggccttctac ctccacgcgg cattgctccg
   134701 tcaggctttc gcccattgcg gaaaattccc cactgctgcc tcccgtagga gtctgggccg
   134761 tgtctcagtc ccagtgtggc tgatcatcct ctcggaccag ctactgatca tcgccttggt
   134821 aagctattac ctcaccaact agctaatcag acgcgagccc ctcctcgggc ggattcctcc
   134881 ttttgctcct cagcctacgg ggtattagca accgtttcca gttgttgttc ccctcccaag
   134941 ggcaggttct tacgcgttac tcacccgtcc gccactggaa acaccacttc ccgtccgact
   135001 tgcatgtgtt aagcatgccg ccagcgttca tcctgagcca ggatcaaact ctccatgaga
   135061 ttcatagttg cattacttat agcttccttg ttcgtataca aaacggattc ggagttgtct
   135121 ttaattccaa ggcataactt gtattcatgc gcttcatatt agcctgtagg tcgctcccag
   135181 caatatagcc atccctaccc tatcacgtca atcccacgag cctcttatct atctcgttcg
   135241 atcacggcgg gggagcaagt caaaatagaa aaactcacat ttggtttagg gataatcagg
   135301 ctcgaactga tgacttccac cacgtcaaga tgacactcta ccgctgagtt atatcccttc
   135361 ccgaccccat cgagaaatag aactaactaa tcctaaggca aggggtcgag aaactcaacg
   135421 ccactattcc tgaacaactt ggagccgggc cttcttttcg cactattatg gatagtcaaa
   135481 taataggaaa atttggattc aattgtcaac tgctcctatc ggaaatagga ttgactacgg
   135541 attcgagcca tagcacatgt ttcataaaat ccgtacgatt ttctcgatct aaatcgagca
   135601 ggtttgacat gaagaagatt ttgttcagca tgttctattc gatactggta ggagaagaac
   135661 ccgactcggt attgttaaaa aaagagggga agcaagtcaa gatgatatgg atcacccctt
   135721 cttcttgcgc caaagatctt accatttccg aaggaactgg agctacattt cttttcaatt
   135781 tccattcaag agttcctatg tgtttccacg cccttttttg atttgatacc tcgaaaaatg
   135841 aaatagacaa attccttttc tttaggaaca catacaagac aagattcgtc actacaaaaa
   135901 ggataagggt aacccctatt aatttaatat ttaatagtaa tagaaatata tgtcctagcg
   135961 agacagaatt tgtaacttgc tatcctcttg cctagcaggc aaagattgac ctccgtgaaa
   136021 agactgattc attcggatcg gcatgaggcc attgcattgc cagaatccat gttgtatatt
   136081 tgaagtaggt tgacctcctt gcttctctca tggtacaacc ctcttcccgc tgagcccccc
   136141 tttctccttg gtcacagaga caaaataaat gtaggactgg cgccaacagt tcatcacgga
   136201 agaaaggact cgccaagccg ggatcactta taatagaaaa gaactgtctt ttctgtatac
   136261 tttccccggt tctgttgcta ccgcgggcct tacacacgca atcgatcgga tcatatagat
   136321 atcccttcaa cacaacatag gtcatcgaaa ggctctcgga cgactcacca aagcacgaaa
   136381 gccaggatct ttcagaaaat cgattcctat ttgaagagtg cataaccgca tggataagct
   136441 cacactaacc cgtcaatttt ggatccaatt tgggattttc ttccttggga ggtatcggga
   136501 aggaattcga atggaataat atcgattcat gcagaagaaa aggttctcta ttgatccaaa
   136561 cgctgtacct atgggataga gggagaggaa aaagccgaag atttcacata ttttgatcga
   136621 aaaatcaatc tgatttcttt cgtacccttc gctcgatgag aaaatgggtc agattctaca
   136681 ggatcaacaa acctatggga cttaaggaat gatggaaggg aataaaaaga gagggaaaga
   136741 aaatcgaaat gaaataaata aagaataaaa caaaacaaaa ataagtaaat ataaaaaata
   136801 aatataagta gaagcataga agagcccaga ttccaaatga acaaattcaa actcaaaagg
   136861 gatctttctg attctcgaag aatggggagg ggcaagggga ttgatcgaga aaaatctctt
   136921 gttcttatta taatattgtg atttgacccg tatatggttt ggtaaaaaaa taatcttctt
   136981 ctttgatcat aaatggaaag tgttcaatta gaacatgaaa acgtgacaga attggtctta
   137041 gttactcttc gggacggagt ggaagaaggg aggagattct cgaacgaaga aaaggatcca
   137101 attacttcga aagaattgaa tgaggagccg tatgaggtga aaatctcatg tacggttctg
   137161 tagagtgaca gtaagggtga cttatctgtc aacttttcca ctatcacccc caaaaaacca
   137221 aactctgcct tacgcaaagt tgccagagta cgattaacct ctggatttga aatcactgct
   137281 tatatacctg gtattggcca taatttacaa gaacattctg tagtattagt aagaggagga
   137341 agggttaagg atttacccgg tgtgagatat cacattgttc gaggaaccct agatgctgtc
   137401 ggagtaaagg atcgtcaaca agggcgttct agtgcgttgt agattcttat ccaagacttg
   137461 tatcatttga tgatgccatg tgaatcgcta gaaacatgtg aagtgtatgg ctaacccaat
   137521 aacgaaagtt tcgtaagggg actggagcag gctaccatga gacaaaagat cttctttcta
   137581 aagagattcg attcggaact attatatgtc caaggtccaa tattgaaatc attttatagg
   137641 ttttccctta ctttgtccgt gtcaacaaac aattcgaaat acctagactt ttttagaaca
   137701 ggtccgagtc aaatagcaat gattcgaagc acttcttttt acattacact atttcggaaa
   137761 cccaaggact cgatcgtatg gatatgtaaa atacaggatt tccaatccta gcaggaaaag
   137821 gagggaaacg gatactcaat ttaaagtgag taaacagaat tccatactcg atctcataga
   137881 tacatataga attctgtgga aagccgtatt cgatgaaagt cgtatgtacg gcttggaggg
   137941 agatctttca tatctttcga gatccaccct acaatatggg gtcaaaaagc caaaataagt
   138001 gatttgtttt tagcccttat aaaaagaaaa cggattcttg gacctctttc acgctcatgt
   138061 cacgtcgagg tactgcagaa gaaaaaactg caaaatctga tccaatttat cgtaatcgat
   138121 tagttaacat gttggttaac cgtattctga aacacggaaa aaaatcatta gcttatcaaa
   138181 ttatttatcg agccttgaaa aagattcaac aaaagacaga aacaaatcca ctatctgttt
   138241 tacgccaagc aatacgtgga gtaactccca atatagcagt aaaagcaaga cgtgtaggcg
   138301 gatcgactca tcaagttcct attgaaatag gatctacaca aggaaagaca cttgccattc
   138361 gttggttatt aggggcatcc cgaaaacgcc cgggtcgaaa tatggctttc aaattaagtt
   138421 ccgaattagt agatgctgcc aaagggggtg gcgacgccat acgcaaaaag gaagagactc
   138481 atagaatggc agaggcaaat agagcctttg cacattttcg ttaatccata gatctatgtg
   138541 tctatataga tctatggatc catacatctc gatcggaaaa gaatcaatag aaaaagaaag
   138601 aatcggaatt gatcgagatc tttctcgaaa caaacaaaaa ggaaaagaaa gatgaacata
   138661 aatcatggat caactaagcc ctctcggggg gaataagaaa gaggagtctt atagaaaaat
   138721 atcatggaat aaggtttgat cctattcatg gggattccgt aaatatccca ttcaaaaaat
   138781 ttaaagttga aacaattggg actttttcgg ggattggatg cagttactaa ttcatgatct
   138841 ggcatgtaca gaatgaaaac ttcattctcg attctacgag aatttttatg aaagcgtttc
   138901 atttgcttct cttccatgga agtttcattt tcccagaatg tatcctaatt tttggcctaa
   138961 ttcttcttct gatgatcgat tcaacctctg atcaaaaaga tagaccttgg ttctatttca
   139021 tctcttcaac aagtttagta ataagcataa cggccctatt gttccgatgg agagaagaac
   139081 ctataattag cttttcggga aatttccaaa cgaacaattt caacgaaatc tttcaatttc
   139141 ttattttact atgttcaact ctatgtattc ctctatccgt agagtacatt gaatgtacag
   139201 aaatggctat aacagagttt ctgttattcg tattaacagc tactctagga ggaatgtttt
   139261 tatgtggtgc taacgattta ataactatct ttgtagctcc agaatgtttc agtttatgtt
   139321 cctacctatt atctggatat accaagagag atgtacggtc taatgaggct actacgaaat
   139381 atttactcat gggtggggca agctcttcta ttctggttca tggtttctct tggctatatg
   139441 gttcatctgg gggggagatc gagcttcaag aaatagtgaa tggtcttatc aatacacaaa
   139501 tgtataactc cccaggaatt tcaattgcgc ttatatccat cactgtagga attgggttca
   139561 agctttctcc agcccctttt catcaatgga ctcctgacgt atatgaagga gtgcggttcg
   139621 ttcgacaaag tcctacctct atatctatct ctgagatgtt tggatttttc aaaactccat
   139681 agacatgcag aagagagatg ctatccccac tcggaccaag gcataacttt taccaaaaga
   139741 tctttttgtt caaataacaa tttaaggtga agcaaggtca ggaacaacga atctctttat
   139801 gataaacaga tccattttgc aagttcgtta ttacgggtag ttcctacaaa ggatcggact
   139861 aatgacgtat acaatacttg aattatcgat gtagatgcta catagttggt tctcatcctt
   139921 cagagactac gagtgtaata ggagcatccg ttgacaaaag gatcacccta agatgatcat
   139981 ctcatggcta ttgagaacga atcaaatcag atggttctat ggtcgaaaag gttgaaaaag
   140041 tcagccactc acaaccactg atgaaggatt cctcgaaaag ttaaggatta ctaatttaga
   140101 aatcgaatga attcggtctt atacatacgc gaggaaggta atcaaaaaag aagatgagtt
   140161 cttctttctt ttataactta ggagccgtgt gagatgaaag tctcatgcac ggttttgaat
   140221 gagagaaaga agtgaggaat cctcttttcg actctgactc tcccactcca gtcgttgctt
   140281 ttctttctgt tacttcgaaa gtagctgctt cagcttcagc cacacgaatt ctcgatattc
   140341 ctttttattt ctcatcaaac gaatggcatc ttcttctgga aatcctagct attcttagca
   140401 tgatattggg taatctcatt gctattactc aaacaagcat gaaacgtatg cttgcatatt
   140461 cgtccattgg tcaaatcgga tatgtaatta ttggaataat tgttggagat tcaaatgatg
   140521 gatatgcaag catgataact tatatgctgt tctatatctc catgaatcta ggaacttttg
   140581 cttgcattgt atcatttggt ctacgtaccg gaactgataa cattcgagat tatgcaggat
   140641 tatacacgaa agatcctttt ttggctctct ctttagccct atgtctctta tccctagggg
   140701 gtcttcctcc actggcaggt tttttcggaa aactctatct attctggtgt ggatggcagg
   140761 caggcctata ttttttagtt tcaataggac tccttacgag cgtcgtttct atctactatt
   140821 atctaaaaat aatcaagtta ttaatgactg gacgaaacca agaaataacc cctcacgtgc
   140881 gaaattatag aagatctcct ttaagatcaa acaattccat cgaattgagt atgactgtat
   140941 gtgtgatagc atctactata ccaggaatat caatgaaccc aattcttgca attgcccagg
   141001 ataccctctt ttagtttagc ttctaggtct atttcttagt tcaagatccc tcttactaac
   141061 tggaataaaa gaattagtag atctgttccg cccaaaatgg gaatgggctg gggttatgaa
   141121 cttataatca tggaatcgac tcgatcatca gattataagt tcattccata ccggaccaga
   141181 tcttattatg agaaggggtc attcgagcgt atgtaaatag atactatgtt tacatatgga
   141241 tatccctacg tcgttacatt ctatttagga ttaggaatag gcgtaatcgg acctgctttt
   141301 gacataacta tcgttatttg gttggatacc atctccactt ctacttcatt tgggcttcta
   141361 ttgaatattg aatcgagaaa taggtttgat tttacatcta tatataagtt atcctccgga
   141421 taattcaaat cgaagcaatt tgatgtctga ctcggtccta tatgacatga ccgatcgata
   141481 gaaacactcc acccttgtca tatattccat atatcacact agatagatgt catattcatg
   141541 gaatacgatt aactttaaag atgccttgat ggtgaaatgg tagacacgcg agactcaaaa
   141601 tcttgtgcta aagagcgtgg aggttcgagt cctcttcaag gcataatatt gagaatgctc
   141661 attgaatgag cattctcaat aacagatttc ggatctaatc aatattgata taccgagtat
   141721 cttatccgtt gatacgaagt attccggcga tccccacgat ccgggtccga actgttggaa
   141781 ttggaatagg ttcggcggcg gatcgcgaaa tcttggtgat cttctccatc taatgaatga
   141841 ggagtccgtt ttgaaatcgt ccgccctgca tccacccccc gagtatatga ttcaacagga
   141901 atcacacaag ggtagattga tagaaacctc tggtaaaata cccaccagta cccgtaccca
   141961 gcagataaag tacatgacat agtccgtttt agagattggc gctttgccca ttcagtgact
   142021 ttggcactgg acgttcccaa aataggtact attgagtcgg gtgaattaga gaatagacag
   142081 acgagacgtc tgttggcatt ccagccttcc ttctcctttc atttcagggc ctatcccaaa
   142141 gagaatccag tacctcttgg tcgtgaatat ctgaatagga cgaaccggcc tccgtggata
   142201 tctttgcttc agaacaaaac aattagaatt aggctcggtc aactggaatg tgtattatcc
   142261 atataggaga tcttccaatt gagaagatcc atcgacctga gacgaagaaa aaggtctacc
   142321 tactatttta tttagttatt cagttaaacc aatgattcat tattggagca gatagcaaca
   142381 actatttcat cggacatgcg tatttttgat tttccgatgg attgacatgg tttcattaat
   142441 ggaaattgtt tgatgtaatg agtaaatagg ctctttcgcc gttcaagaat tcttgtttag
   142501 gcagttcata tcatccatac atagtgtttt gatctaagat ttcaattctt ccatctttct
   142561 gcagtaacat attgttccat ggagctaaga tccaaaatat ggaataaaca agtatttcca
   142621 cgactctacc acctggccaa ttctgttcca cttaatccct ttttcatggc cacatatctt
   142681 tattttatgg ctaaggaatg ggaaatcttt ctcctgttac atgaatcaaa tgtttcattt
   142741 catctgggaa aagccatctc tttctcaaca atgtctttgt catttgatcc aataacgttc
   142801 cgttagatag gaacagattt gataaatact gataactctc agatagagta ttagaatgga
   142861 aagatccatt agataatgaa ctattggttc taagccatct gtggcgatga atcaacaatt
   142921 cgaagtgctt ttcttgcgta ttcttgatga accagcgttt atacatagat gtaggaggat
   142981 ttgtttggga agtaataagc ccctttaaca tctcttcatc tgcaaagaat tctcgacggg
   143041 aaaacacaga gacaaaggac tgatctttga ataggaaaaa gaatggatcc gcaggatccc
   143101 aaatgaattg gcttattcga aaaaagcctt gttctttgga aaatctatct cgtgtctggt
   143161 actgcatggt tccactctgc aagaactctg aatcattctc ttgaagctca tcctctttat
   143221 gataaatgat ccgcttgccc cgaaatgacc cggcccaata aggaaatccc aattcagtgg
   143281 gcctttcgat acaatcaaat atattgccat aagggcgcca tattcgagga gcccaaacta
   143341 tgtgattgaa taaatcctcc tccatctgtt gtgagtcgaa ggctccttcc ccttcttcaa
   143401 actccgattc gtatttttca tatagaaatc tctgatcaac gatagaacaa gatccatttt
   143461 gcatcatatc taactgattc cttggttcgg accgaagaag tagtgtcact cgattattat
   143521 caaactggct gcaatctttt tctgtccgtg aggatcccgc caaagcgcct tctacttcta
   143581 ataggccatg aactagatca gaatcattct caacgaagcc ataagaagtg atccaatttt
   143641 tttcattggg tccggatgaa gaccaaagat cttgagcgac cgatccggca gaacaactca
   143701 aaagataaag aagtatcgtt aatttcttca tgctcgttcc aagttcgaag taccatttgt
   143761 acaaataaga atccccttcc ttacatgatt tcttcttcat atagatagat ataggatcta
   143821 tggggcaatt acttagaagt acattttgtg caacagtcct tcctatctga tagaaaagga
   143881 tctcatgatc ctgaaccgat cttacctggg atcgcaaatc ccaagtttgt ctatgaagag
   143941 ctgatctaat tgtattagtt tctataattg atttcttctg tgtaatacta attgatagga
   144001 cctcattgat aagtgctaca agatctcgtg cattgaaacc catggttatg gacccgaatc
   144061 cgttagtatg gaacattttc ttttccaagt gaaatcctct agtataggaa agaatgaaaa
   144121 agtgctttcg ttgttgtgga ataagaagcc ttcgtatctt aatacatgta tttaatttat
   144181 tcggagctat tagagcggga tccacttttt ggggaatatg agtcgaagca ataacaagaa
   144241 tatttctagt ggaacatctt tcacaatccc tggagagata gttctctaat agaccgaggg
   144301 ataagtaatt cgactcattc acatacagat catgaatgtt tggaatccat attatgcaag
   144361 gagacattgc ttttgctaat tcgaattgaa gggtgatatc aaatcggtct atttttggcg
   144421 tcatatccat aatagttagc acattcgtca tagttagcag ctccatatca aggtcatcat
   144481 caatatcgtc actatcatca atatcgatat tgtcactatc atcaaaatcg atatcgtcac
   144541 tatcatcaaa atcgatatcg tcaataggat aacctttaga cttatcatac aggaacttgt
   144601 ttggaaatac cgtaatgaaa ggaacatagg agtttgtcgc taggtatttg accaaatagg
   144661 atcgtccagt tcctatagaa cctatcacta aaatacccct agaaggggat agggctaagc
   144721 ggagcgaaaa gggttttccg tgagatggga aattaaaact attagcccca cacgaggttt
   144781 gtgaataagt gattgtctga taatgagcaa ggaatatctg tctttctgct aaacaggatc
   144841 tattgaactc ataattcatt agatactttt tatgaatgtc aactaagtat cgtaagtaaa
   144901 ttgatcccgg ttgttcaatc atttgataac cagagtcatt ctttgataaa tgatcactat
   144961 gagtcagact caatagaatt tgatcaatcc ttttttctgt cgttaaggtg gagaactgaa
   145021 ccaagaattc tctttcttca tcatcaatcg aatcattgtt cgcgacccag gattctattc
   145081 tatcatcaat ccaatcatcg ttcgcgttct ttctttttct tatcaatgaa tagatctctt
   145141 tacttgtacg acttagatgt atcgtatttc tcgaaaaagt gattcgattg atgggatttg
   145201 gtatgatact tatgagatca atgaggttga tattcaaata tttcttctta gaacgtattg
   145261 atttgacccc ataagcggaa ccccgtattt cttccagagc aactagaaag agattcttta
   145321 accagaaaga attcagttca gatgtaggat acctatccag aagttttcgc aactgaatca
   145381 tgtatgatgg aatcatcaaa gacttgatct tttctaactc tgtctgtaac tcactagagg
   145441 ctcgggaaac gaagagaaga tgtatacgaa cgagatatcc agcaacaaga agaaggaaaa
   145501 ggattgaata gaggaactcc cgagcatttt ttgatgtcca tatcaatgga atgggtgact
   145561 cattatttcg atgaatcatt tcttcggaca gaagaagatt ctgtaaacac ttactcgaaa
   145621 tctcacttat cagagtccat tgtggaagaa tcttctgatc aattggccat ggtatatctg
   145681 atccatgcat aatatcatga aaaagggata caaatttttg actactactt agtatcggca
   145741 atgggtctga aaaagtatct aaaagggtga aatttagata tttgcaccct gtcgaagtaa
   145801 ggaaccatgg catatatgtt tggaacagat tccattttga gagatttgaa aaagcactat
   145861 ctcgttgaaa ggttctatac atctgccctt tctcaacgca tttctttaga caaagactcc
   145921 gttttttcct ctttccagat ggtaaatatt tctcagaata tggagtgtga atcaaactca
   145981 tatttgaatt gaaactgaga tactgataca agttcttccc ttctgaatca gatagattca
   146041 tatctgaaag aggctgacaa taagttcttt caaaattgac catttgttcc tctcttagag
   146101 gtgttgcaga aatgtctgcg atcgagtaaa tagctctacg aacgaatgga tcggatcgaa
   146161 ttggaaaatg gaaatatttg tacaagttat acgtttcgtc accactttgt gtttgtggaa
   146221 aatcgttagg tatgaatatg tcagatacca gtgactcaat tggtgaaata gtctctctct
   146281 ccaaaaaaat atgttttttt ttaccgacgc acaaagaaaa tattttgttg cgaatgaaca
   146341 agatattgat aaattgtcca tatgtaagat cataattatt gatacgggtc ttttccacat
   146401 aaaaagggaa tcttttgtta caatagaacc agaagtgatg tggatcattc aagaatcgaa
   146461 gtcgatttgc tttataaaaa gaagatatca atgaacttct atgaaatggt ttcacgggat
   146521 tcagccaatt gtctcgatcg tgggatatca ttgagaaata ggaatccgtg ttatcaaagg
   146581 atttcctgcg attatttcta gtatggaatg agtcaatcat ccactttggt atctttttga
   146641 acaaaaatgg taatatcgtt tctccattga tcaagaattt cggtctttgg gaagtatcat
   146701 gatcatctaa taagaagggt ttcaatttat tcaaatgaac gatttgaaca tctattgatt
   146761 ctaacaactg attgcagagt tgatcattcg gacctttcaa ttcatagatg tggatctcgg
   146821 acctatgaat gggaatattc ccgatactca caaagaaaag gggaagtgac ttggacaaaa
   146881 agggaagtga cttggacaaa aagaaacgaa gtgacttaaa caaatcttgt ttgtcgatag
   146941 cctcggacca atcaatcgaa tattgattaa tacgtaatcg atcgaacact acttgaaaat
   147001 ggttcttctg gtcagaaatg aaatgttcct ggaaattctt gctcccattg gaccatttgt
   147061 atctgtatgc atcaggatcc cgattcatgg atctctcggt tcgagaaata agaggatcaa
   147121 accatttctt ctgactcttt ttcaaattcg ataaatattg gttgatcata tatttcatta
   147181 tagttatatg attcagagta tcatttccta tttgatccct ttgaatttca tattcgaagt
   147241 tgcgatcgga tctattcatt aaaaagaatc gattcgatac acttcttatg tacccatagg
   147301 tgttatattg gatttgcatc agatttcgga tcaatctata ttgattgact gcctccatta
   147361 tgttgttgct agcaaatacc gccgttttta tttttggatc ttccaaataa ttcccgcagt
   147421 agatccggac caattttttt ctgatccttc gataaaaaga ttcattctct tcataaaaaa
   147481 gaggaggtag aatcaataaa gatttctttt tcgattcatc tctggagttg aataccttat
   147541 tcaagaattt tttttgatct aacccgtagg aatcaataga aaaggcaaat ctcctatgat
   147601 acaccagatc cggcccggtt attgatagag tgaatagatc tgccatttct tgaaatctct
   147661 cttctgattc aaaatcatgg tgtaacgtgt atcccccctt gttccggcca tggaatagat
   147721 gaaataaata aaaaaatgga tttttgttca agaatgaaat cttattggaa ctgtccatat
   147781 ccggtgcatc cttcggaacc atatcagatc ccggatctga tgaaatagga tgaattgaga
   147841 cggtattttg taaatacgta attatcttga atatatcaac catttcttta ttttccgatc
   147901 gcctggaaag aacaaaagaa acatcctgtt ttttcttcaa aaatttctga tctctagtgg
   147961 acctctcagt aggattcgaa cccatatgaa gttctgacca tctgtcagag aaaaaagaac
   148021 gaattgatct tgtaggattc ccaagaaatt cttcgatttc ttccggaagc agatgattat
   148081 tcatctgctt ctcacgttcc gcgaatagcc gggacattga ggaagatcca aaaaggcatt
   148141 tcgggaatcg atctgattct atctctgttc cttccgtttg aagaaaggaa ggatcccaaa
   148201 gaatcgatct ttctttttga atatttgaca atgcattccg taccttgcta aaaaaccgat
   148261 ccttgtttac caaccacaca ttgtctaacc aaatcaaatt ctctctcgat acgttcctca
   148321 aaaaatccga ttcgtgctga ttctttcccc aactaacgaa gagatcttgg tggaattgcc
   148381 acatatgaaa ttgagcacaa ttttgcaaag aaatatccca cttgtttctc gagaagagat
   148441 gggaaacatg ctcaatataa tttgattgaa tagttgcctc agctccttgt tgtttgaaga
   148501 accccccccc ttcaattggt cttttttcac gaaaagcaga catgagataa caaatcaagt
   148561 ctttccctaa gacttcgaat agctgtcccg aattcaagtt gagtatgttt cgcttcttcc
   148621 tcggagaaag acgatcaaac aattcccaat catggtcctt gcggatcata tcatccgtat
   148681 aggataaaaa aagaaactcc agatatttgc tatctttctc tttgaatgag atctcaattc
   148741 caactacggt tttattagat accttacaac tagaatccct cttttttccg atccggttcc
   148801 tccaccaccg cgaaccccgg ttagattcag gcatgataca ctttttattt attgggagaa
   148861 cccaagtact ctcttgcgaa tccatgaaac aactctcaga aatatttttt ccttttggaa
   148921 gatacagggg cgaaacaatc aacctattga tattgcaaga ccaaaaagat tcttccaatg
   148981 tctcatttct gggtccaatg gaattcatag gtataggaag aagccccatc aaatagagat
   149041 tttttctttc gacaatcttt cgattgttaa tacgagatat aaggaccgct actacaagca
   149101 gtattatacc tttgatcgtg aaatatcgat tgcttcttga accctgtgaa tcacgtgaaa
   149161 gtaggatact ccaaattcgg gggtcaaaga gtttcataaa acgttcttgg tggaaaagaa
   149221 tgtgagtgaa agatcccact gaatcgaatt tggtccatga atctaagaaa tagtgagaat
   149281 tcttgatctc tctcaatatc tctctcaatt cgaagatcca ggatttgaat tgatgttctc
   149341 tcattgattc ctcctaaaga tttcatttca attggaattt ggttatttac gatgtacgat
   149401 gatccctgtt aagcatccat ggctgaatgg ttaaagcgcc caactcataa ttggcaaatt
   149461 cgtaggttca attcctgctg gatgcacgcc aatgggaacg ttcaataagt ctattagaat
   149521 tggctctgta tcaatggaat ctcatcatcc atacataccg aattggtatg gtatattcat
   149581 accataacat atgaacagta agaactagaa ttcttattga tactggaact catagggaag
   149641 aaaatggatt tatggatgga atcaaatatg cagtatttac agaaaaaagt attcggttat
   149701 tggggaacaa tcaatatact tctaatgtcg aatcaggatc aactaggaca gaaataaagc
   149761 attgggtcga actcttcttt ggcgtcaagg taatagctat aaatagtcat cgagtcccgg
   149821 gaaagggtag aagaatggga cctattatgg gacatacaat gcattacaaa cgtatgatca
   149881 ttacgcttca accaggttat tctattccac ctcttataga gaaaagaact taaagcaaaa
   149941 tacttaataa cacggcgata catttataca aaacttctac cccgagcaca cgcaatggag
   150001 ccatagacag tcaagtaaaa tccaatccac gaaataattt gatccatgga cagcgtcgtt
   150061 gtagtaaagg tcgtaatgcc agaggaatca ttaccgcagg gcatagaggg ggaggtcata
   150121 agcgtctata ccgtaaaata gattttcgac ggaatgataa agacatatct ggtagaatcg
   150181 taaccataga atacgaccct aatcgaaatg cacacatttg tctcatacac tatggggatg
   150241 gtgagaagag atatatttta catcccagag gggctataat tggagatacc attgtttctg
   150301 gtacagaagt tcctatatca atgggaaatg ccctaccttt gagtgcggtt tgaactattg
   150361 atttacgtaa ttggaagtaa ccaattaggt ttacgacgaa acctataaat cgatcactga
   150421 tccaatttga gtacctctac gggagaaacc tcagcagaaa actgttgagt aacggcagca
   150481 agtgattgag ttcagtagtt cctcatagaa aattattgac tctagagata tggtaatatg
   150541 gagaagacaa aaaaaaaatt gtttgaagca cgcacagaac cggagagcgc cccttgtttc
   150601 aaagagagga ggccgggtta ttcacattta atttgatggt cagaggcgaa ttaaaagcta
   150661 agcagtggta attataaaga tcccccgggg aaaaatagag atgtctccta cgttacccgt
   150721 aatatgtgga atggaagtat tgacgtaatt tcatagagtc attcggtctg aatgctacat
   150781 gaggaacata agccagatga cggaacgggg agacctagga tgtagaagat cataacatga
   150841 gtgattcggc agatttggat tcctatatat ccactcatgt gatacttcat catacgattc
   150901 atataagatc catctgtcta gatatcatca tatacatcta gaaagccgta tgctttggaa
   150961 gaagcttgta cagtttggga aggggttttt attgataaaa aagaagaatc tacttcaacc
   151021 gatatgccct taggcacggc catacataac atagaaatca cacttggaaa gggtggacaa
   151081 ttagctagag cggcaggtgc tgtagcgaaa ctgattgcaa aagagggtaa atcggccaca
   151141 ttaagattac catctgggga ggtccgtttg atatccaaaa actgcttagc aacagtcgga
   151201 caagtgggta atgttggggt gaaccaaaaa agtttgggta gagccggatc taagcgttgg
   151261 ctaggtaagc gtcctgtagt aagaggagta gttatgaacc ctgtagacca tccccatggg
   151321 ggcggtgaag ggagagctcc gattggtaga aaaaaaccca caactccttg gggttatcct
   151381 gcgcttggaa gaagaagtag gaaaaggaaa aaatatagtg atagttttat tcttcgtcgc
   151441 cgtaaataaa taagaatata gaaaactgaa tttttataat ttgaaataat gtgatgggcg
   151501 aacgacggga attgaacccg cgcgtggtgg attcacaatc cactgccttg atccacttgg
   151561 ctacatccgc cccttatcta gctaaaggat tttagctttt ttatttttcc attcatcatt
   151621 attgtattta ttcttacctt catac
//
