# Supplementary material for: Phylogenetic analysis of Fritillaria cirrhosa D. Don and its closely related species based on complete chloroplast genomes
Source: PeerJ. 2019 Aug 21;7:e7480. doi: 10.7717/peerj.7480 (PMC6708372; doi:10.7717/peerj.7480)
Supplement: Supplemental Information 1 — DNA sequences for the nine chloroplast whole genomes of Fritillaria spp. in this study (MH244906 –MH244913). [file peerj-07-7480-s002.zip › GZDQ14-1_MH244912.gb]

LOCUS       GZDQ14-1              152064 bp    DNA     circular UNA 07-APR-2019
DEFINITION  Fritillaria sinica chloroplast, complete genome.
ACCESSION   GZDQ14-1
KEYWORDS    .
SOURCE      Fritillaria sinica (chloroplast Fritillaria sinica)
  ORGANISM  Fritillaria sinica
            Eukaryota; Viridiplantae; Streptophyta; Embryophyta; Tracheophyta;
            Spermatophyta; Magnoliophyta; Liliopsida; Liliales; Liliaceae;
            Fritillaria.
FEATURES             Location/Qualifiers
     source          96..>152064
                     /organism="Fritillaria sinica"
                     /organelle="plastid:chloroplast"
                     /mol_type="genomic DNA"
                     /db_xref="taxon:108544"
     CDS             complement(174..1235)
                     /gene="psbA"
                     /locus_tag="fricic_p001"
                     /codon_start=1
                     /transl_table=11
                     /product="photosystem II protein D1"
                     /protein_id="AHH29791.1"
     gene            complement(174..1235)
                     /gene="psbA"
                     /locus_tag="fricic_p001"
     tRNA            join(complement(4047..4083),complement(1458..1492))
                     /gene="trnK-UUU"
                     /locus_tag="fricic_t001"
                     /product="tRNA-Lys"
     exon            complement(1458..1492)
                     /gene="trnK-UUU"
                     /locus_tag="fricic_t001"
                     /number=2
     gene            complement(1458..4083)
                     /gene="trnK-UUU"
                     /locus_tag="fricic_t001"
     CDS             complement(1794..3332)
                     /gene="matK"
                     /locus_tag="fricic_p002"
                     /codon_start=1
                     /transl_table=11
                     /product="maturase K"
                     /protein_id="AHH29792.1"
     gene            complement(1794..3332)
                     /gene="matK"
                     /locus_tag="fricic_p002"
     exon            complement(4047..4083)
                     /gene="trnK-UUU"
                     /locus_tag="fricic_t001"
                     /number=1
     exon            complement(4783..4992)
                     /gene="rps16"
                     /locus_tag="fricic_p003"
                     /number=2
     CDS             join(complement(5872..5910),complement(4783..4992))
                     /gene="rps16"
                     /locus_tag="fricic_p003"
                     /codon_start=1
                     /transl_table=11
                     /product="ribosomal protein S16"
                     /protein_id="AHH29793.1"
     gene            complement(4783..5910)
                     /gene="rps16"
                     /locus_tag="fricic_p003"
     exon            complement(5872..5910)
                     /gene="rps16"
                     /locus_tag="fricic_p003"
                     /number=1
     tRNA            complement(6181..6252)
                     /gene="trnQ-UUG"
                     /locus_tag="fricic_t002"
                     /product="tRNA-Gln"
     gene            complement(6181..6252)
                     /gene="trnQ-UUG"
                     /locus_tag="fricic_t002"
     CDS             6585..6776
                     /gene="psbK"
                     /locus_tag="fricic_p004"
                     /codon_start=1
                     /transl_table=11
                     /product="photosystem II protein K"
                     /protein_id="AHH29794.1"
     gene            6585..6776
                     /gene="psbK"
                     /locus_tag="fricic_p004"
     CDS             6912..7022
                     /gene="psbI"
                     /locus_tag="fricic_p005"
                     /codon_start=1
                     /transl_table=11
                     /product="photosystem II protein I"
                     /protein_id="AHH29795.1"
     gene            6912..7022
                     /gene="psbI"
                     /locus_tag="fricic_p005"
     tRNA            complement(7109..7198)
                     /gene="trnS-GCU"
                     /locus_tag="fricic_t003"
                     /product="tRNA-Ser"
     gene            complement(7109..7198)
                     /gene="trnS-GCU"
                     /locus_tag="fricic_t003"
     tRNA            join(7910..7932,8623..8670)
                     /gene="trnG-GCC"
                     /locus_tag="fricic_t004"
                     /product="tRNA-Gly"
     exon            7910..7932
                     /gene="trnG-GCC"
                     /locus_tag="fricic_t004"
                     /number=1
     gene            7910..8670
                     /gene="trnG-GCC"
                     /locus_tag="fricic_t004"
     exon            8623..8670
                     /gene="trnG-GCC"
                     /locus_tag="fricic_t004"
                     /number=2
     tRNA            8817..8888
                     /gene="trnR-UCU"
                     /locus_tag="fricic_t005"
                     /product="tRNA-Arg"
     gene            8817..8888
                     /gene="trnR-UCU"
                     /locus_tag="fricic_t005"
     CDS             complement(9011..10534)
                     /gene="atpA"
                     /locus_tag="fricic_p006"
                     /codon_start=1
                     /transl_table=11
                     /product="ATP synthase CF1 alpha subunit"
                     /protein_id="AHH29796.1"
     gene            complement(9011..10534)
                     /gene="atpA"
                     /locus_tag="fricic_p006"
     exon            complement(10614..11024)
                     /gene="atpF"
                     /locus_tag="fricic_p007"
                     /number=2
     CDS             join(complement(11809..11952),complement(10614..11024))
                     /gene="atpF"
                     /locus_tag="fricic_p007"
                     /codon_start=1
                     /transl_table=11
                     /product="ATP synthase CF0 subunit I"
                     /protein_id="AHH29797.1"
     gene            complement(10614..11952)
                     /gene="atpF"
                     /locus_tag="fricic_p007"
     exon            complement(11809..11952)
                     /gene="atpF"
                     /locus_tag="fricic_p007"
                     /number=1
     CDS             complement(12455..12700)
                     /gene="atpH"
                     /locus_tag="fricic_p008"
                     /codon_start=1
                     /transl_table=11
                     /product="ATP synthase CF0 subunit III"
                     /protein_id="AHH29798.1"
     gene            complement(12455..12700)
                     /gene="atpH"
                     /locus_tag="fricic_p008"
     CDS             complement(13583..14326)
                     /gene="atpI"
                     /locus_tag="fricic_p009"
                     /codon_start=1
                     /transl_table=11
                     /product="ATP synthase CF0 subunit IV"
                     /protein_id="AHH29799.1"
     gene            complement(13583..14326)
                     /gene="atpI"
                     /locus_tag="fricic_p009"
     CDS             complement(14569..15279)
                     /gene="rps2"
                     /locus_tag="fricic_p010"
                     /codon_start=1
                     /transl_table=11
                     /product="ribosomal protein S2"
                     /protein_id="AHH29800.1"
     gene            complement(14569..15279)
                     /gene="rps2"
                     /locus_tag="fricic_p010"
     CDS             complement(15500..19630)
                     /gene="rpoC2"
                     /locus_tag="fricic_p011"
                     /codon_start=1
                     /transl_table=11
                     /product="RNA polymerase beta' subunit"
                     /protein_id="AHH29801.1"
     gene            complement(15500..19630)
                     /gene="rpoC2"
                     /locus_tag="fricic_p011"
     exon            complement(19799..21430)
                     /gene="rpoC1"
                     /locus_tag="fricic_p012"
                     /number=2
     CDS             join(complement(22205..22636),complement(19799..21421))
                     /gene="rpoC1"
                     /locus_tag="fricic_p012"
                     /codon_start=1
                     /transl_table=11
                     /product="RNA polymerase beta"
                     /protein_id="AHH29802.1"
     gene            complement(19799..22636)
                     /gene="rpoC1"
                     /locus_tag="fricic_p012"
     exon            complement(22190..22636)
                     /gene="rpoC1"
                     /locus_tag="fricic_p012"
                     /number=1
     CDS             complement(22664..25870)
                     /gene="rpoB"
                     /locus_tag="fricic_p013"
                     /codon_start=1
                     /transl_table=11
                     /product="RNA polymerase beta subunit"
                     /protein_id="AHH29803.1"
     gene            complement(22664..25870)
                     /gene="rpoB"
                     /locus_tag="fricic_p013"
     tRNA            26544..26624
                     /gene="trnC-GCA"
                     /locus_tag="fricic_t006"
                     /product="tRNA-Cys"
     gene            26544..26624
                     /gene="trnC-GCA"
                     /locus_tag="fricic_t006"
     CDS             26991..27080
                     /gene="petN"
                     /locus_tag="fricic_p014"
                     /codon_start=1
                     /transl_table=11
                     /product="cytochrome b6/f complex subunit VIII"
                     /protein_id="AHH29804.1"
     gene            26991..27080
                     /gene="petN"
                     /locus_tag="fricic_p014"
     CDS             complement(27257..27361)
                     /gene="psbM"
                     /locus_tag="fricic_p015"
                     /codon_start=1
                     /transl_table=11
                     /product="photosystem II protein M"
                     /protein_id="AHH29805.1"
     gene            complement(27257..27361)
                     /gene="psbM"
                     /locus_tag="fricic_p015"
     tRNA            complement(28378..28451)
                     /gene="trnD-GUC"
                     /locus_tag="fricic_t007"
                     /product="tRNA-Asp"
     gene            complement(28378..28451)
                     /gene="trnD-GUC"
                     /locus_tag="fricic_t007"
     tRNA            complement(28764..28847)
                     /gene="trnY-GUA"
                     /locus_tag="fricic_t008"
                     /product="tRNA-Tyr"
     gene            complement(28764..28847)
                     /gene="trnY-GUA"
                     /locus_tag="fricic_t008"
     tRNA            complement(28907..28979)
                     /gene="trnE-UUC"
                     /locus_tag="fricic_t009"
                     /product="tRNA-Glu"
     gene            complement(28907..28979)
                     /gene="trnE-UUC"
                     /locus_tag="fricic_t009"
     tRNA            29649..29720
                     /gene="trnT-GGU"
                     /locus_tag="fricic_t010"
                     /product="tRNA-Thr"
     gene            29649..29720
                     /gene="trnT-GGU"
                     /locus_tag="fricic_t010"
     CDS             30824..31885
                     /gene="psbD"
                     /locus_tag="fricic_p016"
                     /codon_start=1
                     /transl_table=11
                     /product="photosystem II protein D2"
                     /protein_id="AHH29806.1"
     gene            30824..31885
                     /gene="psbD"
                     /locus_tag="fricic_p016"
     CDS             31833..33248
                     /gene="psbC"
                     /locus_tag="fricic_p017"
                     /codon_start=1
                     /transl_table=11
                     /product="photosystem II CP43 chlorophyll apoprotein"
                     /protein_id="AHH29807.1"
     gene            31833..33248
                     /gene="psbC"
                     /locus_tag="fricic_p017"
     tRNA            complement(33382..33474)
                     /gene="trnS-UGA"
                     /locus_tag="fricic_t011"
                     /product="tRNA-Ser"
     gene            complement(33382..33474)
                     /gene="trnS-UGA"
                     /locus_tag="fricic_t011"
     CDS             33669..33857
                     /gene="psbZ"
                     /locus_tag="fricic_p018"
                     /codon_start=1
                     /transl_table=11
                     /product="photosystem II protein Z"
                     /protein_id="AHH29808.1"
     gene            33669..33857
                     /gene="psbZ"
                     /locus_tag="fricic_p018"
     tRNA            34137..34207
                     /gene="trnG-UCC"
                     /locus_tag="fricic_t012"
                     /product="tRNA-Gly"
     gene            34137..34207
                     /gene="trnG-UCC"
                     /locus_tag="fricic_t012"
     tRNA            complement(34392..34465)
                     /gene="trnfM-CAU"
                     /locus_tag="fricic_t013"
                     /product="tRNA-Met"
     gene            complement(34392..34465)
                     /gene="trnfM-CAU"
                     /locus_tag="fricic_t013"
     CDS             complement(34633..34935)
                     /gene="rps14"
                     /locus_tag="fricic_p019"
                     /codon_start=1
                     /transl_table=11
                     /product="ribosomal protein S14"
                     /protein_id="AHH29809.1"
     gene            complement(34633..34935)
                     /gene="rps14"
                     /locus_tag="fricic_p019"
     CDS             complement(35069..37273)
                     /gene="psaB"
                     /locus_tag="fricic_p020"
                     /codon_start=1
                     /transl_table=11
                     /product="photosystem I P700 apoprotein A2"
                     /protein_id="AHH29810.1"
     gene            complement(35069..37273)
                     /gene="psaB"
                     /locus_tag="fricic_p020"
     CDS             complement(37299..39551)
                     /gene="psaA"
                     /locus_tag="fricic_p021"
                     /codon_start=1
                     /transl_table=11
                     /product="photosystem I P700 apoprotein A1"
                     /protein_id="AHH29811.1"
     gene            complement(37299..39551)
                     /gene="psaA"
                     /locus_tag="fricic_p021"
     exon            complement(40153..40311)
                     /gene="ycf3"
                     /locus_tag="fricic_p022"
                     /number=3
     CDS             join(complement(41988..42113),complement(41021..41248),
                     complement(40153..40311))
                     /gene="ycf3"
                     /locus_tag="fricic_p022"
                     /codon_start=1
                     /transl_table=11
                     /product="hypothetical chloroplast RF34"
                     /protein_id="AHH29812.1"
     gene            complement(40153..42113)
                     /gene="ycf3"
                     /locus_tag="fricic_p022"
     exon            complement(41021..41248)
                     /gene="ycf3"
                     /locus_tag="fricic_p022"
                     /number=2
     exon            complement(41988..42113)
                     /gene="ycf3"
                     /locus_tag="fricic_p022"
                     /number=1
     tRNA            42677..42763
                     /gene="trnS-GGA"
                     /locus_tag="fricic_t014"
                     /product="tRNA-Ser"
     gene            42677..42763
                     /gene="trnS-GGA"
                     /locus_tag="fricic_t014"
     CDS             complement(43087..43692)
                     /gene="rps4"
                     /locus_tag="fricic_p023"
                     /codon_start=1
                     /transl_table=11
                     /product="ribosomal protein S4"
                     /protein_id="AHH29813.1"
     gene            complement(43087..43692)
                     /gene="rps4"
                     /locus_tag="fricic_p023"
     tRNA            complement(44030..44102)
                     /gene="trnT-UGU"
                     /locus_tag="fricic_t015"
                     /product="tRNA-Thr"
     gene            complement(44030..44102)
                     /gene="trnT-UGU"
                     /locus_tag="fricic_t015"
     tRNA            join(44893..44927,45461..45510)
                     /gene="trnL-UAA"
                     /locus_tag="fricic_t016"
                     /product="tRNA-Leu"
     exon            44893..45510
                     /gene="trnL-UAA"
                     /locus_tag="fricic_t016"
                     /number=1
     gene            44893..45510
                     /gene="trnL-UAA"
                     /locus_tag="fricic_t016"
     exon            45461..45510
                     /gene="trnL-UAA"
                     /locus_tag="fricic_t016"
                     /number=2
     tRNA            45698..45770
                     /gene="trnF-GAA"
                     /locus_tag="fricic_t017"
                     /product="tRNA-Phe"
     gene            45698..45770
                     /gene="trnF-GAA"
                     /locus_tag="fricic_t017"
     CDS             complement(46535..47011)
                     /gene="ndhJ"
                     /locus_tag="fricic_p024"
                     /codon_start=1
                     /transl_table=11
                     /product="NADH-plastoquinone oxidoreductase subunit J"
                     /protein_id="AHH29814.1"
     gene            complement(46535..47011)
                     /gene="ndhJ"
                     /locus_tag="fricic_p024"
     CDS             complement(47087..47980)
                     /gene="ndhK"
                     /locus_tag="fricic_p025"
                     /codon_start=1
                     /transl_table=11
                     /product="NADH-plastoquinone oxidoreductase subunit K"
                     /protein_id="AHH29815.1"
     gene            complement(47087..47980)
                     /gene="ndhK"
                     /locus_tag="fricic_p025"
     CDS             complement(47860..48222)
                     /gene="ndhC"
                     /locus_tag="fricic_p026"
                     /codon_start=1
                     /transl_table=11
                     /product="NADH-plastoquinone oxidoreductase subunit 3"
                     /protein_id="AHH29816.1"
     gene            complement(47860..48222)
                     /gene="ndhC"
                     /locus_tag="fricic_p026"
     tRNA            join(complement(49593..49631),complement(48954..48990))
                     /gene="trnV-UAC"
                     /locus_tag="fricic_t018"
                     /product="tRNA-Val"
     exon            complement(48954..48990)
                     /gene="trnV-UAC"
                     /locus_tag="fricic_t018"
                     /number=2
     gene            complement(48954..49631)
                     /gene="trnV-UAC"
                     /locus_tag="fricic_t018"
     exon            complement(49593..49631)
                     /gene="trnV-UAC"
                     /locus_tag="fricic_t018"
                     /number=1
     tRNA            49794..49865
                     /gene="trnM-CAU"
                     /locus_tag="fricic_t019"
                     /product="tRNA-Met"
     gene            49794..49865
                     /gene="trnM-CAU"
                     /locus_tag="fricic_t019"
     CDS             complement(50056..50460)
                     /gene="atpE"
                     /locus_tag="fricic_p027"
                     /codon_start=1
                     /transl_table=11
                     /product="ATP synthase CF1 epsilon subunit"
                     /protein_id="AHH29817.1"
     gene            complement(50056..50460)
                     /gene="atpE"
                     /locus_tag="fricic_p027"
     CDS             complement(50457..51953)
                     /gene="atpB"
                     /locus_tag="fricic_p028"
                     /codon_start=1
                     /transl_table=11
                     /product="ATP synthase CF1 beta subunit"
                     /protein_id="AHH29818.1"
     gene            complement(50457..51953)
                     /gene="atpB"
                     /locus_tag="fricic_p028"
     CDS             52573..54015
                     /gene="rbcL"
                     /locus_tag="fricic_p029"
                     /codon_start=1
                     /transl_table=11
                     /product="ribulose-1,5-bisphosphate carboxylase/oxygenase
                     large subunit"
                     /protein_id="AHH29819.1"
     gene            52573..54015
                     /gene="rbcL"
                     /locus_tag="fricic_p029"
     CDS             54726..56189
                     /gene="accD"
                     /locus_tag="fricic_p030"
                     /codon_start=1
                     /transl_table=11
                     /product="acetyl-CoA carboxylase carboxyltransferase beta
                     subunit"
                     /protein_id="AHH29820.1"
     gene            54726..56189
                     /gene="accD"
                     /locus_tag="fricic_p030"
     CDS             56990..57094
                     /gene="psaI"
                     /locus_tag="fricic_p031"
                     /codon_start=1
                     /transl_table=11
                     /product="photosystem I subunit VIII"
                     /protein_id="AHH29821.1"
     gene            56990..57094
                     /gene="psaI"
                     /locus_tag="fricic_p031"
     CDS             57454..58008
                     /gene="ycf4"
                     /locus_tag="fricic_p032"
                     /codon_start=1
                     /transl_table=11
                     /product="photosystem I assembly protein ycf4"
                     /protein_id="AHH29822.1"
     gene            57454..58008
                     /gene="ycf4"
                     /locus_tag="fricic_p032"
     CDS             58782..59471
                     /gene="cemA"
                     /locus_tag="fricic_p033"
                     /codon_start=1
                     /transl_table=11
                     /product="chloroplast envelope membrane protein"
                     /protein_id="AHH29823.1"
     gene            58782..59471
                     /gene="cemA"
                     /locus_tag="fricic_p033"
     CDS             59708..60670
                     /gene="petA"
                     /locus_tag="fricic_p034"
                     /codon_start=1
                     /transl_table=11
                     /product="component of cytochrome b6/f complex"
                     /protein_id="AHH29824.1"
     gene            59708..60670
                     /gene="petA"
                     /locus_tag="fricic_p034"
     CDS             complement(61475..61597)
                     /gene="psbJ"
                     /locus_tag="fricic_p035"
                     /codon_start=1
                     /transl_table=11
                     /product="photosystem II protein J"
                     /protein_id="AHH29825.1"
     gene            complement(61475..61597)
                     /gene="psbJ"
                     /locus_tag="fricic_p035"
     CDS             complement(61723..61839)
                     /gene="psbL"
                     /locus_tag="fricic_p036"
                     /codon_start=1
                     /transl_table=11
                     /product="photosystem II protein L"
                     /protein_id="AHH29826.1"
     gene            complement(61723..61839)
                     /gene="psbL"
                     /locus_tag="fricic_p036"
     CDS             complement(61862..61981)
                     /gene="psbF"
                     /locus_tag="fricic_p037"
                     /codon_start=1
                     /transl_table=11
                     /product="photosystem II cytochrome b559 beta subunit"
                     /protein_id="AHH29827.1"
     gene            complement(61862..61981)
                     /gene="psbF"
                     /locus_tag="fricic_p037"
     CDS             complement(61997..62248)
                     /gene="psbE"
                     /locus_tag="fricic_p038"
                     /codon_start=1
                     /transl_table=11
                     /product="photosystem II protein V"
                     /protein_id="AHH29828.1"
     gene            complement(61997..62248)
                     /gene="psbE"
                     /locus_tag="fricic_p038"
     CDS             63425..63520
                     /gene="petL"
                     /locus_tag="fricic_p039"
                     /codon_start=1
                     /transl_table=11
                     /product="cytochrome b6/f complex subunit VI"
                     /protein_id="AHH29829.1"
     gene            63425..63520
                     /gene="petL"
                     /locus_tag="fricic_p039"
     CDS             63697..63810
                     /gene="petG"
                     /locus_tag="fricic_p040"
                     /codon_start=1
                     /transl_table=11
                     /product="cytochrome b6/f complex subunit V"
                     /protein_id="AHH29830.1"
     gene            63697..63810
                     /gene="petG"
                     /locus_tag="fricic_p040"
     tRNA            complement(63913..63986)
                     /gene="trnW-CCA"
                     /locus_tag="fricic_t020"
                     /product="tRNA-Trp"
     gene            complement(63913..63986)
                     /gene="trnW-CCA"
                     /locus_tag="fricic_t020"
     tRNA            complement(64159..64232)
                     /gene="trnP-UGG"
                     /locus_tag="fricic_t021"
                     /product="tRNA-Pro"
     gene            complement(64159..64232)
                     /gene="trnP-UGG"
                     /locus_tag="fricic_t021"
     CDS             64569..64697
                     /gene="psaJ"
                     /locus_tag="fricic_p041"
                     /codon_start=1
                     /transl_table=11
                     /product="photosystem I subunit IX"
                     /protein_id="AHH29831.1"
     gene            64569..64697
                     /gene="psaJ"
                     /locus_tag="fricic_p041"
     CDS             65196..65399
                     /gene="rpl33"
                     /locus_tag="fricic_p042"
                     /codon_start=1
                     /transl_table=11
                     /product="ribosomal protein L33"
                     /protein_id="AHH29832.1"
     gene            65196..65399
                     /gene="rpl33"
                     /locus_tag="fricic_p042"
     CDS             65583..65888
                     /gene="rps18"
                     /locus_tag="fricic_p043"
                     /codon_start=1
                     /transl_table=11
                     /product="ribosomal protein S18"
                     /protein_id="AHH29833.1"
     gene            65583..65888
                     /gene="rps18"
                     /locus_tag="fricic_p043"
     CDS             complement(66165..66518)
                     /gene="rpl20"
                     /locus_tag="fricic_p044"
                     /codon_start=1
                     /transl_table=11
                     /product="ribosomal protein L20"
                     /protein_id="AHH29834.1"
     gene            complement(66165..66518)
                     /gene="rpl20"
                     /locus_tag="fricic_p044"
     CDS             join(complement(67291..67404),137620..137851,
                     138393..138418)
                     /gene="rps12"
                     /locus_tag="fricic_p082"
                     /trans_splicing
                     /codon_start=1
                     /transl_table=11
                     /product="ribosomal protein S12"
                     /protein_id="AHH29835.1"
     CDS             join(complement(67291..67404),complement(96231..96462),
                     complement(95664..95689))
                     /gene="rps12"
                     /locus_tag="fricic_p045"
                     /trans_splicing
                     /codon_start=1
                     /transl_table=11
                     /product="ribosomal protein S12"
                     /protein_id="AHH29790.1"
     gene            join(complement(67291..67404),137620..138418)
                     /gene="rps12"
                     /locus_tag="fricic_p082"
                     /trans_splicing
     gene            join(complement(67291..67404),complement(95664..96462))
                     /gene="rps12"
                     /locus_tag="fricic_p045"
                     /trans_splicing
     exon            complement(67558..67809)
                     /gene="clpP"
                     /locus_tag="fricic_p046"
                     /number=3
     CDS             join(complement(69460..69528),complement(68395..68685),
                     complement(67558..67809))
                     /gene="clpP"
                     /locus_tag="fricic_p046"
                     /codon_start=1
                     /transl_table=11
                     /product="clp protease proteolytic subunit"
                     /protein_id="AHH29836.1"
     gene            complement(67558..69528)
                     /gene="clpP"
                     /locus_tag="fricic_p046"
     exon            complement(68395..68685)
                     /gene="clpP"
                     /locus_tag="fricic_p046"
                     /number=2
     exon            complement(69460..69528)
                     /gene="clpP"
                     /locus_tag="fricic_p046"
                     /number=1
     CDS             69991..71517
                     /gene="psbB"
                     /locus_tag="fricic_p047"
                     /codon_start=1
                     /transl_table=11
                     /product="PSII 47 kDa protein"
                     /protein_id="AHH29837.1"
     gene            69991..71517
                     /gene="psbB"
                     /locus_tag="fricic_p047"
     CDS             71704..71805
                     /gene="psbT"
                     /locus_tag="fricic_p048"
                     /codon_start=1
                     /transl_table=11
                     /product="photosystem II protein T"
                     /protein_id="AHH29838.1"
     gene            71704..71805
                     /gene="psbT"
                     /locus_tag="fricic_p048"
     CDS             complement(71864..71995)
                     /gene="psbN"
                     /locus_tag="fricic_p049"
                     /codon_start=1
                     /transl_table=11
                     /product="photosystem II protein N"
                     /protein_id="AHH29839.1"
     gene            complement(71864..71995)
                     /gene="psbN"
                     /locus_tag="fricic_p049"
     CDS             72107..72328
                     /gene="psbH"
                     /locus_tag="fricic_p050"
                     /codon_start=1
                     /transl_table=11
                     /product="photosystem II phosphoprotein"
                     /protein_id="AHH29840.1"
     gene            72107..72328
                     /gene="psbH"
                     /locus_tag="fricic_p050"
     exon            72454..72459
                     /gene="petB"
                     /locus_tag="fricic_p051"
                     /number=1
     CDS             join(72454..72459,73278..73919)
                     /gene="petB"
                     /locus_tag="fricic_p051"
                     /codon_start=1
                     /transl_table=11
                     /product="cytochrome b6"
                     /protein_id="AHH29841.1"
     gene            72454..73919
                     /gene="petB"
                     /locus_tag="fricic_p051"
     exon            73278..73919
                     /gene="petB"
                     /locus_tag="fricic_p051"
                     /number=2
     exon            74130..74135
                     /gene="petD"
                     /locus_tag="fricic_p052"
                     /number=1
     CDS             join(74130..74135,74906..75397)
                     /gene="petD"
                     /locus_tag="fricic_p052"
                     /codon_start=1
                     /transl_table=11
                     /product="cytochrome b6/f complex subunit IV"
                     /protein_id="AHH29842.1"
     gene            74130..75397
                     /gene="petD"
                     /locus_tag="fricic_p052"
     exon            74906..75397
                     /gene="petD"
                     /locus_tag="fricic_p052"
                     /number=2
     CDS             complement(75605..76603)
                     /gene="rpoA"
                     /codon_start=1
                     /transl_table=11
                     /product="RNA polymerase alpha subunit"
                     /protein_id="AHH29843.1"
     gene            complement(75605..76603)
                     /gene="rpoA"
     CDS             complement(76673..77089)
                     /gene="rps11"
                     /locus_tag="fricic_p054"
                     /codon_start=1
                     /transl_table=11
                     /product="ribosomal protein S11"
                     /protein_id="AHH29844.1"
     gene            complement(76673..77089)
                     /gene="rps11"
                     /locus_tag="fricic_p054"
     CDS             complement(77222..77335)
                     /gene="rpl36"
                     /locus_tag="fricic_p055"
                     /codon_start=1
                     /transl_table=11
                     /product="ribosomal protein L36"
                     /protein_id="AHH29845.1"
     gene            complement(77222..77335)
                     /gene="rpl36"
                     /locus_tag="fricic_p055"
     gene            complement(77440..77673)
                     /gene="infA"
                     /locus_tag="fricic_p056"
                     /pseudogene="unprocessed"
     CDS             complement(77795..78193)
                     /gene="rps8"
                     /locus_tag="fricic_p057"
                     /codon_start=1
                     /transl_table=11
                     /product="ribosomal protein S8"
                     /protein_id="AHH29846.1"
     gene            complement(77795..78193)
                     /gene="rps8"
                     /locus_tag="fricic_p057"
     CDS             complement(78393..78761)
                     /gene="rpl14"
                     /locus_tag="fricic_p058"
                     /codon_start=1
                     /transl_table=11
                     /product="ribosomal protein L14"
                     /protein_id="AHH29847.1"
     gene            complement(78393..78761)
                     /gene="rpl14"
                     /locus_tag="fricic_p058"
     exon            complement(78890..79297)
                     /gene="rpl16"
                     /locus_tag="fricic_p059"
                     /number=2
     CDS             join(complement(80300..80308),complement(78890..79297))
                     /gene="rpl16"
                     /locus_tag="fricic_p059"
                     /codon_start=1
                     /transl_table=11
                     /product="ribosomal protein L16"
                     /protein_id="AHH29848.1"
     gene            complement(78890..80308)
                     /gene="rpl16"
                     /locus_tag="fricic_p059"
     exon            complement(80300..80308)
                     /gene="rpl16"
                     /locus_tag="fricic_p059"
                     /number=1
     CDS             complement(80436..81092)
                     /gene="rps3"
                     /locus_tag="fricic_p060"
                     /codon_start=1
                     /transl_table=11
                     /product="ribosomal protein S3"
                     /protein_id="AHH29849.1"
     gene            complement(80436..81092)
                     /gene="rps3"
                     /locus_tag="fricic_p060"
     CDS             complement(81148..81504)
                     /gene="rpl22"
                     /locus_tag="fricic_p061"
                     /codon_start=1
                     /transl_table=11
                     /product="ribosomal protein L22"
                     /protein_id="AHH29850.1"
     gene            complement(81148..81504)
                     /gene="rpl22"
                     /locus_tag="fricic_p061"
     CDS             complement(81672..81956)
                     /gene="rps19"
                     /locus_tag="fricic_p062"
                     /codon_start=1
                     /transl_table=11
                     /product="ribosomal protein S19"
                     /protein_id="AHH29851.1"
     gene            complement(81672..81956)
                     /gene="rps19"
                     /locus_tag="fricic_p062"
     repeat_region   81923..108272
     tRNA            82092..82166
                     /gene="trnH-GUG"
                     /locus_tag="fricic_t022"
                     /product="tRNA-His"
     gene            82092..82166
                     /gene="trnH-GUG"
                     /locus_tag="fricic_t022"
     exon            complement(82214..82645)
                     /gene="rpl2"
                     /locus_tag="fricic_p063"
                     /number=2
     CDS             join(complement(83319..83705),complement(82214..82645))
                     /gene="rpl2"
                     /locus_tag="fricic_p063"
                     /codon_start=1
                     /transl_table=11
                     /product="ribosomal protein L2"
                     /protein_id="AHH29852.1"
     gene            complement(82214..83705)
                     /gene="rpl2"
                     /locus_tag="fricic_p063"
     exon            complement(83319..83705)
                     /gene="rpl2"
                     /locus_tag="fricic_p063"
                     /number=1
     CDS             complement(83730..84011)
                     /gene="rpl23"
                     /locus_tag="fricic_p064"
                     /codon_start=1
                     /transl_table=11
                     /product="ribosomal protein L23"
                     /protein_id="AHH29853.1"
     gene            complement(83730..84011)
                     /gene="rpl23"
                     /locus_tag="fricic_p064"
     tRNA            complement(84177..84250)
                     /gene="trnI-CAU"
                     /locus_tag="fricic_t023"
                     /product="tRNA-Ile"
     gene            complement(84177..84250)
                     /gene="trnI-CAU"
                     /locus_tag="fricic_t023"
     CDS             84319..90972
                     /gene="ycf2"
                     /locus_tag="fricic_p065"
                     /codon_start=1
                     /transl_table=11
                     /product="hypothetical chloroplast RF2"
                     /protein_id="AHH29854.1"
     gene            84319..90972
                     /gene="ycf2"
                     /locus_tag="fricic_p065"
     gene            91093..91323
                     /gene="ycf15"
                     /locus_tag="fricic_p066"
                     /pseudogene="unprocessed"
     tRNA            complement(92020..92100)
                     /gene="trnL-CAA"
                     /locus_tag="fricic_t024"
                     /product="tRNA-Leu"
     gene            complement(92020..92100)
                     /gene="trnL-CAA"
                     /locus_tag="fricic_t024"
     exon            complement(92649..93404)
                     /gene="ndhB"
                     /locus_tag="fricic_p067"
                     /number=2
     CDS             join(complement(94052..94828),complement(92649..93404))
                     /gene="ndhB"
                     /locus_tag="fricic_p067"
                     /codon_start=1
                     /transl_table=11
                     /product="NADH-plastoquinone oxidoreductase subunit 2"
                     /protein_id="AHH29855.1"
     gene            complement(92649..94828)
                     /gene="ndhB"
                     /locus_tag="fricic_p067"
     exon            complement(94052..94828)
                     /gene="ndhB"
                     /locus_tag="fricic_p067"
                     /number=1
     CDS             complement(95138..95605)
                     /gene="rps7"
                     /locus_tag="fricic_p068"
                     /codon_start=1
                     /transl_table=11
                     /product="ribosomal protein S7"
                     /protein_id="AHH29856.1"
     gene            complement(95138..95605)
                     /gene="rps7"
                     /locus_tag="fricic_p068"
     exon            complement(95664..95689)
                     /gene="rps12"
                     /locus_tag="fricic_p045"
                     /number=2
     exon            complement(96231..96462)
                     /gene="rps12"
                     /locus_tag="fricic_p045"
                     /number=1
     tRNA            98304..98375
                     /gene="trnV-GAC"
                     /locus_tag="fricic_t025"
                     /product="tRNA-Val"
     gene            98304..98375
                     /gene="trnV-GAC"
                     /locus_tag="fricic_t025"
     rRNA            98602..100092
                     /gene="rrn16"
                     /locus_tag="fricic_r001"
                     /product="16S ribosomal RNA"
     gene            98602..100092
                     /gene="rrn16"
                     /locus_tag="fricic_r001"
     tRNA            join(100387..100422,101361..101395)
                     /gene="trnI-GAU"
                     /locus_tag="fricic_t026"
                     /product="tRNA-Ile"
     exon            100387..100422
                     /gene="trnI-GAU"
                     /locus_tag="fricic_t026"
                     /number=1
     gene            100387..101395
                     /gene="trnI-GAU"
                     /locus_tag="fricic_t026"
     gene            100528..100905
                     /gene="ycf68"
                     /locus_tag="fricic_p089"
                     /pseudogene="unprocessed"
     exon            101361..101395
                     /gene="trnI-GAU"
                     /locus_tag="fricic_t026"
                     /number=2
     tRNA            join(101459..101496,102307..102341)
                     /gene="trnA-UGC"
                     /locus_tag="fricic_t027"
                     /product="tRNA-Ala"
     exon            101459..101496
                     /gene="trnA-UGC"
                     /locus_tag="fricic_t027"
                     /number=1
     gene            101459..102341
                     /gene="trnA-UGC"
                     /locus_tag="fricic_t027"
     exon            102307..102341
                     /gene="trnA-UGC"
                     /locus_tag="fricic_t027"
                     /number=2
     rRNA            102487..105296
                     /gene="rrn23"
                     /locus_tag="fricic_r002"
                     /product="23S ribosomal RNA"
     gene            102487..105296
                     /gene="rrn23"
                     /locus_tag="fricic_r002"
     rRNA            105395..105497
                     /gene="rrn4.5"
                     /locus_tag="fricic_r003"
                     /product="4.5S ribosomal RNA"
     gene            105395..105497
                     /gene="rrn4.5"
                     /locus_tag="fricic_r003"
     rRNA            105725..105845
                     /gene="rrn5"
                     /locus_tag="fricic_r004"
                     /product="5S ribosomal RNA"
     gene            105725..105845
                     /gene="rrn5"
                     /locus_tag="fricic_r004"
     tRNA            106101..106174
                     /gene="trnR-ACG"
                     /locus_tag="fricic_t028"
                     /product="tRNA-Arg"
     gene            106101..106174
                     /gene="trnR-ACG"
                     /locus_tag="fricic_t028"
     tRNA            complement(106655..106726)
                     /gene="trnN-GUU"
                     /locus_tag="fricic_t029"
                     /product="tRNA-Asn"
     gene            complement(106655..106726)
                     /gene="trnN-GUU"
                     /locus_tag="fricic_t029"
     gene            107043..108272
                     /gene="ycf1"
                     /locus_tag="fricic_p069"
                     /pseudogene="unprocessed"
     CDS             complement(108273..110501)
                     /gene="ndhF"
                     /locus_tag="fricic_p070"
                     /codon_start=1
                     /transl_table=11
                     /product="NADH-plastoquinone oxidoreductase subunit 5"
                     /protein_id="AHH29857.1"
     gene            complement(108273..110501)
                     /gene="ndhF"
                     /locus_tag="fricic_p070"
     CDS             110893..111066
                     /gene="rpl32"
                     /locus_tag="fricic_p071"
                     /codon_start=1
                     /transl_table=11
                     /product="ribosomal protein L32"
                     /protein_id="AHH29858.1"
     gene            110893..111066
                     /gene="rpl32"
                     /locus_tag="fricic_p071"
     tRNA            111806..111885
                     /gene="trnL-UAG"
                     /locus_tag="fricic_t030"
                     /product="tRNA-Leu"
     gene            111806..111885
                     /gene="trnL-UAG"
                     /locus_tag="fricic_t030"
     CDS             111968..112933
                     /gene="ccsA"
                     /locus_tag="fricic_p072"
                     /codon_start=1
                     /transl_table=11
                     /product="cytochrome c heme attachment protein"
                     /protein_id="AHH29859.1"
     gene            111968..112933
                     /gene="ccsA"
                     /locus_tag="fricic_p072"
     CDS             complement(113106..114608)
                     /gene="ndhD"
                     /locus_tag="fricic_p073"
                     /codon_start=1
                     /transl_table=11
                     /product="NADH-plastoquinone oxidoreductase subunit 4"
                     /protein_id="AHH29860.1"
     gene            complement(113106..114608)
                     /gene="ndhD"
                     /locus_tag="fricic_p073"
     CDS             complement(114735..114980)
                     /gene="psaC"
                     /locus_tag="fricic_p074"
                     /codon_start=1
                     /transl_table=11
                     /product="photosystem I subunit VII"
                     /protein_id="AHH29861.1"
     gene            complement(114735..114980)
                     /gene="psaC"
                     /locus_tag="fricic_p074"
     CDS             complement(115375..115680)
                     /gene="ndhE"
                     /locus_tag="fricic_p075"
                     /codon_start=1
                     /transl_table=11
                     /product="NADH-plastoquinone oxidoreductase subunit 4L"
                     /protein_id="AHH29862.1"
     gene            complement(115375..115680)
                     /gene="ndhE"
                     /locus_tag="fricic_p075"
     CDS             complement(115870..116403)
                     /gene="ndhG"
                     /locus_tag="fricic_p076"
                     /codon_start=1
                     /transl_table=11
                     /product="NADH-plastoquinone oxidoreductase subunit 6"
                     /protein_id="AHH29863.1"
     gene            complement(115870..116403)
                     /gene="ndhG"
                     /locus_tag="fricic_p076"
     CDS             complement(116793..117332)
                     /gene="ndhI"
                     /locus_tag="fricic_p077"
                     /codon_start=1
                     /transl_table=11
                     /product="NADH-plastoquinone oxidoreductase subunit I"
                     /protein_id="AHH29864.1"
     gene            complement(116793..117332)
                     /gene="ndhI"
                     /locus_tag="fricic_p077"
     exon            complement(117421..117960)
                     /gene="ndhA"
                     /locus_tag="fricic_p078"
                     /number=2
     CDS             join(complement(118996..119547),
                     complement(117421..117960))
                     /gene="ndhA"
                     /locus_tag="fricic_p078"
                     /codon_start=1
                     /transl_table=11
                     /product="NADH-plastoquinone oxidoreductase subunit 1"
                     /protein_id="AHH29865.1"
     gene            complement(117421..119547)
                     /gene="ndhA"
                     /locus_tag="fricic_p078"
     exon            complement(118996..119547)
                     /gene="ndhA"
                     /locus_tag="fricic_p078"
                     /number=1
     CDS             complement(119549..120730)
                     /gene="ndhH"
                     /locus_tag="fricic_p079"
                     /codon_start=1
                     /transl_table=11
                     /product="NADH-plastoquinone oxidoreductase subunit 7"
                     /protein_id="AHH29866.1"
     gene            complement(119549..120730)
                     /gene="ndhH"
                     /locus_tag="fricic_p079"
     CDS             complement(120826..121098)
                     /gene="rps15"
                     /locus_tag="fricic_p080"
                     /codon_start=1
                     /transl_table=11
                     /product="ribosomal protein S15"
                     /protein_id="AHH29867.1"
     gene            complement(120826..121098)
                     /gene="rps15"
                     /locus_tag="fricic_p080"
     CDS             complement(121496..127039)
                     /gene="ycf1"
                     /locus_tag="fricic_p081"
                     /codon_start=1
                     /transl_table=11
                     /product="hypothetical chloroplast RF1"
                     /protein_id="AHH29868.1"
     gene            complement(121496..127039)
                     /gene="ycf1"
                     /locus_tag="fricic_p081"
     repeat_region   complement(125810..95)
     tRNA            127356..127427
                     /gene="trnN-GUU"
                     /locus_tag="fricic_t031"
                     /product="tRNA-Asn"
     gene            127356..127427
                     /gene="trnN-GUU"
                     /locus_tag="fricic_t031"
     tRNA            complement(127908..127981)
                     /gene="trnR-ACG"
                     /locus_tag="fricic_t032"
                     /product="tRNA-Arg"
     gene            complement(127908..127981)
                     /gene="trnR-ACG"
                     /locus_tag="fricic_t032"
     rRNA            complement(128237..128357)
                     /gene="rrn5"
                     /locus_tag="fricic_r005"
                     /product="5S ribosomal RNA"
     gene            complement(128237..128357)
                     /gene="rrn5"
                     /locus_tag="fricic_r005"
     rRNA            complement(128585..128687)
                     /gene="rrn4.5"
                     /locus_tag="fricic_r006"
                     /product="4.5S ribosomal RNA"
     gene            complement(128585..128687)
                     /gene="rrn4.5"
                     /locus_tag="fricic_r006"
     rRNA            complement(128786..131595)
                     /gene="rrn23"
                     /locus_tag="fricic_r007"
                     /product="23S ribosomal RNA"
     gene            complement(128786..131595)
                     /gene="rrn23"
                     /locus_tag="fricic_r007"
     tRNA            join(complement(132586..132623),
                     complement(131741..131775))
                     /gene="trnA-UGC"
                     /locus_tag="fricic_t033"
                     /product="tRNA-Ala"
     exon            complement(131741..131775)
                     /gene="trnA-UGC"
                     /locus_tag="fricic_t033"
                     /number=2
     gene            complement(131741..132623)
                     /gene="trnA-UGC"
                     /locus_tag="fricic_t033"
     exon            complement(132586..132623)
                     /gene="trnA-UGC"
                     /locus_tag="fricic_t033"
                     /number=1
     tRNA            join(complement(133660..133695),
                     complement(132687..132721))
                     /gene="trnI-GAU"
                     /locus_tag="fricic_t034"
                     /product="tRNA-Ile"
     exon            complement(132687..132721)
                     /gene="trnI-GAU"
                     /locus_tag="fricic_t034"
                     /number=2
     gene            complement(132687..133695)
                     /gene="trnI-GAU"
                     /locus_tag="fricic_t034"
     gene            complement(133177..133554)
                     /gene="ycf68"
                     /locus_tag="fricic_p090"
                     /pseudogene="unprocessed"
     exon            complement(133660..133695)
                     /gene="trnI-GAU"
                     /locus_tag="fricic_t034"
                     /number=1
     rRNA            complement(133990..135480)
                     /gene="rrn16"
                     /locus_tag="fricic_r008"
                     /product="16S ribosomal RNA"
     gene            complement(133990..135480)
                     /gene="rrn16"
                     /locus_tag="fricic_r008"
     tRNA            complement(135707..135778)
                     /gene="trnV-GAC"
                     /locus_tag="fricic_t035"
                     /product="tRNA-Val"
     gene            complement(135707..135778)
                     /gene="trnV-GAC"
                     /locus_tag="fricic_t035"
     exon            137620..137851
                     /gene="rps12"
                     /locus_tag="fricic_p082"
                     /number=1
     exon            138393..138418
                     /gene="rps12"
                     /locus_tag="fricic_p082"
                     /number=2
     CDS             138477..138944
                     /gene="rps7"
                     /locus_tag="fricic_p083"
                     /codon_start=1
                     /transl_table=11
                     /product="ribosomal protein S7"
                     /protein_id="AHH29869.1"
     gene            138477..138944
                     /gene="rps7"
                     /locus_tag="fricic_p083"
     exon            139254..140030
                     /gene="ndhB"
                     /locus_tag="fricic_p084"
                     /number=1
     CDS             join(139254..140030,140678..141433)
                     /gene="ndhB"
                     /locus_tag="fricic_p084"
                     /codon_start=1
                     /transl_table=11
                     /product="NADH-plastoquinone oxidoreductase subunit 2"
                     /protein_id="AHH29870.1"
     gene            139254..141433
                     /gene="ndhB"
                     /locus_tag="fricic_p084"
     exon            140678..141433
                     /gene="ndhB"
                     /locus_tag="fricic_p084"
                     /number=2
     tRNA            141982..142062
                     /gene="trnL-CAA"
                     /locus_tag="fricic_t036"
                     /product="tRNA-Leu"
     gene            141982..142062
                     /gene="trnL-CAA"
                     /locus_tag="fricic_t036"
     gene            complement(142759..142989)
                     /gene="ycf15"
                     /locus_tag="fricic_p085"
                     /pseudogene="unprocessed"
     CDS             complement(143110..149763)
                     /gene="ycf2"
                     /locus_tag="fricic_p086"
                     /codon_start=1
                     /transl_table=11
                     /product="hypothetical chloroplast RF2"
                     /protein_id="AHH29871.1"
     gene            complement(143110..149763)
                     /gene="ycf2"
                     /locus_tag="fricic_p086"
     tRNA            149832..149905
                     /gene="trnI-CAU"
                     /locus_tag="fricic_t037"
                     /product="tRNA-Ile"
     gene            149832..149905
                     /gene="trnI-CAU"
                     /locus_tag="fricic_t037"
     CDS             150071..150352
                     /gene="rpl23"
                     /locus_tag="fricic_p087"
                     /codon_start=1
                     /transl_table=11
                     /product="ribosomal protein L23"
                     /protein_id="AHH29872.1"
     gene            150071..150352
                     /gene="rpl23"
                     /locus_tag="fricic_p087"
     exon            150377..150763
                     /gene="rpl2"
                     /locus_tag="fricic_p088"
                     /number=1
     CDS             join(150377..150763,151437..151868)
                     /gene="rpl2"
                     /locus_tag="fricic_p088"
                     /codon_start=1
                     /transl_table=11
                     /product="ribosomal protein L2"
                     /protein_id="AHH29873.1"
     gene            150377..151868
                     /gene="rpl2"
                     /locus_tag="fricic_p088"
     exon            151437..151868
                     /gene="rpl2"
                     /locus_tag="fricic_p088"
                     /number=2
     tRNA            complement(151916..151990)
                     /gene="trnH-GUG"
                     /locus_tag="fricic_t038"
                     /product="tRNA-His"
     gene            complement(151916..151990)
                     /gene="trnH-GUG"
                     /locus_tag="fricic_t038"
ORIGIN      
        1 ttagatcgat atattgggca tagaatgcca attttaaaaa tgtaatgtaa taaaggagta
       61 atcccctgtg acacgttcaa taaaaaaaaa tccttgatgg agcaatatct ttagcaagat
      121 acaaagatat tgctccatca aggattcgta tacactaaga cagaatgtaa gtcttatcca
      181 tttgtagatg gaacttcaat agcagctagg tctagaggga aattgtgagc attacgttca
      241 tgcattactt ccataccaag gttagcacga ttgatgatat cagcccaagt gttaataaca
      301 cgaccctgac tgtcaactac agattgatta aaattgaacc catttaggtt gaaagccata
      361 gtactaatac ctaaagcagt gaaccagata cctactacgg gccaagcagc caaaaagaaa
      421 tgtaaggaac gagagttgtt gaaactagcg tattggaaga tcaatcggcc aaaataacca
      481 tgagcagcta cgatattata agtttcttcc tcttgaccaa atctgtaacc ttcattagca
      541 gattcgtttt cagtagtttc cctgatcaaa ctagaggtta ccaaggaacc atgcatagca
      601 ctgaataggg agccgccgaa tacaccagct acacctaaca tatgaaatgg gtgcataagg
      661 atgttgtgct ctgcctggaa tacaatcatg aagttgaaag taccagatat tcctaaaggc
      721 ataccatcag aaaaacttcc ttgaccaata ggataaatca agaaaacagc agtagcagct
      781 gcaacgggag ctgaatatgc aacagcaatc caaggacgca tacccaaacg gaaactaagt
      841 tcccactcac gacccatgta acaagctaca ccaagtaaaa agtgtagaac aattaactca
      901 taaggaccgc cattatataa ccactcatca acagatgctg cttcccatat tgggtaaaaa
      961 tgtaaaccta tagctgcaga agtaggaata atggcaccag agataatatt gtttccataa
     1021 agtagagacc cggaaacagg ttcacgaata ccatcaatat ctacaggagg agcagcaatg
     1081 aaggcaataa taaatacaga agttgcggtc aataaggtag ggatcatcaa aacaccgaac
     1141 catccaatgt aaagacgatt ttcagtgctg gttatccagt tgcagaaacg accccatagg
     1201 cttgtgcttt cgcgtctctc taaaattgca gtcatggtta aatcttggtt tattcaattt
     1261 caaggactcc caagcacaga tattaactat aatatagagt taagcataga taatagaagg
     1321 cttgttatct aacagtataa catggcttat ataccaatgt caaccaatct taacaaatgg
     1381 atctatataa ctaaataata aataaatcca ccaaaaacaa aacagtttgt aaataaagaa
     1441 aaattgcttt ttctgtatgg gttgcccggg actcgaaccc ggaactagtc ggatggagta
     1501 gatttttttc cttgttgcaa tagaagaaaa atatctctcc ccaaatcgtg cttgcatttt
     1561 tcattgcaca cggctttccc tatgtataca tacaacttat atccctagaa gaacaaattt
     1621 taaatattca attgatttaa ccaccacact actacaatga acatttcagt atcaaaatta
     1681 atgactttta ttgtctatca atcatttgaa aattggatca tttattaaat catttaaata
     1741 tattaagtat taattttata tttaataaat gatttttttt ttttagaaga tatctaatta
     1801 ttcaccaggt cattgatacg aataatatcc aatgaccaaa tacgttctct atgtgatcca
     1861 tgtaaagtaa aaagagttgt tttggggaaa ataaaacaaa gaacttgttc ttcttccgta
     1921 aagaactctt ctaataatcc cgagcctaat ctttgcaaaa gagcacgtgc cgtactttta
     1981 tgtttacgag ccaaagttct agcacacgaa agtctaagta tatactttat tcgatataaa
     2041 cttttttttt ttgaagatcc actgtgataa tgagaaagat ttctacatat ccgaccaaat
     2101 cgatcaataa tatcaaaatc tgataaatct gcccatatcg gcttactaat cggatgtccc
     2161 gagaaagtac aaaattttgc tttagataat gatccaataa gagaaataat gggtattata
     2221 gtatcaaatt tcttaataac agtatctatt agaaatgagt tctctagcat ttgattattt
     2281 accgcataag gatttattag tacacgtaaa agatacccca taaaatagaa ggaatagttt
     2341 aataatgagt ttatatgcat cctgtacggt tgagaccaaa agtgaaaata atattgccag
     2401 aaattaacaa agtaatatct ccatttattc atcagaagat gagtccccct tgaagccaga
     2461 attgcttttc cttgatatcg aacataatgt atcaaaggat ccttgacagg ccacagggtc
     2521 ttctgaaaat tattacaaca cactattata atatgttcca tttttccata gaaatgtgaa
     2581 cgttcaagaa aggctccaga agatgttgat cgtaaataac aggattgttt atgaaaaaaa
     2641 actaataaaa attcgcattc agatacataa gaattgtaca ggaaccaaaa tagtctttta
     2701 ttttcttttg aaaaaacata aatagtttta ttactctgaa tagttttatt cagattctga
     2761 tatttatgta gaaagaatcg caataaatgt aaagaggaaa tatcttgaat ccagcattga
     2821 aggatttgaa ccaaaatttc aaaatggata ggatggggta ttagtatatc tgaaacatta
     2881 tttaaatgag ataatttgtc ctctaaaaaa ggaaatattg aatgaataga tcctaaattc
     2941 tgagattttg gtatttcttt ttcttcggag gaagatacta atcgtagcga gaatggaatt
     3001 tccacaatga ctgaaaaacc ctttgatacc atttgagaat aaaaaaaatg agaataaaaa
     3061 taattggtgt gtccaccgaa tctattttga ttagaatcat taaccaaatc aatcaaaaaa
     3121 ttctgttgat acattcgaat aattaaacgt tttacaagta ctaaactcaa tttattgtta
     3181 taaccaataa attcgatagg ttcgtaaaaa atcgaaccat ttaaactatc atcatgagca
     3241 agtgtgtaaa tatactcctg caagagaagc ggatatagga agtgttgttg cggagatcta
     3301 tcttttttta aatacccttg taattcttcc atttacattt ttctacttga aacagagaca
     3361 caagacagga ggcatttctt gggttatcaa atgatacata gtgaatgata catagtgcaa
     3421 tatggtccga acagggtata taattacagt atatatagtt aagaaataaa gatagacccc
     3481 ggagacctag aatccaatca acaggatcct tttcctctcc ttttctatac aataggtttt
     3541 atcctttgtt aaaattacaa gagagtaaaa aatcctttat ttttgcaacc tgatcgctct
     3601 tttgattttg gaaaaaatta gattctcttt actttatcag tatactgttt cttctacaca
     3661 tccgtctcca aagagaatag ttaggatttt tttttcataa aaaaataaaa aataatcaat
     3721 gattcactcg cataaaaacc tttttctgca ctggcactaa tctattttta acatccaaat
     3781 tagatcgggt aattattcca attttaagaa tataagctcg ttgctttttg ttttaccaaa
     3841 attagggcta aaagacgata tccatttatt cactagaccc aactgtaaat ttcttttgtc
     3901 tccttccaaa aataaaaaca attattacga catgctgttt tttccttcat taccttttaa
     3961 gatcagtcgt ggtcttatat agactctacc aatagtctgg acgaattcgt tgcttcatcc
     4021 aaatgtgtaa aagatcatag tcgcacttaa aagccgagta ctctaccgtt gagttagcaa
     4081 cccggattgt agatatgata aaaaaaaaaa aagattgaac tagcaaaaaa tcaaatttaa
     4141 aagaaaaatt tttttaatca attataaaca ccaatccact aaaataggta ggattggatt
     4201 aaaaaataat aaattctcaa tagatatatc taaatatcta taattaaaac ttatacccat
     4261 ttttctcttg atccattcta tttttttttt tacgtcttgt ataccagtaa attcagtaaa
     4321 cacatcctta tgactaaggt gactaaggct aaagcaaagg aaaaataaat ataaggcagg
     4381 aataaacaga tccattttat ttatctatga tcaaattata tttgttcggt acaccattgt
     4441 caatatgaat agaatgctga gaaaaaaatt ctaaataaat caaattaagg ccttgtgtta
     4501 gattagcaca atctaaataa aaaaataaat ttgaatgcaa aaataaataa aggcagggta
     4561 gagaaaaata tcgagttgat tcaatcaaaa gaggtacagg tacaataacc aaaattgacc
     4621 ctgtctttgt cggtaaatta aattactaca ataacaataa ataataaaat aataagtgag
     4681 caaaaaaaag agcaaacaaa ttatggagaa ataattatac aaagatagat gctagtcccc
     4741 tctctttttt attcaatttt tttaatttaa ttaaattaac agttaaccca atattccttc
     4801 tttaaataat tctgtcttcc ttaaaatatc atgaacagtt actgtgggtt gagcgccatt
     4861 ttcaaggaaa tatagaatag cgggaacatt tgaataggtt tgattcttta tcggatcgta
     4921 aaaacctacc ttccgaagat ctcttccttc tcttcgggat cgaacatcaa ttgcaacgat
     4981 tcgatagatg gctcatcggg atagatgtag ataaacaatg ccccccctag aaacgtatag
     5041 gaggttttat cctcatacgg ctcgagaaaa aatgattcta atttctgtat ataacggcaa
     5101 atatatccat aaaatactga ataaataatt atgattaaag tggttttttc ttcctctttc
     5161 cttacgaaag ttaaaaagat ctcatttgta ctcataactc aagttgggta attctgagga
     5221 aatccttaga tatttattga gccgtctcta acctcttttg tttgtctcga atcaattttt
     5281 attccgcatt ttgatccaat tgttgagaca attaaaaata gtgtttcctt gttccggaat
     5341 cctttatttt tgttttgtga aatcattggg tttagacatt acttcggtga tccttactcc
     5401 tttcaaaagg gcagcaacat accttttgtt ttttctctta tttctttcta tagaaaaaaa
     5461 taagagagat tgattccctt gtgatacact tttgatcgaa tatagtttta tgaattccga
     5521 caaatattac ttattttatt ttttatttca aacttgtttg aattttaacc cttttcaatt
     5581 tatataattt atcaatttat attatatata tatattatag aggatatatt tacaaagttg
     5641 gttcaactta ttgattttta ttgtcactaa ccctagattc tttcccccaa taaataaatc
     5701 tcaatacttt ctgctcgagc ttcatcatgt actttttatt tagattagaa cccaacacaa
     5761 attaggttcc tagtaaaaag aacaaactat gtcgagccaa gagcatcttc attcttatag
     5821 aaaatggcgg atgtaagaat ccacagtcaa tcatgtcctt caagtcgcac gttgctttct
     5881 accacatcgt tttaaacgaa gttttaccat aacatttctc ttatttaatt tcaaactgat
     5941 atggaattga ttcaatatga aatcatgaat agtcattgga tcaacggata tatgtatata
     6001 ttattatata ttatgatatg gccggtcgta tagttttgat tttatattat atctataaat
     6061 agtctctata ttaaatatat aataatattt gacttttctt actttacgga aaagtcttac
     6121 tcaggaagga tccctttttt ttttcttgaa caaataaatt aaaaacctca aagaaagggg
     6181 ctgggacgga aggactcgaa cctccgagta acgggaccaa aacccgttgc cttaccgctt
     6241 ggccacgccc cattgaaatt tatattcaac actaataaat actaatatta tattagtatt
     6301 ggttattcgt caattctagt atgtaatata ttgttgctag gtttctatac atgaagagat
     6361 agaatcaaaa aattcattga tcattacatt gaattcaatt aagatattgt atgaaagtat
     6421 aattctttgt attcttgttt gagaattgaa aggagttttt gatttgggat agttcaaaga
     6481 ataaagaagg atttttttgc ctgccttttt catttttacc ttatattata aaaatgactc
     6541 aatcaaaatt aaattatcta atctacaaga acgaaatttt tgttatgctt aatatcttta
     6601 gttttatctg tatctgtctt aattctatcc cttatttgag ttcgagtagt tttttcttcg
     6661 ccaaattgcc cgaggcttat gcttttttca atccactcat agacattatg cctatcatac
     6721 ctctattctt ttttctctta gcctttgttt ggcaagctgc tgtaagtttt cgatgaaatc
     6781 ttcaatattc tcctaaattc atgattaaaa aaaaaaaaaa aaaacacact tcattatagc
     6841 atagcatatg cggtacgaaa aaaatgggta atctattccc cctaaaaaaa tgatatcttg
     6901 gagattttgt aatgcttact ctcaaactct tcgtttatac agtagtgata ttctttgttt
     6961 ctctcttcat cttcggattc ttatctaatg atccaggacg caatccagga cgtgaagaat
     7021 aaacataaga catttttagc tttgcttttt ttaagaattc tttattccat taactatttt
     7081 aatcaaggga tccagtgatg agggatagcg gagagagagg gattcgaacc ctcggtataa
     7141 ataaaaatca tacaacggat tagcaatccg ccgctttagt ccactcagcc atctctccca
     7201 actaaaaatt gttaattgtt tatgtgatat aacaggtaaa gttgaagtaa agattgatca
     7261 aaaacccctc atcttctttc ttttcttatt ttttcttatt agaatttaga atagaaaaat
     7321 ataaaaaaca atcaattcaa tatatatata taaatattat gatgataata tacgatataa
     7381 aaatttttga tcagatcagc aattcaattt atataatgat ttgaaacaga tatcaccaat
     7441 agaaggacta ccttactttt tattttgtac gaaaaaatcc cggcccgctt aagtactggc
     7501 cgggcaattt ccattctcat tctatgatgg aagtgtcatt tcttaattct tattatttaa
     7561 gaattaagat ttgttattat tttactaaat ttatttactt taactgtaaa aaaacatata
     7621 cagacacata tcatacatta tacatatatt aaatatatac atatattaaa taaacaataa
     7681 attcaaatat taaacacata tattttatat ttatttataa tttcatattt ataattaaat
     7741 gagtcttttt ttgttcttca ccttgccttt tttttttttt aatttaagtt tctagcgggg
     7801 tgaaatagat gttaacgcta taattttcat aattctgatg ctatcttggt ttgaaggtca
     7861 tctcctttat tcgacaaagg ctccattcat atacaataat gaaattgtag cgggtatagt
     7921 ttagtggtaa aagtgtgatt cgttctatta accccttaaa tagttaaggg gtctttcagt
     7981 ttccgacaaa aaaactttat ttcttaaaaa ggtttgatcc tttacctctc aatggcatat
     8041 ttgaggaaga atataacttc tcacgatttg tatccaaaag tcaattataa atttaataaa
     8101 gacaaaattg gattatggga tcgcgaagca taattttttt ttttttttaa ttggatcaac
     8161 tcttccaatt gaatgagtat gagtaaagga tccatggatg aagatacaaa agtttatttc
     8221 caatcgtaac tagatcttca atttttttaa ggggagattg aagcccatag ctataaaatg
     8281 atggttttgg tttactaaaa ccatcggcgt attgtttcag ctcggtggaa accaaattct
     8341 tttcctcagg atcctgtgag ttgagtagaa atagggaacg aagtaactag actaaacgga
     8401 tttggatttt atatgatccc cctcgtctag agggatcatc tagaaagcga gtagctttgg
     8461 atgcattcat acagaaaagc tgacatagat gttatggata tcattttttc tctgggactg
     8521 ggaatacatc gattttccat aaaggagccg aatgaaagca aaaattcatg ttcggttttg
     8581 aattagagac gttaaaaata atcgacaaac gtcgactata acccctagcc ttccaagcta
     8641 acgatgcggg ttcgattccc gctacccgct taatacatac aatacttact acattccttt
     8701 ccttattatg tttggtatgc atccttattt tttttattcc ctaaaggatt ttccttgtaa
     8761 tcgtaatcaa attttatcct agagaaaaaa agaatttgaa aagttaggaa tgaaaagcgt
     8821 ccattgtcta atggatagga cagaggtctt ctaaaccttt ggtataggtt caaatcctat
     8881 tggacgcaat ttttttacat ctatatatat atattttttt tttatggcta taccaagaaa
     8941 cccattttta atgattcaaa tcagaactat ttctcaatta ttattctttt taagaataag
     9001 agtgatgaat ttatgtttgt tcctgaagta gaaactgttc gatctgttcc ggaataactt
     9061 ccttcaaaag agcttccgct tgattggtaa gtgttttggt agaagatata atttcttgaa
     9121 attgaggttt attctttttt aagtaggtac gtaattgaac gagaaatttt tttacctgtc
     9181 cgacttctaa cggatcaaga tagccatttg ctccggtata aatagtaact acctgctctt
     9241 ccaccggaag agggtctgct tgggattgtt tgagtaattc gcgtaatcgt tgacctcttg
     9301 ccaattgatt ctgagtagct ttatcgagat cagaagcaaa ttgtgcaaag gcttctaatt
     9361 ccgcgaattg agctagttcc aattttgatt tgccggctac ttgtttcatg gctttaattt
     9421 gagctgcaga tcctactcta gaaacagaaa tacccacatt aatagcaggt cgtattccag
     9481 cgttgaatag atcggcggat aaaaatattt gtccatccgt aatggaaatt acattagtag
     9541 gaatataagc tgaaacgtct ccagattgag tctcaactat tggtaaagca gtcatacttc
     9601 cttcacccaa ataagaactt aatttagcag ctctttccaa aagtcgtgaa tgcaaataaa
     9661 aaacatctcc tggataagcc tcacgaccgg ggggtcttct taatagaaga gacatttggc
     9721 gataagcttg tgcctgtttg gagagatcat cataaattat tgaagtatgt cgtttacggt
     9781 acataaaata ttcagccaga gcagctcctg tataaggagc gaggtattgt aatgtagcag
     9841 gtgaatctgc cgtttcggct accacaatag tgtattccat tgccccctgt tcctggaaag
     9901 tagtcactac ttgagccaca gaagatgctt tttgaccaat cgctacataa acacatatta
     9961 catttttccc tttttgattg agaattgtat ctgtggctac tgctgttttg ccggtttgtc
    10021 tgtccccaat aattaattct cgctgaccac gccctatagg gatcatcgca tcaatggcaa
    10081 taagccctgt ttgaagaggc tcatatacgg aacgtcttga aataatacct ggggcaggag
    10141 attcaattaa ccgagattca gaagctgaaa tttcacctct cccatcaata ggtttagcca
    10201 gagcatttat aacacgacct aaataagcct cactcacagg tatctgagca attcttcctg
    10261 ttgcttttac agaacttccc tcttggatca tcaaaccatc gcccattaat acaacaccaa
    10321 cattatttga ttccaaattc agagcaatac ctattgtacc ttcttcaaat tctactaatt
    10381 cacctgccat tacttcatca agaccatgaa cacgagcaat gccatcgcct acttgaagta
    10441 cggtaccggt atttacaatc tttacttctc tattatattg ttcaatacgt tcacggataa
    10501 tattactaat ttcgtcggct cgaagggttg ccattagtat ctttttattc tttttcggaa
    10561 gcaaaggaaa aaaaataatg cctaaactct aaactaaagt aaaagtcgaa aggctaatcc
    10621 gttatttttt ccatggcccc gagggtgtta atattggcac ttatggtacg taaatgtaac
    10681 tcgttattca aacaactatt aagagttcct agagctcttt gtaaggcttg ttggaaaact
    10741 cgttgtcgaa cctgattaat cgctctttgt tgttcaaaat gaagggtttc atttttgtaa
    10801 ttttctaatc gttccaaact ctcactagta gccttaatta aattgacttt ttcccgctct
    10861 atatcagagt atccattcat tcgatactca tccgcttcaa tttccacttt acgtaagcga
    10921 gcccgggctc tttcaagctg ctcaatggtc cctttacgta attcttcaga attacgaata
    10981 gtactcaaga tcctctgttt tcgattatct aataaatcat ttaatgaaag tagattatct
    11041 taccattaat ttcccaactc ccatgatctc ttcccgaacc aaacatgaat ctttcgattc
    11101 atttggctct cacgctcaat caattcaatt atttatttta tgggcattcc cacccatatc
    11161 ttttactata atgagcctac cctctctctt ttctgttcgt attcaaagat attgaaactg
    11221 atatacagaa tattaggagg gctcttccga ccagacaaaa atccataatt gtcagcaaag
    11281 ttgtttattt atttgttttt tattaaataa aaattattat attttatttt gtatttccct
    11341 ttttattaaa atcttcatta aatccaaaaa tgcctctttt tatacatagg tcatcgattc
    11401 ggcattgggt aaaaagggca aagcgcccct ttttctaata aaaggtttca aattatttta
    11461 tcaatatgag tgttctatat cggatgaatt atcaactatt tattttgaaa ccattttgct
    11521 actaatgtag tattagaaag agtaccatgt tgtgcctgaa cttcaaacag tttagcttta
    11581 accatgttaa tggtctcgca ttattggtcg atagagaatc aagatttacc aatgaatcac
    11641 gaaatgctat ggttcttaca tatgatttat taatttattc ataagtaatt cgtcgagatc
    11701 gtgcaccttt ctttcctatt tcttatccta ataaaaaaaa aaaaaaagaa tcataataac
    11761 gtgcagttgg ttggatgcaa cctattcttg aaatatacaa ctcgcacaca ctccctttcc
    11821 aaaaaaaatc aatacaccaa gcaccacact tagatttatt ggatttgttg ctaaaatatc
    11881 ggtattaaat ccgaaacttc cggcagatgg ccaatagccc aaggaaacga aaaaataggt
    11941 tatatttttc atatactctc ctctttctta tagataagac taccaaagaa catagttctt
    12001 tttgtatcac ctcactcgcc tcgccctgat cgatttcttt ttattaattt attttttatg
    12061 ggaatagatt aaatcatcta gtaatttata atagtaattt agaacttgaa aatttattat
    12121 ttttttaagt tctccataaa aagattaaga tacttattaa gttaggtctt aggcctcaca
    12181 ccaattgcga aatatttcgt ttgttgaaac gtttcttagt aaggggtttc ccttgtacta
    12241 aaggtgggaa tgggaaggaa gaaagcgatc ggatccgtga attcctcatc ctcaaataaa
    12301 cccttcccgg ggtattgtct cataagtaat tgttaggatt aaagtgttga tataattaga
    12361 agaagcaaac ggcaagtcca agttaataaa ataaactaag actaagaaaa aagtgcataa
    12421 cgtacgtttt cacatttcta attttaggat taaattaaac aaaaggattt gcaaataaaa
    12481 gtgctaatgc cacgaccagt ccgtaaattg ttaaagcttc cataaaagct agactaagca
    12541 ataaagtacc tcgtatttta ccttccgctt ctggttgtct cgcaatacct tctacagctt
    12601 ggcccgcagc agtaccttgg ccaactccag gtccaatgga agcaagccct acggccaatc
    12661 cagcagcaat aacggaagcg gcagaaatca gtggattcat agtaagttcc tcgtacaaaa
    12721 aaaataaatg gttaatgata caatcaacca atgcattatt acttatttta tcactacgat
    12781 ctatcgggtc aaagtaatta aaaactctga attgaaatta taatattagt gaatcgtcag
    12841 aatgacttcg atatctcttt tttttttagt ttctactcat aatcaaatct ttgtaaactc
    12901 atatgcatat agttctactt attgcatttc ttagtttcga accattcttt cattcaatat
    12961 cttcgttctt tacttacttt ctatatccat acgttcatct gttttttcat tcaatctaca
    13021 attacagacg aaagagaaag acttatattg tattgtattg taatccatct aaacgaaatg
    13081 cagtgtggtt aaaaaaaaaa aataaaagaa tcaacattca ataatagtaa taataaatag
    13141 tattataata ataatataaa tataaaatat agatattaat aatatactgg gaaagaaata
    13201 ggaataaaat atagaaatat ataatatata atccatagga ataatcccta tataactaat
    13261 aaatatctaa tatcacatat acatttgttt cttccataat gtaaaccacc tgcattttat
    13321 tttatattga attggatttt agaatcattc ttcgaaacat atctaagggt taaacttata
    13381 gatattacat atatctagtt tgacttgacc ccctaaccca tatttttcca attccgtaat
    13441 atcgtctgtc ttccctctta cgagattagg tcatccatac atatatagat acaaatatat
    13501 atgtattatg ttgcccaacc aagtgcgtat ttggaatcat gcatgacttc gggtaagtga
    13561 aaaaagacta ttaaaaagct aatcaatgat gaccctccat ggattcacct atataagccg
    13621 cggctaaagt tgcaaaaata agagcttgaa taccgcttgt aaataatccg agaaacataa
    13681 cggggatagg aactactgaa ggtactaaag aaacaagaac aacaactact aattcatcag
    13741 ccaatatatt cccgaaaagt cgaaaactaa gagataaagg ttttgtaaaa tcttctagga
    13801 tgttaattgg taaaagtatt ggagttggtt ggatgtattt cccaaaatac cccaatcctt
    13861 ttttggtaag acctgcataa aaatatgcca ctgacgtgag taaagctaaa gcaacagtag
    13921 tatttatatc attcgtgggc gcagctaact ccccatgagg taactgtata attttccaag
    13981 gtaaaagagc acctgaccag ttagaaacaa aaataaatag gaacatagtt ccaataaagg
    14041 gaacccaagg gccatattct tctccaatct gagttttact caagtctcga ataaattcaa
    14101 ggacatattc gaagaaattc tgaccgtcgg tcggaattgt ttgtggattc cgaactgcta
    14161 tgatgactga acctaataag atagcaatta cgacccaaga agtgataagt acttgggcat
    14221 ggatttgtaa acctcctatt tgccaatata aatgttggcc tacttctaca cccgatatat
    14281 cgtataaccc attgagtatt ttaatggaac atggtatagc attcatattg tcctctgata
    14341 taaatcgaac ttaaaaaatt attttgattc aaccatctct ttctcaactc accaacatta
    14401 atcatctttt aatacaaatt gaatttagga tactaaaaaa tcacataaca taatataaat
    14461 atccctattt ttatctctat ctctttttga agttcaagaa tagtaaccga tccaataaat
    14521 cgatcgagtt cccaaacaat taattaattt tattattctt aatcataatc aacgatttct
    14581 tatatagcta taacgaccct cgcaaattgc gaatactaat ttgttaagaa taaatcgaat
    14641 tgaagctata gcatcatcgt tagctggaat cgaaatatct gcgagatccg ggtcacaatt
    14701 tgtatcaatt aaacaaatag taggaatccc taaaatgaca cattctcgaa gagccgtata
    14761 ttcttcttgc tgatcaacga tgattacaat atcgggtaac cccgtcatat atttgatccc
    14821 acccaaatat gtttgcaagg tagataattt tctcttcacc attgctgcat ctcttttgga
    14881 aagatggttg agtttcccca tcttttgttc tgctcttaag tccctgaact tattaagtct
    14941 cgtttccgta gtggaccagt tcgttaacat accaccgagc cactttttat taacataatg
    15001 acaccgagcc cctattgcag ctgatgctac taaatccgct actttatttt tggtaccaac
    15061 gattaaaaag gtttttccac tacttgctgc attaaaaact aaatcacagg cttctgataa
    15121 aaaacgagca gttctcgtaa gatttataat atgaatacct ttacgctttg cagagatgta
    15181 aggggccatt ctaggattcc attttcgagt accatgacca aagtgcactc ccgcttccat
    15241 catttctcct aaattgatgt tccaatatct ttttatcatt tttccccgca tttccccaca
    15301 cttcctcttt ttttttttaa gcgacaaggt accctgaaat aaataattgt tccgacggaa
    15361 ccttctaccg tggattgacc cttgatatat agcccaaacc attaatttct tttaattact
    15421 tattttttta ttactaaatt aatataaaaa attgggccaa cctaaccaaa tagttaaagt
    15481 aaaaagaatg aatctcttct taggaaaatc gcgtaaatgg ttgttgtgat gtcccatgaa
    15541 aattgtttgg agcacataat tctctatggt ataacaaaat atctcccatt tccaactcga
    15601 ataaattttt ccttttgatt tccaaataaa tatttttgtt ttcccttgaa tggtgtacta
    15661 attttttgaa tccagtacca acaggaataa gcccccccag aacaacgttc tctttcagtc
    15721 ctttcaacca atcaatacga cctcgtaaag cggcttttgc taaaactcga gcggtttctt
    15781 gaaaactcgc ttcggatatg aaactttgag tattcaggga tgtcctcgtt attcccaata
    15841 agattgcccg ataattgatc gcttcgtcta aagcacgtcc cgctcgttcc gctcgcaaca
    15901 atctgattaa ttctccgggt gaaaaaacat tagacattcc atcttctgaa accaacactt
    15961 ttgatgttat ttgacgtaca atgatctcta tatgtctatt atggatctgt actccctgag
    16021 atcgataaac cttttgaatt ttattaacca aagagatacg actctgggct atggttaact
    16081 cagctccaat caagaatccc caggggattc caagaattct tggtatacgt tcgttccaac
    16141 tttcgactct cttttcgagg ttcatcgata ttgaatcaat tgaacgcact tctaagacct
    16201 gttccacttt tggaagaccc tgcgttatgt caccagatct tgatttttca tatataaatg
    16261 taactagtgt ctttccttca taaaggattt ctccataatg accatgaact gttgctcctg
    16321 gggtagccaa atagggctta gccgatctta taactaagga gtcaacatga acaattaaaa
    16381 tttgaccaga tttttttatg tgtggcccat atttgaataa acatgcattt tcacaaataa
    16441 attgcccaag gcaaattatt gtggatgtct cttcaccaga atcgtgatga agaaaacaac
    16501 aatttaaatg gaatggattc aaaattatat tactgcatga attgggatta taaattcttc
    16561 tattttcatc cattaaacaa tatttaagta cttgaagtac tttaaaagtc tgtttaaaat
    16621 tgttaagtag taaatatttc tttaacgaga tttgattatg agttaataaa tggtaagata
    16681 aataaaaatt cgttatttta ggtacaatag tacctaaggg acccaacaaa tacctaattg
    16741 ggattagggg atccaattct tttatcgcat tgttatattt cgaacccttg aatggactaa
    16801 ttcgaaaaca gttggatgat gacaaaatta tcaaagattg gcattcctta tgttgattca
    16861 acagcgtacc aatagttcct tgctgttgga taagtaattg aaacttcgcc ttggaatgaa
    16921 agggattgat attggcgcga tctagcccct tattaggaat aggaatcaat cccgaatctg
    16981 ttatattata tctttttccg ctatatgaaa gagtggactt gactaactca attcttatga
    17041 aatcacgaat tagatcattt gtccttacct caacaaagga ggcataaacc tcttttttgg
    17101 aaccattttg tttttggtcc caatttaata ctaagcaagt ccgaactaat tgaatacttg
    17161 tgttataaat tcctcgaatt gacttgccat attcataaag gatataattg acaattcgaa
    17221 gttggacatc attcttttcc cgcaagagat cctgaggaaa aagtgttgct aaatttatcc
    17281 cgtcggctat ttcatatgtg actacgggcc gaaccgaaac aaaatacttt ttcttggtag
    17341 gtgtgatccg ctggacatag atccaatctt tcaatttttt tgattcctta gaattttttt
    17401 tttttcctgt tactggcggt atcaaaatgc cgcagtgcct ggatatctta tctgtctctc
    17461 caggaaaatg aatatctcca taaaagattc tcagttcaat actttttttt tttctttcca
    17521 ctcgaactaa tccgcctatt cgacttcttt tatttaaagc aagtcgtgta tatactctaa
    17581 tgatactatt gttccggacc attatggacg aggatccagg taaaatatgc acttcttcgg
    17641 gaatgaaaaa aaaccgatct actttcattt ggtatttcag actcaattct tttgttcctc
    17701 gatactcaat caaatcctct ttttttatga ttgaatctac ctccgcagtc ccatatttag
    17761 taattcctga actgcttctt ctgtatcgtg gatcatcaaa ataagcaaga atactatttc
    17821 tacgtaaaat accatttatg ggtatttcaa ttgaaatacc aaaacaggat attagttctt
    17881 tttgccattc ttgatcatat tttaatggga tgatgaatct attttttcgc cttttcgcta
    17941 ataaatctga attctcttgg agaatagacg gatatattaa attccactta ccattggata
    18001 taattcgatt agatattgaa taatcaatga tttccatatc ttttttacta gaagtatcca
    18061 acaatttatg tcttactcga tcattagtca ttgagaggtc agagatatat ttgtcttcga
    18121 cagaaaaaga atgagcatta atttgatctt gatccttgtg gatcgaaaaa gacattatac
    18181 tggatccgcg cgggcctcct gctaatatcc ataaatgact tgtttttggt aatagatgaa
    18241 cattaccata tgtatattcg ggtgcatggt agacacccgt actccagtgc atttctccct
    18301 ctgattcaga gtaaatatgt tttcggactt tctctttaaa atgaaaagtg gacgttcccg
    18361 cgcgaatctc agcaatcact tgttctgatt ctacatattg attattttga actaaaatca
    18421 aactctttgg cggaatattc acattatgga taatactccg attctcaata attacatata
    18481 aatctataga acataaaaaa gcaggatgcc catgacgggt acgcgtagga tgaacaaaat
    18541 cctcattaaa ttttattttt ccattagaag gagctcgtac atgttcggca gtaccacctg
    18601 tgaatactcc accggtatga aaagttctta atgttagttg agtccccggt tccccaatcg
    18661 attgacccgc aataatacct acagcttctc ccaattcggc taggtcacca tgagtgggac
    18721 ttcgaccata acataattga cagatccaag atgtgcttct gcaagtaaag ggggttcgaa
    18781 tatatattgg tcgtgctcga aaagttatga attgattgat aagcccaatc ccaatatctt
    18841 gattcctagt ggcaatacat cgtagaccta tatatatatc gtctgctaat acacgaccaa
    18901 ttagtgtttg ggcaaaaatt atttctgtca tctcatttcg aggactcacg gaaatacctt
    18961 ggatagtacc acaatctatt ctacgtataa taatgtgttg aaccacttca acaagtctac
    19021 gcgtgagata tccagcatct gatgtacgta cagcagtatc cactactcct ttgcgggctc
    19081 cgtagcagga aattatatat tctgtcaaag agagtccttc acgcaaattg ctttgaatag
    19141 gtaaatcaat catttgtcct tggggatccg acattaatcc tctcatacct actaattgat
    19201 gtacttgaga tgcatttcct ctagctcccg aaaaggacat tagatggact ggattagaag
    19261 gatcagtcat ccgaaaatta ggattcattt cttgtctcaa atattcgctt gtggcatacc
    19321 atatctcaat agattgacgt aatttttcta ccgcatgtac attcccataa tgatggtgtt
    19381 tctccaaaaa aaaactttgt tgttcagcgt ctcggactaa ccatccctta gatggtattg
    19441 ttaaaagatc atctattcct aatgaaatag atgtaacagt ggcttgctgg aaacccaaag
    19501 tcttcatttg atccaggata tgtgatgtat atgccattcc gaaatgatct attaatctgc
    19561 taataagtcg tttcatagca gttctatcta tcactttatt gtgaaagacc agatcgaccc
    19621 gttctgccat aagtaccccc atattccgct gagtaggatt cgacaatgga cctgagtcag
    19681 tgattcgaaa acttcctttc ctaaattttt atttgcgcat aaattcagaa attatgatac
    19741 cagtgaaatt ggagagacct taattcccac aggtatgaat atctctaaat ttcttagttt
    19801 agatagtata tgagtaggcc cggcaaaatc cctgtatggc ttcttctatc tctcgataaa
    19861 aaaaaatatg accgacggtg gttcgaatgt atacacagcc aatttctttt tttacacttc
    19921 ctactattag atagtgctca taaatctcat gataagtgcc cgaagattca tattgaactt
    19981 cgacgggaac ttctcttgaa ccaatgacac gttgatctag tcgccaccgg agccacaaag
    20041 gactatctaa attgattcgt ttctgccgat aagctccaag tgcatcatag aaactacaaa
    20101 aatatggttc tttctctttc gtatacgtat atttatagta attattagca actgttttct
    20161 tttgatagtt tctgcaatta tatagattat acctattcgc accaataccc tgacgactcc
    20221 cgattgttaa tacataaagt ccgataagca tatcttgagt tggtacggaa atgggatccc
    20281 caatagctgg agacaggaga ttcatatgag aaaacataag taaacgagcc tctgcttgag
    20341 cttccaaaga taaaggtaca tgaacagcca tttgatctcc atcaaagtct gcattgaagc
    20401 ccttacaaac taatgggtgt aaacaaatag cgcgcccccc cactaaaatg ggttggaacg
    20461 cctgtatgcc taatctatgc agggtgggtg ctctattcaa caataccgga tgcccccgca
    20521 taatttcttg aagtatttcc catacaatcg gttctttttc ccgaatttta cttttagcaa
    20581 tccctatatt agaagcaaca tgttgtctga ttagaccacg aattacaaag gtttggaaaa
    20641 gctctattgc tatttctcga ggtaatccac attgatgtaa tgaaagcgaa ggacccacga
    20701 caatgacgga acgccccgaa taatcaaccc gtttaccaag cagagtctca cgaaatcttc
    20761 cctctttgcc ttcaattaca tctgaaaatg acttgtaaac tttattatga ccatccctcc
    20821 ttggttgtcc gcggatccca ttatcaagaa gtgtatccac ggcttcttgt accaacttct
    20881 cctgacacat tactaattcg cctggcgcag atctacttgt tgttaataga tcgataagag
    20941 tattatttcg atagataact cttctataga gttcattaat atccgaactc attagtttac
    21001 ccccgtctat ctgaatgata ggtctcaact cgggaggaag aactggtaat aggcacaaaa
    21061 ccatccgctc tggttctaca tttgttcgaa taaaatgttt agctaattcc atgcgtctaa
    21121 ccaaaaaatc ctttcttctt ctaatttttc tatcttccca ctcatttcca gtggaccccc
    21181 cgtctcctaa ttccttccat tctaccaatg aattatctat aataattcgc aaatctgaat
    21241 cggctaattg ttctctgata gcacttgctc ctgtagagat ttctcgattt cgaaatgtct
    21301 caaagccttg ggtagtaaaa aaaagcggga tgctgtattt ccgagattgg atttcatatt
    21361 cgaatgaacc tcgtaatcgt aagaaagtag gttttttagt tatgggccta gcaaaagaaa
    21421 aattgagata ggttcccata gaatgggatt ccccctctta aaaatcggac gtgaaggttt
    21481 tctctcatcc ggctcaagta gttacacaaa ataaagaaaa ggatttttct ttatttattt
    21541 tttaattttg ttcgataaat ccttacaaaa agctaccctt tactcaagtt cccggtaaga
    21601 accaatcttt gattgattca ttcttctttt gactttaatt ttatagcctt ctgaattact
    21661 taaatgtact ttactttacc acaaaattga aacgtgaaat taaattattt gagtagtcta
    21721 ccccccctca aatgatgaat tcctttaaag ttaaagtaaa ggaatacttg aatactcgta
    21781 agggatttac ttgttctata tatcgttcca ttcgatcttt taggtcccta ctcaccccga
    21841 tggttatgtc atgatgtcct ttgaagcata tatgcgatag atagacttct gtaaccatgc
    21901 catatttgct tgcttgaaca gaacttatct ctaaaagaaa tggaatggct aattccacga
    21961 aaaagtattt ttatttttat ttatttttca cgaggtataa ctagcgattc ctcttcatct
    22021 gttacggagt cgaccatgga tcaattcccc ttgaatttgg aagtattgac tacacccata
    22081 attctgagct tcatgttact cctcccaaga cacatgtcag agtcaggggc atctcaatca
    22141 gattgaatgg gatgacagtt tctcattcca aatctgtaaa atgaaaattt cgatcaaatc
    22201 acacatcgca gtatactagg ccttctaatt ccttaagggg tttatctaaa agattcgcga
    22261 tataactggg aatacgtttc aaataccaca catgagtcac tggacatgcg agtttgatgt
    22321 atcccatttt atatcttcgt atccgagaat caacaaattc cactccgcat tgttcacaaa
    22381 atttagagtc ttctttttca gcttcgatta ctcgataatt tccacaagaa caaattccac
    22441 tttttatagg cccggagatt ctttcacaaa acaatccatc cttttctggt ttattggttt
    22501 tgtaatgaaa agtatagggc tttgtcacct ctccaactat ctctccatta ggtaggattt
    22561 tgttggccca agaccttatt tgttgaggag acactggtcc aattcgaagt tgttgatgtt
    22621 tataccgatc gatcatagaa tagaaaatta tgattcattc agatcaagct tccttcctat
    22681 taatctggaa gttcttctca gatacaagga aatggttcag ttccagagcc aaagatcgta
    22741 gttctcgaac gagcaatcga aaagattctg gagcatcctc gggattaggt actgttcctc
    22801 caatgatcgt agcaccaagt acttcttgac gagctctgat atgatcagat ttataagtaa
    22861 gcatttcttg taaaatatga gcaacaccaa atccctctag agcccaaact tccatttctc
    22921 ctactcgttg tcctccttgt ttggcccttc ctctaagggg ttgttgtgta acaagtgcgt
    22981 aagggccact ggaacgccca tggattttat catcaacttg atgaattaat ttcaggatat
    23041 aggactttcc tattagaaca ggttgttcaa aaggatctcc tgttcttcca tcaaatattt
    23101 tgctttttcc cggatactcg ggttcaaata cccatggctt ttttgtttgc ttactggctt
    23161 catataattc aggaaacact agttttctcg aagcctcttg ctcatatctc tcatcaaaag
    23221 gtgctactct ataatgtctc tttagcagat cccccgctaa cccgagcgag cattcaaata
    23281 tctgtcccac attcattcgt gagggtactc ctaatgggtt gaaaaccata tcaacaggtg
    23341 ttccatcttg caaatagggc atatcttgtc taggcaaaat ttttgaaatg atacctttat
    23401 tcccatgcct tccagctact ttatcaccta ctttgatttc acgtttctgt gaaatatata
    23461 cacgaatcat ttccggatta taactggaac tccccctttt ctggatccat ctcacatcaa
    23521 taactcggcc ccttccgcct ataggtagtt ttagagaagt ttcttttgcc gtggatactt
    23581 gaatgccaag tatggctcgt aataatctat cctctggggc atacgacgat tcgttcgctg
    23641 tctgaggcgt taatttaccc actaaaatat cacctgcttc tatccaagat ccaagcctta
    23701 caactccatt tctgtctaaa ttgcggagta aattagcctc taaatgtggt atttctttag
    23761 tgattctttc aggaccttgg cttgtcacat gagtctgaat ttcatatttt cggatgtgaa
    23821 aagaagtata aatatcttca tatactagac gttcgctaat tagtactgca tcttcagaat
    23881 tgtaaccttc ccacggcata taagctacta atacgttttt tcctaaagcg agttctcccc
    23941 caactgtagc tgcactgtcc gctaaaattt gtcctttttt aataaattta ccctgttgaa
    24001 cctgagattt ttgacgcata caagtatttt tgttggaacg ttgatacata actaatggaa
    24061 tgtttatagt gtccccatta cttgaaaaaa caatcttgtg agtatcagta taaatgatct
    24121 ttccctcgtg ttcagctata gtggaaagcc ccgaatccag agccgtttgg cgttctagcc
    24181 cagttccaac aatacacttc tcgggccgag aaagggggac tgcttggcgt tgcatattag
    24241 aactcattaa agcccgattt gcatcattat gctcgataaa aggaataagg gaagctccaa
    24301 tagaaaaata ttggaaggga aaaatgcttc taagatgaat ctgttcccat gcaatagtca
    24361 ggaattcttg gcgatatcga gctggaacaa cctgttcctc ctgaataccc cgattcaaag
    24421 ccaaagaatt tcctgctgct accatataat attcatctct acttggtgat aaataaacca
    24481 tctgtgtctc ttttgatgat atttcaaaaa atggactatc tatggatccc caatgaccaa
    24541 tcctcacatg aatagctaag gatccaataa gaccaacatt gattccttcg gacgtgtcaa
    24601 ttgggcaaat acgcccatag tggctaggat ggatatctcg tattcgaaaa ctagcagttc
    24661 gccccgtcaa tcctccagga cctaaataac tcaattttcg cccatgaacg atttgtgtca
    24721 atggattagt tcgatccaaa acttgagata agggatgtaa gccaaaaaaa gattcataag
    24781 tggttgttaa tgaagtcgaa gttaccaaat tttgaggagt cggtatcatt ttatgccgga
    24841 ttgctccaca tatagttcct cgaaccgcat tttctaaacg aacaagggct aatccaaatt
    24901 gatcctgtaa cagatctgct acagaacgaa tacgcttatt tttcaagtga ttcatatcgt
    24961 caagtgtgcc cattccaaat ttcattccga tcaaatgatc tgcagcagcc aatatatccc
    25021 gtggtaacaa aaatgtattg ttttggggta tatcaagatt tagtcttcgg ttcatatttc
    25081 gtcgaccaat ccttcctaat tcacatcttt gttgaaaaaa tttcttttgt aattccttac
    25141 ataaggactc ggaaaatacc ggatccccgc ctatacaagc gaattgttga taaaactcca
    25201 aaattgcatt ttcttttgac ccaatctttt ttttctcttt atcattcagg aaagacaaga
    25261 aaatttcggg ataacaaaca ttatctagaa tttcttttag atttgaaccc atagccgatg
    25321 atagaactag aatagatatt ttttgtttcc tactcacgcg ggcccatatc cttgcttttc
    25381 tatcaatttc taattctaat ctccctcccc aatctgatat tatagtactg gtataaacag
    25441 aaattccgtt atgatccaat tcggaacgat agtaaatacc gggactttgc aatatttgat
    25501 tgattacaat tctgtatatt ccatttacta tagaggtgcc cagggaattc attagaggaa
    25561 tgtttccaat aaaaacagtt tgttcttgta tatctctacc gcttttccaa attaatcccg
    25621 cgggtacata taattcagaa gaatatgtga gtgattcata tacagcatct ctttctttta
    25681 tcaagggttc taccaattga tatctttcca caaataattg aaattcaatt tcttgatccg
    25741 tatcttcaat ttttggaaac ttatgaaatt cttccgccaa gccccgatta atgaacccac
    25801 aaaatccctc aaattgtatc tgattaaatc ctggtattgt ggacatttcc tcatttttat
    25861 tccggagcat cttaactttc ctctttaatc gaaaaaattc cattattgct agatcgaccc
    25921 atatggttag gttagttcga tgaagagtga gccaataatg gaatgtatat tctgtttact
    25981 gaatcacatg aaattttaac caactctata tctctatttc atacgtatga acggaaacga
    26041 gacgtaagaa tgaagattat ttttgacaca agttcaaatt tgcgacagga attaataaaa
    26101 catttttcct ttaccattct atatacatat tagattagaa tagaattaaa tagaattcaa
    26161 aattcaaata tgctgattct ttatctttat tagaaatatg tgcattaaga ataagagaga
    26221 gatcctctgt tctgtgtaac aatttctttt ttagggttta catatacaca tatatggtgt
    26281 tataattcaa aattaagatt ataaaataat ttatactgat ttgttatttg cttttcttat
    26341 gcgattaagg aaacacatgc tttgagatac aaatttagtt cactaattca acataaatta
    26401 ggtaaatgaa atggttactg cctgaatttt tcaatctatg actggaaacc cccccttttt
    26461 ctttcaaaaa ataaaattac taaatttagt actagaataa tagagtatag ataatatttt
    26521 tattcctatt ttgaatcgga tttggcgaca tggccaagtg gtaaggcggg ggactgcaaa
    26581 tcctttatcc ccagttcaaa tctgggtgtc gcctgattga caaaattttt agaatctgta
    26641 agttctagac aaagacaaaa aaagactgta aatttttcta tatattttta tatcttttgc
    26701 ttatacaaaa ggtaacaaaa gaaacaatgg atcttactat tagaaagact cctttgatat
    26761 tgatataaga aagaaagggt atatgtatcg tatttgtact tacggctcgc ttctaccgaa
    26821 aatccaatac aataatagag aatttgttac gattagcttc attgaatttg aagcatcaat
    26881 cgttttaaat cagaatccca ttttgactct gcgccgttaa ttccactatg attattgatc
    26941 aataatcata gtggaatcat tccttgatag agataggaga cataatttac atggatatag
    27001 taagtctcgc ttgggctgct ttaatggtag tctttacatt ttccctttcg ctcgtagtat
    27061 gggggaggag tggactctag agacactacc ataattttaa attgatttat attatataaa
    27121 cctatattat atctgtatac aatatgagat agtgtgtaga aaaaactata gatattatat
    27181 ctatagtttt ttctacacac tatctcatca tttcttcaat tattgacaag aactaataat
    27241 tcgagtttca ttaaaattaa ttattttgac tggctgtttt tacgtaaatg ataagtaaaa
    27301 aagcggtagg aactagaatg aacagcgtag tagcaataaa tgcgagaata ttaacttcca
    27361 taatcttatt ttttttgttt cacaataact cgggatctaa tcccatagag atgaaaaatt
    27421 tgattcctgt aaattcaata agttaattgt atcctgatga tgccaaatgg atcaaaatat
    27481 tatgaataat aatagatcta atttatcaaa tcaattaatt gtcgagaatt taatagtata
    27541 acataggaag actttttatc catactaaat caaaaattca atttctaatc caattccaat
    27601 atagaatgct attgaatttt tcgtcctttt ccattctttc gtttctataa cctaccttct
    27661 tcgttctact tacttaatac agacaattaa tttaagtatc cgacgaggta ttcagatgac
    27721 cggtattcaa tgggtcaggt cacacctaag acccaaacaa tataagtgag atggaaaaag
    27781 gacggattaa aagatctaat attccaacat atttactaaa aaggggtacc ttgcttggtc
    27841 ttttatttat tatttataaa tttataataa ataaaatgaa ataattttaa ttaagattat
    27901 tatatactaa tagatttaat taatattaat tattaatata attaattaat ataatatcct
    27961 cttctctttc ttggattggg tttgaatgag atagattttt ttaattaaaa tatagaggat
    28021 acacaagtcg gagttggaaa agggctgggc actctactcc atttcattat tcaagaacaa
    28081 tcaaaaaata aagtcaaatg aataacgaat atggtatctc taaaaatact gacatagagt
    28141 aatataaccg atcgtaccaa tcaatctaga tatgtttctt ccttatcaat cggtactatt
    28201 ccgtagtgaa agaaatgaaa attcccgcat ttcttttgtc tgatgataaa tataaaaata
    28261 tttatgtgaa aaaaaaaaaa aaaaaaaaaa aaaataagga ttcttagatc ttgctccctg
    28321 tcccacttta tctgtaaaaa gtgggagatg aattgataaa ttcatcggat cctagttcgg
    28381 gactgacggg gctcgaaccc gcagcttccg ccttgacagg gcggtgctct gaccgattga
    28441 actacaatcc cagcgaggtg tatggcatac atattcttat ggtttcataa gaacattcta
    28501 ttcgtttcgt cgtgttgtaa cagaaacaaa aatgatatac tgatatcata tccacatgga
    28561 tatgaactat agcaataatt actagtaatc ggtggttatt tttttttttt ttttattgtc
    28621 aaaaatgact aataaaaaaa aaaaaaaaat aatatggata gatcaaaaaa atggttgatc
    28681 tttaattttg acggataggg catttctatt tctggaggac aaattaaact ggttagatcg
    28741 tattcaatgg agcggcgaat ttttgggccg agctggattt gaaccagcgt agacatattg
    28801 ccaacgaatt tacagtccgc ccccattaac cgctcgggca tcgacccagg aagaattaat
    28861 tctaggttta gttataatcc atgattaact tcctttcgta gtaccctacc cccaggggaa
    28921 gtcgaatccc cgctgcctcc ttgaaagaga gatgtcctga accgctagac gatgggggca
    28981 gatccgccca accatcagca tactatgctg atagtatgat aagttttttt ggaattgtca
    29041 atatacaata taattataat atattatata actagatcaa aagagtcttt tctactttga
    29101 aatttttaat attaatatac agaaatctag ataactttaa tttacaatac ggattaatat
    29161 agatatatat attattatgt attataatac aatgcatagc atagtatagt attatataat
    29221 atatatacag attaattaaa caaagttata gtagtaggat tcccttagtt agggtagtgc
    29281 ttgatccgac agaaaaaagg gataaaaaga atatttaata atatttatta taatattaat
    29341 ttttttttct tcattcaatt ttaactaatt tcttcgttca tcgttcagat gagatatgcc
    29401 tatcactatc tcatattaaa ccaaaaaatt aaaaaacgct agacattttt tttttttttt
    29461 tatggaattt ggctcgggat atgaatcccc ccatcacatg attgaagaaa atatcttaac
    29521 tctatgttga taatgagctc ttatacatat atgtagatat gtatatgtct attatattat
    29581 atctattata tatgtagtaa actcataatt taattaaaac tattaaattt ttaaaattga
    29641 ataaacaggc ccttttaact cagtggtaga gtaacgccat ggtaaggcgt aagtcatcgg
    29701 ttcaaatccg ataaagggct ttttcattaa actcaagtct tagtcttcgt tttccattgt
    29761 taatagttct aaaaaaaaaa aaagtaatca ccagtataat gaattctaat tagattatgg
    29821 gtcgtagtta taaagttgaa atttattcat tttcataatt gtggagagtc cattttgtag
    29881 tgacatagtg accctctttc ttcatgtctc attattcatt ttgtcttgac ttgatacata
    29941 aatattctag atatccaatt catccctatt gttaatcgtc aaactaaagt attcctgctt
    30001 ctccagtgtt cctataaaac aaacccacca taaaattata aataaagaaa aagtaaaaag
    30061 taagtggatc tgacccattg aatcatgact atgtcagcta ttctgatata taaattctat
    30121 atattcattc tatataatat atatatagcg ggtttttctt tggccacgca aagcaaaaat
    30181 gtgtcgatat ttcttgaatt catcttcttg ttacgggatg ctctacacaa agaaaacaaa
    30241 gaaaacaaag aaatcgctac tctctatcca ctacactaca taatacatat tacatatata
    30301 acatacatat ataacatata tatataagat atatatagaa gttttagttt attttaaaat
    30361 gtattttcaa tatctttcct tgatttcaga ataagatatt gttttgttgt tccgccaatg
    30421 caatagagaa caaatgcgag aaaggggttt tcattttcag cctatcatta ttaaatattt
    30481 attaaatatt taatttaggg tcgtggaaaa atggggattt tgttttttgc tttgatccct
    30541 taaaagatat actctgtaat atgagtcata ggatagaaca attctggttc aaataggtta
    30601 gttatatagt aaggactaat caaattgagt tcatagattt tacccaggtt aggtcgtttt
    30661 gtggctcaat agaaaaaata atttagattg tatcttcgaa acccgttgtg ttgtaagagg
    30721 cattgagcga ggactcgtcc atagataatc gaactatcat atgccctgaa aattatatga
    30781 agtgttcgga aatggtttaa gtagttgaat taggaggatc actatgacta tagcccttgg
    30841 tagatttgcc aaagaagaaa aagatttatt tgatattatg gatgattggt tacggaggga
    30901 ccgtttcgtt tttgtgggtt ggtccggcct attgctcttt ccttgtgctt atttcgcttt
    30961 agggggttgg ttcacaggta caacttttgt aacttcatgg tatacccatg gattagcgag
    31021 ttcctatttg gaaggttgca atttcttaac cgctgcagtt tctacccccg cgaatagttt
    31081 agcacattct ttgttgctac tatggggccc tgaagcacaa ggagatttca ctcgttggtg
    31141 tcaattaggt ggtctgtgga cttttgttgc tctccatggt gctttcggat taataggttt
    31201 catgttacgt caattcgagc ttgctcgatc tgttcaattg cggccttata atgcaatcgc
    31261 attctctggt ccaattgctg tttttgtttc tgtattcctg atttatccat tgggtcagtc
    31321 tggttggttc tttgcaccca gttttggcgt agcagctata tttcgattca tcctcttctt
    31381 ccaagggttt cataattgga cgttgaatcc atttcatatg atgggagttg ccggggtatt
    31441 aggcgccgct ctgctatgtg ctattcatgg tgctaccgta gaaaatactt tattcgaaga
    31501 tggtgacggt gcaaatacat tccgtgcttt taacccaacg caagccgaag agacttattc
    31561 aatggtcacc gctaatcgtt tttggtctca aatctttggg gttgcttttt ccaataaacg
    31621 ttggttacat ttctttatgc tatttgtacc agtaactggt ttatggatga gtgctattgg
    31681 ggtagtcggt ctggctctaa acttacgtgc ctatgatttc gtttcccaag aaatccgcgc
    31741 agcggaagat cctgaatttg agactttcta tactaaaaat attctcttaa acgaaggtat
    31801 tcgtgcttgg atggcggctc aggatcagcc ccatgaaaac cttatattcc ctgaggaggt
    31861 tctaccccgt ggaaacgctc tttaatggaa ctttagctgg tcgtgatcaa gaaaccaccg
    31921 gtttcgcttg gtgggcgggg aatgccagac ttatcaattt gtccggtaaa ctacttgggg
    31981 ctcatgtggc ccatgccgga ttaatcgtat tctgggccgg agcaatgaac ctatttgaag
    32041 tggctcattt tgtaccagag aaacccatgt atgaacaagg attgatttta cttccccacc
    32101 tagctactct aggttggggg gtgggtccgg ggggggaagt tatagacacc tttccatact
    32161 ttgtatccgg agtacttcac ttaatttctt ctgcagtctt aggctttggc ggtatttatc
    32221 atgcgcttct tggacctgag actcttgaag aatcctttcc attcttcggt tatatatgga
    32281 aagatagaaa taaaatgact acaattttgg gtattcactt aattttgtta ggtataggtg
    32341 cttttcttct ggtacttaag gctctttatt ttgggggcgt atatgatacc tgggcccctg
    32401 gggggggaga tgtaagaaaa attaccaact tgacctttag cccaagcatc atatttggtt
    32461 atttactaaa atctcctttt ggcggggaag gatggattgt tagtgtggac gatttagaag
    32521 atataattgg tgggcatgta tggttaggtt ccatttgtat atttggtgga atttggcata
    32581 tcttaaccaa accctttgca tgggctcgcc gcgcattagt atggtcggga gaggcttact
    32641 tgtcttatag cttagctgct ttatctgtct ttggtttcat cgcttgttgt tttgtttggt
    32701 tcaataatac cgcttatcca agtgagtttt acggccctac cgggccagaa gcttctcaag
    32761 ctcaagcatt tacttttctt gttcgagacc aacgtcttgg ggctaatgtg ggatccgccc
    32821 aaggacctac tgggttaggt aaatatctaa tgcgttctcc gactggagag gttatttttg
    32881 gaggagaaac tatgcgtttt tgggatctcc gcgccccctg gttggaacct ctaaggggcc
    32941 ccaatggttt ggacttgaat aggctgaaaa aggacataca accttggcaa gaacgacgtt
    33001 cggcagaata tatgactcat gctcccttgg gttctttaaa ttctgtgggt ggcgtagcta
    33061 ctgagattaa tgcagtcaac tatgtatctc ctagaagttg gctagctact tctcattttg
    33121 ttctaggatt cttccttttt gtggggcatt tgtggcatgc gggaagggcc cgtgcggctg
    33181 ctgcaggatt tgaaaaagga atcgatcgtg atttggaacc tgttctttcc atgactcctc
    33241 ttagctgaga ttttattatt tatatctata ttctattgtt tttcctggct cggctatccc
    33301 acttagccga gccattcttg tttaagataa atagcggacc aggccaaaca aataaagaaa
    33361 caaatttatt caacaagcaa aaggagagag agggattcga accctcgata gttctttgtt
    33421 cagaactata ccggttttca agaccggagc tatcaaccac tcggccatct ctcccggagt
    33481 taatctctat tttattcctg tgaatagaac atgaccagac catatgagac gatagattaa
    33541 ctgtcggtag aaagatccca ggattgtgaa ttaattaaat ttggatgtat ctatatactg
    33601 taatatatat agatatctat gtcataatag atatagttta tttgttagta gtttggagga
    33661 ttacaaacat gcttattgct ttccaattag ctctttttgc attaattgcg acttcatcaa
    33721 tcttactgat tagtgtacct gttgtatttg cttcttctga cggttggtca agtaacaaaa
    33781 atgttgtttt ttccggtaca tcattatgga ttggattagt ctttttggta gctatcctta
    33841 attctctcat ctcttgaatt tctttggtat ttccccaccc gaaagtgcca ttccttctaa
    33901 aaattttgga ttgtgagaca cattaagatt aaatcttagt ttgggttccg aaaaaaaaaa
    33961 tctcaatttt aattaataac aatttattat taattggata taattatata ataagattat
    34021 cttaagttgg aatctgtata gtatctggcc ctgcgcaaat atgatccaga cgcatatatg
    34081 atatatcata tatgtcatat atgtgtggac atatgtatgc gtatcacgaa caaaatgcgg
    34141 atatggtcga atggtaaaat ttctctttgc caaggagaag atgcgggttc gattcccgct
    34201 atccgcccat tatgaagtaa tgtactgcga taaaaaattc ggtatagttg agtttactac
    34261 tataactatg gtagttagta ttccatcttc cccttatctt tgcctcccat ccaaaatatt
    34321 gaattgaata aggtcattaa ttactagtta aaaaatcaca cctaaaaatc aatttttaag
    34381 caaaaacagt gttgcggaga caggatttga acctgcgacc tcaaggttat gagccttgcg
    34441 agctaccaag ctgctctact ccgcgatgaa gaattggtaa ctaatggaca aagaaaaatt
    34501 ggatatgacc ctctaccata tctatacaaa tagaatagtc catttataca gaatggtaaa
    34561 gagggccctc tctatgacta tgataataga tcatagagat ttatatggat ctgaaacgat
    34621 atttttttat ccttaccaac ttgatcttgt tgcgcccggt aataaacatg catgaaccat
    34681 ttcgcgaagt atgtgtccgg atagcccaaa gtctcgataa ttagctctgg gtcttccagt
    34741 cacaaaacaa cgtcgatgaa gacgtatagg cacactatta cgcggtaggg attgcaattt
    34801 tccatgaatt tcccattttt cactcagcga tggaactttg cttatttctt tttttgagga
    34861 tcgacgaatc aaatgatatt tctgttccaa tttttgccgc ttcttctccc tctgaatcaa
    34921 actttttctt gccataatgt tcagttccta ttattatcaa tgatacagtt cggatcctag
    34981 atgtaaaaat ataagaaggt ggatcccctt ctccatcgaa accaaatcca atttttgttg
    35041 atttgatata gtacaataaa taaggaaatt aaccaaattt tcctgatgta gaggcaatca
    35101 agaaagcggc ataagtaaat atataaccca cggaaaagtg ggctaatcca actaatcttg
    35161 cttgcacaat ggaaagagcc actggcttat ctctccaccg aatcaaatta gccaaaggtg
    35221 tgcgttcatg agcccatgct aaagtttcaa tcaattcctg ccaatatccg cgccaggaaa
    35281 ttaagaacat aaatccagta gcccaaacaa gatgtccaaa taagaacatc cacgcccata
    35341 ctgataagct attcatacca aaagggttat atccattgat aagttgtgaa gagtttaacc
    35401 ataaataatc tcttaaccac cccatcaaat aagttgaaga ttcattaaat tgtgaaacgt
    35461 taccctgcca taatgtgatg tgtttccaat gccaataaaa agtcacccat ccaatggtat
    35521 ttaacatcca gaaaactgcc aaataaaaag cgtcccaagc agaaatatca caagtacccc
    35581 cgcgtcctgg gccgtcgcaa ggaaaactat aaccgaaatc ctttttatcc ggcattaact
    35641 tggaaccgcg tgcatctaaa gcacctttta ctaaaatcaa tgtagttgta tgcaaaccta
    35701 gagcaatagc atgatgaacc aagaaatctc ccggacctat tgttaagaag agtgaattac
    35761 tattctcatt aatagcattc aaccagccag gtaaccatat acttcgaccc gcattgaatg
    35821 ccgggccatt cgttgaagat aagagtacat cgaacccata tgaagtctta ccatgagcag
    35881 attgtatcca ttgggcaaat atgggttcga tcaagatttg tttttccgga gtaccaaaag
    35941 cgagcatgac gtcgttatga acataaagtc ccaaggtatg gaaccccaga aacaggctgg
    36001 cccaacttaa atgagatatg atagcttctt tatggtctaa cattcttgcc aatacattat
    36061 cctcattctg ttccggattg taatctctaa tgagaaatat agctccatga gcaaaggctc
    36121 ctgtcatgat gaaccccgca atgtattggt gatgagtata caacgcagct tgagtagtaa
    36181 aatcttgtgc tatgaatgca taagcaggta aagaatacat gtgttgagct actaaggaag
    36241 taataacccc taaggaggct aaggcaagac ctaattgaaa atgaatcgaa ttatttattg
    36301 tgtcataaag acccttatgc ccacgcccta atagaccccc cggaggaata tgtgcttcta
    36361 aaagatcttt gatactgtgt ccaatcccga agttcgttct atacatatga ccggcaatca
    36421 ggaaaagaat tgctatagct aaatgatgat gagccatatc cgttagccat aaactttgcg
    36481 tttgtggatg gaatcccccc agaagggtta gaatggcagt tcctgctcct tgggaggtac
    36541 caaataaatg actatttgaa tcagggtttt gggcataaag attccactga cccgtaagaa
    36601 gtggtcccaa cccctgggga tgcggtaata cgtcgaagaa attattccat ctgacgtatt
    36661 cccccctgga tccgggaata gcaatatgaa ctaaatgtcc tgcccaagcc agggagctta
    36721 ctccaaaaag tcctgacaaa tgatgattga gacgagattc ggcatttttg aaccacgaaa
    36781 cgcttggttt ccattttggc tgtaggtgta accaacctgc tattaaggat atagcagaaa
    36841 gaaataataa aaaaagagct ccagtataaa gatcctcatt ggtgcgtaat ccaattgtat
    36901 accaccactg ataaacaccg gaataggcga tattcactgg accgctagcg cctcctcgag
    36961 taaaggcttc tacagctggt tgaccaaaat gaggatccca aattgcatga gcaataggtc
    37021 ttacatgtaa agggtcctgt atccacgact caaaatttcc ttgccaagct acatgaaaca
    37081 gatttccgga cgtccacaga aaaattattg ctaactgacc aaagtgagaa gcaaaaatgt
    37141 tctgataaag acgttcctct gtaatatcat catgactctc aaagtcatgt gcggtagcaa
    37201 taccaaacca aatacgacga gtagtggggt cctgagctaa gccttggcta aaccttggaa
    37261 atcttaatgc cataatgctt ttcaaatcct cctagccatt atcctactgc aataattctt
    37321 gctaagaaga atgcccatgt tgtggcaatt ccgcccagaa ggtaatgggt tactcctaca
    37381 gcacgtcctt gtacaatact caaggctcta ggctgagtag caggagcaac ttttaatttg
    37441 ttatgtgccc aaacgatgga ttcaataagt tcttgccaat aaccccggcc gctgaataga
    37501 aacattaaac tgaaagccca gacaaaatga gcacctaaga aaaaaagacc atatgcagat
    37561 aatgaagaac cataagactg aattacctga gatgcctgtg cccataagaa atcccggagc
    37621 cagccattaa tagtaatgga actctgtgca aaatttcctc ctgtgatatg agttaccact
    37681 ccctgatcac ttatggtacc ccaaacatcc gactgcattt tccaactgaa atggaaaatt
    37741 actaccgaaa ttgcattgta catccagaat agacctaaaa agacatgatc ccaggcggat
    37801 acttgacatg tcccccctct tccaggtcca tcacaaggaa agcgaaaacc cagatttgct
    37861 ttatcaggta tcaaacggga actgcgagca aatagaacac ctttcagtag tatcaataca
    37921 gtcacatgga tcgtaaatgc atgaatatga tggaccaaaa aatctgcggt tcctaatgga
    37981 ataggtaaca aagcgacttt gccgcctact gctactaact cactacctcc ccaagttacg
    38041 ctagtactcg ttgttgcacc aggagcggtt ataccaggcg ctaaagcatg ggtgttttgt
    38101 acccattgag caaagatggg ttgtaattgt atagcagtat ctgaaaacat atcttggggc
    38161 cgccctaaag cactcatggt atcattatga atatataagc caaaactgtg aaaccctaga
    38221 aatatacatg cccagttaag atgtgatatt attgcatcgc ggtgcctaag gacacgatct
    38281 aatagatcgt tgtatcgagt agttggatcg tagtctctta ccataaaaat ggctgcatgc
    38341 gcagcagcac caactatgag aaatccaccg atccacatgt gatgtgtgaa caacgaaagt
    38401 tgtgtaccat agtcaatagc taggtatgga taagggggca tggaatacat atggtgagct
    38461 acaacgatgg ttaaagagcc taacatagcc aggttaagag ataattgagc atgccatgac
    38521 gttgttagga tttcgtagag gcccttatgg ccctggcctg taaatggacc cttatgagcc
    38581 tctaaaatgt ctttaagtcc atgaccaatg ccccagttag tcctatacat atgaccggcg
    38641 atcaagaaaa gaattgcaat agctaaatga tggtgtgcaa tatcactcag ccatagaccc
    38701 cctgttattg gatttaatcc tccacgaaaa ctaagaaaat ctgaatattt tgaccaattc
    38761 aaggtgaaaa aaggagttgc tccttcggca aaactaggat aaagttgagc caaaagatcc
    38821 ctattcaaga tgaattcatg aggaagtggt atctctttag gatcaactcc agcatcaaga
    38881 aattgattaa tcggcaaaga tacatggatt tggtgtcccg cccaagaaag agacccaagc
    38941 cctagtaacc ccgctaaatg gtgattcaac atagattcta catcttggaa ccaaaccaat
    39001 tttggggcgg ctttatgata atggaaccaa ccggcaaaaa gcattaatga tgcaaagacc
    39061 aatgcaccaa ttgcagtaca ataaagttgt aattcactag ttattccaga tgctcgccaa
    39121 atctgaaaaa agccggaggt tatttgtatt cctcggaaac ccccgcccac atcaccattc
    39181 aatatttctt gaccaactat tggccaaact acctgggcgc taggtccaat gtgagcagga
    39241 tcgcttagcc atgcttcata attagaaaaa cgggcgccat ggaagtacat gccactcagc
    39301 caaagaaaga taatggagag ttgaccaaaa tgagcactaa atacttttcg ggagatctcc
    39361 tccaaatcat tggtatgact gtcgaaatcg tgagcatcag catgtaggtt ccagatccaa
    39421 gtggtagtat cagggccctt agctattgtt ctcgagaaat ggcctggtct agcccattcc
    39481 tcaaaagacg tttttacggg atccctatct acaacaattt tcacttctgg ttccggcgaa
    39541 cgaataatca ttaagtcctc ctctttccgg acaacacata caaagagacc tgccaacagt
    39601 caagttttta gtgaaacctc tgaaagatgg atattttttt ttttatcatc ggtcccccat
    39661 ctctcatcca tctattttat ttagttatta actagagcaa ttatgatatc gaagttgatc
    39721 cggggcaagt gttcggatct attatgacat aacgattagg tgcccaacgg acccttttta
    39781 ttatcaaata cctttgactt ttcctggcat gacgaagatg ttttttttgc tagtgtattt
    39841 atatctgaat gtaaaagtgc ccatatcgat atacttctat gaaacatctt cttatgcgat
    39901 atccatattt agtaattcgg gggcatactt gatttattta ttagctatat cctatacgat
    39961 ttgatactgc tgtatcccta tcatttatcc ttatgggata ctatacaaaa tagaattttt
    40021 taggaggaag agatataatg aaattcttga ttggatcttc tcatagtaac tatctatttt
    40081 agttgattga tggatccaat caccattttt attttaataa atttaattaa aaaaaaaaaa
    40141 aaaagagtgc ttttattcga attcgaaacg cctcgtgatc ttcaaccaat tatgtgcttc
    40201 aatataatta cctggagtaa gcgctatagc ttgtttccaa tactcagcag cttgatcgaa
    40261 ccaagcctcc gcaatttcag aatcaccctg tagaatggcc tgttctcccc ggtcggaata
    40321 ggtgattaaa ttccttccct tagaaccgta cttgagagtt tcctgcctca tacggctcag
    40381 caatcgactc tttttgtgtc ccatcttttt aatctaccct atgctaactg aattagattt
    40441 ttcataaacc tatcctagtt ttcttgggtt aaccagacga agttaagtta attacataag
    40501 tttcaaactc taattttgat caataatcag ttttatcttt tctcctacct tcataagaat
    40561 taactccccc tatatcgtta ggattttctg aaaggtaact atctcggttt catctcataa
    40621 tatgaaattc atatagaatt tttgaaaaag actttcctcc gtaagaaaaa agaacttact
    40681 atctttggga tctgatgcta caccgctgct caatacttta gtagatcgac tctattacat
    40741 aagtagattc ctaactttat atctcatatt atgacataag taagcagttc ttaactgtat
    40801 cgatctaata acttgctaat tgatctttac ggtgctttct ctatcaattc gatcctttat
    40861 ccatagagta tataggcgta cttattcatt tatatttgaa gtctttttcc ttgctacagc
    40921 tgataaaaat cgttgctttg gacgatacat atgtagaaag cctattttat tctagtattt
    40981 actagccttt atcttttttc tataatggag atagtcgcac gtaatgacag atcacggcca
    41041 tattattaaa agcttgtggt aagaatgggt ttcgttctag tgcccggaaa taatattcca
    41101 aagccttcgt atgctctccg ttgcttgtgt gtataaggcc tatattatag agtatataac
    41161 ttcgatcata gggatcaatt tctggtcgcg tagcttcata ataattctgt aaagcttccg
    41221 cataatttcc ttcggattga gccgacatcc gttacggccg ttcattctat tcaaagaatc
    41281 tccgttccag aaccgtacat gagattttta tctcatacgg ctcctcccct ctgtgcatag
    41341 tactaaggga cataatctct ggaatcaaga tttcactatt ctcatttatg aactgatggg
    41401 ggctagtatt tttacaagaa atttctagcc agccttcccg aaagaggtct tttcttaaca
    41461 ccaattgtat tagtgctaga tgaaaatagt cactccaaca atttctttgt tcacaacgcc
    41521 ttctatttcc aggaatcagt cacttcaaca atctttgatg gttatatggg tatccaaagt
    41581 acaaacgaga tggatgtttg ttgtcccaac cattcattct taattagtcc caataccgag
    41641 aaggggaagg ggtgatttat aatataacaa agttttcgtg ttgttgattc cgtagagtag
    41701 tgcttcttcc tctatgccgc ccattggtac tagtggcgta gtattgaccc gcaatccaga
    41761 acccataggt gtaacctttc gctcaatact aaaatcgata attaaagcat ctgaagccgt
    41821 atctatcaat cgaggataca cgacagaagg aattgttcta tctttaaact tcaccttcac
    41881 caagcgttgg tttaaaaaaa aaaatttgtt tctttctatt ttctatcccg aaccacgctt
    41941 ctctctcaga ttaaggtcta aaaaagcaag aaaaaaaatc aaatcgcacc atctctgtaa
    42001 taggtaaatg cctttttttc ccctgaagtt gtcggaatta ttcgtaataa gatattggct
    42061 acaattgaag aagtcttatc aataaaattt ccatttattc gggatctagg cataattaac
    42121 aatccattct ataattcttc tcattttccc aaaggaaaat tatccgaatt gtacagtagt
    42181 acgaaatatc ataaaaatag actaattcta aaaaaagatg tggatattcc gctcaaattg
    42241 tgcccaaagg gggatgatga aatatttgaa tgagattgga tttcctacaa attaagtagt
    42301 atactgataa acagaactat tacgattttc tctaagttga ctaaccaagg actttatttg
    42361 actatagatt ctggtaactc gaaaagtttt gatttggtta taatcaaaag aggaaaaata
    42421 aagaatggaa taagaattcc atgataaaat agaggagagt aaccatactc ttttgtttgc
    42481 ataatgcgta tgcgtcatac aattgaaata taaaaatcca ttaagtaaat tggtgttgag
    42541 aaatatgaaa tttgaaagga atcttttagt cctatgtaac cagtaatggg tcctacccgt
    42601 actggaataa ataatatgaa tgactcgcta ttcacttcac ttggtttctg gtcaataata
    42661 agattatgat tatgtaggag agatggccga gtggttcaag gcgtagcatt ggaactgcta
    42721 tgtaggcttt tgtttaccga gggttcgaat ccctctcttt ccgtttctat cgagtcatca
    42781 acgttactga tcacaatgta tcaaataaaa ttcaaataac aattgatagc attattccaa
    42841 cagtaagtaa gaactttatt tgatttgata gagattctct attcctaatt acattactgt
    42901 ggtacgtaaa atataaatat gggaaaagaa aaaaaaaatc ctactgccga tccatttgtg
    42961 atacgtgaat aagaaaaaaa aaaatgtgga tcgtggatca aggctcttaa atctatttcc
    43021 ttcaacaaaa aaagggtatg gtataaagtc aaattgtctg aacctttctt gttattttca
    43081 ttaggttcaa gtctgacggg aataatattc tacgactaac aactcattta ttttcaaacc
    43141 aatccactta ctatctatta tttgatttac taatccttca tattggaata agtcaatagt
    43201 caaatgtttt ggcaattcct cccggagcga tgaagcaata taattttgaa tcagagattt
    43261 cgatctttgt ttatccttcg tagtaataat atctcgaggt ttgcaacgat aacttggtat
    43321 atctactaga cgaccattaa ctaaaatatg tctatggtta actaattgtc tggctccagg
    43381 aatggttgaa gccataccta atcgaaaaag gatgttatcc aaacgcatct caagtagctg
    43441 tagtaaaacc tgacctgttg accctttggc ttttccagcg atatgcacat atctaagtaa
    43501 ttgtcgttct gtcagaccat aatgaaaacg caatttctgt ttttcttcta gacgaatacg
    43561 atattgcgat tttttcccag aacgcaattg gtttttaaga tcacttccag atctgggcct
    43621 tttactagtt aatcctggta aagcccccag acggcgtatt tttttgaaac gaggccctcg
    43681 gtaacgagac ataaaactcc ttttttttat tgaaaaattt aaagaaaaat ctaaattaag
    43741 actgaactaa aggataaaca aagcaaggct aaatctactg aagtatacaa tactaaagta
    43801 gaatgaaaat agaatgaaat gcattgtatc aatatctata tttttttgta tatgatagta
    43861 aggaagttaa gtctctgttt tatgatttgt tctgtataga tctaattgct ccattccaat
    43921 ctatttttta ttcatagttg caagttaaca cgacataata gatcagcgac caatatttga
    43981 agaaaggagg gagaagatat tatcaatcat gaaaaaatag ataggtaaaa gccggctatc
    44041 ggaatcgaac cgatgaccat cgcattacaa atgcgatgct ctaacctctg agctaagcgg
    44101 gctcacatag cagaaatata aatagtgaat agggagtccg gaaactacca gatttaatat
    44161 attagctatt aatttatttt aattaatatt tatttttttt ttattcataa tattaataat
    44221 tacttaataa taatacttaa aaatacataa tattttcata attattactt gatgtaagaa
    44281 tataatatca aattgaattt gatattatat tttagaaaag taataattat ttcttagaac
    44341 agttatacca aattatgcta aataattatt aattatctct aaataaataa tataattaat
    44401 tatattattt aatatattat ataatattaa tgatagtgaa tccattcata agataagaat
    44461 aaagacatta ttattataaa gatataatta aaattataat taagacattc ctttgttgtc
    44521 attcagagaa gatagggcga aaaaaaaaaa aaaaaaaaaa aagtaagtaa ttgagtatcg
    44581 atccttccag tattacaaat tgcgctttta aagtcaaaat taagggagga gagatataga
    44641 ggtgggatat atctattcat attgaattgg aggcgcatca atgatagaat catgtccgat
    44701 tggaacaaat agggttcatt caatacaatg gaaatgatag agaatgaaaa aaaaaaaaaa
    44761 aaaaaaaata gtggcataca cttttagata taagaatcat tatctaataa attcaacgca
    44821 atgatttgat tccaagataa ataaaataaa taaaagaatt gaatagaatt acaactggat
    44881 cctgtcgcaa aaggggatat ggcgaaatcg gtagacgcta cggacttgat taaattgagc
    44941 cttggtatgg aaacctgcta agtgataact tccaaattca gagaaacccc ggaattaaaa
    45001 atgggcaatc ctgagccaaa tcttgatttt gagaaaaagg gtttaattta tagtttttat
    45061 aatataaaac tacaataaaa aaagataggt gcagagactc aatggaagct gttctaacga
    45121 atgaagttga ttacgttgcg ctggtagccg gaatccttct atcaaaatta cggagaggat
    45181 gcccgcccta tatacgtata tatacatact gacatagtaa acgattgatt aatcgcggcc
    45241 cgaatccatt ataatatata tatatgaaaa atttaagagt tattgtaaat ctattccata
    45301 ttccaatcaa agtttaagga agaatcgaat attcagtgat caaattattc attccagagt
    45361 ctgtatagat ctttttaaaa actgattatt cggacgagaa taaagagaga gtcccattct
    45421 acgtgtcaat accgacaaca atgaaattta tagtaaaagg aaaatccgtc gactttataa
    45481 gtcgtgaggg ttcaagtccc tctatcccca ataaaagccc attttaagta ctaacttaac
    45541 tatacttcct aactactttt tatcttattt tttttttttt tttaatctaa gaaattcagg
    45601 ggctgggtaa gattttttaa tactctctta attttttagt ccctttactt taattgacat
    45661 agataaagtg ctctactagg ataatgcgcg agaaaaggtc gggatagctc agttggtaga
    45721 gcagaggact gaaaatcctc gtgtcaccag ttcaaatctg gttcctgaca cgtaaataat
    45781 gtatcaaata attagtcata tacaaattaa tgggatatat attcattaat agcctcaagc
    45841 attatatata tgtataccta aattctatat catctaggta taattaggta taatagggta
    45901 tatggatagt gtatggatat agacctccat ttttgagatg gataaaatat ataaagaaca
    45961 aaatgggatt atgctttatt ttattttttg tttgttcata ccgtgctttc tctcacccaa
    46021 atgttaagcc ttcatatata tctaacatat atatctaaaa ttaataagtt aaaggattgg
    46081 ttaaaaaact taaaagtcta aaggagttga aggatagaaa taaacagaat gtatttcaaa
    46141 cacagtacaa ataaaatctg atccttttgc atttctgaat ttagttttcg tattttcttt
    46201 tatatttatt ctatttttca ctcctactta tactttattt aacttttttt tacttcctga
    46261 gatccctcta aagtaatgtg cgcggtacaa agttcatgtt acatggtaca gaactctttt
    46321 gatttatcct attctattgt ttttgctcat ccgaaatgta tatctttcaa attggggaat
    46381 atcaatgaag catctttttt agcttttaac ccatccagaa tacgaattag agtgcagtta
    46441 ctctgtttca tctgaaacag gatgtttcaa tattctttaa atgaattctg gaatcgtgtc
    46501 attatcgtat acattaacat tagttccttg tcattcaatg agcatcttgt atttcataga
    46561 aatttggagt aatatagtcc ttacgtaggg gccagcctat ccaactttca ggcatcaaga
    46621 tacgtttaag gcgtggatga ttattataag agattcccaa catatcatat gattcccgtt
    46681 cttgaaaatc tgcacttttc caaacccaga aaacagacgg tattctagga ttattccttg
    46741 ggacaaagac ttttatgcat acctcttcag atttatctat accataccgt attctcgtaa
    46801 gatgatacac actagctaaa aatccacctg gtgctatatc ataggcgcac tgggagcgta
    46861 aataattgta accatagaca tatgaaatga cagcaatgga gtcccaatcc tcagttttta
    46921 tttgtaaagt ctctattcct tggtaatcga agcccaaaga tctatgaact agctcatgct
    46981 tgactagcca atcagataaa ttaccctgca ttttcttgat ctctcccaca tttgtacatt
    47041 tataatttat atgagtattt cacatttaca atggaatttt taaagattaa cccgctgttt
    47101 tctgtttatt attctgcaca aaagaacccg ctttattcac taattcgcgg gaagatactg
    47161 aatttttgga tttgaaaaat gtttcagaag gtatctccga agtagatggt gattgataaa
    47221 gcaatccttg atcataattt tcagtatgaa ggctacactg aacataaaac ttatgattgg
    47281 tagtaaaaca tcgattttcc tgttgaaaca cagttctatc ttcagagatt tctcgagata
    47341 tcttcttacg aagttttgtt atagcatcta taattgcctc tggtttaggc gggcagcccg
    47401 gcaaatagac atccacagga attaacttat caactccccg aacagtacta taagaatcag
    47461 tactgaacat accccctgta atagtacacg ctcccatagc aatgacatat tttggttcag
    47521 gcatttgctc atataatctg actaaagaag gagccatttt cattgttact gtgccggctg
    47581 ttaaaattag gtctgcttgc ctaggactcg atcttggtac caatccataa cgatcaaagt
    47641 cgaatcgtga acctattaat gaagcaaatt caatgaaaca acaactggta ccgtagagaa
    47701 gtggccataa acttgagagc cttgaccaat tcgaaagatc attcaatgta gttgaaataa
    47761 ctgaattggg tgttgtttgg tcaagtaacg gaaactcaat caaattcata attgtcttaa
    47821 tgtcatcttt tccttccctt ttattgtctg aatattcagc taagaccatt ctaatgctcc
    47881 ttttcgccat gcataaactg aacccacaat tgggataagc acgaaaatta aagcttctat
    47941 aaatacggat acacccaata catcgaaact cattgcccat ggataaagaa agaccgtttc
    48001 aacatcaaaa ataacaaaaa ctagagcaaa catgtaatag cggattcgga attgtaacca
    48061 agcatctccc atgggttcta tacccgattc ataactagag agcttctccg gccccttact
    48121 aattggtgct aaaactccgg aaattacaaa tgctaagata ggaataacac ttgatattat
    48181 tagaaatgcc caaaaaatat catattcgtg aagcagaaac ataagtgcac ccctattaat
    48241 taatttaatg tggaatatgc tgaattattc gattagaatt gtaattgtca attaatccag
    48301 aaccaaaact tcttaggaga aacaagaatt aattttaatt taatcaaacc acatagagtt
    48361 tgtttgctgc gggacatgtc ttgtttcatt tttaatttaa agattcattc attatatcat
    48421 ttatttttca ttgtttgtat tgactcgata taaaaaattt aatacatcga actattcgac
    48481 agaccaaatt acccaaccaa ctcaactgat agaatataaa atcaaactca agttgataca
    48541 tttaggacta attaatcata tccaaaacaa tcaattggag ttattgttct caattagtct
    48601 ggggacttcc acaaaacaaa tacaagacca aaaaaagaat aggtcctagg tccatgtgac
    48661 ctatgattcg atttggttag gtcaggctaa agtttttagc cagcatcatg tcatgcacga
    48721 aaattaatga aaaggtatgg gtattttatc caagccaaga ttttacaaat actgtgttag
    48781 atctattaaa attggatcca ttaaaatgca ttgttcttgt ttttattttt ctgtccctat
    48841 gtacttacat gaacatgtag taatgctttt atttctatgg accaacctat tggccttttc
    48901 ataaaaaagc actaataagg aaataaaatc tatttctaaa aaatagaatg tattagggct
    48961 atacggactc gaaccgtaga ccttctcggt aaaacagatc aaacttttta ttattatcga
    49021 aatgattcga actgtttcaa agacccaaca tgcattttgt tgcattgggc tctttcatta
    49081 actgatgtaa atattcagtt agtccaccat atttttcttt cctttattac gggaagaaaa
    49141 aaagataatg agatggttcc atgtgctctg attcattatt tgtattctaa tctaagagca
    49201 ataccaaagt ttttcaaaga agggttacct tgacttaggt ctgcctccgg cctaaattaa
    49261 cctaagttaa atagagtctc cgccgctccg ctgcaagagt caaatatgag acttcataca
    49321 ccttaaagtt catagaacga aaagaggtta ttttgattga ggtccttaaa ctcattatgc
    49381 ctggcattga atgggctgag tattaacctt atcaactata aaggattcta tttggtatct
    49441 gaattcgtac ctgaatcaga ccgaaccaaa aatttgtcat gctattgttc ttttgttctc
    49501 tcgagtttaa tttatggagt aagacatcga tttctcaata agataaatta tgttcattgc
    49561 ataattggct cccttgaaaa gcattggcgc atgtgtaaac gaggtgctct acctaactga
    49621 gctatagccc ttgttcatag atatcttaac atatagataa tttcttgtca agatggattg
    49681 gatattccat gatcccacag gatagttcta tggctaaagg agattggtat tgcttataaa
    49741 taatattcca tctataattc cccaagtaat ggatcctttt tgatgataaa taacctactt
    49801 aactcagtgg ttagagtatt gctttcatac ggcgggagtc attggttcaa atccaatagt
    49861 aggtagaact cattagatac cggagtcaat ggtatctaat aagtttttct accatatttt
    49921 ttcttttagt tgtatcaaat tagactttaa ctgtattcca tttcaattag cagaattgaa
    49981 atgggatatg tatagtataa taaataactt ccacttctaa aagataaaaa acttcttttg
    50041 attgattatt tttatttatt tggaaatatt attgatagcc tctactcgtg tcctagcccg
    50101 cctgagagct agattcgcct caattgcctg tttcttacct tcagctctac ttaagttagc
    50161 ttcagctatt ttaagagctt gttgagcttc ttgcggatca atgtcagtac tcatctctgc
    50221 atcatttcct aaaatagtga tctcattatt acctatccta gcgaaaccgc ccatcagagc
    50281 cacagttaac cattggtcat tgaggcgtat tctcaaaaga ccgatatcta cagctgtagc
    50341 aataggggca tggtttggta atacaccaat ttggccacta ttagtagata aaatgatttc
    50401 tttcacttct gaatccaaaa taattcgatt aggagtcagt acacaaagat ttaaggtcat
    50461 ttcttaaaat tgctctcccc ttctaagttc atagctttcg cggtagcttc atcaatgtta
    50521 cccaccaaat aaaaggcctg ctcgggaaga ccatctaatt ctccggaaag aatcaattga
    50581 aaccccttaa ttgtttctgc gagagcaaca tatttacctg gagaaccagt aaatacttct
    50641 gccacgaaga agggttgtga caaaaaacgc tcaatttttc gtgctcttgc tacagttaaa
    50701 cggtcctcct cggataattc gtccaaccca agtatagcta taatgtcttg aagctctttg
    50761 taacgttgtg aagtttgctt aactctttgc gcaatttcat aatgttcctc gccaacaatc
    50821 cgaggttgta acatagttga cgtggaatct aaaggatcca ctgccggata aatacctttg
    50881 gcagctaatc ctcttgatag tacggtagta gcatctaaat gtgcaaatgt cgcggcagga
    50941 gcagggtcgg tcaaatcgtc cgcaggtaca taaactgctt ggatcgaagt tatggatccc
    51001 tctttggtag aagtaattct ttcttgcaaa gaacccattt ctgtactaag tgtaggttga
    51061 taacctactg cagaaggcat tctccctaat aaggcggata cttccgatcc tgcttggacg
    51121 aaacgaaaga tattgtcgat gaataaaagt acgtcttgct cattaacatc ccggaaatat
    51181 tctgccatgg ttagggcagt caaaccaact ctcatacgag ctcccggggg ttcattcatt
    51241 tgaccataga ctagagccac ttttgattct gcaatatttt tttcattaat cactccagat
    51301 tctttcattt ccatgtagag atcatttcct tcacgagtac gttcgcctac tccgccaaat
    51361 acggatacgc ctccatgagc tttggcaatg ttgttgatca attccatgat gagtactgtt
    51421 ttacctactc cagctcctcc aaataaccct atttttcctc cacggcgata gggagctaaa
    51481 agatccacta ctttaattcc tgtttcaaag attgataatt ttgtatctaa ctgtataaag
    51541 gcaggcgccg atctatgaat aggagatgtt gtacgagtat ctacgggacc taaattatca
    51601 acaggctccc caagaacatt gaaaattcgt ccaagagtag ctcctccgac tggaacactt
    51661 agaggagttc ccgtgtcaat cacttccatc cctctcatca gcccatctgt agcattcata
    51721 gcgacagctc taactcgatt atttcctaat aattgttgta cctcgcaagt aacattaatt
    51781 tgtggaccgg cagtatctcg acccttaact actaaagcat tataaatatt aggcattttg
    51841 ccgggggtaa aaacgacatc caataccggg ccaataattt gagcgatacg ccctaggttt
    51901 ttttcttcaa gcgtggaaac gccaagacca gaagtagtag gatttattct cataataata
    51961 aagtgaaata tgtcgaaatt tttgaatagt actgaaaaaa atatgtccga tatcaaattg
    52021 atcagttaat tcaataataa ataaatggag ttagcattcg atttagtttg taccactcaa
    52081 atgaatccaa ttcaatcatt tacactacac attgaatgat gaaattttca agttcaacca
    52141 atctttattt tttttttttt atggattttt gtgttttata ctacgattta tgcctagttt
    52201 cacatctagg atttacatat acaacatata tcactgtcaa gagggaattt ttattagtat
    52261 ttcatttctt agattaataa taagaaggga tatactcctc cattataaac ttgcaaaaca
    52321 aggattgggt tgcaccatat atataaaaga gtatacaata atatagatat acaataatga
    52381 tgtattttat ttatcaaata catggtctaa taacaaacca attttaacat tttaattagt
    52441 ttataatatt cgttaaatat tttgtgtttg aaaaattgtt gtcaaaggtt ttgagttatt
    52501 tacgcctaat acatatcgag tagaccctgt tgttgtaaga attcttaatt catgagttgt
    52561 agggagggac ttatgtcacc acaaacagag actaaagcaa gtgctggatt caaagctggt
    52621 gttaaagatt acaaattgac ttattatact cctgactatg aaaccaaaga tactgatatt
    52681 ttggcagcat tccgagtaac tcctcaaccc ggagttccac ccgaagaggc aggggcagcg
    52741 gtagccgccg aatcttccac tggtacatgg acaactgtgt ggactgatgg acttaccagt
    52801 cttgatcgtt acaaagggcg atgctaccac atcgagagcg ttgttgggga agaaaatcaa
    52861 tatattgctt atgtagctta tcctttagac ctttttgaag aaggttctgt tactaacatg
    52921 ttcacttcca ttgtgggtaa tgtatttggt ttcaaagccc tacgagctct acgtctggag
    52981 gatctgcgaa ttcctacttc ttattccaaa acttttcaag gcccgcctca tggtatccaa
    53041 gttgaaaggg ataaattgaa caagtatggt cgtcccctat taggatgtac cattaaacca
    53101 aaattaggat tatctgcaaa gaactatggt agagcagttt atgaatgtct gcgcggtgga
    53161 cttgatttta ccaaggatga tgaaaacgtg aactcacaac catttatgcg ttggagagac
    53221 cgtttcttat tttgtgccga agcaatttat aaagcgcaag ccgaaacggg tgaaatcaaa
    53281 ggacattact tgaatgctac tgcgggtaca tgtgaagaaa tgatgaaaag ggccgtattt
    53341 gctagagaat tgggagttcc tatcgtaatg catgactact taacgggggg attcactgca
    53401 aatactagct tgtctcatta ttgccgagac aacggcctac ttcttcacat tcatcgtgca
    53461 atgcatgcag ttattgatag acagaaaaat catggtatgc attttcgcgt actagctaaa
    53521 gcattacgta tgtccggtgg cgatcatatt cactctggta cagtagtagg taaactggaa
    53581 ggagaacgcg agatgacttt aggttttgtt gatttactgc gcgatgattt tattgaaaaa
    53641 gaccgaagtc gtggtatttt tttcactcaa gattgggtct ctatgccagg tgttctgccc
    53701 gtggcttcgg ggggtattca tgtttggcat atgcctgctc taaccgaaat ctttggagat
    53761 gattctgtac tacagttcgg tggaggaact ttagggcacc cttggggaaa tgcacctggt
    53821 gcagtagcta atcgagtggc tttagaagcg tgtgtacaag ctcgtaatga agggcgtgat
    53881 cttgctcgtg agggtaatga aattatccgt gaagcttgca aatggagtcc tgaactagct
    53941 gctgcttgtg aagtatggaa ggagatcaaa ttcgagttcg aaccagtaga taagctagat
    54001 acagagaaga aataagcgcg tgtaattcag taattcctgt ttgttctcct aattgtaatt
    54061 aaactcggct caatcttttt taggaaaaga ttgagccgaa tcgaataagg aatgagtatc
    54121 ttatacttct taaatattac tactctaata ctatagtaaa tatataagta taaatatcta
    54181 agtatatatt gactattaag tatagtattt atatatttta tatgcacaga tcttacctat
    54241 atacacaaga tctaaataca agattaaggt cgaagacaaa acaaccccat aatttctttc
    54301 ttatttgtat tatttattat tttattgttt attttatcgt tggatccata attaaaatta
    54361 aattaatcct atggattctt ggtattattg gggattattg gtggatcatt ttatattgcg
    54421 tagcttcaga ccatagatca agccagggaa gggctacttc tacccctcct gtatattgtc
    54481 tttttcgttc catgttgcaa tacaaatgta ttagttaatt atatgagatt gtatgaaaat
    54541 gaattcttta tttataggaa taaaaaaaga acgatttatc cttgataatt tgtccatgac
    54601 gtgagagaac cctgtcttta tagttataat tgaggaaaag actatataca taataaaaaa
    54661 atgattattc atcgaatgac tattcatcta ttgtattctc gtcaaatagg gggcgataag
    54721 actctatgga aaaatggtgg ttcaattcga tgttgtttaa caaaaagtta gaacatagat
    54781 gtgggttaag taaatcaatg gataattctg atgttattgg aaataccagt ggaagtgaag
    54841 aacccattat aaatgataag gggaaaaaca ctcctagttg gagtaatagt gacaattatg
    54901 ctttcagtaa tgttgattat ttatttgata tcgggaatat ttggagtttg gtctctgatg
    54961 acaccttttt agttagagat agtaatggtg acaattattc tgtctatttt gatattgaaa
    55021 atcagatttt tgagattgac aatgatagtt cttttatgtt tatgagtgaa ctagaaagtt
    55081 ttttttctag ttatttgaat agtgggtcca agaactacta ttatcattac atgtatgata
    55141 ctcaatctag ttggaataat cacattaata gttgcattaa taattatctt cattttgaag
    55201 ttagtattaa tagttctatt tcaggtgata ccgattatta cagtaatagt tataattata
    55261 gtttcattta tactgaaagt agtgaaagtg ggaattcgag tataaaaact agtaataatg
    55321 gcagcgatct caatataaga gaggagtcta atgatttcga tataaatcaa agatacaaac
    55381 atttatgggt tcaatgcgaa aattgttatg gattaaatta taaaaaattt tttaagtcaa
    55441 aaatgaatat ttgtgaacag tgtggatatc atttgaaaat gagtagttca gatagaatcg
    55501 aacttttgat tgattcgggc acttggaatc ctatggatga agagatggtc tctatggacc
    55561 ctattgaatt tcattcagag gaagaacctt ataaagatcg tattgatttt tatcaaagaa
    55621 aaacgggttt aactgaagct gttcaaacag gcataggtca actaaatggt attccaatag
    55681 cagttggggt tatggatttt cagtttatgg gaggtagtat gggatccgta gtcggcgaga
    55741 aaatcacccg tttgatcgag tatgctacta atcgatcttt acctgtcatt attgtgtgtg
    55801 cttctggggg agcacgcatg caagaaggaa gtttgagctt gatgcaaatg gctaaaatat
    55861 cttctgcttt atatgattat caatcaaata aaaagttatt ctatatatca atcctgacat
    55921 ctcctacaac tggtggagta acagccagtt ttggtatgtt gggagatgtc attattgctg
    55981 aaccaaatgc ccacattgca tttgcgggta agagaataat tgaacaaaca ttgaataaaa
    56041 cagtacccga tggttcacaa gcggctgagt attcattcca taagggctta ttcgacccaa
    56101 tcgtaccacg taatccttta aggggtgttc tgagtgagtt atttcagctc cacggtttct
    56161 ttcctctgaa tcacaattca atatattaaa gtatagcact cgattcaatc gaattatttg
    56221 tagcgaacga gtatttagtt catcgtaaaa aaaaaactta agtttaagaa gagtggtgtt
    56281 ttctttggtg acataagttc cacttgtagt aagagccgga agttttagat aattattatt
    56341 ttttcctcca gatcgattat tctatttttt atcttatccc taattcctga ttactaatca
    56401 tgaatccttt ataaatcaat taggataaac aaagataaaa gagttaagtt tctccttccg
    56461 aggaatttgg gggaagggaa gacattaata aaaaaagaat tttatttggc cttcttaacg
    56521 tatcaatttc attttaatag agacaataat ataaatatat cttattatct tattaataat
    56581 atatcatatt tgaatcttaa tattaattat aagatataag attcaaatat gatatattat
    56641 agaaaggagt gaaagaaccc tcactttgat tttttattat agaatcgagt taccgtttgc
    56701 tttgttggat tcgattagtg aaagtcgcga actcataata aactcttaaa tacccttagt
    56761 aaaaaaaaaa aaaaaataga aagaatcaaa aaggatggaa gaagaagaat aggaaagttt
    56821 tttatattaa agtgaattat catacatatt tatgtagaac gatgaattag gtacacttaa
    56881 ttcaggtcta tattccttgc acttattaac tacttaatat tatttatatt agatatactt
    56941 atcataagat atctttaaaa tacaaatatt aaattgaggc acccattcta tgacagatct
    57001 accctctatt tttgtgcctt tagtgggcct agtatttccg gcaattgcaa tggcttcttt
    57061 atttcttcat gtccaagaaa ataagattgt ctagattcga tgagagcaaa tctcatcaat
    57121 tgatttcaac actggatcat aatacacata tttatttagt ctaatatggt acgatatgtg
    57181 gctctttccg aacacaaatg agagactcat atgcatacgg atacacgata tctacataaa
    57241 tgcagattat atatgggtat agctggttaa aaatgtatcg gcgaatagtt ttaaatataa
    57301 agtcaattta tctaactaat tactcctaat agttcccgtc aaaatagtgc tagttgatga
    57361 gagttacttg ggggtcaaga aaagtaaagt caaattcatt tgggttattc tctcaattcc
    57421 aatcgaatac aaccttaata tagtaagtat agtatgaact ggcgatcaga gcatatctgg
    57481 atagaactta taacggggtc tcgaaaaaca agtaattttt ttttggcctg tagccttttt
    57541 ttaggttcat tagggttctt agtggttgga acttccagtt atctcggtag gaatcttata
    57601 tccatatttc catctcagca aatatttttt tttccgcaag gaatcataat gtctttttat
    57661 gggatcgcag gtctatttat tagctcctat ttgtggtgta caattgcgtg gaatgtaggt
    57721 agtggttatg accgatttga tagaaaagaa ggaattgttt gtatttttcg ttggggattt
    57781 cctggaataa atcgtcgcat tttccttcgt ttccttatga gagatattca atccatcaga
    57841 atggaggtta aagagggtct ttatcctcgt cgtgtccttt atatggaaat aagaggccaa
    57901 ggggcggttc ccttgactgg cactgatgag aatcttactc cacgagaaat tgaacaaaaa
    57961 attgccgaat tagcctattt cttgcgtgta ccaatcgaag tattttgaaa tgaagaattt
    58021 aatgttttct cagtatgagg gaggggactt gctaattccc tttttaatac aattgaagtt
    58081 tattcaaaaa acttatttga ttaaaacata ttagatttga tttctccctt ctgttagcgg
    58141 gtaaacccac atggaataaa acaaaagtgg gagattttat ttttatatgg aacaactaaa
    58201 ttctaataaa aatctatttt ttctatacca aaaccccttt tttatgcgca gggagcccct
    58261 aatttagaat ttatactaaa taaaatttta tataatttat actaataaaa ataaaaagtc
    58321 taattaagta tgcattcatc aaacatattc gaacatttat tttgtaatac agaattcatc
    58381 tttttagacc caatatttcg aatttatagg ttacattatt cctggactgt ggttaggtgg
    58441 tgaaacattt cgaaataatt atccgagaag gcattttttg tttcgaaatc caaatcatat
    58501 tcgttacttc tagtggattt tcgagtattc attgatagga tcaaataaca aatggagatg
    58561 aaattagttg gaatttaccc aatggagata tctcaatatt ttctaaatac atggagatat
    58621 ctcaatattt tctaaataca aggactaaat tttgacacaa aaatgggaat aaattcattg
    58681 gttcgatacg ataccttagt tatagaatct gtgttcagat aaatatctga taaaatccac
    58741 gaatgcagcg gattcattaa caatttatgg ataaaaaatg aaaaaaaaaa aaaaaatcat
    58801 tgacttccct cccatatctt gtatccatag tatttttgcc ctggtgggtc tctctttcat
    58861 ttaataaaag tctggaacct tgggttataa attggtggaa tacccggcaa tccgaaactt
    58921 tcttgaatga tattcaagag aaaaggattc tagaaaaatt tatagaatta gaagaactat
    58981 tcctcttgga cgaaatgata aaggaatacc ctgaaacaca gatacaaaag cttcgtatag
    59041 gaatacacaa ggaaacagta caattagtca aaacacacga tgagtataat ctccatatca
    59101 tttttaattt atcgacaaat ataatctgtt tcgctattct aagtggttat tgtattctgg
    59161 gtaatgaaga acttgttatt cttaattctt gggttcagga attcctgtat aacttgagtg
    59221 acacaataaa agctttttca attcttttag ttactgattt atggatcgga tttcattcaa
    59281 cccatggttg ggaacttatg attggttcag tctacaacga ttttggattg gctcataacg
    59341 ataaaattat atccggtctt gtttccactt ttccagttat tctagataca attgtgaaat
    59401 attggatctt ccattattta aatcgtgtat ctccttcgct tgtagtcatt tatcattcaa
    59461 tcaacgaata aagaactcat ttggtctctt gatatcaatc aaataagaat gtttcttcgt
    59521 gtttaaagaa taaagaaagt attttcaatc ttacttattc tttatttata cttatacctg
    59581 ttcaaggtat tcgtcccata ttctagtaca attattccag tacaatggca gactcgtgga
    59641 tagggaacta cactaattag ttacctttct aatttattgt agaaattctg ggatcaatga
    59701 ttgaaccatg caaaatagaa atattttttc ttgggtaaag gaacagatga ctcgatccat
    59761 ttctgtatca atcatgatat atgtaataac tcgggtatct atttcaaatg catatcccat
    59821 ttttgcgcag cagggttatg aaaatccgcg tgaagcaact ggacgaattg tatgtgcaaa
    59881 ttgccattta gctaataagc ccgtggatat tgaagttccg caaactgtac ttcctgatac
    59941 tgtatttgaa gcagttgttc gaatccctta tgatatgcaa ctgaaacaag ttcttgctaa
    60001 tgggaaaaag ggggctttga atgtgggagc tgttcttatt ttacccgaag gatttgaatt
    60061 agcccccccc gatcgtattt ctcccgaggt gaaagaaagg acggtaaatc tatcctttca
    60121 gagttaccgt cccaataaaa gaaatattct tgtaataggt cctgttcccg gccagaaata
    60181 tagtgaaatt gtttttccca ttctttcccc cgaccctgca acgaagaaag acgttcactt
    60241 cttaaaatat ccaatatatg tgggtggaaa tagaggaagg ggtcagattt atcctgatgg
    60301 gagcaagagt aacaatacag tctataatgc tacatcggca ggaatagtaa gcagaatagt
    60361 acgtaaagaa aaggggggat atgaaataac catagttgac gcatcagatg gacatcaagt
    60421 ggttgatatt gtacctccag gaccggaact tcttatttca gagggtgaat ccatcaagct
    60481 tgatcaacca ttaacaagca atcctaatgt aggaggtttt ggtcagggag atgcagaaat
    60541 agtgcttcaa gacccattac gtgtccaagg ccttttgttc tttttggcat ctgttatttt
    60601 ggcacaaatt tttttggttc ttaaaaagaa acagtttgaa aaggttcaat tgtacgaaat
    60661 gaatttctag attcagaaat cctattgagt tggtaaagca aaaagcatta atttttgtcg
    60721 atcgatacaa ttatgtatga tcaaaaaatt atgtaaacct cctaagcttg ccttgtttat
    60781 attgttttcg cggatgtccg gaattaatta cttgtatcct aattcctaaa aatagagaat
    60841 aggcataaaa aagaatatta aggtaagaaa agggtgggat aaatgaaagg aacaaatact
    60901 tgtatctagg ggggattact agttttacta atctgctatt cgacacaaga aaggatttat
    60961 tttacaccct ttcttgtgtc atcttatatt gaaataataa tgattttttg tctgttcatc
    61021 aaagattact atatttttcg tgtctatcga aatcccttgt ttcggttttt aatttctatt
    61081 tataataaag tagtggacaa acaaaaaaag ggttaggggg aataattcat tgagcaaatg
    61141 gaacttcttc aattatgcaa tattcaatta acttttaaac tttaaattta atacattatt
    61201 caaacaaaaa ataaaaacaa aagaatagag tagtttgaaa catcagatca gagccaagga
    61261 tccccctttt gttatttcta ggaatatata gataatattt ttattatgtt gactggataa
    61321 ttttccaatt tgtatcttat ggaatacatt aaattaaatg gaatagatca aaatctcact
    61381 ttaagagtta agaactcagc ggggcctcgc cgccagggga taaggcccgc tgagttctta
    61441 ccttttcatg tttacaatct ggttcatcct attactacag agatgaaccc aacccggaat
    61501 atgaaccgta aaagaaaata cctattaaac cgatcacagg aataccagtt acagtaccta
    61561 tcagccaaag aggaatcctt ccagtagtat cggccatttt ccccgctttc ctccacattt
    61621 aatcaaattg tcatactaga gacaaaaaca gtcatgaata attatgagga tggtaccctt
    61681 ccgaatggca taagagattt tatattattc tccttctttc tctcaattga agaaataatt
    61741 ggaaaataaa acagcaagta caaaaatgag taataaaccc cagtatagac tggtacgatt
    61801 caattcaaca ttttgttcat ttggatttga ttgtgtcata gttctataat ttgaattagg
    61861 tttatcgttg gatgaactgc attgctgata ttgaccccaa aaaagaaacg gtaggtacag
    61921 ctagtccatg aacagccaac catcgcactg taaaaattgg ataggttcta tctatggtca
    61981 ttggaagcct cctatcctaa aaggatctac taaattcatc aagttgttcc aaaggatcaa
    62041 aacggccggt tattaatgga atcccttgtc ggctctctgt gaaatattca tttggccgag
    62101 gacttccaaa cacatcgtaa gctaaacccg tactgacgaa taaccaaccc gcaataaata
    62161 gggagggtat agtaatgcta tgaatgaccc agtatcgaat actggtaata atatcagcaa
    62221 aagaacgttc tcccgtgctt ccagacatgc tgagctccac aaattctttc ttgtacattc
    62281 aaaaagggaa tcgattctgt gaaagatgaa agggatcagt aaatcgaaaa caaaactact
    62341 gaatattgca tctttgtaag atcgtcaatt ttataccaaa ggtgtattta gagtatatcg
    62401 aatcagtata gctatccttc ctctggcaca gcaacgcagt ctcaattagt accaaaatgc
    62461 tacatttccc tttttgttct ttggatatgc ataaacttta tgttatggaa taaattaata
    62521 caatataaaa ttcctcaaat tatttataat atttcaaggt ttccattatg ggtttcgtaa
    62581 tagatagaga tagaaagtca agatcttgag aaagtgtgaa tccatgggtt ttaactaatt
    62641 catgtaaaga tattatcata tttacacaat tcaattatat gcaaaattta taaacccttt
    62701 ttatggttaa atattttttt gtttagaata ctttcattta cttagcttag ttggtcatac
    62761 aatacataat acaataaata ataacataga ttatgatatg atagtgtgtt tgatgaaaaa
    62821 accgaaaata gttagaacaa tcaatataca gaatattggc gatgcaacaa ccgttgttgc
    62881 caaagcaagg ttattttttg actgaactac aaagatagaa ctctatgata tggaaagaca
    62941 gagtgtagaa gctaaaaaga tactggaagt tgctcatctt caaatcgagt tggacccgaa
    63001 atgaaaaaaa taaaaaggag gtatcgggcc tgggccgtcc gattgaaaag aaagtgggtt
    63061 aaatcctatt gaaaataaat gattcaaatt gaaattattt taaaatccaa ttattctttt
    63121 tttttttttt ttagttatac gatagagttt ttattacttt cactcaactc acgaattgca
    63181 caatgaatct gttgatttgg aatcacatga ccggttgatg tcacatcaga gcaatcgatt
    63241 ttttctacta tgtaattcta tcttttttag tgctatctat aatgactgat caattaagat
    63301 ggaactaagt taatattgtc tactgtcaat agtttttctt actgtcgtat ctgggaaaat
    63361 tgaaacttag gtaagtgttt tatcaacata tgtagtaaaa gaacatatct aatttagccc
    63421 tttcatgtct actataacta gttatttcgg ttttctatta gctgcttcaa ctataacctc
    63481 agctctattg attggtttga acaagatacg acttatttga aataaattga atgaacaatt
    63541 tataaaaata agtatttctc ttaaatgcca ggtcttccat agtcccgcgg gcgcgggaat
    63601 tgccaattct cggttattga gattcgcgaa caattcagat taatatttag ggatagatct
    63661 tacctctctt tttattctct caaacaaaaa atagaaatga ttgaagtttt tttatttgga
    63721 atcgttttag gcctaattcc tattactttg gcaggattat tcgtaactgc atatttacaa
    63781 tacagacgtg gtgatcaatt ggacctttga ttgaaaaata tattttttga ttgacctcct
    63841 actcctttcc ttgaaaggag gtcaaattta agtttattaa gttattttat tgtatgtgat
    63901 tcgacataac atcacgctct gtaggatttg aacctacgac atcgggtttt ggagacccgc
    63961 gttctaccga actgaactaa gagcgctttc ttattacagg ggatacgact gtaaaaaaaa
    64021 aaaaaaattt ctatgtaccc aaaaatatct tgcaaacacc tagtatagta tgcaaaaatt
    64081 aaagattata tagccaattt taaaatttaa tcaatctcga gtaatctccc gttactgccc
    64141 attagtagaa gtaataggta gggatgacag gatttgaacc cgtgacattt tgtacccaaa
    64201 acaaacgcgc taccaagctg cgctacatcc cttttaaaaa ttgttttaca atgtcattgt
    64261 acaaaatcct tgtcttgttt tccacatttt tattttcttc ttgattttag actttattaa
    64321 ttatattaaa atattgtatt tatattatat acatctaaaa cctaaacgca taaaaaaatt
    64381 aatattaatc gataacactc aggctttttt ttaaggacaa gaacattgac tcgttcattg
    64441 tacatatcca ttttagttag gaattctgca taaaaaaaaa atacaaatta tcttgaacta
    64501 cgacatctgc tcatatatat aatctatgtc tatagtttta caataaacaa taaaaaggag
    64561 gattttcaat gcgagatata aaaacatatc tctccacggc acctgtgcta agtactctat
    64621 ggtttgggtc tttagcgggt ctattgatag agattaatcg tttattccca gacgccttgt
    64681 catttccttt tttttgatta ttgatatgca aaaaataaaa aaaaaaatta gagatttaat
    64741 tctatgtgac atgattaaaa aataaaaaaa aaatgtatta aacccaagca aaaagttgat
    64801 ctaataaaat tatatttgga aaaacataaa tagaaatgcg ggtccagtct aggagaggct
    64861 ccacgaaatc ataacacagt aaagaagata cataactgaa atattggtat tagtatagga
    64921 ataattgata gttagaaaaa aattgtatta cttaaaatta tatataatat tataatatat
    64981 aattgatatt taaataaaat taaataaaaa aaatatatat atatattcaa tctatttaat
    65041 tttcattatt actcttaaat taattgaatt aattaatatt aattacaatg aaatcttttt
    65101 aaaattaatt tcaaattagt aacttctatt aattttttgt tctttattat tttcagatcg
    65161 aaaatagaaa agttaagtcg atccaaaggg ggttcatggc caagggtaaa gatgtaaggg
    65221 tcataattat tttggaatgt acttgttgtt gtgcccgaaa tggtgtcaat aaagaatcgc
    65281 cgggtatttc tagatatatt actcaaaaga atcgacacaa tacacccagt cgattagaat
    65341 tgagaaaatt ttgtcgttat tgtcacaggc atacgattca tggggaaata aagaaataga
    65401 tcgaacggaa catatgtgca atcttttcat tccaactcaa agagcagaaa gaggaagaac
    65461 atataacata atcataatat aatacaaatt atattaaaat tagaaattat acaaataaaa
    65521 ccccactttg gccggatctt aaattaataa agaaatagaa ttttagaaat aaggaataaa
    65581 ccatggataa atctaagcaa ccttttcgta aatccaagct ctcttttcgt cggcgtttgc
    65641 ccccaattgt ctcgggggat cgaattgatt atagaaacat gagtttaatt agtcgattta
    65701 ttagtgaaca aggaaaaata ttatctagac ggataaataa attgaccttg aaacaacaac
    65761 gattaattac tattgctata aaacaagctc gtattttatc ttcgttacct tttcttaata
    65821 atgagaaaca atttgagaga accgagtcga tccctagaac tgcgggtcct agagccagaa
    65881 ataaataggc atattcctca attgactcaa aactccgatt ggaattcaag ctcaaatgga
    65941 ttggatgttt tgctcgaaaa gacccagaat ccaggtttaa ttcttgtctt ataagaaaca
    66001 aaaaaagggg gataagcaat tttttttatt gaagcatgtt cgttcattcc tacctacttt
    66061 tcttatctta attttatctc aatttagttt attctatctt cccggagttc attctccggg
    66121 gaattcttgt tcaatcattc ctgtatatta ctttatagtt tcctttattt tatgatctta
    66181 ttggaaatca tgtaaagaca attcttattt gatatagcta tttgcgcaag tattttacga
    66241 ttaagaagca attgcccctt gtacagattg tgtattaatc gactataact atgaaatact
    66301 ttattctcgc gagttactgc atttatccga gtgatccaca aacgacgaaa atttctcttt
    66361 tgcctgcccc tatctcgatg agaggaaacc aaagctctca ttttatgttg agtaattgtt
    66421 cgcgtaagtc ttgaatgagc ccctctaaag gttgatgcaa atacacgaat ttttgttcga
    66481 cgtctccgag ctgtataccc tcgtttaact ctggtcattg aatcaaatta aactttaatg
    66541 aataactaat tgaattctct tctttcagtc attatttgtc cccccggtcg gttaataaca
    66601 aaacggatta ttccgatata taaaatataa attccaatgg cttttgctac tatgaccttc
    66661 ccaaccacta ttttttagtt ttattctttc caggccagac atttgattca cctggaacta
    66721 agaaattcta ccaaatacta tacaaaaaaa tagtgggttc cttcgtttct atggttactt
    66781 cttaaacggt gaggccctct ctatgcgccg gagcctcatc tctcatttaa tcaaatggta
    66841 ttgttaactt gtatagttaa cattcttggg ctctacccat taattataca gtaataggcc
    66901 tttttcacag taagagctat ccatacagtg acggcattta attatgaaag ttggctaggt
    66961 agctgaccct gttagtccgt tctttcaaga atatgggcat aacctttttg ttttgcttct
    67021 tatccttata ataccatttc ctccgcttaa tggataacca tttgctacca atggagaatt
    67081 gcttctcatc tcaaattgag gtagttggat ttgcaccaat gaaaaccata aattccatac
    67141 acaatataca agaaacaata agggtatata atatatcccc attttagata gtaaatagcg
    67201 ttcttttact ctatctattc attggtatta atcattgata ctggaaaaat tgtctcattt
    67261 gctcgagctc atgatctaaa cgagtcgcac atacacccta gtacatgttc ctcgacgctg
    67321 aggacatcct cgaagagcgg gggatttcgt gacatttttt attggctgtc ttgtgtttct
    67381 aataagttgt ttaatagttg gcatgtcgga tatataaaat tatattatag aatgggttgg
    67441 tttagatcga tcttaacctg atttttgatt gatgattatt aattatttcg attcaatata
    67501 agatatcaaa tcgtgtaaaa ttcgaattat ggttgaaaag aaaacggaat catggattta
    67561 tacgaaatcc gaagtatttt cattttcaac cgctacaaga tctacaatgc catgggcttg
    67621 ggcttctgtt gccgacataa aaacatctcg ttccatgtct tcggatataa cccacaaagg
    67681 gttgcctgtt ctttgtacat aaacttttgt gaggttttcg cgaagtttca ggagttcttc
    67741 cgcttccagg ataaattctc ctgcctgtgc ctcataaaaa gaactagcag gttggtgaat
    67801 cataaccctg atgatattga gataacatca tgaatggttc ttctatctcg catgatggga
    67861 tttaaattaa agggataaaa aaagaagaaa aaaagagaat tgaacaaccg tacaggcacc
    67921 ttttgtgcat tgcatacggc tctgcaatgg aatttactaa ccccctcctc cagagaagag
    67981 ggaaagaaat agaatctatc cgatccagcc ggatcgttga ataatccatt tgccatcctt
    68041 ctttatcata agagtaaaaa aatactatga tggttctgtt gctttatatt agatatttat
    68101 atatttatct agtttgtgat ttggcaatcc caaagtgtct ttctgatatg atcaaataag
    68161 gaaaaaatga tttgtgacgc taaaatgtcc tcccgacaca taagataaaa tcgcaaataa
    68221 aggttatttc atactactat ctcgatacaa aatctcaggt tataaaaaac aataatggtt
    68281 tgttcatatc gaactcaaag tgccatgcta ttattactta atttttccta attcgattat
    68341 ttatattcga tatggcgaag gcatagtctt ttttttttta actcattggc gccaagcgtg
    68401 agggaatgct agacgtttgg taatttctcc tccaaccaga atgaaagatc ccattgaagc
    68461 agctaatccc atgcatattg tatgtacatc gggtggcaca aatagcatag tatcataaat
    68521 ggctattcct ggtattaccc atccgccggg agagtttata aacaaataaa aatccctagt
    68581 attatcttct atactgagat ataccatgag acccacaagt tgattggaga tctcgctatc
    68641 aacttcttgg cctaaaaaaa gtaatctttc tcgatgaagt cggttgatta ggacaaaatt
    68701 gtatccctta ggaaccatac gtgcaccttt ggatgcatac ggttcaaaaa attgcgaaaa
    68761 aaaaaaatca atcaatgtat caattctagt cttcatttat tttttataac aggtttttct
    68821 ttttctaaag aagggctttt cttcgatttt tcaaaaacat gagttttggt tccctttctc
    68881 ttccttatca aaaaaaatta ttgaacttat taaactaacc tctcattgat gtattatttc
    68941 atcgaaattc aaatcacgat ggcattttct tgttcttgaa tagacccttt caattctttt
    69001 aggttcgtgt tctactccgg gtaaagattt gtccaaattc tatttgcaca tatagggcaa
    69061 attatctcag taccgcttct tttttttttt tatgtttcat ttcatgcttt ccctcaaatt
    69121 attccatgct attgaatggc aatttgagat cactcctaaa taatatatag aaagcataaa
    69181 ttaaatataa ataaagaatg tttatgatac aaatagtaat catatatatt accaatttta
    69241 tattttctga acggagcctg gatactttat tttatcgtta caagttaacc ataaattctt
    69301 aataatattg atccccaata taaattgatc taattgcact tcacgctccg aataattgat
    69361 ggttcaatca atatttcttg ggcgaaacgg aggatatccc gatcggtgga gacaacgggt
    69421 aaaccccata tgacctaata tatctgacaa gccgcactat acgtcaaccc aaactgcgtc
    69481 ttcctctcca ggattccgaa aaggtacttt tggaacacca acgggcatta aattaaagaa
    69541 aaaagttaag tactatactt cactttaata tggaaacgta ccaatgaatt tattgtcttc
    69601 atttttttat gtttattcta ttttaaacat aaattggata catggattgg gtgaatattt
    69661 ccggaagaag acagaatgaa taaataattt tcacgagcgg gtcgatcatt tgaatgataa
    69721 acaagtatct acgcattcat tctacaaaaa aagggggccc aacccccatt gcgtattggt
    69781 acttatcgag tatagaatag atctgcttct ctttgttctt acgaacaaaa ttgttccgtt
    69841 attttcaatg gaacgaaata aatcttaacc ctttctcata caaaatctac tgaaaaggtt
    69901 aggtacataa catagtatag tcttttccaa tgcgataaag ttacatagtg tctatttttc
    69961 tttgatattt gataaaaaag gggtatttcc atgggtttac cttggtatcg tgttcatact
    70021 gtcgtattga atgatcccgg tcggttgctt tctgtccata taatgcatac agctctagtt
    70081 tctggttggg ccggctcgat ggctctatac gaattagcag tttttgatcc ttctgaccca
    70141 gttcttgatc caatgtggag acagggtatg ttcgttatac cctttatgac tcgtttagga
    70201 ataaccaatt catggggtgg gtggagtatt tcaggaggaa ctataccgaa tccgggtatt
    70261 tggagttacg aaggtgtggc aggggcacat attgtgtttt ctggcttgtg cttcttggca
    70321 gctatttggc attgggtgta ttgggatcta gaaatattct ctgatgaacg taccggaaaa
    70381 ccttctttgg atttgcccaa gatctttgga attcatttat ttctctcagg gttggcttgc
    70441 tttggctttg gcgcatttca tgtaacaggc ttgtatggtc ctggaatatg ggtgtccgat
    70501 ccttatgggc taactggaaa agtacaatct gtaaatccag cgtggggcgc agaaggtttt
    70561 gatccttttg tttcgggagg aatagcctct catcatattg cagcgggtac attgggcata
    70621 ttagcgggtt tatttcatct tagtgtccgt ccgcctcaac gtctatacaa aggattacgt
    70681 atgggcaata ttgaaactgt actttccagc agtatcgctg ctgttttttt cgcagctttc
    70741 gttgttgctg gaactatgtg gtatggttca gcaactaccc caatcgaatt atttggcccc
    70801 actcgttatc agtgggatca gggatacttc cagcaagaaa tatatcgaag agttggcaca
    70861 ggactagctg aaaatctgag tttttcggaa gcttggtcta aaatccccga aaaattagct
    70921 ttttatgatt acattggtaa taatccggca aaagggggat tattcagagc cggctcaatg
    70981 gacagcgggg atggaatagc tgttggatgg ttaggacacc ccatctttag agataaagaa
    71041 ggccgcgagc tttttgtacg tcgtatgccc actttttttg aaacattccc cgtagttttg
    71101 gtagacggag acggaattgt gagagccgat gttcctttta gaagggcaga atccaagtat
    71161 agtgtcgaac aagtgggcgt aactgtcgag ttctatggcg gcgaactcaa tggagtcagt
    71221 tatagtgatc ctgctactgt gaaaaaatat gctagacgcg cccaattagg tgaaattttt
    71281 gaattagacc gagctacttt gaaatccgat ggtgtttttc ggagcagtcc aaggggttgg
    71341 ttcacttttg ggcatgccac atttgctttg ctcttctttt tcggacacat ttggcatggc
    71401 gctagaacct tgttcagaga tgtttttgct ggtattgatc cagatttgga ttctcaagta
    71461 gaatttggag cattccaaaa gcttggagat ccaactacaa gaagacaagt agtctgatag
    71521 aatattactc tgatatcttt cgtctccact ttttttattt gatgacattt tgatgacata
    71581 aggtaccaga aaaatcgtga cttgattgaa tcgccatctt taattctttc cctttcttta
    71641 ctatagtaaa tgatccaaaa tgaataggtg tggaagctat aattgtaaac cacgatcaaa
    71701 tctatggaag cattggttta tacatttctc ttagtctcga ctttagggat aatttttttc
    71761 gctatctttt ttcgagaacc acctaaggtt ccgactaaaa aataattttt gatcatctta
    71821 atttgaagta acgagcccac cattggtagg ctcattactt caattagtcc ccgtgttctt
    71881 cgaatggatc tcttaattgt tgagagggtt gcccaaaagc ggtatataag gcgtacccag
    71941 taaagcttac aagtaaacca gatatgaaga tggcgactag ggttgctgtt tccatttcta
    72001 gataatttaa ggatcacaat ggatctacga taagatcgtt tatttacaac tacaaccaaa
    72061 tggtatacaa agtcaacaga tcttaaccaa tcattaaata agatttatgg ctacacaaac
    72121 cgttgaggat agttctaaat ctaggccaag acaaactaat ataggaagtt tattgaaacc
    72181 attgaattcg gaatatggta aagtagctcc gggctggggg actacaccac ttatgggggt
    72241 cgcaatggct ctgtttgcga tatttttatc tatcattttg gaaatttata attcatccgt
    72301 tttattggat ggaatttcaa tgaattaggt tcctaaggac tataaagtcc tagttctagt
    72361 ttttcaataa aaaaataaaa acgcacttaa aactcagatt tctcattctg gtagttcgac
    72421 cgtgaaattt ttttgtttcg gtatttccgg aatatgagtg tgtgacttgt tataattgat
    72481 cctattgata atacagagaa tagtctgtca tctctatcaa gatgattcta cctcgtcgga
    72541 tatttattct agtatctgga gcacggaata tgaatattgt agaatagatc aagaaaagaa
    72601 atatttgaac tatgattcat acttactatt tagtcagacc tcgcgaccgg actcaaaaaa
    72661 aaaaaaaaaa tgcaaatagg tattttataa attaaacgct ttttcttcct tcagactgaa
    72721 tttggtcaac ggacacccat ttctttatat tttttgaatt attaataaca tccattcatt
    72781 gaaattgaaa ttggataagt gatgatcaaa tggttcttac tcacagaacc tttgcgttta
    72841 gcgtgggctt tattaaatca tcgtggttct agtatgaatc tgaggtgtca attgattgac
    72901 agggtctcaa caagggaatt cctatcaata actagtaaaa caagagtcaa tctgtattat
    72961 tacacaaaaa agaacaaata aaaaataata ggaaagagaa gattcaagag gcctttattt
    73021 taacaattaa cataaagaat aaagaggagc caacttgaga tttttggcat tatcatcaca
    73081 aaaaagagat tccggatttt ttttatttgg tatttttggg acaaattgaa tcaagtggct
    73141 aatttgaatt tgaactttct attacatatc cgttaaaatc cgtatttgat ttgtgttgtt
    73201 tctgcttgag ccgtacgagg ttaaattctc atatacggtt ctcagggggg gtctattttt
    73261 tggttaccta tcccaataaa gtatatgatt ggttcgaaga acgtctcgag attcaggcga
    73321 ttgcagatga tataactagt aaatatgttc ctcctcatgt caacatattt tattgtctag
    73381 gggggatcac acttacttgt tttttagtac aagtagccac aggttttgct atgacttttt
    73441 actatcgtcc aaccgttaca gaggcttttt cctctgttca atacataatg actgaggcta
    73501 actttggttg gttaatccga tcagttcatc gatggtcagc aagtatgatg gttcttatga
    73561 tgatcttgca cgtatttcgt gtgtatctca cagggggatt taaaaaacct cgcgaattaa
    73621 cttgggttac aggtgttatt ctggccgtat tgactgcgtc ttttggtgta actggttatt
    73681 ctttacctcg ggaccaaatt ggttattggg cagtaaaaat tgtgacaggc gtacctgaag
    73741 cgattcccgt aataggatta cctttggtag agctattacg cggaagtgct agtgtgggcc
    73801 aatccacttt gacccgtttt tatagtttac acacttttgt attgcctctt cttactgccg
    73861 tatttatgtt aatgcacttc ccaatgatac gtaagcaagg tatttcaggt cctttataga
    73921 gaaaatatat catatatatt tgtaattgat tatatatcat ttcggggagg aataaaaaat
    73981 agttttgtat ttcattgcta caaatatgga ttattgaaaa ataagacatg ttatttggtt
    74041 ggatacctct cttcaactct gaagtattgt atttcttatt tgataccaat acaatagttg
    74101 aagtggattc tctgaagaga agatggatta tgggagtgtg tgacttgaac tattgattgg
    74161 gccatgcaga tatatgattt gatctgccac gttggaattg acaaccaaat aaaatgtgtc
    74221 tccgcatcca accaccacgt aagtccccct acatagcagg gatatgccgg ttcacttgag
    74281 gagaattttt tctatgatca tacccgaatc atgtcatgta tgagtaggct ccgcaagatt
    74341 ccatagaata gaagcataga ataaacaatg tggcacgacc taatgttgta tctattccac
    74401 ttacttaatt ttaattttat ttatagtata taaatgcatt catttcctat gcattgatcc
    74461 agatctatta tactatcgga gtgaaataag ggatctaagg aagaacagag gttagacttt
    74521 attagtaaca agtaaatact ttgtttgtat gtaataaaat caaaatgttg cggggataaa
    74581 taacaatcaa aagacatgag acaatccaaa aagcacttga tcatgatcaa atttgtaagc
    74641 ctacttggat attgagcatt tatctgtaag aacttaattc tttgcaatga ataattgcaa
    74701 cttcggaaaa ttgaatcggg catttcttac atcgagttat tatatattaa tatatagcac
    74761 ggatatctat gaaatgaaat atagatttga tacggatcta tttccattat tcctttgatt
    74821 cttgctcgag ccggatgatt aaaaattatc atgtccggtt ccttcggggg atggatccat
    74881 aagaattaag aattcaccta tcccaataac aaaaaaacct gatttgaatg atcctgtatt
    74941 aagagctaaa ttggctaaag ggatggggca taattattat ggagaacccg catggcccaa
    75001 tgatctttta tatatttttc cggtagtaat tctaggtact attgcgtgta acgtgggctt
    75061 agcggttcta gaaccgtcaa tgattggtga accggcggat ccatttgcga ctcctttgga
    75121 aatattacct gaatggtact tctttcccgt atttcaaata ctccgtacag tacccaataa
    75181 gttattgggt gttcttttaa tggtttcagt accaatagga ttattgacag tacccttttt
    75241 ggagaatgtt aataaattcc aaaatccatt tcgtcgtcca gtagctacaa cagtcttttt
    75301 tatcggtacc gcagtagctc tttggttagg tattggagct acattaccta ttgataaatc
    75361 cctcacttta ggtctttttc aaattcaaat caattaaact ttgaaatacc gtacataagt
    75421 attaagtatc taaggaagat tgactttgaa gcaagacttt agatacatta atttgattat
    75481 attccatttt gagctgagta cggatcgtgc tgaagattaa aaactaaatc cattctataa
    75541 tatataaatg atatatatat atattataga atggatttaa aatgaaaatt ttttattagg
    75601 taaatcaatt gtgaaatgct tctggtaggg tgttcaatat ctgttttaca tcttctatgc
    75661 gaaaatattc aattctcata aggtcttctt gactattact attactcaaa agatccaata
    75721 atgtatgtat attggatctt ttgagacaat tataggtcct ggaaggcaat tctaactggt
    75781 caataaaaat aaatttcaat ggaactatta ttttgttttt ctttaaatta gttaatctat
    75841 cttgaaaggt aaaaggggat agagtaaact tgtttttatt ttccgtgaaa ttaatgccct
    75901 cttcttccgc atgtagaaaa ggaataaata aatcaatcaa attacgagaa gcttcataaa
    75961 gtgcttcctt aggagttaaa ctcccgtttg tccatatttc tagaaaaagt atctcttgtt
    76021 tttcatttcc atccccataa gaatgaatac tatgatttgc atttcgaata ggcatgaata
    76081 tggcatctat agggtaactt ccatcttgag agttatttgt gggtttcata cgatatccgc
    76141 gatccctatt gatttgtaat tcaatacaca aatcaattgg ttccgtcagg ttagctatat
    76201 gctgtgtcgt gtccactatt tccacagaag gtggtgagat gatatcttga gcggttacgt
    76261 gtctagggcc tctgacgcaa atagatgcgt ctctaactcc atatagagta cttctcaata
    76321 caatttcttt caaatttatt aatatttcgt ggactgattc tttaatacct actattgtag
    76381 aatattcatg tggtaccttc tcagattttg cgcgtgtgat acatgttcct tctatttctc
    76441 caagtaaagc ccttcgcatg gcaataccta tggtatcggc ttgacctttc ataagcgggg
    76501 acagaatgaa acgaccataa taaagacgtt tactatctat ttttgattca acacacttcc
    76561 actgtaatgt ttgagtggac cctcctactt cctctcgaac catactaaat attgttattt
    76621 aatcagatca ttgaatcatt tatttctctt gaaatccatt taattcttat ttttacacac
    76681 gtcttttttt agggggtcga catccattat gtggcatagg tgttacatcg cgcacgaaac
    76741 ttaatagtag accacttcta cggatggctc gtaatgctgc atctcttccg agaccggggc
    76801 cttttatcat aacttctgct cgttgcatgc cctgatcaac caccgtacga atagcattta
    76861 tagctgccgc ttgagcagca tagggtgtcc ctcgttttgt gcctttgaat ccagaagtac
    76921 ccgcggaggc ccaagaaact actcgtcctc gtacatctgt aacagttaca atggtattgt
    76981 tgaaacttgc ttgaacatga ataacacctt ttggtattct acgtccattc ttgcgtgaac
    77041 caatacgccc attcttacgc gaaccaattc ttggtatagg ttttgtcata ttttatcatc
    77101 tcataaatat gaatcagaaa tatacggaaa gatacggaga tatccattta atgttaaaac
    77161 agattctttt acacgggtcc ttctttttat tttagaagat tctttattta gtttagaaag
    77221 attacccttg tctctgttta tgtctcggat tggaacaaat cactataatc cgtccacgcc
    77281 tacggataag tcgacatttt tcacaaattt tacgaacaga agcccttatt ttcatatttc
    77341 tcattcctta ccttaattct gaatccactc cttgaaaaat aagtttcttg atttttttta
    77401 acttcaaatt gtatccctat gaaaggaatg tttaaaaaat catctaatag ttcgaatttg
    77461 tgaattctat aaattctatg tcccctggtt gaatcataac cacttatttc aattttgact
    77521 ctatttcatg gtagtatcta tataaaactg tgccgtatcc ttcctgaaac ataacctaga
    77581 atttagatct tcattatcta aaaggacccg gaacatactg ttgggaagcg attcagtaat
    77641 taaacattca tgaataaatt ttagtctttt attcgaggta agcctcttga agtattaact
    77701 aatggagaaa gggttatata atttattttt actctctttt tccaaaaggg aagttagaga
    77761 taaaattaag ataacaggag gaaggggtgt aagatcacca tatataacac aaaatttctc
    77821 ccccgatttt ttctagtcga gcttctcgat ctgtcattat acctcgagaa gtcgaaagaa
    77881 ttacaattcc cattccacct aaaatcttag gaatttgttg atagttggaa tagattcgta
    77941 gaccgggtcg gctgatacgt tttaaaatag ttctatatat tccctttcga ttccgtctat
    78001 gtcgtagggt taaaaccaag aaaaatttgt tactttcctg atgtttacga acattttcga
    78061 taaaaccctc tcgtagaagt attttgacaa tgttttcggt aatattagta gatgctattc
    78121 gaaccgttct ttttttatcc atgtcagcat ttcttataga agttattata tcggcaatag
    78181 tatccttacc catggcgaac tataattatt gataccccct aatttttata taatcaacat
    78241 gtttatttat tattttaata aaaaataatt aaatttattt atattaataa aattaattat
    78301 aaagtatatg cgtgatacac aatctactaa ttgacttgac ccattccaga taccccgcta
    78361 tataatatta ttatttaata tactactagt atttataata cctcgggagc taatgaaact
    78421 attttagtaa aattcaactg tctcaattcc cgagcgatcg caccaaaaac tcgagttcct
    78481 tttggatttc cttcttgatc aataacaact gcggcattgt catcatatcg tattatcatg
    78541 ccgttgtcac gtttgagttc tttacatgta cgcacaatta cagccctaat aacttctgat
    78601 ctttctagag gcatatttgg tactgcttct ttgattacgg caacaacaac gtcaccaata
    78661 tgagcatatc gttggttacc agctcctagg actcgaatac acattaattt tcgagctcca
    78721 ctattatccg ctacattcaa aagggtctga ggttgaatca tatcattttt attttaatct
    78781 gttattttgc tgcaaaggat aaaaaagaaa taaaaagaaa tatttgtctg tctataaaaa
    78841 aataaacttc tatttttcat catcacctta tcttttaatt tctgcatccc tatccctcaa
    78901 taacgaattg agtttgtata ggcatcttgc gcgcagctat tttaatagct gctctggcta
    78961 cagtttctga tactccgccc atttcataaa gtattcgacc cggtttaaca acggataccc
    79021 aatattcggg ggcccccttc cccgaaccca tacgtgtttc tgcgggtctt actgtaacag
    79081 gtttgtcggg aaatatacgt acccatattt ttccgccacg acgcgcatat cgtgtcattg
    79141 ctcttcgtcc tgcttccatc tgtctagccg tgatccaagc gggttcaagt gcttgaagag
    79201 cgtatccgcc gaaacaaata cgattgcctc gacaagatat tcctttcatt cttcctctat
    79261 gttgtttacg aaattttgtt cttttggggt tatagttgat ggttctttct taattaaatt
    79321 ccatctctac tgcagaaccg gacatgagag tttcttttca tccggctcct cgcgaatgaa
    79381 atgattcatt aatattacta cggaatacac atatatttaa tattattaaa tgatacacat
    79441 tacacttagt aatataatgg aatttattat gtcattttgt tatattattt gattttgtta
    79501 ttctaggata gtttagtatt gttatgttat atagttaaga gtaagcttta tataccaaat
    79561 caacattatt tattttgtat cgaatcgcgc taaaacaaaa tgtagattgt atgtataatt
    79621 caataactaa aaactaaggg tttcgcgggc gaatattgac tctttcgtgc tacattcgta
    79681 gggtcaagac cttgttactt ttagaataaa tcaatttgtt cttggttcgt tccgccatcc
    79741 cacccaatga atcattagga tttgtttatt ttcatgaaat cctatgcaat catgggttct
    79801 gtcgttccca tagcctcttc gttaatggtt aggtccgaac tccgcaatgg aaccccaaca
    79861 aaattcgttc ctgagttaat tttcttagtt tatattaacc cgaggctcgt tatctttaat
    79921 tattgatatt atatcagtat tgatgcttta tcacattgcc ttttgtgaga taattcataa
    79981 accatacata ttggaatcat atatcattga tacttttgtt ctttctttct ttctatcatc
    80041 cttccattta tccacatccc tttatttttg tttagcaacc tataataaga tttaaaaaaa
    80101 tttttttatt tcagttgcta caactatatg atcgatctag tcatatagtg actgtttctt
    80161 ggaatctcga caatacgaaa cgaagccata agttggttat tagtttatat agttagtaag
    80221 ctcatagtga gggtcggtca aattttttga attccaacta tctatactat aaactaacaa
    80281 aaaaactaac gagtcacaca ctaagcatag caattctctt aaatgatcaa tctaattttt
    80341 attcaacctt atagaatttt aattgctcag ttttgtttga tttaatggaa taaaaaagaa
    80401 aatttgtcat tttttttttt ttttttttag gtccattatt tctcgtctac aaatatccaa
    80461 atttttatgc ctaatactcc atagatagtt cgagttgtat aggaacaatg atcaatttta
    80521 gcacgaattg tttgtagagg aaccctaccc tctctgatcc attcgacgcg tgcaatttct
    80581 tttccgtcga tacgcccggc aatttgtact tgaattcctt ttgtatccgt ttgttcagtt
    80641 aattcaatag cttttttcat tgcttttcga aatgaaactc tattttttaa ttgtaaagct
    80701 atatattccg caagaatatt aggttgtcca taaggttttt caactcttgt tatagcaatg
    80761 ttgagtctac ggttcacaga atgaaactcc ttttgtacat tcatctgtaa ttcttcgatt
    80821 cctcgtgttc ggccctctat taataaatta gggaatccaa tatggattat gacttggatc
    80881 aaatcgattc ttttttttat ttgtatacgt gctattcctt cgaaacctga ggacattttc
    80941 ttattttttt gtacataatc cttgatacaa ttccgtattt tttcatcttc ctgtataccc
    81001 gcggaataat tttgtggttg tgcgaaccaa aaggaatgat gactttgggt tgtaccaagt
    81061 ctgaaaccaa gtggatttat tttttgtccc atatttttct attaggttat ctttaccata
    81121 tatatttttc gaaagatgaa tcgaaagtta agattcatct ttaactaatt tagttttatc
    81181 cctcaatata attgttatat gacaagtgag tctttttatc ggataactac gtcctcgagc
    81241 ccggggtctt aattttttca caatagtacc tgcgttaact tcagctttac taataaataa
    81301 attagctttg tttaagccca tgttattact agcatttgct gccgcggaaa aaactaattt
    81361 caaaatggga taagatgctc gataaggcat aagttctagt atcataagtg cttcttcata
    81421 ggagcgtcca cgaatctgat caattactct tcgtgctttg aaaaccgaca tacatatatg
    81481 tttatgttga gctaaagctt taatttctgt actccaacgc gagttctttc tatttatcat
    81541 aaggttatcc ccactaaatg aataaaaact gcctaatttt acttataaaa taaaaaatat
    81601 aatatattaa aatttaatta aaattttagt cttattaatt attttttaga aaaaaaaaaa
    81661 aaaaaaaaaa attaacgacg agatttatta tcggtttttg catgtcttgc gaaagttaga
    81721 gtcggcacga attctcccaa tttatgaccc accatacgat ctgttatata aataggtaaa
    81781 tgcccttttc cattatgaat agcaattgta tggccaatca ttgtgggtat aatggtagat
    81841 gccctagacc aagttactat tatttccttc tcctccctta tgtttagttt ttcaattttt
    81901 gccgataaat gattagctac aaaaggattt ttttttattg aacgtgtcac aggggattac
    81961 tcctttatta cattacattt ttaaaattgg cattctatgc ccaatatatc gatctaagta
    82021 tgaaggtaag aataaataca ataatgatga atggaaaaat aaaaaagcta aaatccttta
    82081 gctagataag gggcggatgt agccaagtgg atcaaggcag tggattgtga atccaccacg
    82141 cgcgggttca attcccgtcg ttcgcccatc acattatttc aaattctaaa aattcagttt
    82201 tctatattct tatttattta cggcgacgaa gaataaaact atcactatat tttttccttt
    82261 tcctacttct tcttccaagc gcaggataac cccaaggagt tgtgggtttt tttctaccaa
    82321 tcggagctct cccttcaccg cccccatggg gatggtctac agggttcata actactcctc
    82381 ttactacagg acgcttacct agccaacgct tagatccggc tctacccaaa cttttttggt
    82441 tcaccccaac attacccact tgtccgactg ttgctaagca gtttttggat atcaaacgga
    82501 cctccccaga tggtaatctt aatgtggccg atttaccctc ttttgcaatc agtttcgcta
    82561 cagcacctgc cgctctagct aattgtccac cctttccaag tgtgatttct atgttatgta
    82621 tggccgtgcc taagggcata tcggttgaag tagattcttc ttttttatca ataaaaaccc
    82681 cttcccaaac tgtacaagct tcttccaaag catacggctt tctagatgta tatgatgata
    82741 tctagacaga tggatcttat atgaatcgta tgatgaagta tcacatgagt ggatatatag
    82801 gaatccaaat ctgccgaatc actcatgtta tgatcttcta catcctaggt ctccccgttc
    82861 cgtcatctgg cttatgttcc tcatgtagca ttcagaccga atgactctat gaaattacgt
    82921 caatacttcc attccacata ttacgggtaa cgtaggagac atctctattt ttccccgggg
    82981 gatctttata attaccactg cttagctttt aattcgcctc tgaccatcaa attaaatgtg
    83041 aataacccgg cctcctctct ttgaaacaag gggcgctctc cggttctgtg cgtgcttcaa
    83101 acaatttgtt ttttgtcttc tccatattac catatctcta gagtcaataa ttttctatga
    83161 ggaactactg aactcaatca cttgctgccg ttactcaaca gttttctgct gaggtttctc
    83221 ccgtagaggt actcaaattg gatcagtgat cgatttatag gtttcgtcgt aaacctaatt
    83281 ggttacttcc aattacgtaa atcaatagtt caaaccgcac tcaaaggtag ggcatttccc
    83341 attgatatag gaacttctgt accagaaaca atggtatctc caattatagc ccctctggga
    83401 tgtaaaatat atctcttctc accatcccca tagtgtatga gacaaatgtg tgcatttcga
    83461 ttagggtcgt attctatggt tacgattcta ccagatatgt ctttatcatt ccgtcgaaaa
    83521 tctattttac ggtatagacg cttatgacct ccccctctat gccctgcggt aatgattcct
    83581 ctggcattac gacctttact acaacgacgc tgtccatgga tcaaattatt tcgtggattg
    83641 gattttactt gactgtctat ggctccattg cgtgtgctcg gggtagaagt tttgtataaa
    83701 tgtatcgccg tgttattaag tattttgctt taagttcttt tctctataag aggtggaata
    83761 gaataacctg gttgaagcgt aatgatcata cgtttgtaat gcattgtatg tcccataata
    83821 ggtcccattc ttctaccctt tcccgggact cgatgactat ttatagctat taccttgacg
    83881 ccaaagaaga gttcgaccca atgctttatt tctgtcctag ttgatcctga ttcgacatta
    83941 gaagtatatt gattgttccc caataaccga atactttttt ctgtaaatac tgcatatttg
    84001 attccatcca taaatccatt ttcttcccta tgagttccag tatcaataag aattctagtt
    84061 cttactgttc atatgttatg gtatgaatat accataccaa ttcggtatgt atggatgatg
    84121 agattccatt gatacagagc caattctaat agacttattg aacgttccca ttggcgtgca
    84181 tccagcagga attgaaccta cgaatttgcc aattatgagt tgggcgcttt aaccattcag
    84241 ccatggatgc ttaacaggga tcatcgtaca tcgtaaataa ccaaattcca attgaaatga
    84301 aatctttagg aggaatcaat gagaggacat caattcaaat cctggatctt cgaattgaga
    84361 gagatattga gagagatcaa gaattctcac tatttcttag attcatggac caaattcgat
    84421 tcagtgggat ctttcactca cattcttttc caccaagaac gttttatgaa actctttgac
    84481 ccccgaattt ggagtatcct actttcacgt gattcacagg gttcaagaag caatcgatat
    84541 ttcacgatca aaggtataat actgcttgta gtagcggtcc ttatatctcg tattaacaat
    84601 cgaaagattg tcgaaagaaa aaatctctat ttgatggggc ttcttcctat acctatgaat
    84661 tccattggac ccagaaatga gacattggaa gaatcttttt ggtcttgcaa tatcaatagg
    84721 ttgattgttt cgcccctgta tcttccaaaa ggaaaaaata tttctgagag ttgtttcatg
    84781 gattcgcaag agagtacttg ggttctccca ataaataaaa agtgtatcat gcctgaatct
    84841 aaccggggtt cgcggtggtg gaggaaccgg atcggaaaaa agagggattc tagttgtaag
    84901 gtatctaata aaaccgtagt tggaattgag atctcattca aagagaaaga tagcaaatat
    84961 ctggagtttc tttttttatc ctatacggat gatatgatcc gcaaggacca tgattgggaa
    85021 ttgtttgatc gtctttctcc gaggaagaag cgaaacatac tcaacttgaa ttcgggacag
    85081 ctattcgaag tcttagggaa agacttgatt tgttatctca tgtctgcttt tcgtgaaaaa
    85141 agaccaattg aagggggggg gttcttcaaa caacaaggag ctgaggcaac tattcaatca
    85201 aattatattg agcatgtttc ccatctcttc tcgagaaaca agtgggatat ttctttgcaa
    85261 aattgtgctc aatttcatat gtggcaattc caccaagatc tcttcgttag ttggggaaag
    85321 aatcagcacg aatcggattt tttgaggaac gtatcgagag agaatttgat ttggttagac
    85381 aatgtgtggt tggtaaacaa ggatcggttt tttagcaagg tacggaatgc attgtcaaat
    85441 attcaaaaag aaagatcgat tctttgggat ccttcctttc ttcaaacgga aggaacagag
    85501 atagaatcag atcgattccc gaaatgcctt tttggatctt cctcaatgtc ccggctattc
    85561 gcggaacgtg agaagcagat gaataatcat ctgcttccgg aagaaatcga agaatttctt
    85621 gggaatccta caagatcaat tcgttctttt ttctctgaca gatggtcaga acttcatatg
    85681 ggttcgaatc ctactgagag gtccactaga gatcagaaat ttttgaagaa aaaacaggat
    85741 gtttcttttg ttctttccag gcgatcggaa aataaagaaa tggttgatat attcaagata
    85801 attacgtatt tacaaaatac cgtctcaatt catcctattt catcagatcc gggatctgat
    85861 atggttccga aggatgcacc ggatatggac agttccaata agatttcatt cttgaacaaa
    85921 aatccatttt tttatttatt tcatctattc catggccgga acaagggggg atacacgtta
    85981 caccatgatt ttgaatcaga agagagattt caagaaatgg cagatctatt cactctatca
    86041 ataaccgggc cggatctggt gtatcatagg agatttgcct tttctattga ttcctacggg
    86101 ttagatcaaa aaaaattctt gaataaggta ttcaactcca gagatgaatc gaaaaagaaa
    86161 tctttattga ttctacctcc tcttttttat gaagagaatg aatcttttta tcgaaggatc
    86221 agaaaaaaat tggtccggat ctactgcggg aattatttgg aagatccaaa aataaaaacg
    86281 gcggtatttg ctagcaacaa cataatggag gcagtcaatc aatatagatt gatccaaaat
    86341 ctgatgcaaa tccaatataa cacctatggg tacataagaa gtgtatcgaa tcgattcttt
    86401 ttaatgaata gatccgatcg caacttcgaa tatgaaattc aaagggatca aataggaaat
    86461 gatactctga atcatataac tataatgaaa tatatgatca accaatattt atcgaatttg
    86521 aaaaagagtc agaagaaatg gtttgatcct cttatttctc gaaccgagag atccatgaat
    86581 cgggatcctg atgcatacag atacaaatgg tccaatggga gcaagaattt ccaggaacat
    86641 ttcatttctg accagaagaa ccattttcaa gtagtgttcg atcgattacg tattaatcaa
    86701 tattcgattg attggtccga ggctatcgac aaacaagatt tgtttaagtc acttcgtttc
    86761 tttttgtcca agtcacttcc ctttttgtcc aagtcacttc cccttttctt tgtgagtatc
    86821 gggaatattc ccattcatag gtccgagatc cacatctatg aattgaaagg tccgaatgat
    86881 caactctgca atcagttgtt agaatcaata gatgttcaaa tcgttcattt gaataaattg
    86941 aaacccttct tattagatga tcatgatact tcccaaagac cgaaattctt gatcaatgga
    87001 gaaacgatat taccattttt gttcaaaaag ataccaaagt ggatgattga ctcattccat
    87061 actagaaata atcgcaggaa atcctttgat aacacggatt cctatttctc aatgatatcc
    87121 cacgatcgag acaattggct gaatcccgtg aaaccatttc atagaagttc attgatatct
    87181 tctttttata aagcaaatcg acttcgattc ttgaatgatc cacatcactt ctggttctat
    87241 tgtaacaaaa gattcccttt ttatgtggaa aagacccgta tcaataatta tgatcttaca
    87301 tatggacaat ttatcaatat cttgttcatt cgcaacaaaa tattttcttt gtgcgtcggt
    87361 aaaaaaaaac atattttttt ggagagagag actatttcac caattgagtc actggtatct
    87421 gacatattca tacctaacga ttttccacaa acacaaagtg gtgacgaaac gtataacttg
    87481 tacaaatatt tccattttcc aattcgatcc gatccattcg ttcgtagagc tatttactcg
    87541 atcgcagaca tttctgcaac acctctaaga gaggaacaaa tggtcaattt tgaaagaact
    87601 tattgtcagc ctctttcaga tatgaatcta tctgattcag aagggaagaa cttgtatcag
    87661 tatctcagtt tcaattcaaa tatgagtttg attcacactc catattctga gaaatattta
    87721 ccatctggaa agaggaaaaa acggagtctt tgtctaaaga aatgcgttga gaaagggcag
    87781 atgtatagaa cctttcaacg agatagtgct ttttcaaatc tctcaaaatg gaatctgttc
    87841 caaacatata tgccatggtt ccttacttcg acagggtgca aatatctaaa tttcaccctt
    87901 ttagatactt tttcagaccc attgccgata ctaagtagta gtcaaaaatt tgtatccctt
    87961 tttcatgata ttatgcatgg atcagatata ccatggccaa ttgatcagaa gattcttcca
    88021 caatggactc tgataagtga gatttcgagt aagtgtttac agaatcttct tctgtccgaa
    88081 gaaatgattc atcgaaataa tgagtcaccc attccattga tatggacatc aaaaaatgct
    88141 cgggagttcc tctattcaat ccttttcctt cttcttgttg ctggatatct cgttcgtata
    88201 catcttctct tcgtttcccg agcctctagt gagttacaga cagagttaga aaagatcaag
    88261 tctttgatga ttccatcata catgattcag ttgcgaaaac ttctggatag gtatcctaca
    88321 tctgaactga attctttctg gttaaagaat ctctttctag ttgctctgga agaaatacgg
    88381 ggttccgctt atggggtcaa atcaatacgt tctaagaaga aatatttgaa tatcaacctc
    88441 attgatctca taagtatcat accaaatccc atcaatcgaa tcactttttc gagaaatacg
    88501 atacatctaa gtcgtacaag taaagagatc tattcattga taagaaaaag aaagaacgcg
    88561 aacgatgatt ggattgatga tagaatagaa tcctgggtcg cgaacaatga ttcgattgat
    88621 gatgaagaaa gagaattctt ggttcagttc tccaccttaa cgacagaaaa aaggattgat
    88681 caaattctat tgagtctgac tcatagtgat catttatcaa agaatgactc tggttatcaa
    88741 atgattgaac aaccgggatc aatttactta cgatacttag ttgacattca taaaaagtat
    88801 ctaatgaatt atgagttcaa tagatcctgt ttagcagaaa gacagatatt ccttgctcat
    88861 tatcagacaa tcacttattc acaaacctcg tgtggggcta atagttttaa tttcccatct
    88921 cacggaaaac ccttttcgct ccgcttagcc ctatcccctt ctaggggtat tttagtgata
    88981 ggttctatag gaactggacg atcctatttg gtcaaatacc tagcgacaaa ctcctatgtt
    89041 cctttcatta cggtatttcc aaacaagttc ctgtatgata agtctaaagg ttatcctatt
    89101 gacgatatcg attttgatga tagtgacgat atcgattttg atgatagtga caatatcgat
    89161 attgatgata gtgacgatat tgatgatgac cttgatatgg agctgctaac tatgacgaat
    89221 gtgctaacta ttatggatat gacgccaaaa atagaccgat ttgatatcac ccttcaattc
    89281 gaattagcaa aagcaatgtc tccttgcata atatggattc caaacattca tgatctgtat
    89341 gtgaatgagt cgaattactt atccctcggt ctattagaga actatctctc cagggattgt
    89401 gaaagatgtt ccactagaaa tattcttgtt attgcttcga ctcatattcc ccaaaaagtg
    89461 gatcccgctc taatagctcc gaataaatta aatacatgta ttaagatacg aaggcttctt
    89521 attccacaac aacgaaagca ctttttcatt ctttcctata ctagaggatt tcacttggaa
    89581 aagaaaatgt tccatactaa cggattcggg tccataacca tgggtttcaa tgcacgagat
    89641 cttgtagcac ttatcaatga ggtcctatca attagtatta cacagaagaa atcaattata
    89701 gaaactaata caattagatc agctcttcat agacaaactt gggatttgcg atcccaggta
    89761 agatcggttc aggatcatga gatccttttc tatcagatag gaaggactgt tgcacaaaat
    89821 gtacttctaa gtaattgccc catagatcct atatctatct atatgaagaa gaaatcatgt
    89881 aaggaagggg attcttattt gtacaaatgg tacttcgaac ttggaacgag catgaagaaa
    89941 ttaacgatac ttctttatct tttgagttgt tctgccggat cggtcgctca agatctttgg
    90001 tcttcatccg gacccaatga aaaaaattgg atcacttctt atggcttcgt tgagaatgat
    90061 tctgatctag ttcatggcct attagaagta gaaggcgctt tggcgggatc ctcacggaca
    90121 gaaaaagatt gcagccagtt tgataataat cgagtgacac tacttcttcg gtccgaacca
    90181 aggaatcagt tagatatgat gcaaaatgga tcttgttcta tcgttgatca gagatttcta
    90241 tatgaaaaat acgaatcgga gtttgaagaa ggggaaggag ccttcgactc acaacagatg
    90301 gaggaggatt tattcaatca catagtttgg gctcctcgaa tatggcgccc ttatggcaat
    90361 atatttgatt gtatcgaaag gcccactgaa ttgggatttc cttattgggc cgggtcattt
    90421 cggggcaagc ggatcattta tcataaagag gatgagcttc aagagaatga ttcagagttc
    90481 ttgcagagtg gaaccatgca gtaccagaca cgagatagat tttccaaaga acaaggcttt
    90541 tttcgaataa gccaattcat ttgggatcct gcggatccat tctttttcct attcaaagat
    90601 cagtcctttg tctctgtgtt ttcccgtcga gaattctttg cagatgaaga gatgttaaag
    90661 gggcttatta cttcccaaac aaatcctcct acatctatgt ataaacgctg gttcatcaag
    90721 aatacgcaag aaaagcactt cgaattgttg attcatcgcc acagatggct tagaaccaat
    90781 agttcattat ctaatggatc tttccattct aatactctat ctgagagtta tcagtattta
    90841 tcaaatctgt tcctatctaa cggaacgtta ttggatcaaa tgacaaagac attgttgaga
    90901 aagagatggc ttttcccaga tgaaatgaaa catttgattc atgtaacagg agaaagattt
    90961 cccattcctt agccataaaa taaagatatg tggccatgaa aaagggatta agtggaacag
    91021 aattggccag gtggtagagt cgtggaaata cttgtttatt ccatattttg gatcttagct
    91081 ccatggaaca atatgttact gcagaaagat ggaagaattg aaatcttaga tcaaaacact
    91141 atgtatggat gatatgaact gcctaaacaa gaattcttga acggcgaaag agcctattta
    91201 ctcattacat caaacaattt ccattaatga aaccatgtca atccatcgga aaatcaaaaa
    91261 tacgcatgtc cgatgaaata gttgttgcta tctgctccaa taatgaatca ttggtttaac
    91321 tgaataacta aataaaatag taggtagacc tttttcttcg tctcaggtcg atggatcttc
    91381 tcaattggaa gatctcctat atggataata cacattccag ttgaccgagc ctaattctaa
    91441 ttgttttgtt ctgaagcaaa gatatccacg gaggccggtt cgtcctattc agatattcac
    91501 gaccaagagg tactggattc tctttgggat aggccctgaa atgaaaggag aaggaaggct
    91561 ggaatgccaa cagacgtctc gtctgtctat tctctaattc acccgactca atagtaccta
    91621 ttttgggaac gtccagtgcc aaagtcactg aatgggcaaa gcgccaatct ctaaaacgga
    91681 ctatgtaatg tactttatct gctgggtacg ggtactggtg ggtattttac cagaggtttc
    91741 tatcaatcta cccttgtgtg attcctgttg aatcatatac tcggggggtg gatgcagggc
    91801 ggacgatttc aaaacggact cctcattcat tagatggaga agatcaccaa gatttcgcga
    91861 tccgccgccg aacctattcc aattccaaca gttcggaccc ggatcgtggg gatcgccgga
    91921 atacttcgta tcaacggata agatactcgg tatatcaata ttgattagat ccgaaatctg
    91981 ttattgagaa tgctcattca atgagcattc tcaatattat gccttgaaga ggactcgaac
    92041 ctccacgctc tttagcacaa gattttgagt ctcgcgtgtc taccatttca ccatcaaggc
    92101 atctttaaag ttaatcgtat tccatgaata tgacatctat ctagtgtgat atatggaata
    92161 tatgacaagg gtggagtgtt tctatcgatc ggtcatgtca tataggaccg agtcagacat
    92221 caaattgctt cgatttgaat tatccggagg ataacttata tatagatgta aaatcaaacc
    92281 tatttctcga ttcaatattc aatagaagcc caaatgaagt agaagtggag atggtatcca
    92341 accaaataac gatagttatg tcaaaagcag gtccgattac gcctattcct aatcctaaat
    92401 agaatgtaac gacgtaggga tatccatatg taaacatagt atctatttac atatgctcga
    92461 atgacccctt ctcataataa gatctggtcc ggtatggaat gaacttataa tctgatgatc
    92521 gagtcgattc catgattata agttcataac cccagcccat tcccattttg ggcggaacag
    92581 atctactaat tcttttattc cagttagtaa gagggatctt gaactaagaa atagacctag
    92641 aagctaaact aaaagagggt atcctgggca attgcaagaa ttgggttcat tgatattcct
    92701 ggtatagtag atgctatcac acatacagtc atactcaatt cgatggaatt gtttgatctt
    92761 aaaggagatc ttctataatt tcgcacgtga ggggttattt cttggtttcg tccagtcatt
    92821 aataacttga ttatttttag ataatagtag atagaaacga cgctcgtaag gagtcctatt
    92881 gaaactaaaa aatataggcc tgcctgccat ccacaccaga atagatagag ttttccgaaa
    92941 aaacctgcca gtggaggaag accccctagg gataagagac atagggctaa agagagagcc
    93001 aaaaaaggat ctttcgtgta taatcctgca taatctcgaa tgttatcagt tccggtacgt
    93061 agaccaaatg atacaatgca agcaaaagtt cctagattca tggagatata gaacagcata
    93121 taagttatca tgcttgcata tccatcattt gaatctccaa caattattcc aataattaca
    93181 tatccgattt gaccaatgga cgaatatgca agcatacgtt tcatgcttgt ttgagtaata
    93241 gcaatgagat tacccaatat catgctaaga atagctagga tttccagaag aagatgccat
    93301 tcgtttgatg agaaataaaa aggaatatcg agaattcgtg tggctgaagc tgaagcagct
    93361 actttcgaag taacagaaag aaaagcaacg actggagtgg gagagtcaga gtcgaaaaga
    93421 ggattcctca cttctttctc tcattcaaaa ccgtgcatga gactttcatc tcacacggct
    93481 cctaagttat aaaagaaaga agaactcatc ttcttttttg attaccttcc tcgcgtatgt
    93541 ataagaccga attcattcga tttctaaatt agtaatcctt aacttttcga ggaatccttc
    93601 atcagtggtt gtgagtggct gactttttca accttttcga ccatagaacc atctgatttg
    93661 attcgttctc aatagccatg agatgatcat cttagggtga tccttttgtc aacggatgct
    93721 cctattacac tcgtagtctc tgaaggatga gaaccaacta tgtagcatct acatcgataa
    93781 ttcaagtatt gtatacgtca ttagtccgat cctttgtagg aactacccgt aataacgaac
    93841 ttgcaaaatg gatctgttta tcataaagag attcgttgtt cctgaccttg cttcacctta
    93901 attgttattt gaacaaaaag atcttttggt aaaagttatg ccttggtccg agtggggata
    93961 gcatctctct tctgcatgtc tatggagttt tgaaaaatcc aaacatctca gagatagata
    94021 tagaggtagg actttgtcga acgaaccgca ctccttcata tacgtcagga gtccattgat
    94081 gaaaaggggc tggagaaagc ttgaacccaa ttcctacagt gatggatata agcgcaattg
    94141 aaattcctgg ggagttatac atttgtgtat tgataagacc attcactatt tcttgaagct
    94201 cgatctcccc cccagatgaa ccatatagcc aagagaaacc atgaaccaga atagaagagc
    94261 ttgccccacc catgagtaaa tatttcgtag tagcctcatt agaccgtaca tctctcttgg
    94321 tatatccaga taataggtag gaacataaac tgaaacattc tggagctaca aagatagtta
    94381 ttaaatcgtt agcaccacat aaaaacattc ctcctagagt agctgttaat acgaataaca
    94441 gaaactctgt tatagccatt tctgtacatt caatgtactc tacggataga ggaatacata
    94501 gagttgaaca tagtaaaata agaaattgaa agatttcgtt gaaattgttc gtttggaaat
    94561 ttcccgaaaa gctaattata ggttcttctc tccatcggaa caatagggcc gttatgctta
    94621 ttactaaact tgttgaagag atgaaataga accaaggtct atctttttga tcagaggttg
    94681 aatcgatcat cagaagaaga attaggccaa aaattaggat acattctggg aaaatgaaac
    94741 ttccatggaa gagaagcaaa tgaaacgctt tcataaaaat tctcgtagaa tcgagaatga
    94801 agttttcatt ctgtacatgc cagatcatga attagtaact gcatccaatc cccgaaaaag
    94861 tcccaattgt ttcaacttta aattttttga atgggatatt tacggaattc ccatgaatag
    94921 gatcaaacct tattccatga tatttttcta taagactcct ctttcttatt ccccccgaga
    94981 gggcttagtt gatccatgat ttatgttcat ctttcttttc ctttttgttt gtttcgagaa
    95041 agatctcgat caattccgat tctttctttt tctattgatt cttttccgat cgagatgtat
    95101 ggatccatag atctatatag acacatagat ctatggatta acgaaaatgt gcaaaggctc
    95161 tatttgcctc tgccattcta tgagtctctt cctttttgcg tatggcgtcg ccaccccctt
    95221 tggcagcatc tactaattcg gaacttaatt tgaaagccat atttcgaccc gggcgttttc
    95281 gggatgcccc taataaccaa cgaatggcaa gtgtctttcc ttgtgtagat cctatttcaa
    95341 taggaacttg atgagtcgat ccgcctacac gtcttgcttt tactgctata ttgggagtta
    95401 ctccacgtat tgcttggcgt aaaacagata gtggatttgt ttctgtcttt tgttgaatct
    95461 ttttcaaggc tcgataaata atttgataag ctaatgattt ttttccgtgt ttcagaatac
    95521 ggttaaccaa catgttaact aatcgattac gataaattgg atcagatttt gcagtttttt
    95581 cttctgcagt acctcgacgt gacatgagcg tgaaagaggt ccaagaatcc gttttctttt
    95641 tataagggct aaaaacaaat cacttatttt ggctttttga ccccatattg tagggtggat
    95701 ctcgaaagat atgaaagatc tccctccaag ccgtacatac gactttcatc gaatacggct
    95761 ttccacagaa ttctatatgt atctatgaga tcgagtatgg aattctgttt actcacttta
    95821 aattgagtat ccgtttccct ccttttcctg ctaggattgg aaatcctgta ttttacatat
    95881 ccatacgatc gagtccttgg gtttccgaaa tagtgtaatg taaaaagaag tgcttcgaat
    95941 cattgctatt tgactcggac ctgttctaaa aaagtctagg tatttcgaat tgtttgttga
    96001 cacggacaaa gtaagggaaa acctataaaa tgatttcaat attggacctt ggacatataa
    96061 tagttccgaa tcgaatctct ttagaaagaa gatcttttgt ctcatggtag cctgctccag
    96121 tccccttacg aaactttcgt tattgggtta gccatacact tcacatgttt ctagcgattc
    96181 acatggcatc atcaaatgat acaagtcttg gataagaatc tacaacgcac tagaacgccc
    96241 ttgttgacga tcctttactc cgacagcatc tagggttcct cgaacaatgt gatatctcac
    96301 accgggtaaa tccttaaccc ttcctcctct tactaatact acagaatgtt cttgtaaatt
    96361 atggccaata ccaggtatat aagcagtgat ttcaaatcca gaggttaatc gtactctggc
    96421 aactttgcgt aaggcagagt ttggtttttt gggggtgata gtggaaaagt tgacagataa
    96481 gtcaccctta ctgtcactct acagaaccgt acatgagatt ttcacctcat acggctcctc
    96541 attcaattct ttcgaagtaa ttggatcctt ttcttcgttc gagaatctcc tcccttcttc
    96601 cactccgtcc cgaagagtaa ctaagaccaa ttctgtcacg ttttcatgtt ctaattgaac
    96661 actttccatt tatgatcaaa gaagaagatt atttttttac caaaccatat acgggtcaaa
    96721 tcacaatatt ataataagaa caagagattt ttctcgatca atccccttgc ccctccccat
    96781 tcttcaagaa tcagaaagat cccttttgag tttgaatttg ttcatttgga atctgggctc
    96841 ttctatgctt ctacttatat ttatttttta tatttactta tttttgtttt gttttattct
    96901 ttatttattt catttcgatt ttctttccct ctctttttat tcccttccat cattccttaa
    96961 gtcccatagg tttgttgatc ctgtagaatc tgacccattt tctcatcgag cgaagggtac
    97021 gaaagaaatc agattgattt ttcgatcaaa atatgtgaaa tcttcggctt tttcctctcc
    97081 ctctatccca taggtacagc gtttggatca atagagaacc ttttcttctg catgaatcga
    97141 tattattcca ttcgaattcc ttcccgatac ctcccaagga agaaaatccc aaattggatc
    97201 caaaattgac gggttagtgt gagcttatcc atgcggttat gcactcttca aataggaatc
    97261 gattttctga aagatcctgg ctttcgtgct ttggtgagtc gtccgagagc ctttcgatga
    97321 cctatgttgt gttgaaggga tatctatatg atccgatcga ttgcgtgtgt aaggcccgcg
    97381 gtagcaacag aaccggggaa agtatacaga aaagacagtt cttttctatt ataagtgatc
    97441 ccggcttggc gagtcctttc ttccgtgatg aactgttggc gccagtccta catttatttt
    97501 gtctctgtga ccaaggagaa aggggggctc agcgggaaga gggttgtacc atgagagaag
    97561 caaggaggtc aacctacttc aaatatacaa catggattct ggcaatgcaa tggcctcatg
    97621 ccgatccgaa tgaatcagtc ttttcacgga ggtcaatctt tgcctgctag gcaagaggat
    97681 agcaagttac aaattctgtc tcgctaggac atatatttct attactatta aatattaaat
    97741 taataggggt tacccttatc ctttttgtag tgacgaatct tgtcttgtat gtgttcctaa
    97801 agaaaaggaa tttgtctatt tcatttttcg aggtatcaaa tcaaaaaagg gcgtggaaac
    97861 acataggaac tcttgaatgg aaattgaaaa gaaatgtagc tccagttcct tcggaaatgg
    97921 taagatcttt ggcgcaagaa gaaggggtga tccatatcat cttgacttgc ttcccctctt
    97981 tttttaacaa taccgagtcg ggttcttctc ctaccagtat cgaatagaac atgctgaaca
    98041 aaatcttctt catgtcaaac ctgctcgatt tagatcgaga aaatcgtacg gattttatga
    98101 aacatgtgct atggctcgaa tccgtagtca atcctatttc cgataggagc agttgacaat
    98161 tgaatccaaa ttttcctatt atttgactat ccataatagt gcgaaaagaa ggcccggctc
    98221 caagttgttc aggaatagtg gcgttgagtt tctcgacccc ttgccttagg attagttagt
    98281 tctatttctc gatggggtcg ggaagggata taactcagcg gtagagtgtc atcttgacgt
    98341 ggtggaagtc atcagttcga gcctgattat ccctaaacca aatgtgagtt tttctatttt
    98401 gacttgctcc cccgccgtga tcgaacgaga tagataagag gctcgtggga ttgacgtgat
    98461 agggtaggga tggctatatt gctgggagcg acctacaggc taatatgaag cgcatgaata
    98521 caagttatgc cttggaatta aagacaactc cgaatccgtt ttgtatacga acaaggaagc
    98581 tataagtaat gcaactatga atctcatgga gagtttgatc ctggctcagg atgaacgctg
    98641 gcggcatgct taacacatgc aagtcggacg ggaagtggtg tttccagtgg cggacgggtg
    98701 agtaacgcgt aagaacctgc ccttgggagg ggaacaacaa ctggaaacgg ttgctaatac
    98761 cccgtaggct gaggagcaaa aggaggaatc cgcccgagga ggggctcgcg tctgattagc
    98821 tagttggtga ggtaatagct taccaaggcg atgatcagta gctggtccga gaggatgatc
    98881 agccacactg ggactgagac acggcccaga ctcctacggg aggcagcagt ggggaatttt
    98941 ccgcaatggg cgaaagcctg acggagcaat gccgcgtgga ggtagaaggc ccacgggtca
    99001 tgaacttctt ttctcggaga agaagcaatg acggtatctg aggaataagc atcggctaac
    99061 tctgtgccag cagccgcggt aagacagagg atgcaagcgt tatccggaat gattgggcgt
    99121 aaagcgtctg taggtggctt ttcaagtccg ccgtcaaatc ccagggctca accctggaca
    99181 ggcggtggaa actaccaagc tggagtacgg taggggcaga gggaatttcc ggtggagcgg
    99241 tgaaatgcgt agagatcgga aagaacacca acggcgaaag cactctgctg ggccgacact
    99301 gacactgaga gacgaaagct aggggagcaa atgggattag ataccccagt agtcctagcc
    99361 gtaaacgatg gatactaggc gctgtgcgta tcgacccgtg cagtgctgta gctaacgcgt
    99421 taagtatccc gcctggggag tacgttcgca agaatgaaac tcaaaggaat tgacgggggc
    99481 ccgcacaagc ggtggagcat gtggtttaat tcgatgcaaa gcgaagaacc ttaccagggc
    99541 ttgacatgcc gcgaatcctc ttgaaagaga ggggtgcctt cgggagcgcg gacacaggtg
    99601 gtgcatggct gtcgtcagct cgtgccgtaa ggtgttgggt taagtcccgc aacgagcgca
    99661 accctcgtgt ttagttgcca ccgttgagtt tggaaccctg aacagactgc cggtgataag
    99721 ccggaggaag gtgaggatga cgtcaagtca tcatgcccct tatgccctgg gcgacacacg
    99781 tgctacaatg gccgggacaa agggtcgcga tcccgcgagg gtgagctaac cccaaaaacc
    99841 cgtcctcagt tcggattgca ggctgcaact cgcctgcatg aagccggaat cgctagtaat
    99901 cgccggtcag ccatacggcg gtgaattcgt tcccgggcct tgtacacacc gcccgtcaca
    99961 ctatgggagc tggccatgcc cgaagtcgtt accttaaccg caaggagggg gatgccgaag
   100021 gcggggctag tgactggagt gaagtcgtaa caaggtagcc gtactggaag gtgcggctgg
   100081 atcacctcct tttcagggag agctaatgct tgttgggtat tttggtttta cactgcttca
   100141 cacccaaaag aagcgggcta tgtctgagct aagcttgcat atagaagttt tctttcgttt
   100201 ctcgacggtg aagtaagacc aagctcatga gcttattatc ctaggtcgga atcaggttga
   100261 taggatccct ttttgcgtcc ccatgtcgcc acacgggagg ggcatagggg cccaaaaagg
   100321 aaagagaggg atggggtttt tctcgctttt ggcatattgg gcctcccagt gggaggccca
   100381 cacgacgggc tattagctca gtggtagagc gcgcccctga taattgcgtc gttgtgcctg
   100441 ggttgtgagg gctctcagcc acatggatag ttcaatgtgc tcatcagcgc ctgacccgga
   100501 gatgtggatc atccaaggca cattagcatg gcgtactcct cctgttcgaa tcggagtttg
   100561 aaaccaaact cctcctcagg aggatagatg gggcgattct ggtgagatcc aatggagatc
   100621 taactttcta ttcactcgtg ggatccgggc ggtccggggg ggaccaccac ggctcctctc
   100681 ttctcgagaa tctatacatc ccttatcagt gtatggacag ctatctctcg agcacagagg
   100741 tttaggttcg gcctcaatgg gaaaatggag cacctaacaa cgcatcttca cagaccaaga
   100801 actacgagat cgcccctttc attctggggt gacggaggga tcgtaccatt cgagcctttt
   100861 ctttcatgct tttcccggag gtctggagaa agcagcaatc aataggattt ccctaatcct
   100921 cccttcccga aaggaagaac gtgaaattat tttgcctttc cgcagggacc aggagattgg
   100981 atctagccat aagaagaatg cttggtataa ataactcact tcttggtctt cgaccccctc
   101041 agtcactatg agcgcccccc gatcagtgca atgggatgtg tctatttatc tatctcttga
   101101 ctcgagaaga gaaatgggaa caggtttgaa aaaggatctt agagtgtcta gggtgagggt
   101161 ctcttaacgc cttctttttt cttcccattg gagttatttc acaaagactt gccatggtaa
   101221 gggagaaagg ggaacaagca cacttgaaga gcgcagtatg acggagagtt gtatgctgcg
   101281 ttcgggaagg atgaatcgct cccgaaaaag aatctattga ttctctccca ttggatcgtg
   101341 ggtgcgatga tttacttcac gggcgaggtc tctggttcaa gtccaggatg gcccagctgc
   101401 gccagggaaa agaatagaag aggcatatga ctctttcatg catactccac ctggctcggg
   101461 ggatatagct cagttggtag agctccgctc ttgcaattgg gtcgttgcga ttacgggttg
   101521 gatgtctaat tgtccaggcg gtaatgatag tatcttgtac ctgaaccggt ggctcacttt
   101581 ttctaagtaa tggggaagag gaccgaaaca tgccactgaa agactctact gagacaaaaa
   101641 gacgggctgt caagaacgta gaggaggtag gatgggcagt tggtcagatc tagtatggat
   101701 cgtacatgga cgatagttgg agtcggcggc tctcctgggg ttccctcgtc tgggatccct
   101761 ggggaagagg atcaagttgg cccttgcgaa tagcttgatg cactatctcc cttcaaccct
   101821 ttagcaaaat gtagcaaaag gaagtcaaat ccatggaccg gccccatcgt ctccaccccg
   101881 taggaactac gagatcaccc caaggacgcc ttcggcatcc aggggtcacg gaccgaccat
   101941 agaccctgtt caatgaaatg agtggaacgc attagctgtc cgctctccgg ttgggcagta
   102001 agggtcggag aagggcaatc actcgttctt aaaaccagca ttcttaagac caaagagtcg
   102061 agcggaaaaa gggggagagc cctccgttcc tggttctcct gtagctggat tctccggaac
   102121 cacaaaacaa gaatccttag aatgggattg caactcagca ccttttgaga ttttgagaag
   102181 agttgctctt tggagagcac agtacgatga aagttgtaag ctgtgttcgg gggggagtta
   102241 ttgtctatcg ttggcctcta tggtataata agtaggggag gcccgagagg cggtggttta
   102301 ccctgtggcg gatgtcagcg gttcgagtcc gcttatctcc agcccgtgaa cttagctgat
   102361 actatgatag cacccaattt ttccgattcg gcagttcaat ctatgattta tcattcatgg
   102421 acgttgataa gatccttccc tttagcagca ccttaggatg gcatagcctt aacgttaatg
   102481 gcgaggttca aatgaggaaa ggcttacggt ggatacctag gcacccagag acgaggaagg
   102541 gcgtagcaag cgacgaaatg cttcggggag ttgaaaataa gcatagatcc ggagattccc
   102601 gaataggtca acctttcgaa ctgctgctga atccatgggc aggcaagaga caacctggcg
   102661 aactgaaaca tcttagtagc cagaggaaaa gaaagcaaaa gcgattcccg tagtagcggc
   102721 gagcgaaatg ggagcagcct aaaccgcgaa aacggggttg tgggagagca atacaagcgt
   102781 cgtgctgcta ggtgaagcgg tggagtgccg caccctagat ggcgagagtc cagtagccga
   102841 aagcatcact agcttacgct ctgacccgag tagcatgggg cacgtggaat cccgtgtgaa
   102901 tcagcaagga ccaccttgca aggctaaata ctcctgggtg accgatagtg aagtagtacc
   102961 gtgagggaaa ggtgaaaaga acccccattg gggagtgaaa tagaacatga aaccgtgagc
   103021 tcccaagcag tgggaggaga atgttatctc tgaccgcgtg cctgttgaag aatgagccgg
   103081 cgactcatag gcagtggctt ggttaaggga aacccaccgg agccgtagcg aaagcgagtc
   103141 ttcatagggc gattgtcact gcttatggac ccgaacctgg gtgatctatc catgaccagg
   103201 atgaagcttg ggtgaaacta agtggaggtc cgaaccgact gatgttgaag aatcagcgga
   103261 tgagttgtgg ttaggggtga aatgccactc gaacccagag ctagctggtt ctccccgaaa
   103321 tgcgttgagg cgcagcagtt gactggacat ctaggggtaa agcactgttt cggtgcgggc
   103381 cgcgagagcg gtaccaaatc gaggcaaact ctgaatacta gatataaccc caaaataaca
   103441 gggtcaaggt cggccagtga gacgatgggg gataagcttc atcgtcgaga gggaaacagc
   103501 ccggatcacc agctaaggcc cctaaatgac cgctcagtga taaaggaggt aggggtgcag
   103561 agacagccag gaggtttgcc tagaagcagc cacccttgaa agagtgcgta atagctcact
   103621 gatcgagcgc tcttgcgccg aagatgaacg gggctaagcg atctgccgaa gctgtgggat
   103681 gtaaaatgca tcggtagggg agcgttccgc cttagaggga agcatccgcg caagcaggtg
   103741 tagacgaagc ggaagcgaga atgtcggctt gagtaacgca aacattggtg agaatccaat
   103801 gccccgaaaa cctaagggtt cctccgcaag gttcgtccac ggagggtgag tcagggccta
   103861 agatcaggcc gaaaggcgta gtcgatggac aacaggtgaa tattcctgta ctaccccttg
   103921 ttggtcccga gggacggagg aggctaagtt agccgaaaga tggttatcgg ttcaaggacg
   103981 caaggtgacc ttgctttttc agggtaagaa ggggtagaga aaatgcctcg agccaatgtc
   104041 cgagtaccag gcgctacggc gctgaagtaa cccatgccat actcccagga aaagctcgaa
   104101 cgaccttcaa caaaagggta cctgtacccg aaaccgacac aggtgggtag gtagagaata
   104161 cctaggggcg cgagacaact ctctctaagg aactcggcaa aatagccccg taacttcggg
   104221 agaaggggtg cctcctcaca aagggggtcg cagtgaccag gcccaggcga ctgtttacca
   104281 aaaacacagg tctccgcaaa gtcgtaagat catgtatggg ggctgacgcc tgcccagtgc
   104341 cggaaggtca aggaagttgg tgacctgatg acaggggagc cggcgaccga agccccggtg
   104401 aacggcggcc gtaactataa cggtcctaag gtagcgaaat tccttgtcgg gtaagttccg
   104461 acccgcacga aaggcgtaac gatctgggca ctgtctcgga gagaggctcg gtgaaataga
   104521 catgtctgtg aagatgcgga ctacctgcac ctggacagaa agaccctatg aagctttact
   104581 gttccctggg attggctttg ggcctttcct gcgcagctta ggtggagggc gaagaaggcc
   104641 tccttccggg ggggcccgag ccatcagtga gataccactc tggaagagct agaattctaa
   104701 ccttgtgtca ggacctacgg gccaagggac agtctcaggt agacagtttc tatggggcgt
   104761 aggcctccca aaaggtaacg gaggcgtgca aaggtttcct cgggccggac ggagattggc
   104821 cctcgagtgc aaaggcagaa gggagcttga ctgcaagacc cacccgtcga gcagggacga
   104881 aagtcggcct tagtgatccg acggtgccga gtggaagggc cgtcgctcaa cggataaaag
   104941 ttactctagg gataacaggc tgatcttccc caagagttca catcgacggg aaggtttggc
   105001 acctcgatgt cggctcttcg ccacctgggg ctgtagtatg ttccaagggt tgggctgttc
   105061 gcccattaaa gcggtacgtg agctgggttc agaacgtcgt gagacagttc ggtccatatc
   105121 cggtgtgggc gttagagcat tgagaggacc tttccctagt acgagaggac cgggaaggac
   105181 gcacctctgg tgtaccagtt atcgtgccca cggtaaacgc tgggtagcca agtgcggagc
   105241 ggataactgc tgaaagcatc taagtagtaa gcccacccca agatgagtgc tctcctattc
   105301 cgacttcccc ggagcctctg gtagcacagc cgagacagcg acgggttctc tgcccctgcg
   105361 gggatggagc gacagaagta ttgagaatcc aagataaggt cacggcgaga cgagccgttt
   105421 atcattacga taggtgtcaa gtggaagtgc agtgatgtat gcagctgagg catcctaaca
   105481 gaccgagaga tttgaacctt gttcctacac gacctgatca attcgatcag gaactcgcca
   105541 tcgattttca ttgttcaact gtttgacaac atgaaaaaac caaaaggtct ccgccctacc
   105601 tctctatcta tccaagggat ggaagggcgg agaccttttg tgtcccttcc agtcaaagaa
   105661 ttggggcccc acaatcacta gccaatatgc ctttctctca tgcctttctt cgttcatggt
   105721 tcgatattct ggtgtcctag gcgtagagga accacaccaa tccatcccga acttggtggt
   105781 taaactctac tgcggcgacg atactgtagg ggaggtcctg cggaaaaata gctcgacgcc
   105841 agaatgataa aaagcttaac acctcatatt ttacttttta aatatgaaaa aaagaaaata
   105901 aaaatcgaaa atgcaaaggt cgtcttattc aaaaccccaa ttatgacatc tcctctctcc
   105961 cacttcacac ctcggaacgc actgttctta tagagagagg cgctttcgca tcttcttaac
   106021 ccgaaatggc tgaggagagg aaagggtccc ttttgagagg gtactcccgg gaacagatcc
   106081 agtggagacg agatagggta gggcctgtag ctcagaggat tagagcacgt ggctacgaac
   106141 cacggtgtcg ggggttcgaa tccctcctcg cccataaccg gcccaaaagg gaaggaccct
   106201 tcctttacct atgggggtag gaaaatcatg atcgggatag cggacgcaaa gctattgaac
   106261 ttgggtatgg tcttttgtcg aaatagaatg gtcttatcgt gaataagtat atcattacat
   106321 atagtaaccg gggatagtag catagcaaaa aagtgttcct catcattaat atgtttgctc
   106381 gcggtaattg tgtcctatcg ggatgcattt ttgatgcact tctagtacat catctgataa
   106441 ttcttaattg gctagttgta aatagccctg gggctattta caggggatct acgccgaggt
   106501 attgacggtg attctcaaat atcgtagaac agaatgtgat acgatgagat agaatgcaat
   106561 agaaacaacg acaaggaaca ggttacctac tcctaacggt caaagcgagc cctttaattc
   106621 aattcttcat tctttaatta agaatgaatc aaatctcccc aagtaggatt cgaacctacg
   106681 accagtcagt taacagccga ccgctctacc actgagctac tgaggaacaa cgggagattc
   106741 gacctcatag agttcaactc ccgttctcaa cccatgaaca ctatgagtcc gaagcttcct
   106801 tcgtaactcc cggaacttct tcgtagtggc tccgttccat gcctcatttc atagggaacc
   106861 tcaaagtggc tctatttcat tatattccat ctatatccca attccattca tttaatatcc
   106921 ctttggtgtc attgacataa gagatgtcat ttagagtcta tatgtttcta tatatggaaa
   106981 gttaagaaat catcatataa taatcgagaa attgcaatag aagagaaaaa gggaggtttg
   107041 tgatgatttt gaaatctttt ctactaggta atctattatc cttatgcatg aagataataa
   107101 attcggtcgt tgtggtcgga ctctattatg gatttctgac cacattctcc atagggccct
   107161 cttatctctt ccttctccga gctcgggtta tggaagaagg aaccgagaag ggggtatcag
   107221 caacaactgg ttttattacg ggacagctca tgatgttcat atcgatctat tatgcgcctc
   107281 tgcatctagc attgggtaga cctcatacaa taactgtcct agttctaccg tatcttttgt
   107341 ttcatttctt ctggaacaat cacaaaaacc tttttgatta tggatctact accagaaatt
   107401 caatgcgtaa tctcagcatt caatgtgtat tcctgaataa tctaattttt caattattca
   107461 accatttcat tttaccaagc tcaacgttaa ccagattagt caacatttat acgtttcgat
   107521 gcaacaataa gatgttattt gtaacaagta gttttgttgg ttggttaatt ggtcacattt
   107581 tattcatgaa atgggttgga ttggtcttag tctggatacg gcaaaatcat tctattcgat
   107641 ctaataagta ccttgtgtca gaattgagaa attatatggc tcgaatcttt agtattctct
   107701 tatttatcac ctgtgtctac tatttaggca gaatgccgtc gcctattgtc actaagaaac
   107761 tgaaagaaac ctcagaaaca gaagaaaagg gagaaagtga ggaagaaatc gatgtagaaa
   107821 caacttccga aacgaaggcg actaaacagg aacaaggggg atccaccgaa gaagaccctt
   107881 ccctttgttc ggaagaaaaa gaggatccgg acaaaataga tgaaacggaa gagatccggg
   107941 tgaatggaaa ggaaaaaaca aaagatgaat tccactttaa agagacatcc tataaggata
   108001 gccctgttga cgaagattct tatcttgatg ggtatcaaga gaattgggaa ttgggaagac
   108061 ttaaagaaga aaaaaaagaa aagacccatg cctatttccg gtttgaaaaa cctcttatga
   108121 cttttttttt cgattataaa cgatggaatc gtccatttag atatataaaa aatgatctat
   108181 ttgaaaatgc tgtacgaaat gaaatgtcac aatatttttt ttatacatgt ccaagtgatg
   108241 gaaaagaaaa aatatctttt acgtatccgt cactaaaaat ttattataaa ataattataa
   108301 aataaaaaga ttaataaaaa tattaataca taagataaat acaagaatag ataagacgaa
   108361 attcgtccac ctcccatata tttaatccct tctcccataa ataaacttgc aactccaacc
   108421 ccatttataa ttccatcaat tatacgtcta tcaaaaaact gaatgagttc ggctaatctt
   108481 cttatactca tgattaagac tctagtataa aaaatgtcta tgtaaccacg attatatgac
   108541 caattgtata ccactttttt tatttggtcc aagatgattc ttttaggacc cctttttaca
   108601 aatgaattga ttaagtccaa attcttgaaa gatgaataaa cagacccata taaaatggat
   108661 gctataaata gtccaaaaag agctatactt actgaaaaaa ttgcatttgt aaaaaattca
   108721 taccaattca tagaatagtt tgaattttta ttcaaaaggt ttctcgatgg aattaaccat
   108781 ttcgataata tatcaaaatc tactactcct tgatcaaaat caattcctat tgatcccatg
   108841 aacaaagtaa atagtgtcaa tataagaaga ggaaatagca tagtattgtc cgattcgtga
   108901 ggatacatgt aagtgtattt atttataaaa gaagtactca agtatcgcat tcgatttttt
   108961 atattatcat tcatttgata tgtatccttt gaaaaaaaga agaccttatt attaattgtt
   109021 gataaaagta aatttctatt gactactttc ggtactgctt ttccccatag agatatggaa
   109081 tagaatgaac tatttttagt actactataa tttttaaaat gaacacgcaa atgcccatca
   109141 aaggttagta aatacattcg aaacatataa aatgcggtta atcctgctgt aaaacaagct
   109201 attattgcaa aaattggtga atacaaccaa ctatcattaa taatttcatc cttggaccaa
   109261 aaacaagcaa gaggcggaat accacaaaga gaaagtgtac ctaataagaa agtagttctt
   109321 gtaattggaa catatcttgt taaaccgccc ataagaacca tattctgact tttatcgggt
   109381 gaatatccaa caataggttc catagaatta ataatggatc cggatcccaa aaacaataaa
   109441 gctttagaat aggcatgagt tattaaatgg aataaggcag ctcgataaga gcctatacct
   109501 agagctaaca taatataacc cagttgagac attgtggaat aggctaaact tcttttaata
   109561 tctctttgag cgagagccaa agtagctcct aatagtactg ttattatgcc tattaaagaa
   109621 acaaaattca ttacgtaagg tataactctg aaaagaggaa gaagccgagc tacaagaaaa
   109681 attcccgctg ctaccatggt agcagcgtgt ataagagccg aaataggggt gggcccctcc
   109741 atagcatcag gtaaccatat gtgaagaggg aattgtgcag atttagcaat tgcgccgacg
   109801 aataataaaa aggcgcagag agtaacaaat gtagaattga ccccattact atggatcaag
   109861 ttattaacta ttttgaacaa atcccgaaat tctaaactgc cagttatcca ataaaaagct
   109921 aagattccta ataataaacc aaagtctcct acacgattag ttataaaggc tttttggcaa
   109981 gcacttgctg caaccggtcg tgtaaaccaa aaacctatta ataaatatga acacattccc
   110041 acgagttccc aaaaaatata aatttgtatc aaattggaac tagtaactaa tcccaacatg
   110101 gaagtattag aaaaactcat ataagcaaaa aatctcaaat atccttgatc atgagacata
   110161 taattgtcac tataaataag aaccatgatt ccaacagtag taattagtat taacataata
   110221 gaagtaagtg gatcgatcaa gtgtccaaac tctaaggaaa aatcattatt gatagtccaa
   110281 gaccataaat attgataaat aaaacttcca tttatttgct gaatagacag actggccgaa
   110341 aaggccatag ttatacttag cagtaaaaca ctagtaaaac cccacatacg acgaatattt
   110401 tttgttgcta taggaataaa cagaagtcca aatcctattg acatagtaac tggaagtgga
   110461 agaaagggta ttatccatgc gtattgatat gtttgttcca taaaaaaata tttgtttttt
   110521 tattgttata aatttaattg tttcaaatcc accaaccaaa agaacaataa taaaagaaat
   110581 caacaaaaaa aaattattat atatttcatt tagccctaga tatatgtgat atggcatagg
   110641 tatatataca tggatacgta tatataattc ataatctttt ggtatatttt gtatatatgt
   110701 atatatttat ttttacatat ttacatatat attatataat tatatagaat tatatttcta
   110761 ttattatgat atgttttaca tgttttgaac aaagtattta ttatccatgg gataagtatg
   110821 gataatgacg aaaaaacgat ccaaatatat gtctttcaca tacaataata aaaattagta
   110881 ttttattttt gaatggcggt tccaaaaaaa cgtacttctc gatcaaaaaa acgtattcgt
   110941 aaaaatattt ggaagaagaa gggatattta acggcagtaa aagctctttc tttagctaaa
   111001 tcggtttcta ctgggcattc aaaaagtttt tttgtgcaac aaacaagtaa taaaattttg
   111061 gaataatcta aatcgacata cgattaagaa cttaaaaatt tttaagatat tttttaagat
   111121 ataatgattc acattaacta atgtattgaa tgtatttaac tccttaatat caatattagt
   111181 aagaactaac tgctgtggcg tgttatatag taaataataa ttcttatgtt tactggcctc
   111241 ttagtatagt actaagtatt ctaatttttc tttatcaatt aaatattcta ttgtgaaaat
   111301 ttaattgata gagaaaaagt tttttgttat atgcctagcc caaaacctaa ttagaagtat
   111361 agttactaga tagtatttat aagaaattac gaagagtatt attaatgata ctaaggtatc
   111421 gaaattatta gaaaaatgcc tcgaataaaa ttatgataaa tatgacattt ttttttttta
   111481 ttaatcttta ttaattttca atacattgat taaaaaatca tctaaaaaaa aaaaaagatg
   111541 atttttaatt ctataactcg accctcggcc cggaacaaaa ctatctagtt ctgactgttt
   111601 tggtataact ctatttttac attctaaact agatacatga aagttgattc ttaaagctaa
   111661 accctacggc gatacttagt aaacattcaa atattaattt aaataagtct tttttcatcg
   111721 gttctaacgt ttactaacta tattgaatcc ttgaatcttg accatttaac atgaattgat
   111781 tattatttat taatatttta aataagccgc catggtgaaa ttggtagaca cgctgttctt
   111841 aggaagcagt gctagagcat ctcggttcga gtccgagtgg cggcatcccc taaaagggac
   111901 acagtggatc ctataatata tttaattctc gattttaatt ctataatgga gaacccccgc
   111961 cctttttatg atatttgcaa ctttagaaca tatattaact catatctctt tttcgattat
   112021 tttaattgtg attacgattc attttatgac cttattaatc cacgaaatcg taggattacg
   112081 caattcatcg gaaagaggta tgatagctac ctttttatct ataacaggat tattagttat
   112141 tcgttggatt tattcgggtc attccccgtt aagtaattta tatgagtcat taatcttcct
   112201 ttcatggagt ttctccatta ttcatatgat tcctaaaata cgaaataata aaaattattt
   112261 aagcgtaata accgcgccaa gtgctatttt tacccaaggt ttcgccacgt cgggtctttc
   112321 aaccgaaatg catcaatccg ctatattagt acccgctcta caatctcagt ggttaatgat
   112381 gcacgtaagt atgatgctat taagctatgc agctctttta tgtggatcat tattatcagt
   112441 cgctctttta gtcgttacat ttcgaaaaaa catcgatatg ttttttaaaa gcaagaattt
   112501 agtaattaaa tcatttattg ttggcgaagt cgaatatttg aatgataaaa gaagtgtttt
   112561 taaaaacact tcttttattt catttcgaaa ttattacaaa tatcaattga ctcagcgttt
   112621 agattattgg agttatcgtg tcattagttt aggctttacc tttttaacca taggcattct
   112681 ttctggagca gtatgggcta atgaggcttg gggatcttat tggaattggg accctaagga
   112741 aacttgggca tttattactt ggatcatatt cgcgatttat tcacatacta gaacaaataa
   112801 aagtttacaa gatacacatt cggcacttgc ggcttctata ggatttctta taatttggat
   112861 atgttatttt gggatcaatc tattaggaat aggtttacat agttatggtt cattcacatt
   112921 aacatctaat tgaataaaca atacataaca taagaacatc atctcatatg tatctcgagt
   112981 ttttgcgaac cattttattt ctggagtcaa atggttcgca aaaactcgag atacatctca
   113041 ttacaactct aattcacttt attttacaga attataagac ttgccgtctc attaataaaa
   113101 actatctata aaaaataatt agataagata tcttgtacct tgtcaactga tagtaagaga
   113161 atgaaatcgg gataaatacc aatacctatt attggtaaaa agagacagat cgaaacaaaa
   113221 agttctcgtg gtccagaatc cacaaaatta gaatttggaa cattgaataa cttgtatccg
   113281 tagaacatct gacgtaacat agataataaa taaataggag ttaatatcat tccaattgcc
   113341 attccaaaag taattagtac ttttggaatt aaaagatact ttgagctggt aattattcca
   113401 aaaaatacta ctaattctgc aacaaaacca ctcatccctg gcaatgcaag agaggccatc
   113461 gaaaaactac tgaacattgt aaatattttc ggcatcggga cagctatccc ccccatttcg
   113521 tcgagagaaa caagaggtat tctatcacaa caggttcctg ccaagaaaaa aagtgcagca
   113581 ccaataaatc catgagaaag tatttgtaga atggctccat ttagtcccat gttggttatg
   113641 gaaccaattc ctataattgt gaaacccatg tgagatacag aggaataggc tattctcttt
   113701 tttaaattgc gttgaccaaa agaggttaaa gccgcataga ttatttgtat tgttcccact
   113761 atcaccaacc acggagaaaa tatggaatga gcacggggta ataattccat attgatccga
   113821 atcaatccat atgctcccat ttttaataaa attccggcaa gaagcataca tgtactgtaa
   113881 tgtgcttctc catgggtatc tggtaaccat gtatgtagag gtatgatcgg cgatttgaca
   113941 gcataaacaa taaggaagcc aaaatagaat attatttcca atgccatagg atatgattga
   114001 ttagcaagtc tttcaaaatc taatgttggt tcagtggagc catataaacc catacctaga
   114061 actcctatta atagaaaaat agaacccccc gcagtgtaca aaataaactt tgtagccgaa
   114121 tataagcgct tttttcctcc ccacatggat aaaagtaaat aaacaggaat taattctaac
   114181 tcccacatta taaaaaaaag taaaaggtct cgagaagaaa atgatcctat ttgaccactg
   114241 tacattgcta acataaagaa atggaataat cgtgaatttc gagtaactgg ccaagccgct
   114301 aaagtagcta aagtagtaat aaatcctgtc agtaaaatgg gtcccacgga aagcccatcg
   114361 attcccagtc tccagtgaaa atccaaaata tttatccatt tccaatcttc ttccaattgg
   114421 attaagggat cgtccaattg gaaatgataa cagaatgcat aggtcgttaa aaggagttct
   114481 aataagcata tacatatagt ataccatcta aacaccttat tccccttatg gggaagaaaa
   114541 aaaatggaag aacctgcgaa tataggcaaa acaacaagta ttgttaacca aggaaaatga
   114601 ttcgtgataa agacaagata cgctttgacc agaaaagccc gtgctcggaa taatatattg
   114661 attttatcga gtacgggctt ttgtcggtaa atgaggaatc aaatgattca agtggagttt
   114721 ttgtaacgta tcaattaata agatagaccc atgctgcgag ttgtttcatg ccataaataa
   114781 acacggacac tcaaaaagtc tgtcgggcaa gcggattcac atcttttaca acctacacaa
   114841 tcctcggttc ttggtgcgga agcaatttgt ttagctttac atccgtccca aggtatcatt
   114901 tccaatacat ctgtggggca ggcgcgcaca cattgagtac accctataca tgtatcataa
   114961 atttttactg aatgtgacat taaatctata aattcccgtt ttgaacataa aaaattttcg
   115021 atctggtatg ctaaaaataa atggtagtaa attaattata tgtttatatt gtagacacca
   115081 gatgaatcaa tgatttatta atttttttaa gaatcaatat atttctaaat ttgttcatga
   115141 aaaagtgcca agatactttg atttctcttt caacaaccac agtcatacaa tacaagtcgc
   115201 acatctgaat tcaaattggt caacaaataa tacaatattt aattaatatt aatggaattt
   115261 gaattctatt ttaaattcaa ataaatctaa caaattaata taaattatta ttttattatt
   115321 atataattta tataatgaaa atcaatgatt acataatgaa tgattacgac taatttaatt
   115381 attcaacaaa tttgcttgat tgatacgagt tgattttttg ttatgatgga tcgatgaaac
   115441 aatagctaat ccaatagcgg cttcagctgc tgcaatagct ataacaaaaa ttgagaaaat
   115501 gtctcctttt aattggcgac tatcaaataa atcagaaaat gttacgagat tgatattaac
   115561 tgaatttagt ataagctcaa gacacataag tgctctaacc atgtttcgac ttgtgattaa
   115621 tccatagata ccgatagaaa ataaatagac actcaaaaaa agtacatgct cgaacatcat
   115681 tgactaattc ctcatcaatt tagattcatt taaatatgaa taacaattca actgatttca
   115741 ttgactagat atagaacaaa atattacaga acaatagaag gtattggcaa tagatttaac
   115801 taaaaacctt aaaccttttt tattttattt caaatctcta attctaaaaa tgttttaaat
   115861 aataagtatt tatgattgac gagccatagt aattgcacct attaaagaaa ctaaaagaat
   115921 tatagaaatg agttcaaatg gaagataaaa atctgttgat aaatgaatcc caatttgttg
   115981 aacataactt attaggtcct gttctagaat ctggtttgat cttgtagtcc aaagaattcc
   116041 gtaccatgac gtatctggga tagtaataat tagtaaaaaa aaaatacttg tacaaaccag
   116101 tgaagtaacc ccatctccaa gggtccaaag gcgggaaaca ttggaatatt ctgagccatt
   116161 tatgaacatt acagcaaata tgattaagac atttatggct cccacataaa taagaagttg
   116221 tgcagcagct acaaaataag aattcgatag aatatagaat aaggatatac aaacaagaac
   116281 caatcccaac gaaaaggcag aataaattgg attggtaaat aatactattc ccaggccccc
   116341 aaatataaga actgatccca gaaatactac aacaatatta tgtattgatc caggtaaatc
   116401 cattatgtat gaaataagaa aataaataaa taaatcgaaa gatttcatga ccttactgaa
   116461 tagtccagga agtaaaaatt agtctatttt tttaattgtt tatgataccg ttcctaaata
   116521 aaatcttaat gtagtaatgc agtatcgatt gtaatataga tttatgtaga tatagataaa
   116581 gttattgggc caactcaact tttttatttt aatttattca gaagaaaaga agagttggaa
   116641 tcttatattt ccaaataaaa acgaaaaata ttaaataaac ccgctattct caacaatcaa
   116701 tagttatcgt tttactttta gttacattga ctaaaaaaaa ataaataaag aagtttggat
   116761 cctttctatc aaaatagaaa aataaaatct tactaattgg taattgttct tgaatcaaga
   116821 tatttacctt tgtctatttt tatttgagtc gaattcataa ctgtttgaat tgtgtagtct
   116881 ccaattactg acattggtaa ccgacccaaa gcgatttgat tataattcaa ttcgtgacga
   116941 tcataagtag aaagttcata ttcttcagtc attgataaac agttagtggg acaatattca
   117001 atacagttac cacaaaatat acagacacca aaatctatac tatagttaag caatatttta
   117061 tttttaatat ctccttcaaa tctccaatca acaacaggta gatctatggg gcacacacga
   117121 acacatactt cacaagcaat acatttatca aattcaaagt ggattcgacc acggaaacgt
   117181 tctgatgtga tcgacttttc ataaggatac tgaatagtta caggtaaacg atttgcatgg
   117241 gataaggtaa ttatgaaact ttgaccaata taccttgcgg ctcgtattgt ttgttgacca
   117301 taattcatga acccagtcac cataggaaac atattgtaga tatccacgaa taagttgatg
   117361 tttctttctc ttgtttaaga gaggttatga gtctagaata ccattatcgt attgtgttat
   117421 ttatagtgaa ataagttggg aagacgttgt caataataaa ttacctagag aaataggtaa
   117481 aagaaatttc catccaagat ttaatagttg gtccattctc atcctgggta aagtccatct
   117541 tgttgtgata gatataaaaa gaaacaaata agctttagct aatgtaataa agataccaat
   117601 tgtcattcca aagactctag caatttgatt tattccgaaa agttcaggaa cagatatgta
   117661 tggaatagat aaattccacc cacctaaata aagaattgtt acaaataatg aagaaactaa
   117721 gagatttaga taagaagcaa tataaaataa accatatttg ataccagaat attcggtttg
   117781 ataacctgct actaattctt cttctgcttc tggtaaatca aaaggtaatc tctcgcattc
   117841 tgctagagaa gaaattagaa aaacgataaa ccctataggt tgacgccaca tattccaccc
   117901 ccaaaaacca tattttgact gcgcctcaac tatatcaact gtacttgaac tgttcgataa
   117961 tcatagtcga taataacata actgttcgca ccgctattcc aaaaccgtac atgagacctc
   118021 agcttcatac ggctcctcta tggccgcgta caaataaatg taaggactgg ttcggtatta
   118081 ttataggtat ctttgcgggg tggggtagat agaataaaaa taccgtgtag agtcccaaaa
   118141 attagaccaa tggaattctg tctgctagaa taaaaaaaaa gggcgcttcc gaattgatct
   118201 catcccttat aattaaatct tccgtaataa cttaatcttt caataaaata ctcgttatat
   118261 caagagataa aaagaattag acattcttta ctgaatcata aagaataaga atttcatata
   118321 tacatatata tttggtatag atgtaagaaa aaataaataa agatcttttt tatattctat
   118381 attcttttgt tcctgttctt ctttctcata agaggtattc ctgagaataa aggattaatt
   118441 cgttcttgat agttatttct tgaatcagtg actaggagca tactctagat cggaatcgtg
   118501 gggaagtact acttgatcat ttctaccaac ttaaagcccc tatcatctta tgattcgttt
   118561 tatgtggaaa tacttatttt ttgatacctt acattatctc tattactaat cctttgtgta
   118621 ccttggtgtt cctaaccgtc cactgatttt tgattgatct cctgtatggt aatacataca
   118681 agacagtaat cccatacagt tgatcttttg tacccgcttc aagatatgat gagaatctca
   118741 atcttgggat aaagagttta tactccttaa tgtttacttc tgctttattc ttgtatatag
   118801 ggaatgatat tttatctttt tactacacat tgataagctg ttttgtttta ctcatataac
   118861 tatctggttt aactcatcga cctgaataac tctgatgaat aaaaaaataa aaatatctat
   118921 atctatccaa tacattaatt cctctttcct ttatttcatt ttgaggtcaa agttcatgtt
   118981 ctaacgaatc acacgtagag atattgataa cacacataga gttaatggta tttcataact
   119041 aatagattga gccgcagctc gcaagccacc taaaaaagag tatttattat tcgatacata
   119101 tcctgatata agaagcccaa taggagcaat acttgaaatg gagatccata aaaaaacacc
   119161 tatactgaga tcagctaaaa caagtcgata cccaaaagga attattaaat aacttaatac
   119221 aattgatatg actgctatag acggtccgat actaaacaaa cgaatatctc ctctagatgg
   119281 taggaggtcc tctttaaaaa gtaatttagt cccgtccgct agagcttgaa gaattcccaa
   119341 cgggccggca tattcgggtc caatacgttg ttgtattgct gcggatattt ctctttctaa
   119401 ccatacaatt actagtactc ctattatgat tcccaatata agggtcaaag cagggataaa
   119461 tagccatatg agttcataga cttcttttaa ggattctgat ttagaaaaat aattgatagt
   119521 ttgtgcttct gttgtgccaa ttatcatttc aacggtcaac ttctcccata atgatatcta
   119581 tactacctag tattgtcatg atatcagcca atttcattct tttaattagc tgaggaagaa
   119641 tttgcaaatt gataaaaccg ggcggacgaa ttttccatct ccaggggaaa acactattat
   119701 ctcctatcaa ataaattcct aattctccct ttggggcttc tactcttaca taaagttctt
   119761 gtttcgacaa ttcaaaatta ggcgaaggtt ttttactaat gaatctatat tcaaaatcat
   119821 tcaattcgga attccttgct ctatctaagc gccgaatttc taaattctca tagggtcctc
   119881 cgggaattcc ttctaaagac tgttgaataa tttttatgga ttccctcatt tcgccaattc
   119941 gtactaaata acgagctaat gaatcccctt ctttttgcca ttggacttcc caatcaaatt
   120001 cattgtaaca ttcataatga tcaacttgac gaagatccca ttggatccca gaagctcgta
   120061 acatgggtcc tgataagccc caatttagtg cttcttctcc accaataatg cccactcctt
   120121 caactcgttc caaaaaaatg ggattccgcg taataagttt ttcatattca acaacactcg
   120181 ttaaaaaata atcgcagaaa tctaaacatt tatctatcca accatgaggt agatcagcag
   120241 ctattcctcc gatgcggaaa taattatgca tcattcgcat acctgtggca gcttcgaata
   120301 gatcatatag caattctctc tctctgaaaa tatagaaaaa gggagtctgc gcaccgatat
   120361 ccgccataaa aggcccaagc cataacaaat gcgaagctac acgactcagc tctagcataa
   120421 ttactctgat atagctggcc ctttggggta cttgaacatt tcccaattgt tctggtgcat
   120481 ttactgttat tgcttcggtg aacatagtag ctaaataatc ccaacgtgtt acataaggaa
   120541 gatattgtat aattgttcgg ttttccgcta ttttttccat ccctctgtgt aaatagccca
   120601 atacggggtc acagtcaata acatcttcac cgtcgagagt tataataagt ctaagaacac
   120661 catgcatcga tgggtgatga gggcccatat tgactatcat tagatctttt cttgtagccg
   120721 gtacagtcat atcttttctt tcctaattca ttattccatg aatttctcaa aacgaggttt
   120781 ataaaaataa aaacctaaaa aaaattttaa aatgaatcct caaaattaac gagtttttag
   120841 ctcccgaata tctaactgac taattaattt tttataactt actctatttt tctttgacaa
   120901 ataagccaac agccgttgac gttttcccag aatttttcgt agacctcttt gagataaaaa
   120961 atcttttttg tgcaattcca aatgcgaggt gagtctccgt attttattgg tgaaactgaa
   121021 tatttgaaat tcaacagacc ctttgttttc ttctttttcg tcttgcagaa taactgaaat
   121081 gaatgaattt ttgaccataa aaaaattttt ctatcttttt attttttata gattttaccg
   121141 atcaggaaaa ataataatta atattatatt atgttatgat tatgtcagtc attttaatct
   121201 gatataaaca aaagtttaga tttattcata cttttttatt ctatcgaaat cccattttta
   121261 tttcaaacat aaaataggat ttcgatagaa taaaatataa tacatttaca cattcacgaa
   121321 agagagtgat tttttttttt ttttttactt aaaaagattc cactaattta ttattcctag
   121381 atccaaaaat aaataaatat catgtactaa aatgtaacat atgcatatgt acatctttcg
   121441 ccatatatca aatatgttat gtcaggtgat atataggaaa tataataata gtttcttaac
   121501 ttattctgga ttggggatac atatatatcc ttgacatact aaaacgactg ctgttatggg
   121561 tatcaaacca gtaacgattc atacaagcta aatcctctaa tcggtaatta ggccaaagaa
   121621 ataattttaa tttaataaag ttgtttgcat ctctattaag atgcttgtcc tcattaaaaa
   121681 attgtccaca gtttattatt ttgttttcgt tgcaaaattt tggattttta tctatatcat
   121741 tccaattcca gaaattgaaa caaattagaa ttctcaactc tctccgacgt cgatgagata
   121801 gaatatgttc aggaacaaga aaattataat tatttttttt ttcttcattc acaggcatat
   121861 cgctatgttg tgcaatggat ttgtctaaat tattcttatc aacatttcgt ttttttatga
   121921 attttttatt agttttaact ttatcaacta atgaaatact tatggtttga tagataataa
   121981 attgcccatc cctttttata gataaacgaa ttggttcgat aattaatatt cctcttttta
   122041 tcaattctgt aagagcaaga tccttttgaa tcagcattac atccagacac atttctcctc
   122101 tttgaatcga ggctatagta atttgctttg catttgtcaa tctaagtaag agacaatata
   122161 ccttaatatt attgatcatt ctttgactca aagaatcatc ccatcttaat tgaaaaagta
   122221 aatatttttt tagtaacaaa tctagttctg cttccttgat cttcttagat tcttttttat
   122281 ttctacgttt tttaatgtct gatcccgcgc gattctcttc aacatctttt ttttcgtttt
   122341 gttttcctag atcatatcca agatattttg gatattgttg tttgtttttt tcttggttag
   122401 aattttctaa atcaatatat tctttttgat tagataatat gggaaggttt tttttttttt
   122461 ttatgttgat gctttcatat tgactaatct tttcattttt atgaaaatct aaaagaagaa
   122521 attggattgg tataatccat ggtttaattt tatatgtttc aaaaagtagc gcaaattctg
   122581 gtaagaaccc agattttagt tttgctatgg tagaattatg atataacctt ttttgattca
   122641 ttcccatcca atcaaaaaag tttttttttt ttttgtataa attgatttct ttatgaaatg
   122701 aaatatcttt ctttttcatt ttgtttttat acttattagt ttgagtctta gtatttttat
   122761 taatattgat accaatatgc gcattggtcc aagtctcgat atcaatattt tttataagac
   122821 aaaaatggag aattttacaa tcaaaatatt ttctatcctg atttatattc gtatcaatag
   122881 gatatctttc ctctagataa tcactaatag ttgtacttac caatagataa aatgcgtcgg
   122941 atttcgatgt attgaaatta tatagatatg gaatttcccg gttctccttt acttgtactg
   123001 ttgatccata aaaataggag tttttcttat ccccataatt aatatattca taattcatat
   123061 atttatgtga taaaagatca tatctgtagt gttttttaac caattttttt tttttttttg
   123121 tgaacgaaac cgttacggaa taatcttctt ttacataata acttaattgg tcttttttgt
   123181 tttcatatga attaaattta attgagtctt gatttttaat catacgaagt tgattgactc
   123241 tattttgcca ttttttaggg actaatcgag accatttgat ccgggaaaaa ttgtattgat
   123301 aaaaaccctt taaccagttt ttccagtcat tcattccaga ctttttaatt ttattatgcc
   123361 ttgatttgta atcaaatagt cctcgtgtta tacaataatc ttttatttta tccctaagat
   123421 aataatgagt ttcatgatct tgaaatatat atttcaagtt atacttatta agtaattggg
   123481 tttgtgataa tttgtaaaat acatatgctt gagacaagca aatataacta tttaaatttt
   123541 tattactaat attagtattt gaaacccact tttttatagt tgaaatgaag ttcattctat
   123601 ttggatttat ttcatcaatt ttttcttgat ttgtttcatg gttgtaagtg tatttattga
   123661 taattttttt ttttgattca aaaaaaagtt gtatattgat tcggggaatg tttatggcac
   123721 atagcaagat atccatgtat attttttcaa tgaaaaattt tataaaaaaa tgtgatttac
   123781 gtattaatcg tatattgttt ctttttaata tctgccaact agatttctgt gattctgatc
   123841 cttttctttt atcatcatag gttaaaactg tttttttatt gtcttttgtg atttgttcta
   123901 tttgattctt ggttgtgatt atcctatcat aaagatcttt catttttttt tctatgagtg
   123961 aataatttgt ccaattcata gatcgaattg gtatggtccc ttcatggtta attttattat
   124021 ttatttttga atcttttcca tttttgtttg gtttatagac tttcaccttc ttcaattcaa
   124081 atgaaaaaat cggatttact ttttctttca ttattcgctt tataacaaga gctgttttta
   124141 tgacccattc ttttttttct tttaaaattt gtagagacca ttttcctctt tcctttaaga
   124201 cccttagaac gagaaaaaat ggttttttta gctttctaat ttttcttttg aattctttaa
   124261 aaatgggttc aaaaaaagaa aattgttttc ggggagaacc aaagggaagt tccgtttcca
   124321 ttccccatac tgttaaaaaa gaaaaagtgt ctttttttac ttgttttttc attgaatcta
   124381 tataatgaga tcgtacctta gatctttgtc ttcgccaagg tttcagacaa aaaggaaata
   124441 aaatctttat ctgaattccg tctgttaacc aatcttttgg aaattctgtt tctgataatt
   124501 gaacaccatt ataggtgcac ttaatgtgca tttctcgatt ccatttcttc aaatcctcgt
   124561 accattcagg aaattggaat aataacatac ggcccatatt tttagctatt atcaatgaag
   124621 gtaatacaat atattttcta agaaaagatt gtgttactaa cataaaacct cttataactt
   124681 gagcaaatgg aatgctatcc caagtttctg ctattgttat tcgctcattt tcctcttttt
   124741 tttcctgttc ttttgcccct tctttatcaa aatcaaaaga agaatcggaa atttgcgatt
   124801 ctgattcttt accgactcca tttctaaaaa tgaaatttat aatttcagaa agatcaaaag
   124861 aatcaaaaaa aaatgttttg tttattcgat ccaaaaaaag cggggaatta gcatttgctt
   124921 gaaacatttc ccaagtaacc gttttgcgtc tttgagcacg catggatcct tttattatat
   124981 cccgacgaaa atctgattgt tgcgagtaac gtatcaaagc cacttcttct ccttcattat
   125041 tattactagt attattaata ctagtaacag aattagtatt ctgattgtta tcagtaaaaa
   125101 ttaacacctg tttggctttt cttgaacgaa tctcataatc ttccgtcgat tcttcctcat
   125161 cttcttcctc cagctcttca ataaaaaaat catcggttaa tttgtatgac catcgagaaa
   125221 tttttttgct tatttctttt attccaatag atttcttttt aattattgtt tgattatttg
   125281 ggtcggttgt aattacatcg aataaaaatt tcaagaattt tgattgactt tctgaatcaa
   125341 ttcttttaga cttcgatgat aatttcttat caaaatcaaa tgaattcttt ttattttcaa
   125401 attcttggga attattagga ataggaagta gaccatgaat cttatttatc caaaatattt
   125461 ttatggaatc ttttctagaa gtcattaaat catttatatt tgcgtgtgaa tcgaactttt
   125521 ttattattcc acgatatggt ccatttaaaa aaggatcata cgttttagac aagcattctt
   125581 tttcattttc atcattgtat agtctggccc ttttttcaag catgtctaga agaataaatc
   125641 ccttttcttt ttctagaact tttattctac ttatcaattc atttcttaag ttgaactttt
   125701 tttgttcatt ggtataaatc caataattat ataagtcttg atgacttagt ttttttattg
   125761 tatataaaga aattttgcgt tctatcattt ctgaaaaagt tgataaactt gacggatacg
   125821 taaaagatat tttttctttt ccatcacttg gacatgtata aaaaaaatat tgtgacattt
   125881 catttcgtac agcattttca aatagatcat tttttatata tctaaatgga cgattccatc
   125941 gtttataatc gaaaaaaaaa gtcataagag gtttttcaaa ccggaaatag gcatgggtct
   126001 tttctttttt ttcttcttta agtcttccca attcccaatt ctcttgatac ccatcaagat
   126061 aagaatcttc gtcaacaggg ctatccttat aggatgtctc tttaaagtgg aattcatctt
   126121 ttgttttttc ctttccattc acccggatct cttccgtttc atctattttg tccggatcct
   126181 ctttttcttc cgaacaaagg gaagggtctt cttcggtgga tcccccttgt tcctgtttag
   126241 tcgccttcgt ttcggaagtt gtttctacat cgatttcttc ctcactttct cccttttctt
   126301 ctgtttctga ggtttctttc agtttcttag tgacaatagg cgacggcatt ctgcctaaat
   126361 agtagacaca ggtgataaat aagagaatac taaagattcg agccatataa tttctcaatt
   126421 ctgacacaag gtacttatta gatcgaatag aatgattttg ccgtatccag actaagacca
   126481 atccaaccca tttcatgaat aaaatgtgac caattaacca accaacaaaa ctacttgtta
   126541 caaataacat cttattgttg catcgaaacg tataaatgtt gactaatctg gttaacgttg
   126601 agcttggtaa aatgaaatgg ttgaataatt gaaaaattag attattcagg aatacacatt
   126661 gaatgctgag attacgcatt gaatttctgg tagtagatcc ataatcaaaa aggtttttgt
   126721 gattgttcca gaagaaatga aacaaaagat acggtagaac taggacagtt attgtatgag
   126781 gtctacccaa tgctagatgc agaggcgcat aatagatcga tatgaacatc atgagctgtc
   126841 ccgtaataaa accagttgtt gctgataccc ccttctcggt tccttcttcc ataacccgag
   126901 ctcggagaag gaagagataa gagggcccta tggagaatgt ggtcagaaat ccataataga
   126961 gtccgaccac aacgaccgaa tttattatct tcatgcataa ggataataga ttacctagta
   127021 gaaaagattt caaaatcatc acaaacctcc ctttttctct tctattgcaa tttctcgatt
   127081 attatatgat gatttcttaa ctttccatat atagaaacat atagactcta aatgacatct
   127141 cttatgtcaa tgacaccaaa gggatattaa atgaatggaa ttgggatata gatggaatat
   127201 aatgaaatag agccactttg aggttcccta tgaaatgagg catggaacgg agccactacg
   127261 aagaagttcc gggagttacg aaggaagctt cggactcata gtgttcatgg gttgagaacg
   127321 ggagttgaac tctatgaggt cgaatctccc gttgttcctc agtagctcag tggtagagcg
   127381 gtcggctgtt aactgactgg tcgtaggttc gaatcctact tggggagatt tgattcattc
   127441 ttaattaaag aatgaagaat tgaattaaag ggctcgcttt gaccgttagg agtaggtaac
   127501 ctgttccttg tcgttgtttc tattgcattc tatctcatcg tatcacattc tgttctacga
   127561 tatttgagaa tcaccgtcaa tacctcggcg tagatcccct gtaaatagcc ccagggctat
   127621 ttacaactag ccaattaaga attatcagat gatgtactag aagtgcatca aaaatgcatc
   127681 ccgataggac acaattaccg cgagcaaaca tattaatgat gaggaacact tttttgctat
   127741 gctactatcc ccggttacta tatgtaatga tatacttatt cacgataaga ccattctatt
   127801 tcgacaaaag accataccca agttcaatag ctttgcgtcc gctatcccga tcatgatttt
   127861 cctaccccca taggtaaagg aagggtcctt cccttttggg ccggttatgg gcgaggaggg
   127921 attcgaaccc ccgacaccgt ggttcgtagc cacgtgctct aatcctctga gctacaggcc
   127981 ctaccctatc tcgtctccac tggatctgtt cccgggagta ccctctcaaa agggaccctt
   128041 tcctctcctc agccatttcg ggttaagaag atgcgaaagc gcctctctct ataagaacag
   128101 tgcgttccga ggtgtgaagt gggagagagg agatgtcata attggggttt tgaataagac
   128161 gacctttgca ttttcgattt ttattttctt tttttcatat ttaaaaagta aaatatgagg
   128221 tgttaagctt tttatcattc tggcgtcgag ctatttttcc gcaggacctc ccctacagta
   128281 tcgtcgccgc agtagagttt aaccaccaag ttcgggatgg attggtgtgg ttcctctacg
   128341 cctaggacac cagaatatcg aaccatgaac gaagaaaggc atgagagaaa ggcatattgg
   128401 ctagtgattg tggggcccca attctttgac tggaagggac acaaaaggtc tccgcccttc
   128461 catcccttgg atagatagag aggtagggcg gagacctttt ggttttttca tgttgtcaaa
   128521 cagttgaaca atgaaaatcg atggcgagtt cctgatcgaa ttgatcaggt cgtgtaggaa
   128581 caaggttcaa atctctcggt ctgttaggat gcctcagctg catacatcac tgcacttcca
   128641 cttgacacct atcgtaatga taaacggctc gtctcgccgt gaccttatct tggattctca
   128701 atacttctgt cgctccatcc ccgcaggggc agagaacccg tcgctgtctc ggctgtgcta
   128761 ccagaggctc cggggaagtc ggaataggag agcactcatc ttggggtggg cttactactt
   128821 agatgctttc agcagttatc cgctccgcac ttggctaccc agcgtttacc gtgggcacga
   128881 taactggtac accagaggtg cgtccttccc ggtcctctcg tactagggaa aggtcctctc
   128941 aatgctctaa cgcccacacc ggatatggac cgaactgtct cacgacgttc tgaacccagc
   129001 tcacgtaccg ctttaatggg cgaacagccc aacccttgga acatactaca gccccaggtg
   129061 gcgaagagcc gacatcgagg tgccaaacct tcccgtcgat gtgaactctt ggggaagatc
   129121 agcctgttat ccctagagta acttttatcc gttgagcgac ggcccttcca ctcggcaccg
   129181 tcggatcact aaggccgact ttcgtccctg ctcgacgggt gggtcttgca gtcaagctcc
   129241 cttctgcctt tgcactcgag ggccaatctc cgtccggccc gaggaaacct ttgcacgcct
   129301 ccgttacctt ttgggaggcc tacgccccat agaaactgtc tacctgagac tgtcccttgg
   129361 cccgtaggtc ctgacacaag gttagaattc tagctcttcc agagtggtat ctcactgatg
   129421 gctcgggccc ccccggaagg aggccttctt cgccctccac ctaagctgcg caggaaaggc
   129481 ccaaagccaa tcccagggaa cagtaaagct tcatagggtc tttctgtcca ggtgcaggta
   129541 gtccgcatct tcacagacat gtctatttca ccgagcctct ctccgagaca gtgcccagat
   129601 cgttacgcct ttcgtgcggg tcggaactta cccgacaagg aatttcgcta ccttaggacc
   129661 gttatagtta cggccgccgt tcaccggggc ttcggtcgcc ggctcccctg tcatcaggtc
   129721 accaacttcc ttgaccttcc ggcactgggc aggcgtcagc ccccatacat gatcttacga
   129781 ctttgcggag acctgtgttt ttggtaaaca gtcgcctggg cctggtcact gcgaccccct
   129841 ttgtgaggag gcaccccttc tcccgaagtt acggggctat tttgccgagt tccttagaga
   129901 gagttgtctc gcgcccctag gtattctcta cctacccacc tgtgtcggtt tcgggtacag
   129961 gtaccctttt gttgaaggtc gttcgagctt ttcctgggag tatggcatgg gttacttcag
   130021 cgccgtagcg cctggtactc ggacattggc tcgaggcatt ttctctaccc cttcttaccc
   130081 tgaaaaagca aggtcacctt gcgtccttga accgataacc atctttcggc taacttagcc
   130141 tcctccgtcc ctcgggacca acaaggggta gtacaggaat attcacctgt tgtccatcga
   130201 ctacgccttt cggcctgatc ttaggccctg actcaccctc cgtggacgaa ccttgcggag
   130261 gaacccttag gttttcgggg cattggattc tcaccaatgt ttgcgttact caagccgaca
   130321 ttctcgcttc cgcttcgtct acacctgctt gcgcggatgc ttccctctaa ggcggaacgc
   130381 tcccctaccg atgcatttta catcccacag cttcggcaga tcgcttagcc ccgttcatct
   130441 tcggcgcaag agcgctcgat cagtgagcta ttacgcactc tttcaagggt ggctgcttct
   130501 aggcaaacct cctggctgtc tctgcacccc tacctccttt atcactgagc ggtcatttag
   130561 gggccttagc tggtgatccg ggctgtttcc ctctcgacga tgaagcttat cccccatcgt
   130621 ctcactggcc gaccttgacc ctgttatttt ggggttatat ctagtattca gagtttgcct
   130681 cgatttggta ccgctctcgc ggcccgcacc gaaacagtgc tttaccccta gatgtccagt
   130741 caactgctgc gcctcaacgc atttcgggga gaaccagcta gctctgggtt cgagtggcat
   130801 ttcaccccta accacaactc atccgctgat tcttcaacat cagtcggttc ggacctccac
   130861 ttagtttcac ccaagcttca tcctggtcat ggatagatca cccaggttcg ggtccataag
   130921 cagtgacaat cgccctatga agactcgctt tcgctacggc tccggtgggt ttcccttaac
   130981 caagccactg cctatgagtc gccggctcat tcttcaacag gcacgcggtc agagataaca
   131041 ttctcctccc actgcttggg agctcacggt ttcatgttct atttcactcc ccaatggggg
   131101 ttcttttcac ctttccctca cggtactact tcactatcgg tcacccagga gtatttagcc
   131161 ttgcaaggtg gtccttgctg attcacacgg gattccacgt gccccatgct actcgggtca
   131221 gagcgtaagc tagtgatgct ttcggctact ggactctcgc catctagggt gcggcactcc
   131281 accgcttcac ctagcagcac gacgcttgta ttgctctccc acaaccccgt tttcgcggtt
   131341 taggctgctc ccatttcgct cgccgctact acgggaatcg cttttgcttt cttttcctct
   131401 ggctactaag atgtttcagt tcgccaggtt gtctcttgcc tgcccatgga ttcagcagca
   131461 gttcgaaagg ttgacctatt cgggaatctc cggatctatg cttattttca actccccgaa
   131521 gcatttcgtc gcttgctacg cccttcctcg tctctgggtg cctaggtatc caccgtaagc
   131581 ctttcctcat ttgaacctcg ccattaacgt taaggctatg ccatcctaag gtgctgctaa
   131641 agggaaggat cttatcaacg tccatgaatg ataaatcata gattgaactg ccgaatcgga
   131701 aaaattgggt gctatcatag tatcagctaa gttcacgggc tggagataag cggactcgaa
   131761 ccgctgacat ccgccacagg gtaaaccacc gcctctcggg cctcccctac ttattatacc
   131821 atagaggcca acgatagaca ataactcccc cccgaacaca gcttacaact ttcatcgtac
   131881 tgtgctctcc aaagagcaac tcttctcaaa atctcaaaag gtgctgagtt gcaatcccat
   131941 tctaaggatt cttgttttgt ggttccggag aatccagcta caggagaacc aggaacggag
   132001 ggctctcccc ctttttccgc tcgactcttt ggtcttaaga atgctggttt taagaacgag
   132061 tgattgccct tctccgaccc ttactgccca accggagagc ggacagctaa tgcgttccac
   132121 tcatttcatt gaacagggtc tatggtcggt ccgtgacccc tggatgccga aggcgtcctt
   132181 ggggtgatct cgtagttcct acggggtgga gacgatgggg ccggtccatg gatttgactt
   132241 ccttttgcta cattttgcta aagggttgaa gggagatagt gcatcaagct attcgcaagg
   132301 gccaacttga tcctcttccc cagggatccc agacgaggga accccaggag agccgccgac
   132361 tccaactatc gtccatgtac gatccatact agatctgacc aactgcccat cctacctcct
   132421 ctacgttctt gacagcccgt ctttttgtct cagtagagtc tttcagtggc atgtttcggt
   132481 cctcttcccc attacttaga aaaagtgagc caccggttca ggtacaagat actatcatta
   132541 ccgcctggac aattagacat ccaacccgta atcgcaacga cccaattgca agagcggagc
   132601 tctaccaact gagctatatc ccccgagcca ggtggagtat gcatgaaaga gtcatatgcc
   132661 tcttctattc ttttccctgg cgcagctggg ccatcctgga cttgaaccag agacctcgcc
   132721 cgtgaagtaa atcatcgcac ccacgatcca atgggagaga atcaatagat tctttttcgg
   132781 gagcgattca tccttcccga acgcagcata caactctccg tcatactgcg ctcttcaagt
   132841 gtgcttgttc ccctttctcc cttaccatgg caagtctttg tgaaataact ccaatgggaa
   132901 gaaaaaagaa ggcgttaaga gaccctcacc ctagacactc taagatcctt tttcaaacct
   132961 gttcccattt ctcttctcga gtcaagagat agataaatag acacatccca ttgcactgat
   133021 cggggggcgc tcatagtgac tgagggggtc gaagaccaag aagtgagtta tttataccaa
   133081 gcattcttct tatggctaga tccaatctcc tggtccctgc ggaaaggcaa aataatttca
   133141 cgttcttcct ttcgggaagg gaggattagg gaaatcctat tgattgctgc tttctccaga
   133201 cctccgggaa aagcatgaaa gaaaaggctc gaatggtacg atccctccgt caccccagaa
   133261 tgaaaggggc gatctcgtag ttcttggtct gtgaagatgc gttgttaggt gctccatttt
   133321 cccattgagg ccgaacctaa acctctgtgc tcgagagata gctgtccata cactgataag
   133381 ggatgtatag attctcgaga agagaggagc cgtggtggtc ccccccggac cgcccggatc
   133441 ccacgagtga atagaaagtt agatctccat tggatctcac cagaatcgcc ccatctatcc
   133501 tcctgaggag gagtttggtt tcaaactccg attcgaacag gaggagtacg ccatgctaat
   133561 gtgccttgga tgatccacat ctccgggtca ggcgctgatg agcacattga actatccatg
   133621 tggctgagag ccctcacaac ccaggcacaa cgacgcaatt atcaggggcg cgctctacca
   133681 ctgagctaat agcccgtcgt gtgggcctcc cactgggagg cccaatatgc caaaagcgag
   133741 aaaaacccca tccctctctt tcctttttgg gcccctatgc ccctcccgtg tggcgacatg
   133801 gggacgcaaa aagggatcct atcaacctga ttccgaccta ggataataag ctcatgagct
   133861 tggtcttact tcaccgtcga gaaacgaaag aaaacttcta tatgcaagct tagctcagac
   133921 atagcccgct tcttttgggt gtgaagcagt gtaaaaccaa aatacccaac aagcattagc
   133981 tctccctgaa aaggaggtga tccagccgca ccttccagta cggctacctt gttacgactt
   134041 cactccagtc actagccccg ccttcggcat ccccctcctt gcggttaagg taacgacttc
   134101 gggcatggcc agctcccata gtgtgacggg cggtgtgtac aaggcccggg aacgaattca
   134161 ccgccgtatg gctgaccggc gattactagc gattccggct tcatgcaggc gagttgcagc
   134221 ctgcaatccg aactgaggac gggtttttgg ggttagctca ccctcgcggg atcgcgaccc
   134281 tttgtcccgg ccattgtagc acgtgtgtcg cccagggcat aaggggcatg atgacttgac
   134341 gtcatcctca ccttcctccg gcttatcacc ggcagtctgt tcagggttcc aaactcaacg
   134401 gtggcaacta aacacgaggg ttgcgctcgt tgcgggactt aacccaacac cttacggcac
   134461 gagctgacga cagccatgca ccacctgtgt ccgcgctccc gaaggcaccc ctctctttca
   134521 agaggattcg cggcatgtca agccctggta aggttcttcg ctttgcatcg aattaaacca
   134581 catgctccac cgcttgtgcg ggcccccgtc aattcctttg agtttcattc ttgcgaacgt
   134641 actccccagg cgggatactt aacgcgttag ctacagcact gcacgggtcg atacgcacag
   134701 cgcctagtat ccatcgttta cggctaggac tactggggta tctaatccca tttgctcccc
   134761 tagctttcgt ctctcagtgt cagtgtcggc ccagcagagt gctttcgccg ttggtgttct
   134821 ttccgatctc tacgcatttc accgctccac cggaaattcc ctctgcccct accgtactcc
   134881 agcttggtag tttccaccgc ctgtccaggg ttgagccctg ggatttgacg gcggacttga
   134941 aaagccacct acagacgctt tacgcccaat cattccggat aacgcttgca tcctctgtct
   135001 taccgcggct gctggcacag agttagccga tgcttattcc tcagataccg tcattgcttc
   135061 ttctccgaga aaagaagttc atgacccgtg ggccttctac ctccacgcgg cattgctccg
   135121 tcaggctttc gcccattgcg gaaaattccc cactgctgcc tcccgtagga gtctgggccg
   135181 tgtctcagtc ccagtgtggc tgatcatcct ctcggaccag ctactgatca tcgccttggt
   135241 aagctattac ctcaccaact agctaatcag acgcgagccc ctcctcgggc ggattcctcc
   135301 ttttgctcct cagcctacgg ggtattagca accgtttcca gttgttgttc ccctcccaag
   135361 ggcaggttct tacgcgttac tcacccgtcc gccactggaa acaccacttc ccgtccgact
   135421 tgcatgtgtt aagcatgccg ccagcgttca tcctgagcca ggatcaaact ctccatgaga
   135481 ttcatagttg cattacttat agcttccttg ttcgtataca aaacggattc ggagttgtct
   135541 ttaattccaa ggcataactt gtattcatgc gcttcatatt agcctgtagg tcgctcccag
   135601 caatatagcc atccctaccc tatcacgtca atcccacgag cctcttatct atctcgttcg
   135661 atcacggcgg gggagcaagt caaaatagaa aaactcacat ttggtttagg gataatcagg
   135721 ctcgaactga tgacttccac cacgtcaaga tgacactcta ccgctgagtt atatcccttc
   135781 ccgaccccat cgagaaatag aactaactaa tcctaaggca aggggtcgag aaactcaacg
   135841 ccactattcc tgaacaactt ggagccgggc cttcttttcg cactattatg gatagtcaaa
   135901 taataggaaa atttggattc aattgtcaac tgctcctatc ggaaatagga ttgactacgg
   135961 attcgagcca tagcacatgt ttcataaaat ccgtacgatt ttctcgatct aaatcgagca
   136021 ggtttgacat gaagaagatt ttgttcagca tgttctattc gatactggta ggagaagaac
   136081 ccgactcggt attgttaaaa aaagagggga agcaagtcaa gatgatatgg atcacccctt
   136141 cttcttgcgc caaagatctt accatttccg aaggaactgg agctacattt cttttcaatt
   136201 tccattcaag agttcctatg tgtttccacg cccttttttg atttgatacc tcgaaaaatg
   136261 aaatagacaa attccttttc tttaggaaca catacaagac aagattcgtc actacaaaaa
   136321 ggataagggt aacccctatt aatttaatat ttaatagtaa tagaaatata tgtcctagcg
   136381 agacagaatt tgtaacttgc tatcctcttg cctagcaggc aaagattgac ctccgtgaaa
   136441 agactgattc attcggatcg gcatgaggcc attgcattgc cagaatccat gttgtatatt
   136501 tgaagtaggt tgacctcctt gcttctctca tggtacaacc ctcttcccgc tgagcccccc
   136561 tttctccttg gtcacagaga caaaataaat gtaggactgg cgccaacagt tcatcacgga
   136621 agaaaggact cgccaagccg ggatcactta taatagaaaa gaactgtctt ttctgtatac
   136681 tttccccggt tctgttgcta ccgcgggcct tacacacgca atcgatcgga tcatatagat
   136741 atcccttcaa cacaacatag gtcatcgaaa ggctctcgga cgactcacca aagcacgaaa
   136801 gccaggatct ttcagaaaat cgattcctat ttgaagagtg cataaccgca tggataagct
   136861 cacactaacc cgtcaatttt ggatccaatt tgggattttc ttccttggga ggtatcggga
   136921 aggaattcga atggaataat atcgattcat gcagaagaaa aggttctcta ttgatccaaa
   136981 cgctgtacct atgggataga gggagaggaa aaagccgaag atttcacata ttttgatcga
   137041 aaaatcaatc tgatttcttt cgtacccttc gctcgatgag aaaatgggtc agattctaca
   137101 ggatcaacaa acctatggga cttaaggaat gatggaaggg aataaaaaga gagggaaaga
   137161 aaatcgaaat gaaataaata aagaataaaa caaaacaaaa ataagtaaat ataaaaaata
   137221 aatataagta gaagcataga agagcccaga ttccaaatga acaaattcaa actcaaaagg
   137281 gatctttctg attcttgaag aatggggagg ggcaagggga ttgatcgaga aaaatctctt
   137341 gttcttatta taatattgtg atttgacccg tatatggttt ggtaaaaaaa taatcttctt
   137401 ctttgatcat aaatggaaag tgttcaatta gaacatgaaa acgtgacaga attggtctta
   137461 gttactcttc gggacggagt ggaagaaggg aggagattct cgaacgaaga aaaggatcca
   137521 attacttcga aagaattgaa tgaggagccg tatgaggtga aaatctcatg tacggttctg
   137581 tagagtgaca gtaagggtga cttatctgtc aacttttcca ctatcacccc caaaaaacca
   137641 aactctgcct tacgcaaagt tgccagagta cgattaacct ctggatttga aatcactgct
   137701 tatatacctg gtattggcca taatttacaa gaacattctg tagtattagt aagaggagga
   137761 agggttaagg atttacccgg tgtgagatat cacattgttc gaggaaccct agatgctgtc
   137821 ggagtaaagg atcgtcaaca agggcgttct agtgcgttgt agattcttat ccaagacttg
   137881 tatcatttga tgatgccatg tgaatcgcta gaaacatgtg aagtgtatgg ctaacccaat
   137941 aacgaaagtt tcgtaagggg actggagcag gctaccatga gacaaaagat cttctttcta
   138001 aagagattcg attcggaact attatatgtc caaggtccaa tattgaaatc attttatagg
   138061 ttttccctta ctttgtccgt gtcaacaaac aattcgaaat acctagactt ttttagaaca
   138121 ggtccgagtc aaatagcaat gattcgaagc acttcttttt acattacact atttcggaaa
   138181 cccaaggact cgatcgtatg gatatgtaaa atacaggatt tccaatccta gcaggaaaag
   138241 gagggaaacg gatactcaat ttaaagtgag taaacagaat tccatactcg atctcataga
   138301 tacatataga attctgtgga aagccgtatt cgatgaaagt cgtatgtacg gcttggaggg
   138361 agatctttca tatctttcga gatccaccct acaatatggg gtcaaaaagc caaaataagt
   138421 gatttgtttt tagcccttat aaaaagaaaa cggattcttg gacctctttc acgctcatgt
   138481 cacgtcgagg tactgcagaa gaaaaaactg caaaatctga tccaatttat cgtaatcgat
   138541 tagttaacat gttggttaac cgtattctga aacacggaaa aaaatcatta gcttatcaaa
   138601 ttatttatcg agccttgaaa aagattcaac aaaagacaga aacaaatcca ctatctgttt
   138661 tacgccaagc aatacgtgga gtaactccca atatagcagt aaaagcaaga cgtgtaggcg
   138721 gatcgactca tcaagttcct attgaaatag gatctacaca aggaaagaca cttgccattc
   138781 gttggttatt aggggcatcc cgaaaacgcc cgggtcgaaa tatggctttc aaattaagtt
   138841 ccgaattagt agatgctgcc aaagggggtg gcgacgccat acgcaaaaag gaagagactc
   138901 atagaatggc agaggcaaat agagcctttg cacattttcg ttaatccata gatctatgtg
   138961 tctatataga tctatggatc catacatctc gatcggaaaa gaatcaatag aaaaagaaag
   139021 aatcggaatt gatcgagatc tttctcgaaa caaacaaaaa ggaaaagaaa gatgaacata
   139081 aatcatggat caactaagcc ctctcggggg gaataagaaa gaggagtctt atagaaaaat
   139141 atcatggaat aaggtttgat cctattcatg ggaattccgt aaatatccca ttcaaaaaat
   139201 ttaaagttga aacaattggg actttttcgg ggattggatg cagttactaa ttcatgatct
   139261 ggcatgtaca gaatgaaaac ttcattctcg attctacgag aatttttatg aaagcgtttc
   139321 atttgcttct cttccatgga agtttcattt tcccagaatg tatcctaatt tttggcctaa
   139381 ttcttcttct gatgatcgat tcaacctctg atcaaaaaga tagaccttgg ttctatttca
   139441 tctcttcaac aagtttagta ataagcataa cggccctatt gttccgatgg agagaagaac
   139501 ctataattag cttttcggga aatttccaaa cgaacaattt caacgaaatc tttcaatttc
   139561 ttattttact atgttcaact ctatgtattc ctctatccgt agagtacatt gaatgtacag
   139621 aaatggctat aacagagttt ctgttattcg tattaacagc tactctagga ggaatgtttt
   139681 tatgtggtgc taacgattta ataactatct ttgtagctcc agaatgtttc agtttatgtt
   139741 cctacctatt atctggatat accaagagag atgtacggtc taatgaggct actacgaaat
   139801 atttactcat gggtggggca agctcttcta ttctggttca tggtttctct tggctatatg
   139861 gttcatctgg gggggagatc gagcttcaag aaatagtgaa tggtcttatc aatacacaaa
   139921 tgtataactc cccaggaatt tcaattgcgc ttatatccat cactgtagga attgggttca
   139981 agctttctcc agcccctttt catcaatgga ctcctgacgt atatgaagga gtgcggttcg
   140041 ttcgacaaag tcctacctct atatctatct ctgagatgtt tggatttttc aaaactccat
   140101 agacatgcag aagagagatg ctatccccac tcggaccaag gcataacttt taccaaaaga
   140161 tctttttgtt caaataacaa ttaaggtgaa gcaaggtcag gaacaacgaa tctctttatg
   140221 ataaacagat ccattttgca agttcgttat tacgggtagt tcctacaaag gatcggacta
   140281 atgacgtata caatacttga attatcgatg tagatgctac atagttggtt ctcatccttc
   140341 agagactacg agtgtaatag gagcatccgt tgacaaaagg atcaccctaa gatgatcatc
   140401 tcatggctat tgagaacgaa tcaaatcaga tggttctatg gtcgaaaagg ttgaaaaagt
   140461 cagccactca caaccactga tgaaggattc ctcgaaaagt taaggattac taatttagaa
   140521 atcgaatgaa ttcggtctta tacatacgcg aggaaggtaa tcaaaaaaga agatgagttc
   140581 ttctttcttt tataacttag gagccgtgtg agatgaaagt ctcatgcacg gttttgaatg
   140641 agagaaagaa gtgaggaatc ctcttttcga ctctgactct cccactccag tcgttgcttt
   140701 tctttctgtt acttcgaaag tagctgcttc agcttcagcc acacgaattc tcgatattcc
   140761 tttttatttc tcatcaaacg aatggcatct tcttctggaa atcctagcta ttcttagcat
   140821 gatattgggt aatctcattg ctattactca aacaagcatg aaacgtatgc ttgcatattc
   140881 gtccattggt caaatcggat atgtaattat tggaataatt gttggagatt caaatgatgg
   140941 atatgcaagc atgataactt atatgctgtt ctatatctcc atgaatctag gaacttttgc
   141001 ttgcattgta tcatttggtc tacgtaccgg aactgataac attcgagatt atgcaggatt
   141061 atacacgaaa gatccttttt tggctctctc tttagcccta tgtctcttat ccctaggggg
   141121 tcttcctcca ctggcaggtt ttttcggaaa actctatcta ttctggtgtg gatggcaggc
   141181 aggcctatat tttttagttt caataggact ccttacgagc gtcgtttcta tctactatta
   141241 tctaaaaata atcaagttat taatgactgg acgaaaccaa gaaataaccc ctcacgtgcg
   141301 aaattataga agatctcctt taagatcaaa caattccatc gaattgagta tgactgtatg
   141361 tgtgatagca tctactatac caggaatatc aatgaaccca attcttgcaa ttgcccagga
   141421 taccctcttt tagtttagct tctaggtcta tttcttagtt caagatccct cttactaact
   141481 ggaataaaag aattagtaga tctgttccgc ccaaaatggg aatgggctgg ggttatgaac
   141541 ttataatcat ggaatcgact cgatcatcag attataagtt cattccatac cggaccagat
   141601 cttattatga gaaggggtca ttcgagcata tgtaaataga tactatgttt acatatggat
   141661 atccctacgt cgttacattc tatttaggat taggaatagg cgtaatcgga cctgcttttg
   141721 acataactat cgttatttgg ttggatacca tctccacttc tacttcattt gggcttctat
   141781 tgaatattga atcgagaaat aggtttgatt ttacatctat atataagtta tcctccggat
   141841 aattcaaatc gaagcaattt gatgtctgac tcggtcctat atgacatgac cgatcgatag
   141901 aaacactcca cccttgtcat atattccata tatcacacta gatagatgtc atattcatgg
   141961 aatacgatta actttaaaga tgccttgatg gtgaaatggt agacacgcga gactcaaaat
   142021 cttgtgctaa agagcgtgga ggttcgagtc ctcttcaagg cataatattg agaatgctca
   142081 ttgaatgagc attctcaata acagatttcg gatctaatca atattgatat accgagtatc
   142141 ttatccgttg atacgaagta ttccggcgat ccccacgatc cgggtccgaa ctgttggaat
   142201 tggaataggt tcggcggcgg atcgcgaaat cttggtgatc ttctccatct aatgaatgag
   142261 gagtccgttt tgaaatcgtc cgccctgcat ccaccccccg agtatatgat tcaacaggaa
   142321 tcacacaagg gtagattgat agaaacctct ggtaaaatac ccaccagtac ccgtacccag
   142381 cagataaagt acattacata gtccgtttta gagattggcg ctttgcccat tcagtgactt
   142441 tggcactgga cgttcccaaa ataggtacta ttgagtcggg tgaattagag aatagacaga
   142501 cgagacgtct gttggcattc cagccttcct tctcctttca tttcagggcc tatcccaaag
   142561 agaatccagt acctcttggt cgtgaatatc tgaataggac gaaccggcct ccgtggatat
   142621 ctttgcttca gaacaaaaca attagaatta ggctcggtca actggaatgt gtattatcca
   142681 tataggagat cttccaattg agaagatcca tcgacctgag acgaagaaaa aggtctacct
   142741 actattttat ttagttattc agttaaacca atgattcatt attggagcag atagcaacaa
   142801 ctatttcatc ggacatgcgt atttttgatt ttccgatgga ttgacatggt ttcattaatg
   142861 gaaattgttt gatgtaatga gtaaataggc tctttcgccg ttcaagaatt cttgtttagg
   142921 cagttcatat catccataca tagtgttttg atctaagatt tcaattcttc catctttctg
   142981 cagtaacata ttgttccatg gagctaagat ccaaaatatg gaataaacaa gtatttccac
   143041 gactctacca cctggccaat tctgttccac ttaatccctt tttcatggcc acatatcttt
   143101 attttatggc taaggaatgg gaaatctttc tcctgttaca tgaatcaaat gtttcatttc
   143161 atctgggaaa agccatctct ttctcaacaa tgtctttgtc atttgatcca ataacgttcc
   143221 gttagatagg aacagatttg ataaatactg ataactctca gatagagtat tagaatggaa
   143281 agatccatta gataatgaac tattggttct aagccatctg tggcgatgaa tcaacaattc
   143341 gaagtgcttt tcttgcgtat tcttgatgaa ccagcgttta tacatagatg taggaggatt
   143401 tgtttgggaa gtaataagcc cctttaacat ctcttcatct gcaaagaatt ctcgacggga
   143461 aaacacagag acaaaggact gatctttgaa taggaaaaag aatggatccg caggatccca
   143521 aatgaattgg cttattcgaa aaaagccttg ttctttggaa aatctatctc gtgtctggta
   143581 ctgcatggtt ccactctgca agaactctga atcattctct tgaagctcat cctctttatg
   143641 ataaatgatc cgcttgcccc gaaatgaccc ggcccaataa ggaaatccca attcagtggg
   143701 cctttcgata caatcaaata tattgccata agggcgccat attcgaggag cccaaactat
   143761 gtgattgaat aaatcctcct ccatctgttg tgagtcgaag gctccttccc cttcttcaaa
   143821 ctccgattcg tatttttcat atagaaatct ctgatcaacg atagaacaag atccattttg
   143881 catcatatct aactgattcc ttggttcgga ccgaagaagt agtgtcactc gattattatc
   143941 aaactggctg caatcttttt ctgtccgtga ggatcccgcc aaagcgcctt ctacttctaa
   144001 taggccatga actagatcag aatcattctc aacgaagcca taagaagtga tccaattttt
   144061 ttcattgggt ccggatgaag accaaagatc ttgagcgacc gatccggcag aacaactcaa
   144121 aagataaaga agtatcgtta atttcttcat gctcgttcca agttcgaagt accatttgta
   144181 caaataagaa tccccttcct tacatgattt cttcttcata tagatagata taggatctat
   144241 ggggcaatta cttagaagta cattttgtgc aacagtcctt cctatctgat agaaaaggat
   144301 ctcatgatcc tgaaccgatc ttacctggga tcgcaaatcc caagtttgtc tatgaagagc
   144361 tgatctaatt gtattagttt ctataattga tttcttctgt gtaatactaa ttgataggac
   144421 ctcattgata agtgctacaa gatctcgtgc attgaaaccc atggttatgg acccgaatcc
   144481 gttagtatgg aacattttct tttccaagtg aaatcctcta gtataggaaa gaatgaaaaa
   144541 gtgctttcgt tgttgtggaa taagaagcct tcgtatctta atacatgtat ttaatttatt
   144601 cggagctatt agagcgggat ccactttttg gggaatatga gtcgaagcaa taacaagaat
   144661 atttctagtg gaacatcttt cacaatccct ggagagatag ttctctaata gaccgaggga
   144721 taagtaattc gactcattca catacagatc atgaatgttt ggaatccata ttatgcaagg
   144781 agacattgct tttgctaatt cgaattgaag ggtgatatca aatcggtcta tttttggcgt
   144841 catatccata atagttagca cattcgtcat agttagcagc tccatatcaa ggtcatcatc
   144901 aatatcgtca ctatcatcaa tatcgatatt gtcactatca tcaaaatcga tatcgtcact
   144961 atcatcaaaa tcgatatcgt caataggata acctttagac ttatcataca ggaacttgtt
   145021 tggaaatacc gtaatgaaag gaacatagga gtttgtcgct aggtatttga ccaaatagga
   145081 tcgtccagtt cctatagaac ctatcactaa aataccccta gaaggggata gggctaagcg
   145141 gagcgaaaag ggttttccgt gagatgggaa attaaaacta ttagccccac acgaggtttg
   145201 tgaataagtg attgtctgat aatgagcaag gaatatctgt ctttctgcta aacaggatct
   145261 attgaactca taattcatta gatacttttt atgaatgtca actaagtatc gtaagtaaat
   145321 tgatcccggt tgttcaatca tttgataacc agagtcattc tttgataaat gatcactatg
   145381 agtcagactc aatagaattt gatcaatcct tttttctgtc gttaaggtgg agaactgaac
   145441 caagaattct ctttcttcat catcaatcga atcattgttc gcgacccagg attctattct
   145501 atcatcaatc caatcatcgt tcgcgttctt tctttttctt atcaatgaat agatctcttt
   145561 acttgtacga cttagatgta tcgtatttct cgaaaaagtg attcgattga tgggatttgg
   145621 tatgatactt atgagatcaa tgaggttgat attcaaatat ttcttcttag aacgtattga
   145681 tttgacccca taagcggaac cccgtatttc ttccagagca actagaaaga gattctttaa
   145741 ccagaaagaa ttcagttcag atgtaggata cctatccaga agttttcgca actgaatcat
   145801 gtatgatgga atcatcaaag acttgatctt ttctaactct gtctgtaact cactagaggc
   145861 tcgggaaacg aagagaagat gtatacgaac gagatatcca gcaacaagaa gaaggaaaag
   145921 gattgaatag aggaactccc gagcattttt tgatgtccat atcaatggaa tgggtgactc
   145981 attatttcga tgaatcattt cttcggacag aagaagattc tgtaaacact tactcgaaat
   146041 ctcacttatc agagtccatt gtggaagaat cttctgatca attggccatg gtatatctga
   146101 tccatgcata atatcatgaa aaagggatac aaatttttga ctactactta gtatcggcaa
   146161 tgggtctgaa aaagtatcta aaagggtgaa atttagatat ttgcaccctg tcgaagtaag
   146221 gaaccatggc atatatgttt ggaacagatt ccattttgag agatttgaaa aagcactatc
   146281 tcgttgaaag gttctataca tctgcccttt ctcaacgcat ttctttagac aaagactccg
   146341 ttttttcctc tttccagatg gtaaatattt ctcagaatat ggagtgtgaa tcaaactcat
   146401 atttgaattg aaactgagat actgatacaa gttcttccct tctgaatcag atagattcat
   146461 atctgaaaga ggctgacaat aagttctttc aaaattgacc atttgttcct ctcttagagg
   146521 tgttgcagaa atgtctgcga tcgagtaaat agctctacga acgaatggat cggatcgaat
   146581 tggaaaatgg aaatatttgt acaagttata cgtttcgtca ccactttgtg tttgtggaaa
   146641 atcgttaggt atgaatatgt cagataccag tgactcaatt ggtgaaatag tctctctctc
   146701 caaaaaaata tgtttttttt taccgacgca caaagaaaat attttgttgc gaatgaacaa
   146761 gatattgata aattgtccat atgtaagatc ataattattg atacgggtct tttccacata
   146821 aaaagggaat cttttgttac aatagaacca gaagtgatgt ggatcattca agaatcgaag
   146881 tcgatttgct ttataaaaag aagatatcaa tgaacttcta tgaaatggtt tcacgggatt
   146941 cagccaattg tctcgatcgt gggatatcat tgagaaatag gaatccgtgt tatcaaagga
   147001 tttcctgcga ttatttctag tatggaatga gtcaatcatc cactttggta tctttttgaa
   147061 caaaaatggt aatatcgttt ctccattgat caagaatttc ggtctttggg aagtatcatg
   147121 atcatctaat aagaagggtt tcaatttatt caaatgaacg atttgaacat ctattgattc
   147181 taacaactga ttgcagagtt gatcattcgg acctttcaat tcatagatgt ggatctcgga
   147241 cctatgaatg ggaatattcc cgatactcac aaagaaaagg ggaagtgact tggacaaaaa
   147301 gggaagtgac ttggacaaaa agaaacgaag tgacttaaac aaatcttgtt tgtcgatagc
   147361 ctcggaccaa tcaatcgaat attgattaat acgtaatcga tcgaacacta cttgaaaatg
   147421 gttcttctgg tcagaaatga aatgttcctg gaaattcttg ctcccattgg accatttgta
   147481 tctgtatgca tcaggatccc gattcatgga tctctcggtt cgagaaataa gaggatcaaa
   147541 ccatttcttc tgactctttt tcaaattcga taaatattgg ttgatcatat atttcattat
   147601 agttatatga ttcagagtat catttcctat ttgatccctt tgaatttcat attcgaagtt
   147661 gcgatcggat ctattcatta aaaagaatcg attcgataca cttcttatgt acccataggt
   147721 gttatattgg atttgcatca gattttggat caatctatat tgattgactg cctccattat
   147781 gttgttgcta gcaaataccg ccgtttttat ttttggatct tccaaataat tcccgcagta
   147841 gatccggacc aatttttttc tgatccttcg ataaaaagat tcattctctt cataaaaaag
   147901 aggaggtaga atcaataaag atttcttttt cgattcatct ctggagttga ataccttatt
   147961 caagaatttt ttttgatcta acccgtagga atcaatagaa aaggcaaatc tcctatgata
   148021 caccagatcc ggcccggtta ttgatagagt gaatagatct gccatttctt gaaatctctc
   148081 ttctgattca aaatcatggt gtaacgtgta tccccccttg ttccggccat ggaatagatg
   148141 aaataaataa aaaaatggat ttttgttcaa gaatgaaatc ttattggaac tgtccatatc
   148201 cggtgcatcc ttcggaacca tatcagatcc cggatctgat gaaataggat gaattgagac
   148261 ggtattttgt aaatacgtaa ttatcttgaa tatatcaacc atttctttat tttccgatcg
   148321 cctggaaaga acaaaagaaa catcctgttt tttcttcaaa aatttctgat ctctagtgga
   148381 cctctcagta ggattcgaac ccatatgaag ttctgaccat ctgtcagaga aaaaagaacg
   148441 aattgatctt gtaggattcc caagaaattc ttcgatttct tccggaagca gatgattatt
   148501 catctgcttc tcacgttccg cgaatagccg ggacattgag gaagatccaa aaaggcattt
   148561 cgggaatcga tctgattcta tctctgttcc ttccgtttga agaaaggaag gatcccaaag
   148621 aatcgatctt tctttttgaa tatttgacaa tgcattccgt accttgctaa aaaaccgatc
   148681 cttgtttacc aaccacacat tgtctaacca aatcaaattc tctctcgata cgttcctcaa
   148741 aaaatccgat tcgtgctgat tctttcccca actaacgaag agatcttggt ggaattgcca
   148801 catatgaaat tgagcacaat tttgcaaaga aatatcccac ttgtttctcg agaagagatg
   148861 ggaaacatgc tcaatataat ttgattgaat agttgcctca gctccttgtt gtttgaagaa
   148921 ccccccccct tcaattggtc ttttttcacg aaaagcagac atgagataac aaatcaagtc
   148981 tttccctaag acttcgaata gctgtcccga attcaagttg agtatgtttc gcttcttcct
   149041 cggagaaaga cgatcaaaca attcccaatc atggtccttg cggatcatat catccgtata
   149101 ggataaaaaa agaaactcca gatatttgct atctttctct ttgaatgaga tctcaattcc
   149161 aactacggtt ttattagata ccttacaact agaatccctc ttttttccga tccggttcct
   149221 ccaccaccgc gaaccccggt tagattcagg catgatacac tttttattta ttgggagaac
   149281 ccaagtactc tcttgcgaat ccatgaaaca actctcagaa atattttttc cttttggaag
   149341 atacaggggc gaaacaatca acctattgat attgcaagac caaaaagatt cttccaatgt
   149401 ctcatttctg ggtccaatgg aattcatagg tataggaaga agccccatca aatagagatt
   149461 ttttctttcg acaatctttc gattgttaat acgagatata aggaccgcta ctacaagcag
   149521 tattatacct ttgatcgtga aatatcgatt gcttcttgaa ccctgtgaat cacgtgaaag
   149581 taggatactc caaattcggg ggtcaaagag tttcataaaa cgttcttggt ggaaaagaat
   149641 gtgagtgaaa gatcccactg aatcgaattt ggtccatgaa tctaagaaat agtgagaatt
   149701 cttgatctct ctcaatatct ctctcaattc gaagatccag gatttgaatt gatgtcctct
   149761 cattgattcc tcctaaagat ttcatttcaa ttggaatttg gttatttacg atgtacgatg
   149821 atccctgtta agcatccatg gctgaatggt taaagcgccc aactcataat tggcaaattc
   149881 gtaggttcaa ttcctgctgg atgcacgcca atgggaacgt tcaataagtc tattagaatt
   149941 ggctctgtat caatggaatc tcatcatcca tacataccga attggtatgg tatattcata
   150001 ccataacata tgaacagtaa gaactagaat tcttattgat actggaactc atagggaaga
   150061 aaatggattt atggatggaa tcaaatatgc agtatttaca gaaaaaagta ttcggttatt
   150121 ggggaacaat caatatactt ctaatgtcga atcaggatca actaggacag aaataaagca
   150181 ttgggtcgaa ctcttctttg gcgtcaaggt aatagctata aatagtcatc gagtcccggg
   150241 aaagggtaga agaatgggac ctattatggg acatacaatg cattacaaac gtatgatcat
   150301 tacgcttcaa ccaggttatt ctattccacc tcttatagag aaaagaactt aaagcaaaat
   150361 acttaataac acggcgatac atttatacaa aacttctacc ccgagcacac gcaatggagc
   150421 catagacagt caagtaaaat ccaatccacg aaataatttg atccatggac agcgtcgttg
   150481 tagtaaaggt cgtaatgcca gaggaatcat taccgcaggg catagagggg gaggtcataa
   150541 gcgtctatac cgtaaaatag attttcgacg gaatgataaa gacatatctg gtagaatcgt
   150601 aaccatagaa tacgacccta atcgaaatgc acacatttgt ctcatacact atggggatgg
   150661 tgagaagaga tatattttac atcccagagg ggctataatt ggagatacca ttgtttctgg
   150721 tacagaagtt cctatatcaa tgggaaatgc cctacctttg agtgcggttt gaactattga
   150781 tttacgtaat tggaagtaac caattaggtt tacgacgaaa cctataaatc gatcactgat
   150841 ccaatttgag tacctctacg ggagaaacct cagcagaaaa ctgttgagta acggcagcaa
   150901 gtgattgagt tcagtagttc ctcatagaaa attattgact ctagagatat ggtaatatgg
   150961 agaagacaaa aaacaaattg tttgaagcac gcacagaacc ggagagcgcc ccttgtttca
   151021 aagagaggag gccgggttat tcacatttaa tttgatggtc agaggcgaat taaaagctaa
   151081 gcagtggtaa ttataaagat cccccgggga aaaatagaga tgtctcctac gttacccgta
   151141 atatgtggaa tggaagtatt gacgtaattt catagagtca ttcggtctga atgctacatg
   151201 aggaacataa gccagatgac ggaacgggga gacctaggat gtagaagatc ataacatgag
   151261 tgattcggca gatttggatt cctatatatc cactcatgtg atacttcatc atacgattca
   151321 tataagatcc atctgtctag atatcatcat atacatctag aaagccgtat gctttggaag
   151381 aagcttgtac agtttgggaa ggggttttta ttgataaaaa agaagaatct acttcaaccg
   151441 atatgccctt aggcacggcc atacataaca tagaaatcac acttggaaag ggtggacaat
   151501 tagctagagc ggcaggtgct gtagcgaaac tgattgcaaa agagggtaaa tcggccacat
   151561 taagattacc atctggggag gtccgtttga tatccaaaaa ctgcttagca acagtcggac
   151621 aagtgggtaa tgttggggtg aaccaaaaaa gtttgggtag agccggatct aagcgttggc
   151681 taggtaagcg tcctgtagta agaggagtag ttatgaaccc tgtagaccat ccccatgggg
   151741 gcggtgaagg gagagctccg attggtagaa aaaaacccac aactccttgg ggttatcctg
   151801 cgcttggaag aagaagtagg aaaaggaaaa aatatagtga tagttttatt cttcgtcgcc
   151861 gtaaataaat aagaatatag aaaactgaat ttttagaatt tgaaataatg tgatgggcga
   151921 acgacgggaa ttgaacccgc gcgtggtgga ttcacaatcc actgccttga tccacttggc
   151981 tacatccgcc ccttatctag ctaaaggatt ttagcttttt tatttttcca ttcatcatta
   152041 ttgtatttat tcttaccttc atac
//
