# Supplementary material for: Phylogenetic analysis of Fritillaria cirrhosa D. Don and its closely related species based on complete chloroplast genomes
Source: PeerJ. 2019 Aug 21;7:e7480. doi: 10.7717/peerj.7480 (PMC6708372; doi:10.7717/peerj.7480)
Supplement: Supplemental Information 1 — DNA sequences for the nine chloroplast whole genomes of Fritillaria spp. in this study (MH244906 –MH244913). [file peerj-07-7480-s002.zip › GZDQ15-1_MH244913.gb]

LOCUS       GZDQ15-1              151991 bp    DNA     circular UNA 07-APR-2019
DEFINITION  Fritillaria dajinensis chloroplast, complete genome.
ACCESSION   GZDQ15-1
KEYWORDS    .
SOURCE      Fritillaria dajinensis (chloroplast Fritillaria dajinensis)
  ORGANISM  Fritillaria dajinensis
            Eukaryota; Viridiplantae; Streptophyta; Embryophyta; Tracheophyta;
            Spermatophyta; Magnoliophyta; Liliopsida; Liliales; Liliaceae;
            Fritillaria.
FEATURES             Location/Qualifiers
     source          1..151991
                     /organism="Fritillaria dajinensis"
                     /organelle="plastid:chloroplast"
                     /mol_type="genomic DNA"
                     /db_xref="taxon:108544"
     CDS             complement(79..1140)
                     /gene="psbA"
                     /locus_tag="fricic_p001"
                     /codon_start=1
                     /transl_table=11
                     /product="photosystem II protein D1"
                     /protein_id="AHH29791.1"
     gene            complement(79..1140)
                     /gene="psbA"
                     /locus_tag="fricic_p001"
     tRNA            join(complement(3960..3996),complement(1364..1398))
                     /gene="trnK-UUU"
                     /locus_tag="fricic_t001"
                     /product="tRNA-Lys"
     exon            complement(1364..1398)
                     /gene="trnK-UUU"
                     /locus_tag="fricic_t001"
                     /number=2
     gene            complement(1364..3996)
                     /gene="trnK-UUU"
                     /locus_tag="fricic_t001"
     CDS             complement(1706..3244)
                     /gene="matK"
                     /locus_tag="fricic_p002"
                     /codon_start=1
                     /transl_table=11
                     /product="maturase K"
                     /protein_id="AHH29792.1"
     gene            complement(1706..3244)
                     /gene="matK"
                     /locus_tag="fricic_p002"
     exon            complement(3960..3996)
                     /gene="trnK-UUU"
                     /locus_tag="fricic_t001"
                     /number=1
     exon            complement(4723..4932)
                     /gene="rps16"
                     /locus_tag="fricic_p003"
                     /number=2
     CDS             join(complement(5814..5852),complement(4723..4932))
                     /gene="rps16"
                     /locus_tag="fricic_p003"
                     /codon_start=1
                     /transl_table=11
                     /product="ribosomal protein S16"
                     /protein_id="AHH29793.1"
     gene            complement(4723..5852)
                     /gene="rps16"
                     /locus_tag="fricic_p003"
     exon            complement(5814..5852)
                     /gene="rps16"
                     /locus_tag="fricic_p003"
                     /number=1
     tRNA            complement(6125..6196)
                     /gene="trnQ-UUG"
                     /locus_tag="fricic_t002"
                     /product="tRNA-Gln"
     gene            complement(6125..6196)
                     /gene="trnQ-UUG"
                     /locus_tag="fricic_t002"
     CDS             6529..6720
                     /gene="psbK"
                     /locus_tag="fricic_p004"
                     /codon_start=1
                     /transl_table=11
                     /product="photosystem II protein K"
                     /protein_id="AHH29794.1"
     gene            6529..6720
                     /gene="psbK"
                     /locus_tag="fricic_p004"
     CDS             6857..6967
                     /gene="psbI"
                     /locus_tag="fricic_p005"
                     /codon_start=1
                     /transl_table=11
                     /product="photosystem II protein I"
                     /protein_id="AHH29795.1"
     gene            6857..6967
                     /gene="psbI"
                     /locus_tag="fricic_p005"
     tRNA            complement(7054..7143)
                     /gene="trnS-GCU"
                     /locus_tag="fricic_t003"
                     /product="tRNA-Ser"
     gene            complement(7054..7143)
                     /gene="trnS-GCU"
                     /locus_tag="fricic_t003"
     tRNA            join(7862..7884,8571..8618)
                     /gene="trnG-GCC"
                     /locus_tag="fricic_t004"
                     /product="tRNA-Gly"
     exon            7862..7884
                     /gene="trnG-GCC"
                     /locus_tag="fricic_t004"
                     /number=1
     gene            7862..8618
                     /gene="trnG-GCC"
                     /locus_tag="fricic_t004"
     exon            8571..8618
                     /gene="trnG-GCC"
                     /locus_tag="fricic_t004"
                     /number=2
     tRNA            8766..8837
                     /gene="trnR-UCU"
                     /locus_tag="fricic_t005"
                     /product="tRNA-Arg"
     gene            8766..8837
                     /gene="trnR-UCU"
                     /locus_tag="fricic_t005"
     CDS             complement(8959..10482)
                     /gene="atpA"
                     /locus_tag="fricic_p006"
                     /codon_start=1
                     /transl_table=11
                     /product="ATP synthase CF1 alpha subunit"
                     /protein_id="AHH29796.1"
     gene            complement(8959..10482)
                     /gene="atpA"
                     /locus_tag="fricic_p006"
     exon            complement(10562..10972)
                     /gene="atpF"
                     /locus_tag="fricic_p007"
                     /number=2
     CDS             join(complement(11754..11897),complement(10562..10972))
                     /gene="atpF"
                     /locus_tag="fricic_p007"
                     /codon_start=1
                     /transl_table=11
                     /product="ATP synthase CF0 subunit I"
                     /protein_id="AHH29797.1"
     gene            complement(10562..11897)
                     /gene="atpF"
                     /locus_tag="fricic_p007"
     exon            complement(11754..11897)
                     /gene="atpF"
                     /locus_tag="fricic_p007"
                     /number=1
     CDS             complement(12400..12645)
                     /gene="atpH"
                     /locus_tag="fricic_p008"
                     /codon_start=1
                     /transl_table=11
                     /product="ATP synthase CF0 subunit III"
                     /protein_id="AHH29798.1"
     gene            complement(12400..12645)
                     /gene="atpH"
                     /locus_tag="fricic_p008"
     CDS             complement(13524..14267)
                     /gene="atpI"
                     /locus_tag="fricic_p009"
                     /codon_start=1
                     /transl_table=11
                     /product="ATP synthase CF0 subunit IV"
                     /protein_id="AHH29799.1"
     gene            complement(13524..14267)
                     /gene="atpI"
                     /locus_tag="fricic_p009"
     CDS             complement(14510..15220)
                     /gene="rps2"
                     /locus_tag="fricic_p010"
                     /codon_start=1
                     /transl_table=11
                     /product="ribosomal protein S2"
                     /protein_id="AHH29800.1"
     gene            complement(14510..15220)
                     /gene="rps2"
                     /locus_tag="fricic_p010"
     CDS             complement(15446..19576)
                     /gene="rpoC2"
                     /locus_tag="fricic_p011"
                     /codon_start=1
                     /transl_table=11
                     /product="RNA polymerase beta' subunit"
                     /protein_id="AHH29801.1"
     gene            complement(15446..19576)
                     /gene="rpoC2"
                     /locus_tag="fricic_p011"
     exon            complement(19745..21376)
                     /gene="rpoC1"
                     /locus_tag="fricic_p012"
                     /number=2
     CDS             join(complement(22145..22576),complement(19745..21367))
                     /gene="rpoC1"
                     /locus_tag="fricic_p012"
                     /codon_start=1
                     /transl_table=11
                     /product="RNA polymerase beta"
                     /protein_id="AHH29802.1"
     gene            complement(19745..22576)
                     /gene="rpoC1"
                     /locus_tag="fricic_p012"
     exon            complement(22130..22576)
                     /gene="rpoC1"
                     /locus_tag="fricic_p012"
                     /number=1
     CDS             complement(22604..25810)
                     /gene="rpoB"
                     /locus_tag="fricic_p013"
                     /codon_start=1
                     /transl_table=11
                     /product="RNA polymerase beta subunit"
                     /protein_id="AHH29803.1"
     gene            complement(22604..25810)
                     /gene="rpoB"
                     /locus_tag="fricic_p013"
     tRNA            26464..26544
                     /gene="trnC-GCA"
                     /locus_tag="fricic_t006"
                     /product="tRNA-Cys"
     gene            26464..26544
                     /gene="trnC-GCA"
                     /locus_tag="fricic_t006"
     CDS             26911..27000
                     /gene="petN"
                     /locus_tag="fricic_p014"
                     /codon_start=1
                     /transl_table=11
                     /product="cytochrome b6/f complex subunit VIII"
                     /protein_id="AHH29804.1"
     gene            26911..27000
                     /gene="petN"
                     /locus_tag="fricic_p014"
     CDS             complement(27177..27281)
                     /gene="psbM"
                     /locus_tag="fricic_p015"
                     /codon_start=1
                     /transl_table=11
                     /product="photosystem II protein M"
                     /protein_id="AHH29805.1"
     gene            complement(27177..27281)
                     /gene="psbM"
                     /locus_tag="fricic_p015"
     tRNA            complement(28296..28369)
                     /gene="trnD-GUC"
                     /locus_tag="fricic_t007"
                     /product="tRNA-Asp"
     gene            complement(28296..28369)
                     /gene="trnD-GUC"
                     /locus_tag="fricic_t007"
     tRNA            complement(28671..28754)
                     /gene="trnY-GUA"
                     /locus_tag="fricic_t008"
                     /product="tRNA-Tyr"
     gene            complement(28671..28754)
                     /gene="trnY-GUA"
                     /locus_tag="fricic_t008"
     tRNA            complement(28814..28886)
                     /gene="trnE-UUC"
                     /locus_tag="fricic_t009"
                     /product="tRNA-Glu"
     gene            complement(28814..28886)
                     /gene="trnE-UUC"
                     /locus_tag="fricic_t009"
     tRNA            29558..29629
                     /gene="trnT-GGU"
                     /locus_tag="fricic_t010"
                     /product="tRNA-Thr"
     gene            29558..29629
                     /gene="trnT-GGU"
                     /locus_tag="fricic_t010"
     CDS             30742..31803
                     /gene="psbD"
                     /locus_tag="fricic_p016"
                     /codon_start=1
                     /transl_table=11
                     /product="photosystem II protein D2"
                     /protein_id="AHH29806.1"
     gene            30742..31803
                     /gene="psbD"
                     /locus_tag="fricic_p016"
     CDS             31751..33166
                     /gene="psbC"
                     /locus_tag="fricic_p017"
                     /codon_start=1
                     /transl_table=11
                     /product="photosystem II CP43 chlorophyll apoprotein"
                     /protein_id="AHH29807.1"
     gene            31751..33166
                     /gene="psbC"
                     /locus_tag="fricic_p017"
     tRNA            complement(33300..33392)
                     /gene="trnS-UGA"
                     /locus_tag="fricic_t011"
                     /product="tRNA-Ser"
     gene            complement(33300..33392)
                     /gene="trnS-UGA"
                     /locus_tag="fricic_t011"
     CDS             33587..33775
                     /gene="psbZ"
                     /locus_tag="fricic_p018"
                     /codon_start=1
                     /transl_table=11
                     /product="photosystem II protein Z"
                     /protein_id="AHH29808.1"
     gene            33587..33775
                     /gene="psbZ"
                     /locus_tag="fricic_p018"
     tRNA            34057..34127
                     /gene="trnG-UCC"
                     /locus_tag="fricic_t012"
                     /product="tRNA-Gly"
     gene            34057..34127
                     /gene="trnG-UCC"
                     /locus_tag="fricic_t012"
     tRNA            complement(34312..34385)
                     /gene="trnfM-CAU"
                     /locus_tag="fricic_t013"
                     /product="tRNA-Met"
     gene            complement(34312..34385)
                     /gene="trnfM-CAU"
                     /locus_tag="fricic_t013"
     CDS             complement(34554..34856)
                     /gene="rps14"
                     /locus_tag="fricic_p019"
                     /codon_start=1
                     /transl_table=11
                     /product="ribosomal protein S14"
                     /protein_id="AHH29809.1"
     gene            complement(34554..34856)
                     /gene="rps14"
                     /locus_tag="fricic_p019"
     CDS             complement(34990..37194)
                     /gene="psaB"
                     /locus_tag="fricic_p020"
                     /codon_start=1
                     /transl_table=11
                     /product="photosystem I P700 apoprotein A2"
                     /protein_id="AHH29810.1"
     gene            complement(34990..37194)
                     /gene="psaB"
                     /locus_tag="fricic_p020"
     CDS             complement(37220..39472)
                     /gene="psaA"
                     /locus_tag="fricic_p021"
                     /codon_start=1
                     /transl_table=11
                     /product="photosystem I P700 apoprotein A1"
                     /protein_id="AHH29811.1"
     gene            complement(37220..39472)
                     /gene="psaA"
                     /locus_tag="fricic_p021"
     exon            complement(40074..40232)
                     /gene="ycf3"
                     /locus_tag="fricic_p022"
                     /number=3
     CDS             join(complement(41911..42036),complement(40942..41169),
                     complement(40074..40232))
                     /gene="ycf3"
                     /locus_tag="fricic_p022"
                     /codon_start=1
                     /transl_table=11
                     /product="hypothetical chloroplast RF34"
                     /protein_id="AHH29812.1"
     gene            complement(40074..42036)
                     /gene="ycf3"
                     /locus_tag="fricic_p022"
     exon            complement(40942..41169)
                     /gene="ycf3"
                     /locus_tag="fricic_p022"
                     /number=2
     exon            complement(41911..42036)
                     /gene="ycf3"
                     /locus_tag="fricic_p022"
                     /number=1
     tRNA            42600..42686
                     /gene="trnS-GGA"
                     /locus_tag="fricic_t014"
                     /product="tRNA-Ser"
     gene            42600..42686
                     /gene="trnS-GGA"
                     /locus_tag="fricic_t014"
     CDS             complement(42956..43561)
                     /gene="rps4"
                     /locus_tag="fricic_p023"
                     /codon_start=1
                     /transl_table=11
                     /product="ribosomal protein S4"
                     /protein_id="AHH29813.1"
     gene            complement(42956..43561)
                     /gene="rps4"
                     /locus_tag="fricic_p023"
     tRNA            complement(43900..43972)
                     /gene="trnT-UGU"
                     /locus_tag="fricic_t015"
                     /product="tRNA-Thr"
     gene            complement(43900..43972)
                     /gene="trnT-UGU"
                     /locus_tag="fricic_t015"
     tRNA            join(44782..44816,45350..45399)
                     /gene="trnL-UAA"
                     /locus_tag="fricic_t016"
                     /product="tRNA-Leu"
     exon            44782..45399
                     /gene="trnL-UAA"
                     /locus_tag="fricic_t016"
                     /number=1
     gene            44782..45399
                     /gene="trnL-UAA"
                     /locus_tag="fricic_t016"
     exon            45350..45399
                     /gene="trnL-UAA"
                     /locus_tag="fricic_t016"
                     /number=2
     tRNA            45577..45649
                     /gene="trnF-GAA"
                     /locus_tag="fricic_t017"
                     /product="tRNA-Phe"
     gene            45577..45649
                     /gene="trnF-GAA"
                     /locus_tag="fricic_t017"
     CDS             complement(46404..46880)
                     /gene="ndhJ"
                     /locus_tag="fricic_p024"
                     /codon_start=1
                     /transl_table=11
                     /product="NADH-plastoquinone oxidoreductase subunit J"
                     /protein_id="AHH29814.1"
     gene            complement(46404..46880)
                     /gene="ndhJ"
                     /locus_tag="fricic_p024"
     CDS             complement(46956..47849)
                     /gene="ndhK"
                     /locus_tag="fricic_p025"
                     /codon_start=1
                     /transl_table=11
                     /product="NADH-plastoquinone oxidoreductase subunit K"
                     /protein_id="AHH29815.1"
     gene            complement(46956..47849)
                     /gene="ndhK"
                     /locus_tag="fricic_p025"
     CDS             complement(47729..48091)
                     /gene="ndhC"
                     /locus_tag="fricic_p026"
                     /codon_start=1
                     /transl_table=11
                     /product="NADH-plastoquinone oxidoreductase subunit 3"
                     /protein_id="AHH29816.1"
     gene            complement(47729..48091)
                     /gene="ndhC"
                     /locus_tag="fricic_p026"
     tRNA            join(complement(49469..49507),complement(48830..48866))
                     /gene="trnV-UAC"
                     /locus_tag="fricic_t018"
                     /product="tRNA-Val"
     exon            complement(48830..48866)
                     /gene="trnV-UAC"
                     /locus_tag="fricic_t018"
                     /number=2
     gene            complement(48830..49507)
                     /gene="trnV-UAC"
                     /locus_tag="fricic_t018"
     exon            complement(49469..49507)
                     /gene="trnV-UAC"
                     /locus_tag="fricic_t018"
                     /number=1
     tRNA            49670..49741
                     /gene="trnM-CAU"
                     /locus_tag="fricic_t019"
                     /product="tRNA-Met"
     gene            49670..49741
                     /gene="trnM-CAU"
                     /locus_tag="fricic_t019"
     CDS             complement(49933..50337)
                     /gene="atpE"
                     /locus_tag="fricic_p027"
                     /codon_start=1
                     /transl_table=11
                     /product="ATP synthase CF1 epsilon subunit"
                     /protein_id="AHH29817.1"
     gene            complement(49933..50337)
                     /gene="atpE"
                     /locus_tag="fricic_p027"
     CDS             complement(50334..51830)
                     /gene="atpB"
                     /locus_tag="fricic_p028"
                     /codon_start=1
                     /transl_table=11
                     /product="ATP synthase CF1 beta subunit"
                     /protein_id="AHH29818.1"
     gene            complement(50334..51830)
                     /gene="atpB"
                     /locus_tag="fricic_p028"
     CDS             52448..53890
                     /gene="rbcL"
                     /locus_tag="fricic_p029"
                     /codon_start=1
                     /transl_table=11
                     /product="ribulose-1,5-bisphosphate carboxylase/oxygenase
                     large subunit"
                     /protein_id="AHH29819.1"
     gene            52448..53890
                     /gene="rbcL"
                     /locus_tag="fricic_p029"
     CDS             54605..56068
                     /gene="accD"
                     /locus_tag="fricic_p030"
                     /codon_start=1
                     /transl_table=11
                     /product="acetyl-CoA carboxylase carboxyltransferase beta
                     subunit"
                     /protein_id="AHH29820.1"
     gene            54605..56068
                     /gene="accD"
                     /locus_tag="fricic_p030"
     CDS             56881..56985
                     /gene="psaI"
                     /locus_tag="fricic_p031"
                     /codon_start=1
                     /transl_table=11
                     /product="photosystem I subunit VIII"
                     /protein_id="AHH29821.1"
     gene            56881..56985
                     /gene="psaI"
                     /locus_tag="fricic_p031"
     CDS             57345..57899
                     /gene="ycf4"
                     /locus_tag="fricic_p032"
                     /codon_start=1
                     /transl_table=11
                     /product="photosystem I assembly protein ycf4"
                     /protein_id="AHH29822.1"
     gene            57345..57899
                     /gene="ycf4"
                     /locus_tag="fricic_p032"
     CDS             58628..59320
                     /gene="cemA"
                     /locus_tag="fricic_p033"
                     /codon_start=1
                     /transl_table=11
                     /product="chloroplast envelope membrane protein"
                     /protein_id="AHH29823.1"
     gene            58628..59320
                     /gene="cemA"
                     /locus_tag="fricic_p033"
     CDS             59558..60520
                     /gene="petA"
                     /locus_tag="fricic_p034"
                     /codon_start=1
                     /transl_table=11
                     /product="component of cytochrome b6/f complex"
                     /protein_id="AHH29824.1"
     gene            59558..60520
                     /gene="petA"
                     /locus_tag="fricic_p034"
     CDS             complement(61325..61447)
                     /gene="psbJ"
                     /locus_tag="fricic_p035"
                     /codon_start=1
                     /transl_table=11
                     /product="photosystem II protein J"
                     /protein_id="AHH29825.1"
     gene            complement(61325..61447)
                     /gene="psbJ"
                     /locus_tag="fricic_p035"
     CDS             complement(61573..61689)
                     /gene="psbL"
                     /locus_tag="fricic_p036"
                     /codon_start=1
                     /transl_table=11
                     /product="photosystem II protein L"
                     /protein_id="AHH29826.1"
     gene            complement(61573..61689)
                     /gene="psbL"
                     /locus_tag="fricic_p036"
     CDS             complement(61712..61831)
                     /gene="psbF"
                     /locus_tag="fricic_p037"
                     /codon_start=1
                     /transl_table=11
                     /product="photosystem II cytochrome b559 beta subunit"
                     /protein_id="AHH29827.1"
     gene            complement(61712..61831)
                     /gene="psbF"
                     /locus_tag="fricic_p037"
     CDS             complement(61847..62098)
                     /gene="psbE"
                     /locus_tag="fricic_p038"
                     /codon_start=1
                     /transl_table=11
                     /product="photosystem II protein V"
                     /protein_id="AHH29828.1"
     gene            complement(61847..62098)
                     /gene="psbE"
                     /locus_tag="fricic_p038"
     CDS             63264..63359
                     /gene="petL"
                     /locus_tag="fricic_p039"
                     /codon_start=1
                     /transl_table=11
                     /product="cytochrome b6/f complex subunit VI"
                     /protein_id="AHH29829.1"
     gene            63264..63359
                     /gene="petL"
                     /locus_tag="fricic_p039"
     CDS             63536..63649
                     /gene="petG"
                     /locus_tag="fricic_p040"
                     /codon_start=1
                     /transl_table=11
                     /product="cytochrome b6/f complex subunit V"
                     /protein_id="AHH29830.1"
     gene            63536..63649
                     /gene="petG"
                     /locus_tag="fricic_p040"
     tRNA            complement(63752..63825)
                     /gene="trnW-CCA"
                     /locus_tag="fricic_t020"
                     /product="tRNA-Trp"
     gene            complement(63752..63825)
                     /gene="trnW-CCA"
                     /locus_tag="fricic_t020"
     tRNA            complement(63999..64072)
                     /gene="trnP-UGG"
                     /locus_tag="fricic_t021"
                     /product="tRNA-Pro"
     gene            complement(63999..64072)
                     /gene="trnP-UGG"
                     /locus_tag="fricic_t021"
     CDS             64413..64541
                     /gene="psaJ"
                     /locus_tag="fricic_p041"
                     /codon_start=1
                     /transl_table=11
                     /product="photosystem I subunit IX"
                     /protein_id="AHH29831.1"
     gene            64413..64541
                     /gene="psaJ"
                     /locus_tag="fricic_p041"
     CDS             65041..65244
                     /gene="rpl33"
                     /locus_tag="fricic_p042"
                     /codon_start=1
                     /transl_table=11
                     /product="ribosomal protein L33"
                     /protein_id="AHH29832.1"
     gene            65041..65244
                     /gene="rpl33"
                     /locus_tag="fricic_p042"
     CDS             65428..65733
                     /gene="rps18"
                     /locus_tag="fricic_p043"
                     /codon_start=1
                     /transl_table=11
                     /product="ribosomal protein S18"
                     /protein_id="AHH29833.1"
     gene            65428..65733
                     /gene="rps18"
                     /locus_tag="fricic_p043"
     CDS             complement(66009..66362)
                     /gene="rpl20"
                     /locus_tag="fricic_p044"
                     /codon_start=1
                     /transl_table=11
                     /product="ribosomal protein L20"
                     /protein_id="AHH29834.1"
     gene            complement(66009..66362)
                     /gene="rpl20"
                     /locus_tag="fricic_p044"
     CDS             join(complement(67135..67248),137452..137683,
                     138225..138250)
                     /gene="rps12"
                     /locus_tag="fricic_p082"
                     /trans_splicing
                     /codon_start=1
                     /transl_table=11
                     /product="ribosomal protein S12"
                     /protein_id="AHH29835.1"
     CDS             join(complement(67135..67248),complement(96032..96263),
                     complement(95465..95490))
                     /gene="rps12"
                     /locus_tag="fricic_p045"
                     /trans_splicing
                     /codon_start=1
                     /transl_table=11
                     /product="ribosomal protein S12"
                     /protein_id="AHH29790.1"
     gene            join(complement(67135..67248),137452..138250)
                     /gene="rps12"
                     /locus_tag="fricic_p082"
                     /trans_splicing
     gene            join(complement(67135..67248),complement(95465..96263))
                     /gene="rps12"
                     /locus_tag="fricic_p045"
                     /trans_splicing
     exon            complement(67402..67653)
                     /gene="clpP"
                     /locus_tag="fricic_p046"
                     /number=3
     CDS             join(complement(69307..69375),complement(68240..68530),
                     complement(67402..67653))
                     /gene="clpP"
                     /locus_tag="fricic_p046"
                     /codon_start=1
                     /transl_table=11
                     /product="clp protease proteolytic subunit"
                     /protein_id="AHH29836.1"
     gene            complement(67402..69375)
                     /gene="clpP"
                     /locus_tag="fricic_p046"
     exon            complement(68240..68530)
                     /gene="clpP"
                     /locus_tag="fricic_p046"
                     /number=2
     exon            complement(69307..69375)
                     /gene="clpP"
                     /locus_tag="fricic_p046"
                     /number=1
     CDS             69838..71364
                     /gene="psbB"
                     /locus_tag="fricic_p047"
                     /codon_start=1
                     /transl_table=11
                     /product="PSII 47 kDa protein"
                     /protein_id="AHH29837.1"
     gene            69838..71364
                     /gene="psbB"
                     /locus_tag="fricic_p047"
     CDS             71551..71652
                     /gene="psbT"
                     /locus_tag="fricic_p048"
                     /codon_start=1
                     /transl_table=11
                     /product="photosystem II protein T"
                     /protein_id="AHH29838.1"
     gene            71551..71652
                     /gene="psbT"
                     /locus_tag="fricic_p048"
     CDS             complement(71711..71842)
                     /gene="psbN"
                     /locus_tag="fricic_p049"
                     /codon_start=1
                     /transl_table=11
                     /product="photosystem II protein N"
                     /protein_id="AHH29839.1"
     gene            complement(71711..71842)
                     /gene="psbN"
                     /locus_tag="fricic_p049"
     CDS             71954..72175
                     /gene="psbH"
                     /locus_tag="fricic_p050"
                     /codon_start=1
                     /transl_table=11
                     /product="photosystem II phosphoprotein"
                     /protein_id="AHH29840.1"
     gene            71954..72175
                     /gene="psbH"
                     /locus_tag="fricic_p050"
     exon            72301..72306
                     /gene="petB"
                     /locus_tag="fricic_p051"
                     /number=1
     CDS             join(72301..72306,73128..73769)
                     /gene="petB"
                     /locus_tag="fricic_p051"
                     /codon_start=1
                     /transl_table=11
                     /product="cytochrome b6"
                     /protein_id="AHH29841.1"
     gene            72301..73769
                     /gene="petB"
                     /locus_tag="fricic_p051"
     exon            73128..73769
                     /gene="petB"
                     /locus_tag="fricic_p051"
                     /number=2
     exon            73975..73980
                     /gene="petD"
                     /locus_tag="fricic_p052"
                     /number=1
     CDS             join(73975..73980,74740..75231)
                     /gene="petD"
                     /locus_tag="fricic_p052"
                     /codon_start=1
                     /transl_table=11
                     /product="cytochrome b6/f complex subunit IV"
                     /protein_id="AHH29842.1"
     gene            73975..75231
                     /gene="petD"
                     /locus_tag="fricic_p052"
     exon            74740..75231
                     /gene="petD"
                     /locus_tag="fricic_p052"
                     /number=2
     CDS             complement(75429..76427)
                     /gene="rpoA"
                     /codon_start=1
                     /transl_table=11
                     /product="RNA polymerase alpha subunit"
                     /protein_id="AHH29843.1"
     gene            complement(75429..76427)
                     /gene="rpoA"
     CDS             complement(76497..76913)
                     /gene="rps11"
                     /locus_tag="fricic_p054"
                     /codon_start=1
                     /transl_table=11
                     /product="ribosomal protein S11"
                     /protein_id="AHH29844.1"
     gene            complement(76497..76913)
                     /gene="rps11"
                     /locus_tag="fricic_p054"
     CDS             complement(77046..77159)
                     /gene="rpl36"
                     /locus_tag="fricic_p055"
                     /codon_start=1
                     /transl_table=11
                     /product="ribosomal protein L36"
                     /protein_id="AHH29845.1"
     gene            complement(77046..77159)
                     /gene="rpl36"
                     /locus_tag="fricic_p055"
     gene            complement(77264..77497)
                     /gene="infA"
                     /locus_tag="fricic_p056"
                     /pseudogene="unprocessed"
     CDS             complement(77619..78017)
                     /gene="rps8"
                     /locus_tag="fricic_p057"
                     /codon_start=1
                     /transl_table=11
                     /product="ribosomal protein S8"
                     /protein_id="AHH29846.1"
     gene            complement(77619..78017)
                     /gene="rps8"
                     /locus_tag="fricic_p057"
     CDS             complement(78217..78585)
                     /gene="rpl14"
                     /locus_tag="fricic_p058"
                     /codon_start=1
                     /transl_table=11
                     /product="ribosomal protein L14"
                     /protein_id="AHH29847.1"
     gene            complement(78217..78585)
                     /gene="rpl14"
                     /locus_tag="fricic_p058"
     exon            complement(78714..79121)
                     /gene="rpl16"
                     /locus_tag="fricic_p059"
                     /number=2
     CDS             join(complement(80112..80120),complement(78714..79121))
                     /gene="rpl16"
                     /locus_tag="fricic_p059"
                     /codon_start=1
                     /transl_table=11
                     /product="ribosomal protein L16"
                     /protein_id="AHH29848.1"
     gene            complement(78714..80120)
                     /gene="rpl16"
                     /locus_tag="fricic_p059"
     exon            complement(80112..80120)
                     /gene="rpl16"
                     /locus_tag="fricic_p059"
                     /number=1
     CDS             complement(80250..80906)
                     /gene="rps3"
                     /locus_tag="fricic_p060"
                     /codon_start=1
                     /transl_table=11
                     /product="ribosomal protein S3"
                     /protein_id="AHH29849.1"
     gene            complement(80250..80906)
                     /gene="rps3"
                     /locus_tag="fricic_p060"
     CDS             complement(80962..81318)
                     /gene="rpl22"
                     /locus_tag="fricic_p061"
                     /codon_start=1
                     /transl_table=11
                     /product="ribosomal protein L22"
                     /protein_id="AHH29850.1"
     gene            complement(80962..81318)
                     /gene="rpl22"
                     /locus_tag="fricic_p061"
     CDS             complement(81473..81757)
                     /gene="rps19"
                     /locus_tag="fricic_p062"
                     /codon_start=1
                     /transl_table=11
                     /product="ribosomal protein S19"
                     /protein_id="AHH29851.1"
     gene            complement(81473..81757)
                     /gene="rps19"
                     /locus_tag="fricic_p062"
     repeat_region   81724..108087
     tRNA            81893..81967
                     /gene="trnH-GUG"
                     /locus_tag="fricic_t022"
                     /product="tRNA-His"
     gene            81893..81967
                     /gene="trnH-GUG"
                     /locus_tag="fricic_t022"
     exon            complement(82015..82446)
                     /gene="rpl2"
                     /locus_tag="fricic_p063"
                     /number=2
     CDS             join(complement(83119..83505),complement(82015..82446))
                     /gene="rpl2"
                     /locus_tag="fricic_p063"
                     /codon_start=1
                     /transl_table=11
                     /product="ribosomal protein L2"
                     /protein_id="AHH29852.1"
     gene            complement(82015..83505)
                     /gene="rpl2"
                     /locus_tag="fricic_p063"
     exon            complement(83119..83505)
                     /gene="rpl2"
                     /locus_tag="fricic_p063"
                     /number=1
     CDS             complement(83530..83811)
                     /gene="rpl23"
                     /locus_tag="fricic_p064"
                     /codon_start=1
                     /transl_table=11
                     /product="ribosomal protein L23"
                     /protein_id="AHH29853.1"
     gene            complement(83530..83811)
                     /gene="rpl23"
                     /locus_tag="fricic_p064"
     tRNA            complement(83977..84050)
                     /gene="trnI-CAU"
                     /locus_tag="fricic_t023"
                     /product="tRNA-Ile"
     gene            complement(83977..84050)
                     /gene="trnI-CAU"
                     /locus_tag="fricic_t023"
     CDS             84119..90772
                     /gene="ycf2"
                     /locus_tag="fricic_p065"
                     /codon_start=1
                     /transl_table=11
                     /product="hypothetical chloroplast RF2"
                     /protein_id="AHH29854.1"
     gene            84119..90772
                     /gene="ycf2"
                     /locus_tag="fricic_p065"
     gene            90893..91123
                     /gene="ycf15"
                     /locus_tag="fricic_p066"
                     /pseudogene="unprocessed"
     tRNA            complement(91820..91900)
                     /gene="trnL-CAA"
                     /locus_tag="fricic_t024"
                     /product="tRNA-Leu"
     gene            complement(91820..91900)
                     /gene="trnL-CAA"
                     /locus_tag="fricic_t024"
     exon            complement(92449..93204)
                     /gene="ndhB"
                     /locus_tag="fricic_p067"
                     /number=2
     CDS             join(complement(93853..94629),complement(92449..93204))
                     /gene="ndhB"
                     /locus_tag="fricic_p067"
                     /codon_start=1
                     /transl_table=11
                     /product="NADH-plastoquinone oxidoreductase subunit 2"
                     /protein_id="AHH29855.1"
     gene            complement(92449..94629)
                     /gene="ndhB"
                     /locus_tag="fricic_p067"
     exon            complement(93853..94629)
                     /gene="ndhB"
                     /locus_tag="fricic_p067"
                     /number=1
     CDS             complement(94939..95406)
                     /gene="rps7"
                     /locus_tag="fricic_p068"
                     /codon_start=1
                     /transl_table=11
                     /product="ribosomal protein S7"
                     /protein_id="AHH29856.1"
     gene            complement(94939..95406)
                     /gene="rps7"
                     /locus_tag="fricic_p068"
     exon            complement(95465..95490)
                     /gene="rps12"
                     /locus_tag="fricic_p045"
                     /number=2
     exon            complement(96032..96263)
                     /gene="rps12"
                     /locus_tag="fricic_p045"
                     /number=1
     tRNA            98105..98176
                     /gene="trnV-GAC"
                     /locus_tag="fricic_t025"
                     /product="tRNA-Val"
     gene            98105..98176
                     /gene="trnV-GAC"
                     /locus_tag="fricic_t025"
     rRNA            98403..99893
                     /gene="rrn16"
                     /locus_tag="fricic_r001"
                     /product="16S ribosomal RNA"
     gene            98403..99893
                     /gene="rrn16"
                     /locus_tag="fricic_r001"
     tRNA            join(100193..100228,101167..101201)
                     /gene="trnI-GAU"
                     /locus_tag="fricic_t026"
                     /product="tRNA-Ile"
     exon            100193..100228
                     /gene="trnI-GAU"
                     /locus_tag="fricic_t026"
                     /number=1
     gene            100193..101201
                     /gene="trnI-GAU"
                     /locus_tag="fricic_t026"
     gene            100334..100711
                     /gene="ycf68"
                     /locus_tag="fricic_p089"
                     /pseudogene="unprocessed"
     exon            101167..101201
                     /gene="trnI-GAU"
                     /locus_tag="fricic_t026"
                     /number=2
     tRNA            join(101265..101302,102113..102147)
                     /gene="trnA-UGC"
                     /locus_tag="fricic_t027"
                     /product="tRNA-Ala"
     exon            101265..101302
                     /gene="trnA-UGC"
                     /locus_tag="fricic_t027"
                     /number=1
     gene            101265..102147
                     /gene="trnA-UGC"
                     /locus_tag="fricic_t027"
     exon            102113..102147
                     /gene="trnA-UGC"
                     /locus_tag="fricic_t027"
                     /number=2
     rRNA            102293..105102
                     /gene="rrn23"
                     /locus_tag="fricic_r002"
                     /product="23S ribosomal RNA"
     gene            102293..105102
                     /gene="rrn23"
                     /locus_tag="fricic_r002"
     rRNA            105201..105303
                     /gene="rrn4.5"
                     /locus_tag="fricic_r003"
                     /product="4.5S ribosomal RNA"
     gene            105201..105303
                     /gene="rrn4.5"
                     /locus_tag="fricic_r003"
     rRNA            105531..105651
                     /gene="rrn5"
                     /locus_tag="fricic_r004"
                     /product="5S ribosomal RNA"
     gene            105531..105651
                     /gene="rrn5"
                     /locus_tag="fricic_r004"
     tRNA            105916..105989
                     /gene="trnR-ACG"
                     /locus_tag="fricic_t028"
                     /product="tRNA-Arg"
     gene            105916..105989
                     /gene="trnR-ACG"
                     /locus_tag="fricic_t028"
     tRNA            complement(106470..106541)
                     /gene="trnN-GUU"
                     /locus_tag="fricic_t029"
                     /product="tRNA-Asn"
     gene            complement(106470..106541)
                     /gene="trnN-GUU"
                     /locus_tag="fricic_t029"
     gene            106858..108087
                     /gene="ycf1"
                     /locus_tag="fricic_p069"
                     /pseudogene="unprocessed"
     CDS             complement(108088..110316)
                     /gene="ndhF"
                     /locus_tag="fricic_p070"
                     /codon_start=1
                     /transl_table=11
                     /product="NADH-plastoquinone oxidoreductase subunit 5"
                     /protein_id="AHH29857.1"
     gene            complement(108088..110316)
                     /gene="ndhF"
                     /locus_tag="fricic_p070"
     CDS             110709..110882
                     /gene="rpl32"
                     /locus_tag="fricic_p071"
                     /codon_start=1
                     /transl_table=11
                     /product="ribosomal protein L32"
                     /protein_id="AHH29858.1"
     gene            110709..110882
                     /gene="rpl32"
                     /locus_tag="fricic_p071"
     tRNA            111632..111711
                     /gene="trnL-UAG"
                     /locus_tag="fricic_t030"
                     /product="tRNA-Leu"
     gene            111632..111711
                     /gene="trnL-UAG"
                     /locus_tag="fricic_t030"
     CDS             111794..112759
                     /gene="ccsA"
                     /locus_tag="fricic_p072"
                     /codon_start=1
                     /transl_table=11
                     /product="cytochrome c heme attachment protein"
                     /protein_id="AHH29859.1"
     gene            111794..112759
                     /gene="ccsA"
                     /locus_tag="fricic_p072"
     CDS             complement(112932..114434)
                     /gene="ndhD"
                     /locus_tag="fricic_p073"
                     /codon_start=1
                     /transl_table=11
                     /product="NADH-plastoquinone oxidoreductase subunit 4"
                     /protein_id="AHH29860.1"
     gene            complement(112932..114434)
                     /gene="ndhD"
                     /locus_tag="fricic_p073"
     CDS             complement(114561..114806)
                     /gene="psaC"
                     /locus_tag="fricic_p074"
                     /codon_start=1
                     /transl_table=11
                     /product="photosystem I subunit VII"
                     /protein_id="AHH29861.1"
     gene            complement(114561..114806)
                     /gene="psaC"
                     /locus_tag="fricic_p074"
     CDS             complement(115201..115506)
                     /gene="ndhE"
                     /locus_tag="fricic_p075"
                     /codon_start=1
                     /transl_table=11
                     /product="NADH-plastoquinone oxidoreductase subunit 4L"
                     /protein_id="AHH29862.1"
     gene            complement(115201..115506)
                     /gene="ndhE"
                     /locus_tag="fricic_p075"
     CDS             complement(115696..116229)
                     /gene="ndhG"
                     /locus_tag="fricic_p076"
                     /codon_start=1
                     /transl_table=11
                     /product="NADH-plastoquinone oxidoreductase subunit 6"
                     /protein_id="AHH29863.1"
     gene            complement(115696..116229)
                     /gene="ndhG"
                     /locus_tag="fricic_p076"
     CDS             complement(116621..117160)
                     /gene="ndhI"
                     /locus_tag="fricic_p077"
                     /codon_start=1
                     /transl_table=11
                     /product="NADH-plastoquinone oxidoreductase subunit I"
                     /protein_id="AHH29864.1"
     gene            complement(116621..117160)
                     /gene="ndhI"
                     /locus_tag="fricic_p077"
     exon            complement(117249..117788)
                     /gene="ndhA"
                     /locus_tag="fricic_p078"
                     /number=2
     CDS             join(complement(118822..119373),
                     complement(117249..117788))
                     /gene="ndhA"
                     /locus_tag="fricic_p078"
                     /codon_start=1
                     /transl_table=11
                     /product="NADH-plastoquinone oxidoreductase subunit 1"
                     /protein_id="AHH29865.1"
     gene            complement(117249..119373)
                     /gene="ndhA"
                     /locus_tag="fricic_p078"
     exon            complement(118822..119373)
                     /gene="ndhA"
                     /locus_tag="fricic_p078"
                     /number=1
     CDS             complement(119375..120556)
                     /gene="ndhH"
                     /locus_tag="fricic_p079"
                     /codon_start=1
                     /transl_table=11
                     /product="NADH-plastoquinone oxidoreductase subunit 7"
                     /protein_id="AHH29866.1"
     gene            complement(119375..120556)
                     /gene="ndhH"
                     /locus_tag="fricic_p079"
     CDS             complement(120652..120924)
                     /gene="rps15"
                     /locus_tag="fricic_p080"
                     /codon_start=1
                     /transl_table=11
                     /product="ribosomal protein S15"
                     /protein_id="AHH29867.1"
     gene            complement(120652..120924)
                     /gene="rps15"
                     /locus_tag="fricic_p080"
     CDS             complement(121320..126857)
                     /gene="ycf1"
                     /locus_tag="fricic_p081"
                     /codon_start=1
                     /transl_table=11
                     /product="hypothetical chloroplast RF1"
                     /protein_id="AHH29868.1"
     gene            complement(121320..126857)
                     /gene="ycf1"
                     /locus_tag="fricic_p081"
     repeat_region   complement(125628..151991)
     tRNA            127174..127245
                     /gene="trnN-GUU"
                     /locus_tag="fricic_t031"
                     /product="tRNA-Asn"
     gene            127174..127245
                     /gene="trnN-GUU"
                     /locus_tag="fricic_t031"
     tRNA            complement(127726..127799)
                     /gene="trnR-ACG"
                     /locus_tag="fricic_t032"
                     /product="tRNA-Arg"
     gene            complement(127726..127799)
                     /gene="trnR-ACG"
                     /locus_tag="fricic_t032"
     rRNA            complement(128064..128184)
                     /gene="rrn5"
                     /locus_tag="fricic_r005"
                     /product="5S ribosomal RNA"
     gene            complement(128064..128184)
                     /gene="rrn5"
                     /locus_tag="fricic_r005"
     rRNA            complement(128412..128514)
                     /gene="rrn4.5"
                     /locus_tag="fricic_r006"
                     /product="4.5S ribosomal RNA"
     gene            complement(128412..128514)
                     /gene="rrn4.5"
                     /locus_tag="fricic_r006"
     rRNA            complement(128613..131422)
                     /gene="rrn23"
                     /locus_tag="fricic_r007"
                     /product="23S ribosomal RNA"
     gene            complement(128613..131422)
                     /gene="rrn23"
                     /locus_tag="fricic_r007"
     tRNA            join(complement(132413..132450),
                     complement(131568..131602))
                     /gene="trnA-UGC"
                     /locus_tag="fricic_t033"
                     /product="tRNA-Ala"
     exon            complement(131568..131602)
                     /gene="trnA-UGC"
                     /locus_tag="fricic_t033"
                     /number=2
     gene            complement(131568..132450)
                     /gene="trnA-UGC"
                     /locus_tag="fricic_t033"
     exon            complement(132413..132450)
                     /gene="trnA-UGC"
                     /locus_tag="fricic_t033"
                     /number=1
     tRNA            join(complement(133487..133522),
                     complement(132514..132548))
                     /gene="trnI-GAU"
                     /locus_tag="fricic_t034"
                     /product="tRNA-Ile"
     exon            complement(132514..132548)
                     /gene="trnI-GAU"
                     /locus_tag="fricic_t034"
                     /number=2
     gene            complement(132514..133522)
                     /gene="trnI-GAU"
                     /locus_tag="fricic_t034"
     gene            complement(133004..133381)
                     /gene="ycf68"
                     /locus_tag="fricic_p090"
                     /pseudogene="unprocessed"
     exon            complement(133487..133522)
                     /gene="trnI-GAU"
                     /locus_tag="fricic_t034"
                     /number=1
     rRNA            complement(133822..135312)
                     /gene="rrn16"
                     /locus_tag="fricic_r008"
                     /product="16S ribosomal RNA"
     gene            complement(133822..135312)
                     /gene="rrn16"
                     /locus_tag="fricic_r008"
     tRNA            complement(135539..135610)
                     /gene="trnV-GAC"
                     /locus_tag="fricic_t035"
                     /product="tRNA-Val"
     gene            complement(135539..135610)
                     /gene="trnV-GAC"
                     /locus_tag="fricic_t035"
     exon            137452..137683
                     /gene="rps12"
                     /locus_tag="fricic_p082"
                     /number=1
     exon            138225..138250
                     /gene="rps12"
                     /locus_tag="fricic_p082"
                     /number=2
     CDS             138309..138776
                     /gene="rps7"
                     /locus_tag="fricic_p083"
                     /codon_start=1
                     /transl_table=11
                     /product="ribosomal protein S7"
                     /protein_id="AHH29869.1"
     gene            138309..138776
                     /gene="rps7"
                     /locus_tag="fricic_p083"
     exon            139086..139862
                     /gene="ndhB"
                     /locus_tag="fricic_p084"
                     /number=1
     CDS             join(139086..139862,140511..141266)
                     /gene="ndhB"
                     /locus_tag="fricic_p084"
                     /codon_start=1
                     /transl_table=11
                     /product="NADH-plastoquinone oxidoreductase subunit 2"
                     /protein_id="AHH29870.1"
     gene            139086..141266
                     /gene="ndhB"
                     /locus_tag="fricic_p084"
     exon            140511..141266
                     /gene="ndhB"
                     /locus_tag="fricic_p084"
                     /number=2
     tRNA            141815..141895
                     /gene="trnL-CAA"
                     /locus_tag="fricic_t036"
                     /product="tRNA-Leu"
     gene            141815..141895
                     /gene="trnL-CAA"
                     /locus_tag="fricic_t036"
     gene            complement(142592..142822)
                     /gene="ycf15"
                     /locus_tag="fricic_p085"
                     /pseudogene="unprocessed"
     CDS             complement(142943..149596)
                     /gene="ycf2"
                     /locus_tag="fricic_p086"
                     /codon_start=1
                     /transl_table=11
                     /product="hypothetical chloroplast RF2"
                     /protein_id="AHH29871.1"
     gene            complement(142943..149596)
                     /gene="ycf2"
                     /locus_tag="fricic_p086"
     tRNA            149665..149738
                     /gene="trnI-CAU"
                     /locus_tag="fricic_t037"
                     /product="tRNA-Ile"
     gene            149665..149738
                     /gene="trnI-CAU"
                     /locus_tag="fricic_t037"
     CDS             149904..150185
                     /gene="rpl23"
                     /locus_tag="fricic_p087"
                     /codon_start=1
                     /transl_table=11
                     /product="ribosomal protein L23"
                     /protein_id="AHH29872.1"
     gene            149904..150185
                     /gene="rpl23"
                     /locus_tag="fricic_p087"
     exon            150210..150596
                     /gene="rpl2"
                     /locus_tag="fricic_p088"
                     /number=1
     CDS             join(150210..150596,151269..151700)
                     /gene="rpl2"
                     /locus_tag="fricic_p088"
                     /codon_start=1
                     /transl_table=11
                     /product="ribosomal protein L2"
                     /protein_id="AHH29873.1"
     gene            150210..151700
                     /gene="rpl2"
                     /locus_tag="fricic_p088"
     exon            151269..151700
                     /gene="rpl2"
                     /locus_tag="fricic_p088"
                     /number=2
     tRNA            complement(151748..151822)
                     /gene="trnH-GUG"
                     /locus_tag="fricic_t038"
                     /product="tRNA-His"
     gene            complement(151748..151822)
                     /gene="trnH-GUG"
                     /locus_tag="fricic_t038"
ORIGIN      
        1 gatggagcaa tatctttagc aagatacaaa gatattgctc catcaaggat tcgtatacac
       61 taagacagaa tgtaagtctt atccatttgt agatggaact tcaatagcag ctaggtctag
      121 agggaaattg tgagcattac gttcatgcat tacttccata ccaaggttag cacgattgat
      181 gatatcagcc caagtgttaa taacacgacc ctgactgtca actacagatt gattaaaatt
      241 gaacccattt aggttgaaag ccatagtact aatacctaaa gcagtgaacc agatacctac
      301 tacgggccaa gcagccaaaa agaaatgtaa ggaacgagag ttgttgaaac tagcgtattg
      361 gaagatcaat cggccaaaat aaccatgagc agctacgata ttataagttt cttcctcttg
      421 accaaatctg taaccttcat tagcagattc gttttcagta gtttccctga tcaaactaga
      481 ggttaccaag gaaccatgca tagcactgaa tagggagccg ccgaatacac cagctacacc
      541 taacatatga aatgggtgca taaggatgtt gtgctctgcc tggaatacaa tcatgaagtt
      601 gaaagtacca gatattccta aaggcatacc atcagaaaaa cttccttgac caataggata
      661 aatcaagaaa acagcagtag cagctgcaac gggagctgaa tatgcaacag caatccaagg
      721 acgcataccc aaacggaaac taagttccca ctcacgaccc atgtaacaag ctacaccaag
      781 taaaaagtgt agaacaatta actcataagg accgccatta tataaccact catcaacaga
      841 tgctgcttcc catattgggt aaaaatgtaa acctatagct gcagaagtag gaataatggc
      901 accagagata atattgtttc cataaagtag agacccggaa acaggttcac gaataccatc
      961 aatatctaca ggaggagcag caatgaaggc aataataaat acagaagttg cggtcaataa
     1021 ggtagggatc atcaaaacac cgaaccatcc aatgtaaaga cgattttcag tgctggttat
     1081 ccagttgcag aaacgacccc ataggcttgt gctttcgcgt ctctctaaaa ttgcagtcat
     1141 ggttaaatct ttggtttatt caatttcaag gactcccaag cacagatatt aactataata
     1201 tagagttaag catagataat agaaggcttg ttatctaaca gtataacatg gcttatatac
     1261 caatgtcaac caatcttaac aaatggatct atataactaa ataataaata aatccaccaa
     1321 aaacaaaaca atttgtaaat aaagaaaaat tgctttttct gtatgggttg cccgggactc
     1381 gaacccagaa ctagtcggat ggagtagatt tttttccttg ttgcaataga ataaaaatat
     1441 ctctccccaa atcgtgcttg catttttcat tgcacacggc tttccctatg tatacataca
     1501 acttatatcc ctagaagaac aaattttaaa tattcaattg atttaaccac cacactacta
     1561 caatgaacat ttcagtatca aaattaatga cttttattgt ctatcaatca tttgaaaatt
     1621 ggatcattta ttaaatcatt taaatatatt aagtattaat tttatattta ataaatgatt
     1681 tttttttttt ttttttagaa gatatctaat tattcaccag gtcattgata cgaataatat
     1741 ccaatgacca aatacgttct ctatgtgatc catgtaaagt aaaaagagtt gttttgggga
     1801 aaataaaaga aagaacttgt tcttcttccg taaagaactc ttctaataat cccgagccta
     1861 atctttgcaa aagagcacgt gccgtacttt tatgtttacg agccaaagtt ctagcacacg
     1921 aaagtctaag tatatacttt attcgatata aactttgttt ttttgaagat ccactgtgat
     1981 aatgagaaag atttctacat atccgcccaa atcgatcaat aatatcaaaa tctgataaat
     2041 ctgcccatat cggcttacta atcggatgtc ccgagaaagt acaaaatttt gctttagata
     2101 atgatccaat aagagaaata atgggtatta tagtatcaaa tttcttaata acagtatcta
     2161 ttagaaatga gttctctagc atttgattat ttaccgcata aggatttatt agtacacgta
     2221 aaagataccc cataaaatag aaggaatagt ttaataatga gtttatatgc atcctgtacg
     2281 gttgagacca aaagtgaaaa taatattgcc agaaattaac aaagtaatat ctccatttat
     2341 tcatcagaag atgagtcccc cttgaagcca gaattgcttt tccttgatat cgaacataat
     2401 gtatcaaagg atccttgacg ggccacaggg tcttctgaaa attattacaa cacactatta
     2461 taatatgttc catttttcca tagaaatgtg aacgttcaag aaaggctcca gaagatgttg
     2521 atcgtaaata acaggattgt ttatgaaaaa aaactaataa aaattcgcat tcagatacat
     2581 aagaattgta taggaaccaa aatagtcttt tattttcttt tgaaaaaaca taaatagttt
     2641 tattactctg aatagtttta ttcagattct gatatttatg tagaaagaat cgcaataaat
     2701 gtaaagaggg aatatcttga atccagcatt gaaggatttg aaccaaaatt tcaaaatgga
     2761 taggatgggg tattagtata tctgaaacat tatttaaatg agataatttg tcctctaaaa
     2821 aaggaaatat tgaatgaata gatcctaaat tctgagattt tggtatttct ttttcttcgg
     2881 aggaagatac taatcgtagc gagaatggaa tttccacaat gactgaaaaa ccctttgata
     2941 ccatttgaga ataaaaaaaa tgagaataaa aataattggt gtgtccaccg aatctatttt
     3001 gattagaatc attaaccaaa tcaatcaaaa atttctgttg atacattcga ataattaaac
     3061 gttttacaag tactaaactc aatttattgt tataaccaat aaattcgata ggttcgtaaa
     3121 aaatcgaacc atttaaacta tcatcatgag caagtgtgta aatatactcc tgcaagagaa
     3181 gcggatatag gaagtgttgt tgcggagatc tatctttttt taaataccct tgtaattctt
     3241 ccatttacat ttttctactt gaaacagaga cacaagacag gaggcatttc ttgggttatc
     3301 aaatgataca tagtgaatga tacatagtgc aatatggtcc gaacagggta tataattaca
     3361 gtatatatag ttaagaaata aagatagacc ccggagacct agaatccaat caacaggatc
     3421 cttttcctct ccttttctat acaataggtt ttatcctttg ttaaaattac aagagagtaa
     3481 aaaatccttt atttttgcaa cctgatcgct cttttgattt tggaaaaaat tagattctct
     3541 ttactttatc agtatactgt ttcttctaca catccgtctc caaagagaat agttaggatt
     3601 ttttttttca taaaaaaata aaaaataatc aatgattcac tcgcataaaa acctttttct
     3661 gcactggcac taatctattt ttaacatcca aattagatcg ggtaattatt ccaattttaa
     3721 gaatataagc tcgttgcttt ttgttttacc aaaattaggg ctaaaagacg atatccattt
     3781 attcactaga cccaactgta aatttctttt gtctccttcc aaaaataaaa acaattatta
     3841 cgacatgctg ttttttcctt cattaccttt taagatcagt cgtggtctta tatagactct
     3901 accaatagtc tggacgaatt cgttgcttca tccaaatgtg taaaagatca tagtcgcact
     3961 taaaagccga gtactctacc gttgagttag caacccggat tgtagatacg ataaaaaaaa
     4021 aaaaaattga tcccatcccg ccaaaaaaaa agattgaact agcaaaaaat caaatttaaa
     4081 agaaaatttt ttttaatcaa ttataaacac caatccacta aaataggtag gattggatta
     4141 aaaaataata aattctcaat agatatatct aaatatctat aattaaaact tatacccatt
     4201 tttctcttga tccattccat tttttttttt acgtcttgta taccagtaaa ttcagtaaac
     4261 acatccttat gactaaggtg actaaggcta aaggcaaagg aaaaataaat ataaggcagg
     4321 aataaacaga tccattttat ttatctatga tcaaattata tttgttcggt acaccattgt
     4381 caatatgaat agaatgctga gaaaaaaatt ctaaataaat caaattaaga ccttgtgtta
     4441 gattagcaca atctaaataa aaaaataaat ttgaatgcaa aaataaataa aggcagggta
     4501 gagaaaaata tcgagttgat tcaatcaaaa gaggtacagg tacaataacc gaaattgacc
     4561 ctgtctttgt cggtaaatta aattactaca ataacaataa ataataaaat aataagtgag
     4621 caaaaaaaag agcaaacaaa ttatggagaa ataattatac aaagatagat gctagtcccc
     4681 tctctttttt attcaatttt tttaatttaa ttaaattaac agttaaccca atattccttc
     4741 tttaaataat tctgtcttcc ttaaaatatc atgaacagtt actgtgggtt gagcgccatt
     4801 ttcaaggaaa tatagaatag cgggaacatt tgaataggtt tgattcttta tcggatcgta
     4861 aaaacctacc ttccgaagat ctcttccttc tcttcgggat cgaacatcaa ttgcaacgat
     4921 tcgatagatg gctcatcggg atagatgtag ataaacaatg ccccccccct agaaacgtat
     4981 aggaggtttt atcctcatac ggctcgagaa aaaatgattc taatttctgt atataacggc
     5041 aaatatatcc ataaaatact gaataaataa ttatgattaa agtggttttt tcttcctctt
     5101 tccttacgaa agttaaaaag atctcatttg tactcataac tcaagttggg taattctgag
     5161 gaaatcctta gatatttatt gagccgtctc taacctcttt tatttgtctc gaatcaattt
     5221 ttattccgca ttttgatcca attgttgaga caattaaaaa tagtgtttcc ttgttccgga
     5281 atcctttatt tttgttttgt gaaatcattg ggtttagaca ttacttcggt gatccttact
     5341 cctttcaaaa gggcagcaac ataccttttg ttttttctct tatttctttc tatagaaaaa
     5401 aataagagag attgattccc ttgtgataca cttttgatcg aatatagttt tatgaattcc
     5461 gacaaatatt acttatttta ttttttattt caaacttgtt tgaattttaa cccttttcaa
     5521 tttatataat ttatcaattt atattataaa tatatattat agaggatata tttacaaagt
     5581 tggttcaact tattgatttt tattgtcact aaccctagat tcttcccccc aataaataaa
     5641 tctcaatact ttctgctcga gcttcatcat gtacttttta tttagattag aacccaacac
     5701 aaattaggtt cctagtaaaa agaacaaact atgtcgagcc aagagcatct tcattcttat
     5761 agaaaatggc ggatgtaaga atccacagtc aatcatgtcc ttcaagtcgc acgttgcttt
     5821 ctaccacatc gttttaaacg aagttttacc ataacatttc tcttatttaa tttcaaactg
     5881 atatggaatt gattcaatat gaaatcatga atagtcattg gatcaacgga tatatgtata
     5941 tattattata tattatgata tggccggtcg tatagttttg attttatatt atatctataa
     6001 atagtctcta taaaattaaa tatataataa tattttactt ttcttacttt acggaaaagt
     6061 cttactcagg aaggatccct ttttttttct tgaacaaata aattaaaaac cttaaagaaa
     6121 ggggctggga cggaaggatt cgaacctccg agtaacggga ccaaaacccg ttgccttacc
     6181 gcttggccac gccccattga aatttatatt caacactaat aaatactaat attatattag
     6241 tattggttat tcgtcaattc tagtatgtaa tatattgttg ctaggtttct atacatgaag
     6301 agatagaatc aaaaaattca ttgatcatta cattgaattc aattaagata ttgtatgaaa
     6361 gtataattct ttgtattctt gtttgagaat tgaaaggagt ttttgatttg ggatagttca
     6421 aagaataaag aaggattttt ttgcctgcct ttttcatttt taccttatat tataaaaatg
     6481 actcaatcaa aattaaatta tctaatctac aagaacgaaa tttttgttat gcttaatatc
     6541 tttagtttta tctgtatctg tcttaattct atcccttatt tgagttcgag tagttttttc
     6601 ttcgccaaat tgcccgaggc ttatgctttt ttcaatccac tcatagacat tatgcctatc
     6661 atacctctat tcttttttct cttagccttt gtttggcaag ctgctgtaag ttttcgatga
     6721 aatcttcaat attctcctaa attcatgatt aaaaaaaaaa aaaaaaaaac acacttcatt
     6781 atagcatagc atatgcggta cgaaaaaaat gggtaatcta ttccccctaa aaaaatgata
     6841 tcttggagat tttgtaatgc ttactctcaa actcttcgtt tatacagtag tgatattctt
     6901 tgtttctctc ttcatcttcg gattcttatc taatgatcca ggacgcaatc caggacgtga
     6961 agaataaaca taagacattt ttagctttgc tttttttaag aattctttat tccattaact
     7021 attttaatca agggatccag tgatgaggga tagcggagag agagggattc gaaccctcgg
     7081 tataaataaa aatcatacaa cggattagca atccgccgct ttagtccact cagccatctc
     7141 tcccaactaa aaattgttaa ttgtttatgt gatataacag gtaaagttga agtaaagatt
     7201 gatcaaaaac ccctcatctt ctttcttttc ttattttttc ttattagaat ttagaataga
     7261 aaaatataaa aaacaatcaa ttcaatatat atatataaat attatgatga taatatacga
     7321 tataaaaaat tttgatcaga tcagcaattc aatttatata atgatttgaa acagatatca
     7381 ccaatagaag gactacctta ctttttattt tgtacgaaaa aatcccggcc cgcttaagta
     7441 ctggccgggc aatttccatt ctcattctat gatggaagtg tcatttctta attcttatta
     7501 tttaagaatt aagatttgtt agtattttac taaatttatt tactttaact gtaaaaaaac
     7561 atatacagac acatatcata cattatacat atattaaata tatacatata ttaaataaac
     7621 aataaattaa aatattaaac acatatattt tatatttatt tataatttca tatttataat
     7681 taaattgagt ctttttttgt tcttcacctt gccttttttt ttttttttct ttaatttaag
     7741 tttctagcgg ggtgaaatag atgttaacgc tataattttc ataattctga tgctatcttg
     7801 gtttgagggt catctccttt attcgacaaa ggctccattc atatacaata atgaaattgt
     7861 agcgggtata gtttagtggt aaaagtgtga ttcgttctat taacccctta aatagttaag
     7921 gggtctttca gtttccgaca aaaaaacttt atttcttaaa aaggtttgat cctttacctc
     7981 tcaatggcat atttgaggaa gaatataact tctcacgatt tgtatcaaaa agtcaattag
     8041 aaatttaata aagacaaaat tggattatgg gatcgcgaag cataattttt ttttttaatt
     8101 ggatcaactc ttccaattga atgagtatga gtaaaggatc catggatgaa gatacaaaag
     8161 tttatttcca atcgtaacta gatcttcaat ttttttaagg ggagattgaa gcccatagct
     8221 ataaaatgat gtttttggtt tactaaaacc atcggcgtat tgtttcagct cggtggaaac
     8281 caaattcttt tcctcaggat cctgtgagtt gagtagaaat agggaacgaa gtaactagac
     8341 taaacggatt tggattttat atgatccccc tcgtctagag ggatcatcta gaaagcgagt
     8401 agctttggat gcattcatac agaaaagctg acatagatgt tatggatatc attttttctc
     8461 tgggactggg aatacatcga ttttccataa aggagccgaa tgaaagcaaa aattcatgtt
     8521 cggttttgaa ttagagacgt taaaaataat cgacaaacgt cgactataac ccctagcctt
     8581 ccaagctaac gatgcgggtt cgattcccgc tacccgctta atacatacaa tacttactac
     8641 attcctttcc ttattatgtt tggtatgcat ccttattttt ttttattccc taaaggattt
     8701 tccttgtaat cgtaatcaaa ttttatccta gagaaagaaa gaatttgaaa agttaggaat
     8761 gaaaagcgtc cattgtctaa tggataggac agaggtcttc taaacctttg gtataggttc
     8821 aaatcctatt ggacgcaatt tatttacatc tatatatata tatttttttt tatggctata
     8881 ccaagaaacc catttttaat gattcaaatc agaactattt ctcaattatt attcttttta
     8941 agaataagag tgatgaattt atgtttgttc ctgaagtaga aactgttcga tctgttccgg
     9001 aataacttcc ttcaaaagag cttccgcttg cttggtaagt gttttggtag aagatataat
     9061 ttcttgaaat tgaggtttat tcttttttaa gtaggtacgt aattgaacga gaaatttttt
     9121 tacctgtccg acttctaacg gatcaagata gccatttgct ccggtataaa tagtaactac
     9181 ctgctcttcc accggaagag ggtctgcttg ggattgtttg agtaattcgc gtaatcgttg
     9241 acctcttgcc aattgattct gagtagcttt atcgagatca gaagcaaatt gtgcaaaggc
     9301 ttctaattcc gcgaattgag ctagttccaa ttttgatttg ccggctactt gtttcatggc
     9361 tttaatttga gctgcggatc ctactctaga aacagaaata cccacattaa tagcaggtcg
     9421 tattccagcg ttgaatagat cggcggataa aaatatttgt ccatccgtaa tggaaattac
     9481 attagtagga atataagctg aaacgtctcc agattgagtc tcaactattg gtaaagcagt
     9541 catacttcct tcacccaaat aagaacttaa tttagcagct ctttccaaaa gtcgtgaatg
     9601 caaataaaaa acatctcctg gataagcctc acgaccgggg ggtcttctta atagaagaga
     9661 catttggcga taagcttgtg cctgtttgga gagatcatca taaattattg aagtatgtcg
     9721 tttacggtac ataaaatatt cagccagagc agctcctgta taaggagcga ggtattgtaa
     9781 tgtagcaggt gaatctgccg tttcggctac cacaatagtg tattccattg ccccctgttc
     9841 ctggaaagta gtcactactt gagccacaga agatgctttt tgaccaatcg ctacataaac
     9901 acatattaca tttttccctt tttgattgag aattgtatct gtggctactg ctgttttgcc
     9961 ggtttgtctg tccccaataa ttaattctcg ctgaccacgc cctataggga tcatcgcatc
    10021 aatggcaata agccctgttt gaagaggctc atatacggaa cgtcttgaaa taatacctgg
    10081 ggcaggagat tcaattaacc gagattcaga agctgaaatt tcacctctcc catcaatagg
    10141 tttagccaga gcatttataa cacgacctaa ataagcctca ctcacaggta tctgagcaat
    10201 tcttcctgtt gcttttacag aacttccctc ttggatcatc aaaccatcgc ccattaatac
    10261 aacaccaaca ttatttgatt ccaaattcag agcaatacct attgtacctt cttcaaattc
    10321 tactaattca cctgccatta cttcatcaag accatgaaca cgagcaatgc catcgcctac
    10381 ttgaagtacg gtaccggtat ttacaatctt tacttctcta ttatattgtt caatacgttc
    10441 acggataata ttactaattt cgtcggctcg aagggttgcc attagtatct ttttattctt
    10501 tttcggaagc aaaggaaaaa aaataatgcc taaactctaa actaaagtaa aagtcgaaag
    10561 gctaatccgt tattttttcc atggccccga gggtgttaat attggcactt atggtaagta
    10621 aatgtaactc gttattcaaa caactattaa gagttcctag agctctttgt aaggcttgtt
    10681 ggaaaactcg ttgtcgaacc tgattaatcg ctctttgttg ttcaaaatga agggtttcat
    10741 ttttgtaatt ttctaatcgt tccaaactct cactagtagc cttaattaaa ttgacttttt
    10801 cccgctctat atcagagtat ccattcattc gatactcatc cgcttcaatt tccactttac
    10861 gtaagcgagc ccgggctctt tcaagctgct caatggtccc tttacgtaat tcttcagaat
    10921 tacgaatagt actcaagatc ctctgttttc gattatctaa taaatcattt aatgaaagta
    10981 gattatctta ccattaattt cccaactccc atgatctctt cccgaaccaa acatgaatct
    11041 ttcgattcat ttggctctca cgctcaatca attcaattat ttattttatg ggcattccca
    11101 cccatatctt ttactataat gagcctaccc tctctctttt ctgttcgtat tcaaagatat
    11161 tgaaactgat atacagaata ttaggagggc tcttccgacc agacaaaaat ccataattgt
    11221 cagcaaagtt gtttatttat ttgtttttta ttaaaaaaaa attattatat tttattttgt
    11281 atttcccttt ttattaaaat cttcattaaa tccaaaaatg cctcttttta tacataggtc
    11341 atcgattcgg cattgggtaa aaagggcaaa gcgccccttt ttctaataaa aggtttcaaa
    11401 ttattttatc aatatgagtg ttctatatcg gatgaattat caactattta ttttgaaacc
    11461 attttgctac taatgtagtg ttagaaagag taccatgttg tgcctgaact tcaaacagtt
    11521 tagctttaac catgttaatg gtctcacatt attggtcgat agagaatcaa gatttaccaa
    11581 tgaatcacga aatgctatgg ttcttacata tgatttatta atttattcat aagtaattcg
    11641 tcgagatcgt gcacctttct ttcctatttc ttatcctaaa aaaaaaaaaa aagaatcata
    11701 ataacgtgca gttggttgga tgcaacctat tcttgaaata tacaactcgc acacactccc
    11761 tttccaaaaa aaatcaatac accaagcacc acacttagat ttattggatt tgttgctaaa
    11821 atatcggtat taaatccgaa acttccggca gatggccaat agcccaagga aacgaaaaaa
    11881 taggttatat ttttcatata ctctcctctt tcttatagat aagactacca aagaacatag
    11941 ttctttttgt atcacctcac tcgcctcgcc ctgatcgatt tctttttatt aatttatttt
    12001 ttatgggaat agattaaatc atctagtaat ttataatagt aatttagaac ttgaaaattt
    12061 attatttttt taagttctcc ataaaaagat taagatactt attaggttag gtcttaggcc
    12121 tcacaccaat tgcgaaatat ttcgtttgtt gaaacgtttc ttagtaaggg gtttcccttg
    12181 tactaagggt gggaatggga aggaagaaag cgatcggatc cgtgaattcc tcatcctcaa
    12241 ataaaccctt cccggggtat tgtctcataa gtaattgtta ggattaaagt gttgatataa
    12301 ttagaagaag caaacggcaa gtccaagtta ataaaataaa ctaagactaa gaaaaaagtg
    12361 cataacgtac gttttcacat ttctaatttt aggattaaat taaacaaaag gatttgcaaa
    12421 taaaagtgct aatgccacga ccagtccgta aattgttaaa gcttccataa aagctagact
    12481 aagcaataaa gtacctcgta ttttaccttc cgcttctggt tgtctcgcaa taccttctac
    12541 agcttggccc gcagcagtac cttggccaac tccaggtcca atggaagcaa gccctacggc
    12601 caatccagca gcaataacgg aagcggcaga aatcagtgga ttcatagtaa gttcctcgta
    12661 caaaaaaaat aaatggttaa tgatacaatc aaccaatgca ttattactta ttttatcact
    12721 acgatctatc gggtcaaagt aattaaaaac tctgaattga aattataata ttagtgaatc
    12781 gtcagaatga cttcgatatc tctttttttt tagtttctac tcataatcaa atctttgtaa
    12841 actcatatgc atatagttct acttattgca tttcttagtt tcgaaccatt ctttcattca
    12901 atatcttcgt tctttactta ctttctatat ccatacgttc atctgttttt tcattcaatc
    12961 tacaattaca gacgaaagag aaagacttat attgtattgt aatccatcta aacgaaatgc
    13021 agtgtggtta aaaaaaaaaa taaaagaatc aacattcaat aatagtaata ataaatagta
    13081 ttataatata aatataaaat atagatatta ataatatact gggaaagaaa taggaataaa
    13141 ataataaaat atagaaatat ataatccata ggaataattc ctatataact aataaatatc
    13201 taatatcaca tatacatttg tttcttacat aatgtaaacc acctgacatt ttattttata
    13261 ttgaattgga ttttagaatt attcttcgaa acatatctca tatctaaggg ttaaacttat
    13321 agatattaca tatatctagt ttgacttgac cccctaaccc atatttttcc aattccgtaa
    13381 tatcgtctgt cttccctctt acgagattag gtcatccata catatataga tacaaatata
    13441 tatgtattat gttgcccaac caagtgcgta tttggaatca tgcatgactt cgggtaagtg
    13501 aaaaaagact attaaaaagc taatcaatga tgaccctcca tggattcacc tatataagcc
    13561 gcggctaaag ttgcaaaaat aagagcttga ataccgcttg taaataatcc gagaaacata
    13621 acggggatag gaactactga aggtactaaa gaaacaagaa caacaactac taattcatca
    13681 gccaatatat tcccgaaaag tcgaaaacta agagataaag gttttgtaaa atcttctagg
    13741 atgttaattg gtaaaagtat tggagttggt tggatgtatt tcccaaaata ccccaatcct
    13801 tttttggtaa gacctgcata aaaatatgcc actgacgtga gtaaagctaa agcaacagta
    13861 gtatttatat cattcgtagg cgcagctaac tccccatgag gtaactgtat aattttccaa
    13921 ggtaaaagag cacctgacca gttagaaaca aaaataaata ggaacatagt tccaataaag
    13981 ggaacccaag ggccatattc ttctccaatc tgagttttac tcaagtctcg aataaattca
    14041 aggacatatt cgaagaaatt ctgaccgtcg gtcggaattg tttgtggatt ccgaactgct
    14101 atgatgactg aacctaataa gatagcaatt acgacccaag aagtgataag tacttgggca
    14161 tggatttgta aacctcctat ttgccaatat aaatgttggc ctacttctac acccgatata
    14221 tcgtataacc cattgagtat tttaatggaa catggtatag cattcatatt gtcctctgat
    14281 ataaatcgaa cttaaaaaat tattttgatt caaccatctc tttctcaact caccaacatt
    14341 aatcatcttt taatacaaat tgaatttagg atactaaaaa atcacataac ataatataaa
    14401 tatccctatt tttatctcta tctctttttg aagttcaaga atagtaaccg atccaataaa
    14461 tcgatcgagt tcccaaacaa ttaattaatt ttattattct taatcataat caacgatttc
    14521 ttatatagct ataacgaccc tcgcaaattg cgaatactaa tttgttaaga atgaatcgaa
    14581 ttgaagctat agcatcatcg ttagctggaa tcgaaatatc tgcgagatcc gggtcacaat
    14641 ttgtatcaat taaacaaata gtaggaatcc ctaaaatgac acattctcga agagccgtat
    14701 attcttcttg ctgatcaacg atgattacaa tatcgggtaa ccccgtcata tatttgatcc
    14761 cacccaaata tgtttgcaag gtagataatt ttctcttcac cattgctgca tctcttttgg
    14821 aaagatggtt gagtttcccc atcttttgtt cggctcttaa gtccctaaac ttattaagtc
    14881 tcgtttccgt agtggaccag ttcgttaaca taccaccgag ccacttttta ttaacataat
    14941 gacaccgagc ccctattgca gctgatgcta ctaaatccgc tactttattt ttggtaccaa
    15001 cgattaaaaa ggtttttcca ctacttgctg cattaaaaac taaatcacag gcttctgata
    15061 aaaaacgagc agttctcgta agatttataa tatgaatacc tttacgcttt gcagagatgt
    15121 aaggggccat tctaggattc cattttcgag taccatgacc aaagtgcact cccgcttcca
    15181 tcatttctcc taaattgatg ttccaatatc tttttatcat ttttccccgc atttccccac
    15241 acttcctctt tttttttttt ttttaagcga caaggtaccc tgaaataaat aattgttccg
    15301 acggaacctt ctaccgtgga ttgacccttg atatatagcc caaaccatta atttctttta
    15361 attacttatt tttttattac taaattaata taaataattg ggccaaccta accaaatagt
    15421 taaagtaaaa agaatgaatc tcttcttagg aaaatcgcgt aaatggttgt tgtgatgtcc
    15481 catgaaaatt gtttggagca cataattctc tatggtataa caaaatatct cccatttcca
    15541 actcgaataa atttttcctt ttgatttcca aataaatatt tttgttttcc cttgaatggt
    15601 gtactaattt tttgaatcca gtaccaacag gaataagccc ccccagaaca acgttctctt
    15661 tcagtccttt caaccaatca atacgacctc gtaaagcggc ttttgctaaa actcgagcgg
    15721 tttcttgaaa actcgcttcg gatatgaaac tttgagtatt cagggatgtc ctcgttattc
    15781 ccaataagat tgcccgataa ttgatcgctt cgtctaaagc acgtcccgct cgttccgctc
    15841 gcaacaatct gattaattct ccgggtgaaa aaacattaga cattccatct tctgaaacca
    15901 acacttttga tgttatttga cgtacaatga tctctatatg tctattatgg atctgtactc
    15961 cctgagatcg ataaaccttt tgaattttat taaccaaaga gatacgactc tgggctatgg
    16021 ttaactcagc tccaatcaag aatccccagg ggattccaag aattcttggt atacgttcgt
    16081 tccaactttc gactctcttt tcgaggttca tcgatattga atcaattgaa cgcacttcta
    16141 agacctgttc cacttttgga agaccctgcg ttatgtcacc agatcttgat ttttcatata
    16201 taaatgtaac tagtgtcttt ccttcataaa ggatttctcc ataatgacca tgaactgttg
    16261 ctcctggggt agccaaatag ggcttagccg atcttataac taaggagtca acatgaacaa
    16321 ttaaaatttg accagatttt tttatgtgtg gcccatattt gaataaacat gcattttcac
    16381 aaataaattg cccaaggcaa attattgtgg atgtctcttc accagaatcg tgatgaagaa
    16441 aacaacaatt taaatggaat ggattcaaaa ttatattact gcatgaattg ggattataaa
    16501 ttcttctatt ttcatccatt aaacaatatt taagtacttg aagtacttta aaagtctgtt
    16561 taaaattgtt aagtagtaaa tatttcttta acgagatttg attatgagtt aataaatggt
    16621 aagataaata aaaattcgtt attttaggta caatagtacc taagggaccc aacaaatacc
    16681 taattgggat taggggatcc aattctttta tcgcattgtt atatttcgaa cccttgaatg
    16741 gactaattcg aaaacagttg gatgatgaca aaattatcaa agattggcat tccttatgtt
    16801 gattcaacag cgtaccaata gttccttgct gttggataag taattgaaac ttcgccttgg
    16861 aatgaaaggg attgatattg gcgcgatcta gccccttatt aggaatagga atcaatcccg
    16921 aatctgttat attatatctt tttccgctat atgaaagagt ggacttgact aactcaattc
    16981 ttatgaaatc acgaattaga tcatttgtcc ttacctcaac aaaggaggca taaacctctt
    17041 ttttggaacc attttgtttt tggtcccaat ttaatactaa gcaagtccga actaattgaa
    17101 tacttgtgtt ataaattcct cgaattgact tgccatattc ataaaggata taattgacaa
    17161 ttcgaagttg gacatcattc ttttcccgca agagatcctg aggaaaaagt gttgctaaat
    17221 ttatcccgtc ggctatttca tatgtgacta cgggccgaac cgaaacaaaa aactttttct
    17281 tggtaggtgt gatccgctgg acatagatcc aatctttcaa tttttttgat tccttagaat
    17341 tttttttttt tcctgttact ggcggtatca aaatgccgca gtgcctggat atcttatctg
    17401 tctctccagg aaaatgaata tctccataaa agattctcag ttcaatactt tttttttttc
    17461 tttccactcg aactaatccg cctattcgac ttcttttatt taaagcaagt cgtgtatata
    17521 ctctaatgat actattgttc cggaccatta tggacgagga tccaggtaaa atatgcactt
    17581 cttcgggaat gaaaaaaaac cgatctactt tcatttggta tttcagactc aattcttttg
    17641 ttcctcgata ctcaatcaaa tcctcttttt ttatgattga atctacctcc gcagtcccat
    17701 atttagtaat tcctgaactg cttcttctgt atcgtggatc atcaaaataa gcaagaatac
    17761 tatttctacg taaaatacca tttatgggta tttcaattga aataccaaaa caggatatta
    17821 gttctttttg ccattcttga tcatatttta atgggatgat gaatctattt tttcgccttt
    17881 tcgctaataa atctgaattc tcttggagaa tagacggata tattaaattc cacttaccat
    17941 tggatataat tcgattagat attgaataat caatgatttc catatctttt ttactagaaa
    18001 tatccaacaa tttatgtctt actcgatcat tagtcattga gaggtcagag atatatttgt
    18061 cttcgacaga aaaagaatga gcattaattt gatcttgatc cttgtggatc gaaaaagaca
    18121 ttatactgga tccgcgcggg cctcctgcta atatccataa atgacttgtt tttggtaata
    18181 gatgaacatt accatatgta tattcgggtg catggtagac acccgtactc cagtgcattt
    18241 ctccctctga ttcagagtaa atatgttttc ggactttctc tttaaaatga aaagtggacg
    18301 ttcccgcgcg aatctcagca atcacttgtt ctgattctac atattgatta ttttgaacta
    18361 aaatcaaact ctttggcgga atattcacat tatggataac actccgattc tcaataatta
    18421 catataaatc tatagaacat aaaaaagcag gatgcccatg acgggtacgc gtaggatgaa
    18481 caaaatcctc attaaatttt atttttccat tagaaggagc tcgtacatgt tcggcagtac
    18541 cacctgtgaa tactccaccg gtatgaaaag ttcttaatgt tagttgagtc cccggttccc
    18601 caatcgattg acccgcaata atacctacag cttctcccaa ttcggctagg tcaccatgag
    18661 tgggacttcg accataacat aattgacaga tccaagatgt gcttctgcaa gtaaaggggg
    18721 ttcgaatata tattggtcgt gctcgaaaag ttatgaattg attgataagc ccaatcccaa
    18781 tatcttgatt cctagtggca atacatcgta gacctatata tatatcgtct gctaatacac
    18841 gaccaattag tgtttgggca aaaattattt ctgtcatctc atttcgagga ctcacggaaa
    18901 taccttggat agtaccacaa tctattctac gtataataat gtgttgaacc acttcaacaa
    18961 gtctacgcgt gagatatcca gcatctgatg tacgtacagc agtatccact actcctttgc
    19021 gggctccgta gcaggaaatt atatattctg tcaaagagag tccttcacgc aaattgcttt
    19081 gaataggtaa atcaatcatt tgtccttggg gatccgacat taatcctctc atacctacta
    19141 attgatgtac ttgagatgca tttcctctag ctcccgaaaa ggacattaga tggactggat
    19201 tagaaggatc agtcatccga aaattaggat tcatttcttg tctcaaatat tcgcttgtgg
    19261 cataccatat ctcaatagat tgacgtaatt tttctaccgc atgtacattc ccataatgat
    19321 ggtgtttctc caaaaaaaaa ctttgttgtt cagcgtctcg gactaaccat cccttagatg
    19381 gtattgttaa aagatcatct attcctaatg aaatagatgt aacagtggct tgctggaaac
    19441 ccaaagtctt catttgatcc aggatatgtg atgtatatgc cattccgaaa tgatctatta
    19501 atctgctaat aagtcgtttc atagcagttc tatctatcac tttattgtga aagaccagat
    19561 cgacccgttc tgccataagt acccccatat tccgctgagt aggattcgac aatggacctg
    19621 agtcagtgat tcgaaaactt cctttcctaa atttttattt gcgcataaat taagaaatta
    19681 tgataccagt gaaattggag agaccttaat tcccacaggt atgaatatct ctaaatttct
    19741 tagtttagat agtatatgag taggcccggc aaaatccctg tatggcttct tctatctctc
    19801 gataaaaaaa aatatgaccg acggtggttc gaatgtatac acagccaatt tcttttttta
    19861 cacttcctac tattagatag tgctcataaa tctcatgata agtgcccgaa gattcatatt
    19921 gaacttcgac gggaacttct cttgaaccaa tgacacgttg atctagtcgc caccggagcc
    19981 acaaaggact atctaaattg attcgtttct gccgataagc tccaagtgca tcatagaaac
    20041 tacaaaaata tggttctttc tctttcgtat acgtatattt atagtaatta ttagcaactg
    20101 ttttcttttg atagtttctg caattatata gattatacct attcgcacca ataccctgac
    20161 gactcccgat tgttaataca taaagtccga taagcatatc ttgagttggt acggaaatgg
    20221 gatccccaat agctggagac aggagattca tatgagaaaa cataagtaaa cgagcctctg
    20281 cttgagcttc caaagataaa ggtacatgaa cagccatttg atctccatca aagtctgcat
    20341 tgaagccctt acaaactaat gggtgtaaac aaatagcgcg cccccccact aaaatgggtt
    20401 ggaacgcctg tatgcctaat ctatgcaggg tgggtgctct attcaacaat accggatgcc
    20461 cccgcataat ttcttgaagt atttcccata caatcggttc tttttcccga attttacttt
    20521 tagcaatccc tatattagaa gcaacatgtt gtctgattag accacgaatt acaaaggttt
    20581 ggaaaagctc tattgctatt tctcgaggta atccacattg atgtaatgaa agcgaaggac
    20641 ccacgacaat gacggaacgc cccgaataat caacccgttt accaagcaga gtctcacgaa
    20701 atcttccctc tttgccttca attacatctg aaaatgactt gtaaacttta ttatgaccat
    20761 ccctccttgg ttgtccgcgg atcccattat caagaagtgt atccacggct tcttgtacca
    20821 acttctcctg acacattact aattcgcctg gcgcagatct acttgttgtt aatagatcga
    20881 taagagtatt attccgatag ataactcttc tatagagttc attaatatcc gaactcatta
    20941 gtttaccccc gtctatctga atgataggtc tcaactcggg aggaagaact ggtaataggc
    21001 acaaaaccat ccgctctggt tctacatttg ttcgaataaa atgtttagct aattccatgc
    21061 gtctaaccaa aaaatccttt cttcttctaa tttttctatc ttcccactca tttccagtgg
    21121 accccccgtc tcctaattcc ttccattcta ccaatgaatt atctataata attcgcaaat
    21181 ctgaatcggc taattgttct ctgatagcac ttgctcctgt agagatttct cgatttcgaa
    21241 atgtctcaaa gccttgggta gtaaaaaaaa gcgggatgct gtatttccga gattggattt
    21301 catattcgaa tgaacctcgt aatcgtaaga aagtaggttt tttagttatg ggcctagcaa
    21361 aagaaaaatt gagataggtt cccatagaat gggattcccc ctcttaaaaa tcggacgtga
    21421 aggttttctc tcatccggct caagtagtta cacaaaataa agaaaaggat ttttctttat
    21481 ttatttttta attttgttcg ataaatcctt acaaaaagct accctttact caagttcccg
    21541 gtaagaacca atctttgatt gattcattct tcttttgact ttaatttaat agccttctga
    21601 attacttaaa tgtactttac tttaccacaa aattgaaacg tgaaattaaa ttatttgagt
    21661 agtctacccc ccctcaaatg atgaattcct ttaaagttaa agtaaaggaa tacttgaata
    21721 ctcgtaaggg atttacttgt tctatatatc gttccattcg atcttttagg tccctactca
    21781 ccccgatggt tatgtcatga tgtcctttga agcatatatg cgatagatag acttctgtaa
    21841 ccatgccata tttgcttgct tgaacagaac ttatctctaa aagaaatgga atggctaatt
    21901 ccacgaaaaa gtatttttat ttatttttca cgaggtataa ctagcgattc ctcttcatct
    21961 gttacggagt cgaccatgga tcaattcccc ttgaatttgg aagtattgac tacacccata
    22021 attctgagct tcatgttact cctcccaaga cacatgtcag agtcaggggc atctcaatca
    22081 gattgaatgg gatgacagtt tctcattcca aatctgtaaa atgaaaattt cgatcaaatc
    22141 acacatcgca gtatactagg ccttctaatt ccttaagggg tttatctaaa agattcgcga
    22201 tataactggg aatacgtttc aaataccaca catgagtcac tggacatgcg agtttgatgt
    22261 atcccatttt atatcttcgt atccgagaat caacaaattc cactccgcat tgttcacaaa
    22321 atttagagtc ttctttttca gcttcgatta ctcgataatt tccacaagaa caaattccac
    22381 tttttatagg cccggagatt ctttcacaaa acaatccatc cttttctggt ttattggttt
    22441 tgtaatgaaa agtatagggc tttgtcacct ctccaactat ctctccatta ggtaggattt
    22501 tgttggccca agaccttatt tgttgaggag acactggtcc aattcgaagt tgttgatgtt
    22561 tataccgatc gatcatagaa tagaaaatta tgattcattc agatcaagct tccttcctat
    22621 taatctggaa gttcttctca gatacaagga aatggttcag ttccagagcc aaagatcgta
    22681 gttctcgaac gagcaatcga aaagattctg gagcatcctc gggattaggt actgttcctc
    22741 caatgatcgt agcaccaagt acttcttgac gagctctgat atgatcagat ttataagtaa
    22801 gcatttcttg taaaatatga gcaacaccaa atccctctag agcccaaact tccatttctc
    22861 ctactcgttg tcctccttgt ttggcccttc ctctaagggg ttgttgtgta acaagtgcgt
    22921 aagggccact ggaacgccca tggattttat catcaacttg atgaattaat ttcaggatat
    22981 aggactttcc tattagaaca ggttgttcaa aaggatctcc tgttcttcca tcaaatattt
    23041 tgctttttcc cggatactcg ggttcaaata cccatggctt ttttgtttgc ttactggctt
    23101 catataattc aggaaacact agttttctcg aagcctcttg ctcatatctc tcatcaaaag
    23161 gtgctactct ataatgtctc tttagcagat cccccgctaa cccgagcgag cattcaaata
    23221 tctgtcccac attcattcgt gagggtactc ctaatgggtt gaaaaccata tcaacaggtg
    23281 ttccatcttg caaatagggc atatcttgtc taggcaaaat ttttgaaatg atacctttat
    23341 tcccatgcct tccagctact ttatcaccta ctttgatttc acgtttctgt gaaatatata
    23401 cacgaatcat ttccggatta taactggaac tccccctttt ctggatccat ctcacatcaa
    23461 taactcggcc ccttccgcct ataggtagtt ttagagaagt ttcttttgcc gtggatactt
    23521 gaatgccaag tatggctcgt aataatctat cctctggggc atacgacgat tcgttcgctg
    23581 tctgaggcgt taatttaccc actaaaatat cacctgcttc tatccaagat ccaagcctta
    23641 caactccatt tctgtctaaa ttgcggagta aattagcctc taaatgtggt atttctttag
    23701 tgattctttc aggaccttgg cttgtcacat gagtctgaat ttcatatttt cggatgtgaa
    23761 aagaagtata aatatcttca tatactagac gttcgctaat tagtactgca tcttcagaat
    23821 tgtaaccttc ccacggcata taagctacta atacgttttt tcctaaagcg agttctcccc
    23881 caactgtagc tgcactgtcc gctaaaattt gtcctttttt aataaattta ccctgttgaa
    23941 cctgagattt ttgacacata caagtatttt tgttggaacg ttgatacata actaatggaa
    24001 tgtttatagt gtccccatta cttgaaaaaa caatcttgtg agtatcagta taaatgatct
    24061 ttccctcgtg ttcagctata gtggaaagcc ccgaatccag agccgtttgg cgttctagcc
    24121 cagttccaac aatacacttc tcgggccgag aaagggggac tgcttggcgt tgcatattag
    24181 aactcattaa agcccgattt gcatcattat gctcgataaa aggaataagg gaagctccaa
    24241 tagaaaaata ttggaaggga aaaatgcttc taagatgaat ctgttcccat gcaatagtca
    24301 ggaattcttg gcgatatcga gctggaacaa cctgttcctc ctgaataccc cgattcaaag
    24361 ccaaagaatt tcctgctgct accatataat attcatctct acttggtgat aaataaacca
    24421 tctgtgtctc ttttgatgat atttcaaaaa atggactatc tatggatccc caatgaccaa
    24481 tcctcacatg aatagctaag gatccaataa gaccaacatt gattccttcg gacgtgtcaa
    24541 ttgggcaaat acgcccatag tggctaggat ggatatctcg tattcgaaaa ctagcagttc
    24601 gccccgtcaa tcctccagga cctaaataac tcaattttcg cccatgaacg atttgtgtca
    24661 atggattagt tcgatccaaa acttgagata agggatgtaa gccaaaaaaa gattcataag
    24721 tggttgttaa tgaagtcgaa gttaccaaat tttgaggagt cggtatcatt ttatgccgga
    24781 ttgctccaca tatagttcct cgaaccgcat tttctaaacg aacaagggct aatccaaatt
    24841 gatcctgtaa cagatctgct acagaacgaa tacgcttatt tttcaagtga ttcatatcgt
    24901 caagtgtgcc cattccaaat ttcattccga tcaaatgatc tgcagcagcc aatatatccc
    24961 gtggtaacaa aaatgtattg ttttggggta tatcaagatt tagtcttcgg ttcatatttc
    25021 gtcgaccaat ccttcctaat tcacatcttt gttgaaaaaa tttcttttgt aattccttac
    25081 ataaggactc ggaaaatacc ggatccccgc ctatacaagc gaattgttga taaaactcca
    25141 aaattgcatt ttcttttgac ccaatctttt ttttctcttt atcattcagg aaagacaaga
    25201 aaatttcggg ataacaaaca ttatctagaa tttcttttag atttgaaccc atagccgatg
    25261 atagaactag aatagatatt ttttgtttcc tactcacgcg ggcccatatc cttgcttttc
    25321 tatcaatttc taattctaat ctccctcccc aatctgatat tatagtactg gtataaacag
    25381 aaattccgtt atgatccaat tcggaacgat agtaaatacc gggactttgc aatatttgat
    25441 tgattacaat tctgtatatt ccatttacta tagaggtgcc cagggaattc attagaggaa
    25501 tgtttccaat aaaaacagtt tgttcttgta tatctctacc gcttttccaa attaatcccg
    25561 cgggtacata taattcagaa gaatatgtga gtgattcata tacagcatct ctttctttta
    25621 tcaagggttc taccaattga tatctttcca caaataattg aaattcaatt tcttgatccg
    25681 tatcttcaat ttttggaaac ttatgaaatt cttctgccaa gccccgatta atgaacccac
    25741 aaaatccctc aaattgtatc tgattaaatc ctggtattgt ggacatttcc tcatttttat
    25801 tccggagcat cttaactttc ctcttttaat cgaaaaaatt ccattattgc tagatcgacc
    25861 catatggtta ggttagttcg atgaagagtg agccaataat ggaatgtata ttctgtttac
    25921 tgaatcacat gaaattttaa ccaactctat atctctattt catacgtatg aacggaaacg
    25981 agacgtaaga atgaagatta tttttgacac aagttcaaat ttgcgacagg aattaataaa
    26041 acatttttcc tttaccattc tatatacata ttagaataga attaaataga attcaaaatt
    26101 caaatatgct gattctttat ctttattaga aatatgtgca ttaagaataa gagagagatc
    26161 ctctgttctg tgtaacaatt tattttttag ggtttacata tacacatata tggtgttata
    26221 attcaaaatt aagatttata aataatttat actgatttgt tatttgcttt tcttatgcga
    26281 ttaaggaaac acatgctttg agatacaaat ttagttcact aaattcaaca taaattaggt
    26341 aaatgaaatg gttactgcga ctggaaaccc cccctttttt ctttcaaaaa ataaaattac
    26401 taaatttagt actagaataa tagagtatag ataatatttt tattcctatt ttggatcgga
    26461 tttggcgaca tggccaagtg gtaaggcggg ggactgcaaa tcctttatcc ccagttcaaa
    26521 tctgggtgtc gcctgattga caaaattttt agaatctgta agttctagac aaagacaaaa
    26581 aaagactgta aatttttcta tatattttta tatcttttgc ttatacaaaa ggtaacaaaa
    26641 gaaacaatgg atcttactat tagaaagact cctttgatat tgatataaga aagaaagggt
    26701 atatgtatcg tatttgtact tacggctcgc ttctaccgaa aatccaatac aataatagag
    26761 aatttgttac gattagcttc attgaatttg aagcatcaat cgttttaaat cagaatccca
    26821 ttttgactct gcgccgttaa ttccactatg attattgatc aataatcata gtggaatcat
    26881 tccttgatag agataggaga cataatttac atggatatag taagtctcgc ttgggctgct
    26941 ttaatggtag tctttacatt ttccctttcg ctcgtagtat gggggaggag tggactctag
    27001 agacactacc ataattttaa attgatttat attatataaa cctatattat atctgtatac
    27061 aatatgagat agtgtgtaga aaaaactata gatataatat ctatagtttt ttctacacac
    27121 tatctcatca tttcttcaat tattgacaag aactaataat tcgagtttca ttaaaattaa
    27181 ttattttgac tggctgtttt tacgtaaatg ataagtaaaa aagcggtagg aactagaatg
    27241 aacagcgtag tagcaataaa tgcgagaata ttaacttcca taatctcatt ttttttgttt
    27301 cacaataact cgggatctaa tcccatagag atgaaaaatt tgattcctgt aaattcaata
    27361 agttaattgt atcctgatga tgccaaatgg atcaaaatat tatgaataat aatagatcta
    27421 atctatcaaa tcaattaatt gtcgagaatt taatagtata acataggaag actttttatc
    27481 catactaaat caaaaattca atttctaatc caattccaat atagaatgct attgaatttt
    27541 tcgtcctttt ccattctttc gtttctataa cctaccttct tcgttctact tacttaatac
    27601 agacaattaa tttaagtatc cgacgaggta ttcagatgac cggtattcaa tgggtcaggt
    27661 cacacctaag acccaaacaa tataagtgag atggaaaaag gacggattaa aagatctaat
    27721 attccaacat atttactaaa taaggggtac cttgcttggt cttttattta ttatttataa
    27781 atttataata aataaaatga aataatttta attaagatta ttatatacta atggatttaa
    27841 ttaatattaa ttattaatat aattaattaa tataatatcc tcttctcttt cttggattgg
    27901 gtttgaatga gatagatttt tttaattaaa aatagaggat acacaagtcg gagttggaaa
    27961 agggctgggc actctactcc atttcattat tcaagaacaa tcaaaaaata aagtcaaatg
    28021 aataacgaat atggtatctc taaaaatact gacatagagt aatataaccg atcgtaccaa
    28081 tcaatctaga tatgtctctt ccttatcaat cggtactatt ccgtagtgaa agaaattaaa
    28141 attcccgcat ttcttttgtc tgatgataaa tataaaaata ttaatgtgaa acgaaaaaaa
    28201 aaaaaaaaaa aataaggatt cttagatctt gctccctgtc ccactttatc tgtaaaaagt
    28261 gggagatgaa ttgataaatt catcggatcc tagttcggga ctgacggggc tcgaacccgc
    28321 agcttccgcc ttgacagggc ggtgctctga ccgattgaac tacaatccca gcgaggtgta
    28381 tggcatacat attcttatgg tttcataaga acattctatt cgtctcgtcg tgttgtaaca
    28441 gaaacaaaaa tgatatactg atatcatatc cacatggata tgaactatag caataattac
    28501 tagtaatcgg tggttctttt tttttttttt attgtcaaaa atgactaata aaaaaaaata
    28561 tatatatatg gatagatcaa aaaaatggtt gatctttatt ttgacggata gggcatttct
    28621 atttctggag gacaaattaa actggttaga tcaatggagc ggcgaatttt tgggccgagc
    28681 tggatttgaa ccagcgtaga catattgcca acgaatttac agtccgcccc cattaaccgc
    28741 tcgggcatcg acccaggaag aattaattct aggtttagtt ataatccatg attaacttcc
    28801 tttcgtagta ccctaccccc aggggaagtc gaatccccgc tgcctccttg aaagagagat
    28861 gtcctgaacc gctagacgat gggggcagat ccgcccgacc atcagcatac tatgctgata
    28921 gtatgataag tttttttgga attgtcaata tacaatataa ttataatata ttatataact
    28981 agatcaaaag agtcttttct actttgaaat ttttaatatt aatatacaga aatctagata
    29041 actttaattt acaatacgga ttaatataga tatatatatt attatgtatt ataatacaat
    29101 gcatagcata gtattatata atatatatac agattaatta aacaaagtta tagtagtagg
    29161 atttccttag ttagggtagt gcttgatccg acagaaaaaa gggataaaaa gaatatttaa
    29221 taatatttat tataatatta attttttttt ttattaattc aattttaact aatttcttcg
    29281 ttcatcgttc agatgagata tgcctatcac tatctcatat taaaccaaaa aattcaaaaa
    29341 cgctagatat tttttttttt tttttatgga atttggctcg ggatatgaat ccccccatca
    29401 catgattgaa gaaaatatct taactctatg ttgataatga gctcttatac atatatgtag
    29461 atatgtatat gtctattata ttatattata tctattatat atgtagtaaa ctcataattt
    29521 aattaaaact attaaatttt ttaaattgaa taaacaggcc cttttaactc agtggtagag
    29581 taacgccatg gtaaggcgta agtcatcggt tcaaatccga taaagggctt tttcattaaa
    29641 ctcaagtctt agtcttcgtt ttacattgtt aatagttcta aaaaaaaaaa agggtaatca
    29701 ccagtataat gaattctaat tagattatgg gtcgtagtta taaagttgaa atttattcat
    29761 tttcataatt gtggagagtc cattttgtag tgacatagtg accctctttc ttcatgtctc
    29821 attattcatt ttgtcttgac ttgatacata aatattctag atatccaatc catccctatt
    29881 gttaatcgtc aaactaaagt attcctgctt ctccagtgtt cctataaaac aaacccacca
    29941 taaaattata aataaagaaa aagtcaaaag taagtggatc tgacccattg aatcatgact
    30001 atgtcagcta ttctgatata taaattctat atattcattc tatataatat atatatagcg
    30061 ggtttttctt tggccacgca aagcaaaaat gtgtcgatat ttcttgagtt catcttcttg
    30121 ttacgggatg ctctacacaa agaaaacaaa gaaatcgcta ctctctatcc actacactac
    30181 ataatacata ttacatatat aacatacata tataacatat ataacatata taacatatat
    30241 atataagata tatatagaag ttttagttta ttttaaaatg tattctcaat atctttcctt
    30301 gatttcagaa taagatattg ttttgttgtt ccgccaatgc aatagagaac aaatgcgaga
    30361 aaggggtttt cattttcagc ctatcattat taaatattta ataaatattt aatttagggt
    30421 cgtggaaaaa tggggatttt gttttttgct ttgatccctt aaaagatata ctctgtaata
    30481 tgagtcatag gatagaacaa ttctggttca aataggttag ttatatagta aggactaatc
    30541 aaattgagtt catagatttt acccaggtta ggtcgttttg tggctcaata gaaaaataat
    30601 ttatattgta tcttcgaaac ccgttgtgtt gtaagaggca ttgagcgagg actcgtccat
    30661 agataatcga actatcatat gccctgaaaa ttatatgaag tgttcggaaa tggtttaagt
    30721 agttgaatta ggaggatcac tatgactata gcccttggta gatttaccaa agaagaaaaa
    30781 gatttatttg atattatgga tgattggtta cggagggacc gtttcgtttt tgtgggttgg
    30841 tccggcctat tgctctttcc ttgtgcttat ttcgctttag ggggttggtt cacaggtaca
    30901 acttttgtaa cttcatggta tacccatgga ttagcgagtt cctatttgga aggttgcaat
    30961 ttcttaaccg ctgcagtttc tacccccgcg aatagtttag cacattcttt gttgctacta
    31021 tggggccctg aagcacaagg agatttcact cgttggtgtc aattaggtgg tctgtggact
    31081 tttgttgctc tccatggtgc tttcggatta ataggtttca tgttacgtca attcgagctt
    31141 gctcgatctg ttcaattgcg gccttataat gcaatcgcat tctctggtcc aattgctgtt
    31201 tttgtttctg tattcctgat ttatccattg ggtcagtctg gttggttctt tgcacccagt
    31261 tttggcgtag cagctatatt tcgattcatc ctcttcttcc aagggtttca taattggacg
    31321 ttgaatccat ttcatatgat gggagttgcc ggggtattag gcgccgctct gctatgtgct
    31381 attcatggtg ctaccgtaga aaatacttta ttcgaagatg gtgacggtgc aaatacattc
    31441 cgtgctttta acccaacgca agccgaagag acttattcaa tggtcaccgc taatcgtttt
    31501 tggtctcaaa tctttggggt tgctttttcc aataaacgtt ggttacattt ctttatgcta
    31561 tttgtaccag taactggttt atggatgagt gctattgggg tagtcggtct ggctctaaac
    31621 ttacgtgcct atgattttgt ttcccaagaa atccgcgcag cggaagatcc tgaatttgag
    31681 actttctata ctaaaaatat tctcttaaac gaaggtattc gtgcttggat ggcggctcag
    31741 gatcagcccc atgaaaacct tatattccct gaggaggttc taccccgtgg aaacgctctt
    31801 taatggaact ttagctggtc gtgatcaaga aaccaccggt ttcgcttggt gggcggggaa
    31861 tgccagactt atcaatttgt ccggtaaact acttggggct catgtggccc atgccggatt
    31921 aatcgtattc tgggccggag caatgaacct atttgaagtg gctcattttg taccagagaa
    31981 acccatgtat gaacaaggat tgattttact tccccaccta gctactctag gttggggggt
    32041 gggtccgggg ggggaagtta tagacacctt tccatacttt gtatccggag tacttcactt
    32101 aatttcttct gcagtcttag gctttggcgg tatttatcat gcgcttcttg gacctgagac
    32161 tcttgaagaa tcctttccat tcttcggtta tatatggaaa gatagaaata aaatgactac
    32221 aattttgggt attcacttaa ttttgttagg tataggtgct tttcttctgg tacttaaggc
    32281 tctttatttt gggggcgtat atgatacctg ggcccctggg gggggagatg taagaaaaat
    32341 taccaacttg acccttagcc caagcatcat atttggttat ttactaaaat ctccttttgg
    32401 cggggaagga tggattgtta gtgtggacga tttagaagat ataattggtg ggcatgtatg
    32461 gttaggttcc atttgtatat ttggtggaat ttggcatatc ttaaccaaac cctttgcatg
    32521 ggctcgccgc gcattagtat ggtcgggaga ggcttacttg tcttatagct tagctgcttt
    32581 atctgtcttt ggtttcatcg cttgttgttt tgtttggttc aataataccg cttatccaag
    32641 tgagttttac ggccctaccg ggccagaagc ttctcaagct caagcattta cttttctcgt
    32701 tcgagaccaa cgtcttgggg ctaatgtggg atccgcccaa ggacctactg ggttaggtaa
    32761 atatctaatg cgttctccga ccggagaggt tatttttgga ggagaaacta tgcgtttttg
    32821 ggatctccgc gccccctggt tggaacctct aaggggcccc aatggtttgg acttgaatag
    32881 gctgaaaaag gacatacaac cttggcaaga acgacgttcg gcagaatata tgactcatgc
    32941 tcccttgggt tctttaaatt ctgtgggtgg cgtagctact gagattaatg cagtcaacta
    33001 tgtatctcct agaagttggc tagctacttc tcattttgtt ctaggattct tcctttttgt
    33061 ggggcatttg tggcatgcgg gaagggcccg tgcggctgct gcaggatttg aaaaaggaat
    33121 cgatcgtgat ttggaacctg ttctttccat gacccctctt agctgagatt ttattattta
    33181 tatctatatt ctattgtttt tcctggctcg gctatcccac ttagccgagc cattcttatt
    33241 taagataaat agcggaccag gccaaacaaa taaagaaaca aatttattca acaagcaaaa
    33301 ggagagagag ggattcgaac cctcgatagt tctttgttca gaactatacc ggttttcaag
    33361 accggagcta tcaaccactc ggccatctct cccggagtta atctctattt tattcctgtg
    33421 aatagaacat gaccagacca tatgagacga tagattaact gtcggtagaa agatcccagg
    33481 attgtgaatt aattaaattt ggatgtatct atatactgta atatatatag ataggtatgt
    33541 cataatagat atagtttatt tgttagtagt ttggaggatt acaaacatgc ttattgcttt
    33601 ccaattagct ctttttgcat taattgcgac ttcatcaatc ttactgatta gtgtacctgt
    33661 tgtatttgct tcttctgacg gttggtcaag taacaaaaat gttgtttttt ccggtacatc
    33721 attatggatt ggattagtct ttttggtagc tatccttaat tctctcatct cttgaatttc
    33781 tttggtattt ccccacccga aagtgccatt ccttctaaaa attttggatt gtgagacaca
    33841 ttaagattaa atcttagttt gggttccgaa aaaaaaaaat ctcaatttta attaataaca
    33901 atttattatt aatttggata taattatata ataagattat cttaagttgg aatctgtata
    33961 gtatctggcc ctgcgcaaat atgatccaga cgcatatatg atatatcata tatgtcatat
    34021 atgtgtggac atatgtatgc gtatcacgaa caaaatgcgg atatggtcga atggtaaaat
    34081 ttctctttgc caaggagaag atgcgggttc gattcccgct atccgcccat tatgaagtaa
    34141 tgtactgcga taaaaaattc ggtatagttg agtttactac tataactatg gtagttagta
    34201 ttccatcttc cccttatctt tgcctcccat ccaaaaaatt gaattgaata aggtcattaa
    34261 ttactagtta aaaaatcaca cctaaaaatc aatttttaag caaaaacagt gttgcggaga
    34321 caggatttga acctgcgacc tcaaggttat gagccttgcg agctaccaag ctgctctact
    34381 ccgcgatgaa gaattggtaa ctaatggaca aagaaaaatt ggatatgacc ctctaccata
    34441 tctatacaaa tagaatagtc catttataca gaatggtaaa gagggccctc tctatgacta
    34501 tgataataga tcatagagat ttatatggat ctgaaacgat atttttttta tccttaccaa
    34561 cttgatcttg ttgcgcccgg taataaacat gcatgaacca tttcgcgaag tatgtgtccg
    34621 gatagcccaa agtctcgata attagctctg ggtcttccag tcacaaaaca acgtcgatga
    34681 agacgtatag gcacactatt acgcggtagg gattgcaatt ttccatgaat ttcccatttt
    34741 tcactcagcg atggaacttt gcttatttct ttttttgagg atcgacgaat caaatgatat
    34801 ttctgttcca atttttgccg cttcttctcc ctctgaatca aactttttct tgccataatg
    34861 ttcagttcct attattatca atgatacagt tcggatccta gatgtaaaaa tataagaagg
    34921 tggatcccct tctccatcga aaccaaatcc aatttttgtt gatttgatat agtgcaataa
    34981 ataaggaaat taaccaaatt ttcctgatgt agaggcaatc aagaaagcgg cataagtaaa
    35041 tatataaccc acggaaaagt gggctaatcc aactaatctt gcttgcacaa tggaaagagc
    35101 cactggctta tctctccacc gaatcaaatt agccaaaggt gtgcgttcat gagcccatgc
    35161 taaagtttca atcaattcct gccaatatcc gcgccaggaa attaagaaca taaatccagt
    35221 agcccaaaca agatgtccaa ataagaacat ccacgcccat actgataagc tattcatacc
    35281 aaaagggtta tatccattga taagttgtga agagtttaac cataaataat ctcttaacca
    35341 ccccatcaaa taagttgaag attcattaaa ttgtgaaacg ttaccctgcc ataatgtgat
    35401 gtgtttccaa tgccaataaa aagtcaccca tccaatggta tttaacatcc agaaaactgc
    35461 caaataaaaa gcgtcccaag cagaaatatc acaagtaccc ccgcgtcctg ggccgtcgca
    35521 aggaaaacta taaccgaaat cctttttatc cggcattaac ttggaaccgc gtgcatctaa
    35581 agcacctttt actaaaatca atgtagttgt atgcaaacct agagcaatag catgatgaac
    35641 caagaaatct cccggaccta ttgttaagaa gagtgaatta ctattctcat taatagcatt
    35701 caaccagcca ggtaaccata tacttcgacc cgcattaaat gccgggccat tcgttgaaga
    35761 taagagtaca tcgaacccat atgaagtctt accatgagca gattgtatcc attgggcaaa
    35821 tatgggttcg atcaagattt gtttttccgg agtaccaaaa gcgagcatga cgtcgttatg
    35881 aacataaagt cccaaggtat gaaaccccag aaacaggctg gcccaactta aatgagatat
    35941 gatagcttct ttatggtcta acattcttgc caatacatta tcctcattct gttccggatt
    36001 gtaatctcta atgagaaata tagctccatg agcaaaggct cctgtcatga tgaaccccgc
    36061 aatgtattgg tgatgagtat acaacgcagc ttgagtagta aaatcttgtg ctatgaatgc
    36121 ataagcaggt aaagaataca tgtgttgagc tactaaggaa gtaataaccc ctaaggaggc
    36181 taaggcaaga cctaattgaa aatgaatcga attatttatt gtgtcataaa gacccttatg
    36241 cccacgccct aatagacccc ccggaggaat atgtgcttct aaaagatctt tgatactgtg
    36301 tccaatcccg aagttcgttc tatacatatg accggcgatc aggaaaagaa ttgctatagc
    36361 taaatgatga tgagccatat ccgttagcca taaactttgc gtttgtggat ggaatccccc
    36421 cagaagggtt agaatggcag ttcctgctcc ttgggaggta ccaaataaat gactatttga
    36481 atcagggttt tgggcataaa gattccactg acccgtaaga agtggtccca acccctgggg
    36541 atgcggtaat acgtcgaaga aattattcca tctgacgtat tcccccctgg atccgggaat
    36601 agcaatatga actaaatgtc ctgcccaagc cagggagctt actccaaaaa gtcctgacaa
    36661 atgatgattg agacgagatt cggcattttt gaaccacgaa acgcttggtt tccattttgg
    36721 ctgtaggtgt aaccaacctg ctattaagga tatagcagaa agaaataata aaaaaagagc
    36781 tccagtataa agatcctcat tggtgcgtaa tccaattgta taccaccact gataaacacc
    36841 ggaataggcg atattcactg gaccgctagc gcctcctcga gtaaaggctt ctacagctgg
    36901 ttgaccaaaa tgaggatccc aaattgcatg agcaataggt cttacatgta aagggtcctg
    36961 tatccacgac tcaaaatttc cttgccaagc tacatgaaac agatttccgg acgtccacag
    37021 aaaaattatt gctaactgac caaagtgaga agcaaaaatg ttctgataaa gacgttcctc
    37081 tgtaatatca tcatgactct caaagtcatg tgcggtagca ataccaaacc aaatacgacg
    37141 agtagtgggg tcctgagcta agccttggct aaaccttgga aatcttaatg ccataatgct
    37201 tttcaaatcc tcctagccat tatcctactg caataattct tgctaagaag aatgcccatg
    37261 ttgtggcaat tccgcccaga aggtaatggg ttactcctac agcacgtcct tgtacaatac
    37321 tcaaggctct aggctgagta gcaggagcaa cttttaattt gttatgtgcc caaacgatgg
    37381 attcaataag ttcttgccaa taaccccggc cgctgaatag aaacattaaa ctgaaagccc
    37441 agacaaaatg agcacctaag aaaaaaagac catatgcaga taatgaagaa ccataagact
    37501 gaattacctg agatgcctgt gcccataaga aatcccggag ccagccatta atagtaatgg
    37561 aactctgtgc aaaatttcct cctgtgatat gagttaccac tccctgatca cttatagtac
    37621 cccaaacatc cgactgcatt ttccaactga aatggaaaat tactaccgaa attgcattgt
    37681 acatccagaa tagacctaaa aagacatgat cccaggcgga tacttgacat gtcccccctc
    37741 ttccaggtcc atcacaagga aagcgaaaac ccagatttgc tttatcaggt atcaaacggg
    37801 aactgcgagc aaatagaaca cctttcagta gtatcaatac agtcacatgg atcgtaaatg
    37861 catgaatatg atggaccaaa aaatctgcgg ttcctaatgg aataggtaac aaagcgactt
    37921 tgccgcctac tgctactaac tcactacctc cccaagttac gctagtactc gttgttgcac
    37981 caggagcggt tataccaggc gctaaagcat gggtgttttg tacccattga gcaaagatgg
    38041 gttgtaattg tatagcagta tctgaaaaca tatcttgggg ccgccctaaa gcactcatgg
    38101 tatcattatg aatatataag ccaaaactgt gaaaccctag aaatatacat gcccagttaa
    38161 gatgtgatat tattgcatcg cggtgcctaa ggacacgatc taatagatcg ttgtatcgag
    38221 tagttggatc gtagtctctt accataaaaa tggctgcatg cgcagcagca ccaactatga
    38281 gaaatccacc gatccacatg tgatgtgtga acaacgaaag ttgtgtacca tagtcaatag
    38341 ctaggtatgg ataagggggc atggaataca tatggtgagc tacaacgatg gttaaagagc
    38401 ctaacatagc caggttaaga gataattgag catgccatga cgttgttagg atttcgtaga
    38461 ggcccttatg gccctggcct gtaaatggac ccttatgagc ctctaaaatg tctttaagtc
    38521 catgaccaat gccccagtta gtcctataca tatgaccggc gatcaagaaa agaattgcaa
    38581 tagctaaatg atggtgtgca atatcactca gccatagacc ccctgttatt ggatttaatc
    38641 ctccacgaaa actaagaaaa tctgaatatt ttgaccaatt caaggtgaaa aaaggagttg
    38701 ctccttcggc aaaactagga taaagttgag ccaaaagatc cctattcaag atgaattcat
    38761 gaggaagtgg tatctcttta ggatcaactc cagcatcaag aaattgatta atcggcaaag
    38821 atacatggat ttggtgtccc gcccaagaaa gagacccaag ccctagtaac cccgctaaat
    38881 ggtgattcaa catagattct acatcttgga accaaaccaa ttttggggcg gctttatgat
    38941 aatggaacca accggcaaaa agcattaatg atgcaaagac caatgcacca attgcagtac
    39001 aataaagttg taattcacta gttattccag atgctcgcca aatctgaaaa aagccggagg
    39061 ttatttgtat tcctcggaaa cccccgccca catcaccatt caatatttct tgaccaacta
    39121 ttggccaaac tacctgggcg ctaggtccaa tgtgagcagg atcgcttagc catgcttcat
    39181 aattagaaaa acgggcgcca tggaagtaca tgccactcag ccaaagaaag ataatggaga
    39241 gttgaccaaa atgagcacta aatacttttc gggagatctc ctccaaatca ttggtatgac
    39301 tgtcgaaatc gtgagcatca gcatgtaggt tccagatcca agtggtagta tcagggccct
    39361 tagctattgt tctcgagaaa tggcctggtc tagcccattc ctcaaaagac gtttttacgg
    39421 gatccctatc tacaacaatt ttcacttctg gttccggcga acgaataatc attaagtcct
    39481 cctctttccg gacaacacat acaaagagac ctgccaacag tcaagttttt agtgaaacct
    39541 ctgaaagatg gatatttttt tttttatcat cggtccccca tctctcatcc atctatttta
    39601 tttagttatt aactagagca attatgatat cgaagttgat ccggggcaag tgttcggatc
    39661 tattatgaca taacgattag gtgcccaacg gacccttttt attatcaaat acctttgact
    39721 tttcctggca tgacgaagat gttttttttt gctagtgtat ttatatctga atgtaaaagt
    39781 gcccatatcg atatacttct atgaaacatc ttcttatgcg atatccatat ttagtaattc
    39841 gggggcatac ttgatttatt tattagctat atcctatacg atttgatact gctgtatccc
    39901 tatcatttat ccttatggga tactatacaa aatataattt tttaggagga agagatataa
    39961 tgaaattctt gattggatct tctcatagta actatctatt ttagttgatt gatggatcca
    40021 atcaccattt tgattttaat aaatttaata aaaaaaaaaa aaaaagagtg cttttattcg
    40081 aattcgaaac gcctcgtgat cttcaaccaa ttatgtgctt caatataatt acctggagta
    40141 agcgctatag cttgtttcca atactcagca gcttgatcga accaagcctc cgcaatttca
    40201 gaatcaccct gtagaatggc ctgttctccc cggtcggaat aggtggttaa attccttccc
    40261 ttagaaccgt acttgagagt ttcctgcctc atacggctca gcaatcgact ctttttgtgt
    40321 cccatctttt taatctaccc tatgctaact gaattagatt tttcataaac ctatcctagt
    40381 tttcttgggt taaccagacg aagttaaatt aattacataa gtttcaaact ctaattttga
    40441 tcaataatca gttttatctt ttctcctacc ttcataagaa ttaactcctc ctatatcgtt
    40501 aggattttct gaaaggtaac tatctcggtt tcatctcata atatgaaatt catatagaat
    40561 ttttgaaaaa gactttcctc cgtaagaaaa aagaacttac tatctttggg atctgatgct
    40621 acaccgctgc tcaatacttt agtagatcga ctctattaca taagtagatt cctaacttta
    40681 tatctcatat tatgacataa gtaagcagtt cttaactgta tcgatctaat aacttgctaa
    40741 ttgatcttta cggtgctttc tctatcaatt cgatccttta tccatagagt atataggcgt
    40801 acttattcat ttatatttga agtctttttc cttgctacag ctgataaaaa tcgttgcttt
    40861 ggacgataca tatgtagaaa gcctatttta ttctagtatt tactagcctt tatctttttt
    40921 ctataatgga gatagtcgca cgtaatgaca gatcacggcc atattattaa aagcttgtgg
    40981 taagaatggg tttcgttcta gtgcccggaa ataatattcc aaagccttcg tatgctctcc
    41041 gttgcttgtg tgtataaggc ctatattata gagtatataa cttcgatcat agggatcaat
    41101 ttctggtcgc gtagcttcat aataattctg taaagcttcc gcataatttc cttcggattg
    41161 agccgacatc cgttacggcc gttcattcta ttcaaagaat ctccgttcca gaaccgtaca
    41221 tgagattttt atctcatacg gctcctcccc tctgtgcata gtactaaggg acataatctc
    41281 tggaatcaag atttcactat tctcatttat gaactgatgg gggctagtat ttttacaaga
    41341 aatttctagc cagccttccc gaaagaggtc ttttcttaac accaattgta ttagtgctag
    41401 atgaaaatag tcactccaac aatttctttg ttcacaacgc cttctatttc caggaatcag
    41461 tcacttcaac aatctttgat ggttatatgg gtatccaaag tacaaacgag atggatgttt
    41521 gttgtcccaa ccattcattc ttattagtcc caataccgag aaggggaagg ggtgatttat
    41581 aatataacaa agttttcgtg ttgttgattc cgtagagtag tgcttcttcc tctatgccgc
    41641 ccattggtac tagtggcgta gtattgaccc gcaatccaga acccataggt gtaacctttc
    41701 gctcaatact aaaatcgata attaaagcat ctgaagccgt atctatcaat cgaggataca
    41761 cgacagaagg aattgttcta tctttaaact tcaccttcac caagcgttgg tttaaaaaaa
    41821 aaatttttgt ttctttctat tttctatccc gaaccacgct tctctctctc agattaaggt
    41881 ctaaaaaagc aagaaaaaaa atcaaatcgc accatctctg taataggtaa atgccttttt
    41941 ttcccctgaa gttgtcggaa ttattcgtaa taagatattg gctacaattg aagaagtctt
    42001 atcaataaaa tttccattta ttcgggatct aggcataatt aacaatccat tctataattc
    42061 ttctcatttt cccaaaggaa aattatccga attgtacagt agtacgaaat atcataaaaa
    42121 tagactaatt ctaaaaaaat atgtggatat tccgctcaaa ttgtgcccaa ggggggatga
    42181 tgaaatattt gaatgagatt ggatttccta caaattaagt agtatactga taaacagaac
    42241 tattacgatt ttctctaagt tgactaacca aggactttat ttgactatag attctggtaa
    42301 ctcgaaaagt tttgatttgg ttataatcaa aagaggaaaa ataaagaatg gaataagaat
    42361 tccatgataa aatagaggag agtaaccata ctcttttgtt tgcataatgc gtatgcgtca
    42421 tacaattgaa atataaaaat ccattaagta aattggtgtt gagaaatatg aaatttgaaa
    42481 ggaatctttt agtcctatgt aaccagtaat gggtcctacc cgtactggaa taaataatat
    42541 gaatgactcg ctattcactt cactcggttt ctggtcaata ataagattat gattatgtag
    42601 gagagatggc cgagtggttc aaggcgtagc attggaactg ctatgtaggc ttttgtttac
    42661 cgagggttcg aatccctctc tttccgtttc tatcgagtca tcaacgttac tgatcacaat
    42721 gtatcaaatc aaattcaaat aacaattgat agcattattc caacagtaag taagaacttt
    42781 atttgatttg atagagattc tctattccta attacattac tgtggtacgt aaaatataaa
    42841 tatgggaaaa gaaaaaaaaa tgtggatcaa ggctcttaaa tctatttcct tcgacaaaaa
    42901 aagggtatgg tataaagtca aattgtctga acctttcttg ttattttcat taggttcaag
    42961 tctgacggga ataatattct acgactaaca actcatttat tttcaaacca atccacttac
    43021 tatctattat ttgatttact aatccttcat attggaataa gtcaatagtc aaatgttttg
    43081 gcaattcctc ccggagcgat gaagcaatat aattttgaat cagagatttc gatctttgtt
    43141 tatccttcgt agtaataata tctcgaggtt tgcaacgata acttggtata tctactagac
    43201 gaccattaac taaaatatgt ctatggttaa ctaattgtct ggctccagga atggttgaag
    43261 ccatacctaa tcgaaaaagg atgttatcca aacgcatctc aagtagctgt agtaaaacct
    43321 gacctgttga ccctttggct tttccagcga tatgcacata tctaagtaat tgtcgttctg
    43381 tcagaccata atgaaaacgc aatttctgtt tttcttctag acgaatacga tattgcgatt
    43441 ttttcccaga acgcaattgg tttttaagat cacttccaga tctgggcctt ttactagtta
    43501 atcctggtaa agcccccaga cggcgtattt ttttgaaacg aggccctcgg taacgagaca
    43561 taaaactcct tttttttatt gaaaaattta aagaaaaatc taaattaaga ctgaactaaa
    43621 ggataaacaa agcaaggcta aatctactga agtatacaat actaaagtag aatgaaaata
    43681 gaatgaaatg cattgtatca atatctatat ttttttgtat atgatagtaa ggaagttaag
    43741 tctctgtttt atgatttgtt ctgtatagat ctaagttgct ccattccaat ctatttttta
    43801 ttcatagttg caagttaaca cgacataatg gatcagcgac cgatatttga agaaaggagg
    43861 gagaagatat tatcaatcat gaaaaaatag atagataaaa gccggctatc ggaatcgaac
    43921 cgatgaccat cgcattacaa atgcgatgct ctaacctctg agctaagcgg gctcacatag
    43981 cagaaataga aatagtgaat agggagtccg gaaactacca gatttaatat attagctatt
    44041 aatttatttt aattaatatt tatttttttt ttttttattc ataatattaa taattactta
    44101 ataataatac ttaaaaatac ataatatttt cataattatt acttgatgta agaatagaat
    44161 atcaaattca atttgatatt ctattttaga aaagtctaat tatttcttag aacagttata
    44221 ccaaattatg ctaaataatt attaattatc tctaaataaa taatataatt aattatatta
    44281 tataatatat tatataatat taatgatagt gaatccattc ataagataag aataaagatc
    44341 attaagataa gaataaagac attattatta taaagatata attaaaatta taattaagac
    44401 attcctttgt tgtcattcag agaagatagg gcgaaaaaaa aaaaaaaaat aagtaattga
    44461 gtatcgatcc ttccagtatt acaaattgcg cttttaaagt aaaaattaag ggaggagaga
    44521 tatagaggtg ggatatatct attcatattg aattggaggc gcatcaatga tagaatcatg
    44581 tccgattgga acaaataggg ttcattcaat acaatggaaa tgatagagaa tgaaaaaaaa
    44641 aaaaaaaaaa aaaaaaatag tggcatacac ttttagatat aagaatcatt atctaataaa
    44701 ttcaacgcaa tgatttgatt ccaagataaa taaaataaat aaaagaattg aatagaatta
    44761 caactggatc ctgtcgcaaa aggggatatg gcgaaatcgg tagacgctac ggacttgatt
    44821 aaattgagcc ttggtatgga aacctgctaa gtgataactt ccaaattcag agaaaccccg
    44881 gaattaaaaa tgggcaatcc tgagccaaat cttgattttg agaaaaaggg tttaatttat
    44941 agtttttata atataaaact acaataaaaa aagataggtg cagagactca atggaagctg
    45001 ttctaacgaa tgaagttgat tacgttgcgc tggtagccgg aatccttcta tcaaaattac
    45061 ggagaggatg cccgccctat atacgtatat atacatactg acatagtaaa cgattgatta
    45121 atcgcggccc gaatccatta taatatatat atatgaaaaa tttaagagtt attgtaaatc
    45181 tattccatat tccaatcaaa gtttaaggaa gaatcgaata ttcagtgatc aaattattca
    45241 ttccagagtc tgtatagatc tttttaaaaa ctgattattc ggacgagaat aaagagagag
    45301 tcccattcta cgtgtcaata ccgacaacaa tgaaatttat agtaaaagga aaatccgtcg
    45361 actttataag tcgtgagggt tcaagtccct ctatccccaa taaaagccca ttttaagtac
    45421 taacttaact atacttccta actacttttt atcttatttt tttttttaat ctaagaaatt
    45481 caggggctgg gtaagatttt ttaatactct cttaattttt tagtcccttt aattgacata
    45541 gataaagtgc tctactagga taatgcgcga gaaaaggtcg ggatagctca gttggtagag
    45601 cagaggactg aaaatcctcg tgtcaccagt tcaaatctgg ttcctgacac gtaaataatg
    45661 tatcaaataa ttagtcatat acaaattaat gggatatata ttcattaata gcctcaagca
    45721 ttatatatat gtatacctaa attctatatc atctaggtat aatagggtat atggatagtc
    45781 tatggatata gacctccatt tttgagatgg ataaaatata taaagaacaa aatgggatta
    45841 tgctttattt tattttttgt ttgttcatac cgtgctttct ctcacccaaa tgttaagcct
    45901 tcatatatat ctaacatata tatctaaaat taataagtta aaggattggt taaaaaactt
    45961 aaaagtctaa aggagttgaa ggatagaaat aaacagaatg tatttcaaac acagtacaaa
    46021 taaaatctga tccttttgca tttctgaatt tagttttcgt attttctttt atatttattc
    46081 tatttttcac tcctacttat actttattta actttttttt acttcctgag atccctctaa
    46141 agtaatgtgc gcggtacaaa gttcatgtta catggtacag aactcttttg attcatccta
    46201 ttctattgtt tttgctcatc cgaaatgtat atctttcaaa ttggggaata tcaatgaagc
    46261 atctttttta gcttttaacc catccagaat acgaattaga gtgcagttac tctgtttcat
    46321 ctgaaacagg atgtttcaat attctttaaa tgaattctgg aatcgtgtca ttatcgtata
    46381 cattaacatt agtttcttgt cattcaatga gcatcttgta tttcatagaa atttggagta
    46441 atatagtcct tacgtagggg ccagcctatc caactttcag gcatcaagat acgtttaagg
    46501 cgtggatgat tattataaga gattcccaac atatcatatg attcccgttc ttgaaaatct
    46561 gcacttttcc aaacccagaa aacagacggt attctaggat tattccttgg gacaaagact
    46621 tttatgcata cctcttcagg tttatctata ccataccgta ttctcgtaag atgatacaca
    46681 ctagctaaaa atccacctgg tgctatatca taggcgcact gggagcgtaa ataattgtaa
    46741 ccatagacat atgaaatgac agcaatggag tcccaatcct cagtttttat ttgtaaagtc
    46801 tctattcctt ggtaatcgaa gcccaaagat ctatgaacta gctcatgctt gactagccaa
    46861 tcagataaat taccctgcat tttcttgatc tctcccacat ttgtacattt ataatttata
    46921 tgagtatttc acatttacaa tggaattttt aaagattaac ccgctgtttt ctgtttatta
    46981 ttctgcacaa aagaacccgc tttattcact aattcgcggg aagatactga atttttggat
    47041 tttaaaaatg tttcagaagg tatctccgaa gtagatggtg attgataaag caatccttga
    47101 tcataatttt cagtatgaag gctgcactga acataaaact tatgattggt agtaaaacat
    47161 cgattttcct gttgaaacac agttctatct tcagagattt ctcgagatat cttcttacga
    47221 agttttgtta tagcatctat aattgcctct ggtttaggcg ggcagcccgg caaatagaca
    47281 tccacaggaa ttaacttatc aactccccga acagtactat aagaatcagt actgaacata
    47341 ccccctgtaa tagtacacgc tcccatagca atgacatatt ttggttcagg catttgctca
    47401 tataatctga ctaaagaagg agccattttc attgttactg tgccggctgt taaaattagg
    47461 tctgcttgcc taggactcga tcttggtacc aatccataac gatcaaagtc gaatcgtgaa
    47521 cctattaatg aagcaaattc aatgaaacaa caactggtac cgtagagaag tggccataaa
    47581 cttgagagcc ttgaccaatt cgaaagatca ttcaatgtag ttgaaataac tgaattgggt
    47641 gttgtttggt caagtaacgg aaactcaatc aaattcataa ttgtcttaat gtcatctttt
    47701 ccttcccttt tattgtctga atattcagct aagaccattc taatgctcct tttcgccatg
    47761 cataaactga acccacaatt gggataagca cgaaaattaa agcttctata aatacggata
    47821 cacccaatac atcgaaactc attgcccatg gataaagaaa gaccgtttca acatcaaaaa
    47881 taacaaaaac tagagcaaac atgtaatagc ggattcggaa ttgtaaccaa gcatctccca
    47941 tgggttctat acccgattca taactagaga gcttctccgg ccccttacta attggtgcta
    48001 aaactccgga aattacaaat gctaagatag gaataacact tgatattatt agaaatgccc
    48061 aaaaaatatc atattcgtga agcagaaaca taagtgcacc cctattaatt aatttaatgt
    48121 ggaatatgct gaattattcg attagaattg taattgtcaa ttaatccaga accaaaactt
    48181 cttaggagaa acaagaattg attttaattt aatcaaacca catagagttt gtttgctgcg
    48241 ggacatgtct tgtttcatta tttaatttaa agattcattc attatatcat ttatttttca
    48301 ttgtttgtat tgactcgata taaaaaattt aatacatcga actattcgac agaccaaatt
    48361 acccaaccaa ctcaactgat agaatataaa atcaaactca agttgataca tttaggacta
    48421 attaatcata tccaaaacaa tcaattggag ttattgttct cgattagtct ggggacttcc
    48481 acaaaacaaa tacaagacca aaaaaagaat aggtcctagg tccatgtgac ctatgattcg
    48541 atttggttag gtcaggctaa agtttttagc cagcatcatg tcatgcacga aaattaatga
    48601 aaaggtatgg gtattttatc caagccaaga ttttacaaat actgtgttag atctattaaa
    48661 attggatcca ttaaaatgca ttgttcttgt ttttattttt ctgtccctat ccctatgtac
    48721 ttacatgaac atgtagtaat gcttttattt ctatggacca acctattggt cttttcataa
    48781 aaaagcacta ataaggaaat aaaatctatt tctaaaaaat agaatgtatt agggctatac
    48841 ggactcgaac cgtagacctt ctcggtaaaa cagatcaaac tttttattat tatcgaaatg
    48901 attcgaactg tttcaaagac ccaacatgca ttttgttgca ttgggctctt tcattaactg
    48961 atgtaaatat tcagttagtc caccatattt ttctttcctt tattacggga agaaaaaaag
    49021 ataatgagat ggttccatgt gctctgattc attatttgta ttctaatcta agagcaatac
    49081 caaagttttt caaagaaggg ttaccttgac ttaggtctgc ctccggccta aattaaccta
    49141 agttaaatag agtctccgcc gctccgctgc aagagtcaaa tatgagactt catacacctt
    49201 aaagttcata gaacgaaaag aggttatttt gattgaggtc cttaaactca ttatgcctgg
    49261 cattgaatgg gctgagtatt aaccttatca actataaagg attctatttg gtatctgaat
    49321 tcgtacctga atcagaccga accaaaaatt tgtcatgcta ttgttctttt gttctctcga
    49381 gtttaattta tggagtaaga catcgatttc tcaataagat aaattatgtt cattgcataa
    49441 ttggctccct tgaaaagcat tggcgcatgt gtaaacgagg tgctctacct aactgagcta
    49501 tagcccttgt tcatagatat cttaacatat agataatttc ttgtcaagat ggattggata
    49561 ttccatgatc ccacaggata gttctatggc taaaggagat tggtattgct tataaataat
    49621 attccatcta taattcccca agtaatggat cctttttgat gataaataac ctacttaact
    49681 cagtggttag agtattgctt tcatacggcg ggagtcattg gttcaaatcc aatagtaggt
    49741 agaactcatt agataccgga gtcaatggta tctaataagt ttttctacca tattttttct
    49801 tttagttgta tcaaattaga ctttaactgt attccatttc aattagcaga attgaaatgg
    49861 gatatgtata gtataataaa taacttccac ttctaaaaga taaaaaactt ctttatgatt
    49921 gattattttt atttatttgg aaatattatt gatagcctct actcgtgtcc tagcccgcct
    49981 gagagctaga tttgcctcaa ttgcctgttt cttaccttca gctctactta agttagcttc
    50041 agctatttta agagcttgtt gagcttcttg cggatcaatg tcagtactca tctctgcatc
    50101 atttcctaaa atagtgatct cattattacc tatcctagcg aaaccgccca tcagagccac
    50161 agttaaccat tggtcattga ggcgtattct caaaagaccg atatctacag ctgtagcaat
    50221 aggggcatgg tttggtaata caccaatttg gccactatta gtagataaaa tgatttcttt
    50281 cacttctgaa tccaaaataa ttcgattagg agtcagtaca caaagattta aggtcatttc
    50341 ttcaaattgc tctccccttc taagttcata gctttcgcgg tagcttcatc aatgttaccc
    50401 accaaataaa aggcctgctc gggaagacca tctaattctc cggaaagaat caattgaaac
    50461 cccttaattg tttctgcgag agcaacatat ttacctggag aaccagtaaa tacttctgcc
    50521 acgaagaagg gttgtgacaa aaaacgctca atttttcgtg ctcttgctac agttaaacgg
    50581 tcctcctcgg ataattcgtc caacccaagt atagctataa tgtcttgaag ctctttgtaa
    50641 cgttgtgaag tttgcttaac tctttgcgca atttcataat gttcctcgcc aacaatccga
    50701 ggttgtaaca tagttgacgt ggaatctaaa ggatccactg ccggataaat acctttggca
    50761 gctaatcctc ttgatagtac ggtagtagca tctaaatgtg caaatgtcgc ggcaggagca
    50821 gggtcggtca aatcgtccgc aggtacataa actgcttgga tcgaagttat ggatccctct
    50881 ttggtagaag taattctttc ttgcaaagaa cccatttctg tactaagtgt aggttgataa
    50941 cctactgcag aaggcattct ccctaataag gcggatactt ccgatcctgc ttggacgaaa
    51001 cgaaagatat tgtcgatgaa taaaagtacg tcttgctcat taacatcccg gaaatattct
    51061 gccatggtta gggcagtcaa accaactctc atacgagctc ccgggggttc attcatttga
    51121 ccatagacta gagccacttt tgattctgca atattttttt cattaatcac tccagattct
    51181 ttcatttcca tgtagagatc atttccttca cgagtacgtt cgcctactcc gccaaatacg
    51241 gatacgcctc catgagcttt ggcaatgttg ttgatcaatt ccatgatgag tactgtttta
    51301 cctactccag ctcctccaaa taaccctatt tttcctccac ggcgataggg agctaaaaga
    51361 tccactactt taattcctgt ttcaaagatt gataattttg tatctaactg tataaaggca
    51421 ggcgccgatc tatgaatagg agatgttgtg cgagtatcta cgggacctaa attatcaaca
    51481 ggctccccaa gaacattgaa aattcgtcca agagtagctc ctccgactgg aacacttaga
    51541 ggagttcccg tgtcaatcac ttccatccct ctcatcagcc catctgtagc attcatagcg
    51601 acagctctaa ctcgattatt tcctaataat tgttgtacct cgcaagtaac attaatttgt
    51661 ggaccggcag tatctcgacc cttaactact aaagcattat aaatattagg cattttgccg
    51721 gaggtaaaaa cgacatccaa taccgggcca ataatttgag cgatacgccc taggtttttt
    51781 tcttcaagcg tggaaacgcc aagaccagaa gtagtaggat ttattctcat aataataaag
    51841 tgaaatatgt cgaaattttt gaatagtact gaaaaaaata tgtccgatat caaattgatc
    51901 agttaattca ataataaata aatggagtta gcattcgatt tagtttgtac cactcaaatg
    51961 aatccaattc aatcatttac actacacatt gaatgatgaa attttcaagt tcaaccaatc
    52021 tttatttctt tttttatgga tttttgtgtt ttatactacg atttatgcct agtttcacat
    52081 ctaggattta catatacaac atatatcact gtcaagaggg aatttttatt agtatttcat
    52141 ttcttagatt aataataaga agggatatac tcctccatta taaacttgca aaacaaggat
    52201 tgggttgcac catatatata aaagagtata caataatata gatatacaat aatgatgtat
    52261 tttatttatc aaatacatgg tctaataaca aaccaatttt aacattttaa ttagtttata
    52321 atattcgtta aatattttgt gtttgaaaaa ttgttgtcaa aggttttgag ttatttacgc
    52381 ctaatacata tcgagtagac cctgttgttg taagaattct taattcatga gttgtaggga
    52441 gggacttatg tcaccacaaa cagagactaa agcaagtgtt ggattcaaag ctggtgttaa
    52501 agattacaaa ttgacttatt atactcctga ctatgaaacc aaagatactg atattttggc
    52561 agcattccga gtaactcctc aacccggagt tccacccgaa gaggcagggg cagcggtagc
    52621 cgccgaatct tccactggta catggacaac tgtgtggact gatggactta ccagtcttga
    52681 tcgttacaaa gggcgatgct accacatcga gagcgttgtt ggggaagaaa atcaatatat
    52741 tgcttatgta gcttatcctt tagacctttt tgaagaaggt tctgttacta acatgttcac
    52801 ttccattgtg ggtaatgtat ttggtttcaa agccctacga gctctacgtc tggaggatct
    52861 gcgaattcct acttcttatt ccaaaacttt tcaaggcccg cctcatggta tccaagttga
    52921 aagggataaa ttgaacaagt atggtcgtcc cctattagga tgtaccatta aaccaaaatt
    52981 aggattatct gcaaagaact atggtagagc agtttatgaa tgtctgcgcg gtggacttga
    53041 ttttaccaag gatgatgaaa acgtgaactc acaaccattt atgcgttgga gagaccgttt
    53101 cttattttgt gccgaagcaa tttataaagc gcaagccgaa acgggtgaaa tcaaaggaca
    53161 ttacttgaat gctactgcgg gtacatgcga agaaatgata aaaagggccg tatttgctag
    53221 agaattggga gttcctatcg taatgcatga ctacttaacg gggggattca ctgcaaatac
    53281 tagcttgtct cattattgcc gagacaacgg cctacttctt cacattcatc gtgcaatgca
    53341 tgcagttatt gatagacaga aaaatcatgg tatgcatttt cgcgtactag ctaaagcatt
    53401 acgtatgtcc ggtggcgatc atattcactc tggtacagta gtaggtaaac tggaaggaga
    53461 acgcgagatg actttaggtt ttgttgattt actgcgcgat gattttattg aaaaagaccg
    53521 aagtcgtggt atttttttca ctcaagattg ggtctctatg ccaggtgttc tgcccgtggc
    53581 ttcggggggt attcatgttt ggcatatgcc tgctttaacc gaaatctttg gagatgattc
    53641 tgtactacag ttcggtggag gaactttagg gcacccttgg ggaaatgcac ctggtgcagt
    53701 agctaatcga gtggctttag aagcgtgtgt acaagctcgt aatgaagggc gtgatcttgc
    53761 tcgtgagggt aatgaaatta tccgtgaagc ttgcaaatgg agtcctgaac tagctgctgc
    53821 ttgtgaagta tggaaggcga tcaaattcga gttcgaacca gtagataagc tagatacaga
    53881 gaagaaataa gcgcgtgtaa ttcagtaatt cctgtttgtt ctcctaattg taattaaact
    53941 cggctcaatc ttttcctaaa aaagattgag ccgaatcgaa taaggaatga gtatcttata
    54001 cttcttaaat attactactc taaatactat agtaaatata taagtataaa tatctaagta
    54061 tatattgact attaagtata gtatttatat attttatatg cacagatctt acctatatac
    54121 acaagatcta aatacaagat taaggtcgaa gacaaaacaa ccccatattt ctttcttatt
    54181 tgtattattt attattttat tgtttatttt atcgttggat ccataattaa aattaaatta
    54241 atcctatgga ttcttggtat tattggggat tattggtgga tcattttata ttgcgtagct
    54301 tcattcagac catagatcaa gccagggaag ggctacttct acccctcctg tatattgtct
    54361 ttttcgttcc atgttgcaat acaaatgtat tagttaatta tatgagattg tatgaaaatg
    54421 aattctttat ttataggaat aaaaaaagaa cgatttatcc ttgataattt gtccatgacg
    54481 tgagagaacc ctgtctttat agttataatt gaggaaaaga ctatatacat aataaaaaaa
    54541 tgattattca tcgaatgact attcatctat tgtattctcg tcaaataggg ggcgataaga
    54601 ctctatggaa aaatggtggt tcaattcgat gttgtttaac aaaaagttag aacatagatg
    54661 tgggttaagt aaatcaatgg ataattctga tgttattgga aataccagtg gaagtgaaga
    54721 acccattata aatgataagg ggaaaaacac tcctagttgg agtaatagtg acaattatgc
    54781 tttcagtaat gttgattatt tatttgatat cgggaatatt tggagtttgg tctctgatga
    54841 caccttttta gttagagata gtaatggtga caattattct gtctattttg atattgaaaa
    54901 tcagattttt gagattgaca atgatagttc ttttatgttt atgagtgaac tagaaagttt
    54961 tttttctagt tatttgaata gtgggtccaa gaactactat tatcattaca tgtatgatac
    55021 tcaatctagt tggaataatc acattaatag ttgcattaat aattatcttc attttgaagt
    55081 tagtattaat agttctattt caggtgatac cgattattac agtaatagtt ataattatag
    55141 tttcatttat actgaaagta gtgaaagtgg gaattcgagt ataaaaacta gtaataatgg
    55201 cagcgatctc aatataagag aggagtctaa tgatttcgat ataaatcaaa gatacaaaca
    55261 tttatgggtt caatgcgaaa attgttatgg attaaattat aaaaaatttt ttaagtcaaa
    55321 aatgaatatt tgtgaacagt gtggatatca tttgaaaatg agtagttcag atagaatcga
    55381 acttttgatt gattcgggca cttggaatcc tatggatgaa gagatggtct ctatggaccc
    55441 tattgaattt cattcagagg aagaacctta taaagatcgt attgattttt atcaaagaaa
    55501 aacgggttta actgaagctg ttcaaacagg cataggtcaa ctaaatggta ttccaatagc
    55561 agttggggtt atggattttc agtttatggg aggtagtatg ggatccgtag tcggcgagaa
    55621 aatcacccgt ttgatcgagt atgctactaa tcgatcttta cctgtcatta ttgtgtgtgc
    55681 ttctggggga gcacgcatgc aagaaggaag tttgagcttg atgcaaatgg ctaaaatatc
    55741 ttctgcttta tatgattatc aatcaaataa aaagttattc tatatatcaa tcctgacatc
    55801 tcctacaact ggtggagtaa cagccagttt tggtatgttg ggagatgtca ttattgctga
    55861 accaaatgcc cacattgcat ttgcgggtaa gagaataatt gaacaaacat tgaataaaac
    55921 agtacccgat ggttcacaag cggctgagta ttcattccat aagggcttat tcgacccaat
    55981 cgtaccacgt aatcctttaa ggggtgttct gagtgagtta tttcagctcc acggtttctt
    56041 tcctctgaat cacaattcaa tatattaaag tatagcactc gattcaattc aattatttgt
    56101 agcgaacgag tatttagttc atcgtaaaaa aaaaaaaaaa acttaagttt aagaagagta
    56161 gtgttttctt tggtgacata agttccactt gtagtaagag ccggaagttt tagataatta
    56221 ttattttttc ctccagatcg attattctat tttttatctt atccctaatt cctgattact
    56281 aatcatgaat cctttataaa tcaattagga taaacaaaga taaaagagtt aagtttctcc
    56341 ttccgaggaa ttgggggaag ggaagacatt aataaaaaaa gaattttatt tggccttctt
    56401 aacgtatcaa tttcatttta atagagacaa taatataaat atatcttatt atcttattaa
    56461 taatatatca tatttgaatc ttaatattaa ttataagata taagattcaa atatgatata
    56521 ttatagaaag gagtgaaaga accctcactt tgatttttta ttttttttta ttatagaatc
    56581 gagttactgt ttgctttgtt ggattcgatt agtgaaagtc gcgaactcat aataaactct
    56641 taaataccct tagtaaaaaa aaaaaaatag aaagaatcaa aaaggatgga agaagaagaa
    56701 taggaaagtt ttttatatta aagtgaatta tcatacatat ttatgtagaa cgatgaatta
    56761 ggtacactta attcaggtct atattccttg cacttattaa ctacttaata ttatttatat
    56821 tagatatact tatcataaga tatctttaaa atacaaatat taaattgggg cacccattct
    56881 atgacagatc taccctctat ttttgtgcct ttagtgggcc tagtatttcc ggcaattgca
    56941 atggcttctt tatttcttca tgtccaagaa aataagattg tctagattcg atgagagcaa
    57001 atctcatcaa tttatttcaa cactggatca taatacacat atttatttag tctaatatgg
    57061 tacgatatgt ggctctttcc gaacacaaat gagagactca tatgcatacg gatacacgat
    57121 atctacataa atgcagatta tatatgggta tagctggtta aaaatggatc ggcgaatagt
    57181 tttaaatata aagtcaattt atctaactaa ttactcctaa tagttcccgt caaaatagtg
    57241 ctagttgatg agagttactt gggggtcaag aaaagtaaag tcaaattcat ttgggttatt
    57301 ctctcaattc caatcgaata caaccttaat atagtaagta tagtatgaac tggcgatcag
    57361 agcatatctg gatagaactt ataacggggt ctcgaaaaac aagtaatttt tttttggcct
    57421 gtagcctttt tttaggttca ttagggttct tagtggttgg aacttccagt tatctcggta
    57481 ggaatcttat atccgtattt ccatctcagc aaatattttt ttttccgcaa ggaatcataa
    57541 tgtcttttta tgggatcgca ggtctattta ttagctccta tttgtggtgt acaattgcgt
    57601 ggaatgtagg tagtggttat gaccgatttg atagaaaaga aggaattgtt tgtatttttc
    57661 gttggggatt tcctggaata aatcgtcgca ttttccttcg tttccttatg agagatattc
    57721 aatccatcag aatggaggtt aaagagggtc tttatcctcg tcgtgtcctt tatatggaaa
    57781 taagaggcca aggggcggtt cccttgactg gcactgatga gaatcttact ccacgagaaa
    57841 ttgaacaaaa aattgccgaa ttagcctatt tcttgcgtgt accaatcgaa gtattttgaa
    57901 atgaagaatt taatgttttc tcagtatgag ggaggggact tgctaattcc ctttttaata
    57961 caattgaagt ttattcaaaa aacttatttg attaaaacat attagatttg atttctccct
    58021 tctgttagcg ggtaaaccca catggaataa aacaaaagtg ggagatttta tatggaacaa
    58081 ctaaattcta ataaaaatcc attttttcta taccaaaacc ccgcagggag cccctaattt
    58141 agaatttata ctaaataaaa ttttatataa tttatactaa taaaaataaa aagtctaatt
    58201 aagtatgcat tcatcaaaca tattcgaaca tttattttgt aatacagaat tcatcttttt
    58261 agacccaata tttcgaattt ataggttaca ttattcctgg actgtggtta ggtggtgaaa
    58321 catttcgaaa taattatccg agaaggcatt ttttgtttcg aaatccaaat catattcgtt
    58381 acttctagtg gattttcgag tattcattga taggatcaaa taacaaatgg agatgaaatt
    58441 agttggaatt tacccaatgg agatatctca atattttcta aatacaagga ctaaattttg
    58501 acacaaaaat gggaataaat tcattggttc gatacgatac cttagttata gaatctgtgt
    58561 tcagataaat atctgataaa atccacgaat gcagcggatt cattaacaat ttacagataa
    58621 aaaatgaaaa aaaaaaaaaa agaaatcatt gacttccctc ccatatcttg tatccatagt
    58681 atttttgccc tggtgggtct ctctttcatt taataaaagt ctggaacctt gggttataaa
    58741 ttggtggaat acccggcaat ccgaaacttt cttgaatgat attcaagaga aaaggattct
    58801 agaaaaattt atagaattag aagaactatt cctcttggac gaaatgataa aggaataccc
    58861 tgaaacacag atacaaaagc ttcgtatagg aatacacaag gaaacagtac aattagtcaa
    58921 aacacacgat gagtataatc tccatatcat ttttaattta tcgacaaata taatctgttt
    58981 cgctattcta agtggttatt gtattctggg taatgaagaa cttgttattc ttaattcttg
    59041 ggttcaggaa ttcctgtata acttgagtga cacaataaaa gctttttcaa ttcttttagt
    59101 tactgattta tggatcggat ttcattcaac ccatggttgg gaacttatga ttggttcagt
    59161 ctacaacgat tttggattgg ctcataacga taaaattata tccggtcttg tttccacttt
    59221 tccagttatt ctagatacaa ttgtgaaata ttggatcttc cattatttaa atcgtgtatc
    59281 tccttcgctt gtagtcattt atcattcaat caacgaataa agaactcatt tggtctcttg
    59341 atatcaatca aataagaatg tttcttcgtg ttttaaagaa taaagaaagt attttcaatc
    59401 ttacttattc tttatttata cttatacctg ttcaaggtat tcgtcccata ttctagtaca
    59461 attattccag tacaatggca gactcgcgga tagggaacta cactaattag ttacctttct
    59521 aatttattgt agaaattctg gtatcaatga ttgaaccatg caaaatagaa atattttttc
    59581 ttgggtaaag gaacagatga ctcgatccat ttctgtatca atcatgatat atgtaataac
    59641 tcgggtatct atttcaaatg catatcccat ttttgcgcag cagggttatg aaaatccgcg
    59701 tgaagcaact ggacgaattg tatgtgcaaa ttgccattta gctaataagc ccgtggatat
    59761 tgaagttccg caaactgtac ttcctgatac tgtatttgaa gcagttgttc gaatccctta
    59821 tgatatgcaa ctgaaacaag ttcttgctaa tgggaaaaag ggggctttga atgtgggagc
    59881 tgttcttatt ttacccgaag gatttgaatt agcccccccc gatcgtattt ctcccgaggt
    59941 gaaagaaagg acggtaaatc tatcctttca gagttaccgt cccaataaaa gaaatattct
    60001 tgtaataggt cctgttcccg gccagaaata tagtgaaatt gtttttccca ttctttcccc
    60061 cgaccctgca acgaagaaag acgttcactt cttaaaatat ccaatatatg tgggtggaaa
    60121 tagaggaagg ggtcagattt atcctgatgg gagcaagagt aacaatacag tctataatgc
    60181 tacatcggca ggaatagtaa gcagaatagt acgtaaagaa aaggggggat atgaaataac
    60241 catagttgat gcatcagatg gacatcaagt ggttgatatt gtacctccag gaccggaact
    60301 tcttatttca gagggtgaat ccatcaagct tgatcaacca ttaacaagca atcctaatgt
    60361 aggaggtttt ggtcagggag atgcagaaat agtgcttcaa gacccattac gtgtccaagg
    60421 ccttttgttc tttttggcat ctgttatttt ggcacaaatt tttttggttc ttaaaaagaa
    60481 acagtttgaa aaggttcaat tgtacgaaat gaatttctag attcagaaat cctattgagt
    60541 tggtaaagca aaaagcatta atttttgtcg atcgatacaa ttatgtatga tcaaaaaatt
    60601 acataaacct cctaagcttg ccttgtttat attgttttcg cggatgtccg gaattaatta
    60661 cttgtatcct aattcctaaa aatagagaat aggcatacaa aagaatatta aggtaagaaa
    60721 agggtgggat aaatgaaagg aacaaatact tgtatctagg ggggattact agttttacta
    60781 atctgctatt cgacacaaga aaggatttat ttgacaccct ttcttgtgtc atcttatatt
    60841 gaaataataa tgattttttg tctgttcatc aaagattact atatttttcg tgtctatcga
    60901 aatcccttgt ttcggttttt aatttctatt tataataaag tagtggacaa acaaaaaaag
    60961 aattaggggt aataattcat tgagcaaatg gaacttcttc aattatgcaa tattcaatta
    61021 acttttaaac tttaaattta atacattatt caaacaaaaa ataaaaacaa aagaatagag
    61081 tagtttgaaa catcagatca gagccaagga tccccctttt gttatttcta ggaatatata
    61141 tataatattt ttattatgtt gactggataa ttttctaatt tgtattttat ggaatacatt
    61201 aaattaaatg gaatagatca aaatctcact ttaagagtta agaactcagc ggggcctcgc
    61261 cgccagggga taaggcccgc tgagttctta ccttttcatg tttacaatct ggttcatcct
    61321 attactacag agatgaaccc aacccggaat atgaaccgta aaagaaaata cctattaaac
    61381 cgatcacagg aataccagtt acagtaccta tcagccaaag aggaatcctt ccagtagtat
    61441 cggccatttt ccccgctttc ctccacattt aatcaaattg tcatactaga gacaaaaaca
    61501 gtcatgaata attatgagga tggtaccctt ccgaatggca taagagattt tatattattc
    61561 tccttctttt tctcaattga agaaataatt ggaaaataaa acagcaagta caaaaatgag
    61621 taataaaccc cagtatagac tggtacgatt caattcaaca ttttgttcat ttggatttga
    61681 ttgtgtcata gttctataat ttgaattagg tttatcgttg gatgaactgc attgctgata
    61741 ttgaccccaa aaaagaaacg gtaggtacag ctagtccatg aacagccaac catcgcactg
    61801 taaaaattgg ataggttcta tctatggtca ttggaagcct cctatcctaa aaggatctac
    61861 taaattcatt aagttgttcc aaaggatcaa aacggccggt tattaatgga atcccttgtc
    61921 ggctttctgt gaaatattca tttggccgag gacttccaaa cacatcgtaa gctaaacccg
    61981 tactgacgaa taaccaaccc gcaataaata gggagggtat agtaatgcta tgaatgaccc
    62041 agtatcgaat actggtaata atatcagcaa aagaacgttc tcccgtgctt ccagacatgc
    62101 tgagctccac aaattctttc ttgtacattc aaaaagggaa tcgattctgt gaaagatgaa
    62161 agggatcagt aaatcgaaaa caaaactact gaatattgca tctttgtaag atcgtcaatt
    62221 ttataccaaa ggtgtattta gagtatatcg aatcagtata gctatccttc ctctggcaca
    62281 gcaacgcagt ctcaattagt accaaaatgc tacatttccc tttttgttct ttggatatgc
    62341 ataaacttta tgttatggaa taaattaata caatataaaa ttcctcaaat tatttataat
    62401 atttcaaggt ttccattatg ggtttcgtaa tagatagaga tagaaagtca agatcttgag
    62461 aaagtgtgaa tccatgggtt ttaactaatt catgtaaaga tattatcata tttacacaat
    62521 tcaattatat gcaaaattta taaacccttt ttatggttaa atattttttt gtttagaata
    62581 ctttcattta cttagcttag ttggtcatac aatacataat acaataaata ataacataga
    62641 ttatgatatg atagtgtgtt tgatgaaaaa accgaaaata gttagaacaa tcaatataca
    62701 gaatattggc gatgcaacaa ccgttgttgc caaatttttg actgaactac aaagatagaa
    62761 ctctatgata tgaaaagaca gagtgtagaa gctaaaaaga tactggaagt tgctcatctt
    62821 caaatcgagt tggacccgaa aaaaaaaaaa ataaaaagga ggtatcgggc ctgggccgtc
    62881 cgattgaaaa gaaagtgggt taaatcctat tgaaaataaa tgattcaaat tgaaattatt
    62941 ttaaaatcca attattcttt tttttttttt tagttatacg atagagtttt tattactttc
    63001 actcaactca cgaattgcac aatgaatctg ttgatttgga atcacatgac cggttgatgt
    63061 cacatcagag caatcaattt tttctactat gtaattctat cttttttagt gctatctata
    63121 atgactgatc aattaagatg gaactaagtt aatattgtct actgtcaata gtttttctta
    63181 ctgtcgtatc tgggaaaatt gaaacttagg taagtgtttt atcaacatat gtagtaaaag
    63241 aacatatcta atttagccct ttcatgtcta ctataactag ttatttcggt tttctattag
    63301 ctgcttcaac tataacctca gctctattga ttggtttgaa caagatacga cttatttgaa
    63361 ataaattgaa tgaacaattt ataaaaataa gtatttctct taaatgccag gtcttccata
    63421 gtcccgcggg cgcgggaatt gccaattctc ggttattgag attcgcgaac aattcagatt
    63481 aatatttagg gatagatctt acctctcttt ttattctctc aaacaaaaaa tagaaatgat
    63541 tgaagttttt ttatttggaa tcgttttagg tctaattcct attactttgg caggattatt
    63601 cgtaactgca tatttacaat acagacgtgg tgatcaattg gacctttgat tgaaaaatat
    63661 attttttgat tgacctccta ctcctttcct tgaaaggagg tcaaatttaa gtttattaag
    63721 ttattttatt gtatgtgatt cgacataaca tcacgctctg taggatttga acctacgaca
    63781 tcgggttttg gagacccgcg ttctaccgaa ctgaactaag agcgctttct tattacaggg
    63841 gatacgactg taaaaaaaaa aaaaaaattt ctatgtaccc aaaaatatct tgcaaacacc
    63901 tagtatagta tgcaaaaatt aaagattata tagccaattt taaaatttaa tcaatctcga
    63961 gtaatctccc gttactgccc attagtagaa gtaataggta gggatgacag gatttgaacc
    64021 cgtgacattt tgtacccaaa acaaacgcgc taccaagctg cgctacatcc ctttgaaaaa
    64081 ttgttttaca atgtcattgt acaaaatcct tgtcttgttt tccacatttt atttttattt
    64141 tcttcttgat tttagacttt atttattata ttaaaatatt gtatatatat tatatacatc
    64201 taaaacctaa acgcataaaa aaattaatat taatcgataa cactcaggct tttttttaag
    64261 gacaagaaca ttgactcgtt cattgtacat atccatttta gttaggaatt ctgcataaaa
    64321 ataaatacaa attatcttga actacgacat ctgctcatat atataatcta tgtctatagt
    64381 tttacaataa acaataaaaa ggaggatttt caatgcgaga tataaaaaca tatctctcca
    64441 cggcacctgt gctaagtact ctatggtttg ggtctttagc gggtctattg atagagatta
    64501 atcgtttatt cccagacgcc ttgtcatttc cttttttttg attattgata tgcaaaaaat
    64561 aaaaaaaaaa aaaaattaga gatttaattc tatgtgacgt gattaaaaaa taaaaaaaaa
    64621 aatgtattaa acccaagcaa aaagttgatc taataaaatt atatttggaa aaacataaat
    64681 aaaaatgcgg gtccagtcta ggagaggctc cacgaaatca taacacagta aagaagatac
    64741 ataactgaaa tattggtatt agtataggaa taattgatag ttagaaaaaa attgtattac
    64801 ttaaaattat atataatatt ataatatata attgatattt aaataaaatt aaataaaaaa
    64861 aatatataga ttcaatctat ttaattttca ttattactct taaattaatt gaattaatta
    64921 atattaatta caatgaaatc tttttaaaat taatttcaaa ttagtaactt ctattaattt
    64981 tttgttcttt attattttca gatcgaaaat agaaaagtta agtcgatcca aagggggttc
    65041 atggccaagg gtaaagatgt aagggtcata attattttgg aatgtacttg ttgttgtgcc
    65101 cgaaatggtg tcaataaaga atcgccgggt atttctagat atattactca aaagaatcga
    65161 cacaatacac ccagtcgatt agaattgaga aaattttgtc gttattgtca caggcatacg
    65221 attcatgggg aaataaagaa atagatcgaa cggaacatat gtgcaatctt ttcattccaa
    65281 ctcaaagagc agaaagagga agaacatata acataatcat aatataatac aaattatatt
    65341 aaaattagaa attatacaaa taaaacccca ctttggccgg atcttaaatt aataaagaaa
    65401 tagaatttta gaaataagga ataaaccatg gataaatcta agcaaccttt tcgtaaatcc
    65461 aagctctctt ttcgtcggcg tttgccccca attgtctcgg gggatcgaat tgattataga
    65521 aacatgagtt taattagtcg atttattagt gaacaaggaa aaatattatc tagacggata
    65581 aataaattga ccttgaaaca acaacgatta attactattg ctataaaaca agctcgtatt
    65641 ttatcttcgt taccttttct taataatgag aaacaatttg agagaaccga gtcgatccct
    65701 agaactgcgg gtcctagagc cagaaataaa taggcatatt cctcaattga ctcaaaactc
    65761 cgattggaat tcaagctcaa atggattgga tgttttgctc gaaaagaccc agaatccagg
    65821 tttaattctt gtcttataag aaacaaaaaa agggggataa gcaatttttt tattgaagca
    65881 tgttcgttca ttcctaccta cttttcttat cttaatttta tctcaattta gtttattcta
    65941 tcttcccgga gttcattctc cggggaattc ttgttcaatc attcctgtat attactttat
    66001 agtttccttt attttatgat cttattggaa atcatgtaaa gacaattctt atttgatata
    66061 gctatttgcg caagtatttt acgattaaga agcaattgcc ccttgtacag attgtgtatt
    66121 aatcgactat aactatggaa tactttattc tcgcgagtta ctgcatttat ccgagtgatc
    66181 cacaaacgac gaaaatttct cttttgcctg cccctatctc gatgagagga aaccaaagct
    66241 ctcattttat gttgagtaat tgttcgcgta agtcttgaat gagcccctct aaaggttgat
    66301 gcaaatacac gaatttttgt tcgacgtctc cgagctgtat accctcgttt aactctggtc
    66361 attgaatcaa attaaacttt aatgaataac taattgaatt ctcttctttc agtcattatt
    66421 tgtccccccg gtcggttaat aacaaaacgg attattccga tatataaaat ataaattcca
    66481 atggcttttg ctactatgac cttcccaacc actatttttt agttttattc tttccaggcc
    66541 agacatttgg ttcacctgga actaagaaat tctaccaaat actatacaaa aaaatagtgg
    66601 gttccttcgt ttctatggtt acttcttaaa cggtgaggcc ctctctatgc gccggagcct
    66661 catctctcat ttaatcaaat ggtattgtta acttgtatag ttaacattct tgggctctac
    66721 ccattaatta tacagtaata ggcctttttc acagtaagag ctatccatac agtgacggca
    66781 tttaattatg aaagttggct aggtagctga ccctgttagt ccgttctttc aagaatatgg
    66841 gcataacctt tttgttttgc ttcttatcct tataatacca tttcctccgc ttaatggata
    66901 accatttgct accaatggag aattgcttct catctcaaat tgaggtggtt ggatttgcac
    66961 caatgaaaac cataaattcc atacacaata tacaagaaac aataagggta tataatatat
    67021 ccccatttta gatagtaaat agcgttcttt tactctatct attcattggt attaatcatt
    67081 gatactggaa aaattgtctc atttgctcga gctcatgatc tgaacgagtc gcacatacac
    67141 cctagtacat gttcctcgac gctgaggaca tcctcgaaga gcgggggatt tcgtgacatt
    67201 ttttattggc tgtcttgtgt ttctaataag ttgtttaata gttggcatgt cggatatata
    67261 aaattatatt atagaatggg ttggtttaga tcgatcttaa cctgattttt gattgatgat
    67321 tattaattat ttcgattcaa tataagatat caaatcgtgt aaaattcgaa ttatggttga
    67381 aaataaaacg gaatcatgga tttatacgaa atccgaagta ttttcatttt caaccgctac
    67441 aagatcaaca atgccatggg cttgggcttc tgttgccgac ataaaaacat ctcgttccat
    67501 gtcttcggat ataacccaca aagggttgcc tgttctttgt acataaactt ttgtgaggtt
    67561 ttcgcgaagt ttcaggagtt cttccgcttc caggataaat tctcctgcct gtgcctcata
    67621 aaaagaacta gcaggttggt gaatcataac cctgatgata ttgagataac atcatgaatg
    67681 gttcttctat ctcgcatgat gggatttaaa ttaaagggat aaaaaaagaa gaaaaaaata
    67741 gaattgaaca accgtacagg caccttttgt gcattgcata cggctctgca atggaattta
    67801 ctaaccccct cctccagaga agagggaaag aaatagaatc tatctgatcc agccggatcg
    67861 ttgaataatc catttgccat ccttctttat cataagagta aaaaaatact atgatggttc
    67921 tgttgcttta tattagatat ttatatattt atctagtttg tgatttggca atcccaaagt
    67981 gtctttctga tatgatcaaa taaggaaaaa atgatttgtg acgctaaaat gttctcccga
    68041 cacataagat aaaatagcaa ataaaggtta tttcatacta ctatctcgat acaaaatctc
    68101 aggttataaa aaacaataat ggtttgttca tatcgaactc aaagtgccat gctattatta
    68161 cttaattttt cctaattcga ttatttatat tcgatatggc gaaggcatag tctttttttt
    68221 ttttaactca ttggcgccaa gcgtgaggga atgctagacg tttggtaatt tctcctccaa
    68281 ccagaatgaa agatcccatt gaagcagcta atcccatgca tattgtatgt acatcgggtg
    68341 gcacaaatag catagtatca taaatggcta ttcctggtat tacccatccg ccgggagagt
    68401 ttataaacaa ataaaaatcc ctagtattat cttctatact gagatatacc atgagaccca
    68461 caagttgatt ggagatctcg ctatcaactt cttggcctaa aaaaagtaat ctttctcgat
    68521 gaagtcggtt gattaggaca aaattgtatc ccttaggaac catacgtgca cctttggatg
    68581 catacggttc aaaaaattgc gaaaaaaaaa aaaatcaatc aatgtatcaa ttctagtctt
    68641 catttatttt ttataacagg tttttctttt tctaaagaag ggcttttctt cgatttttca
    68701 aaaacatgag ttttggttcc ctttctcttc cttatcaaaa aaaattattg aacttattaa
    68761 actaacctct cattgatgta ttatttcatc gaaattcaaa tcacgatggc attttcttgt
    68821 tcttgaatag accctttcaa ttcttttagg ttcgtgttct actccgggta aagatttgtc
    68881 caaattctat ttgcacatat agggcaaatt atctcagtac cgcttctttt ttttttttta
    68941 tgtttcattt catgctttcc ctcaaattat tccatgctat tgaatggcaa tttgagatca
    69001 ctcctaataa tatatagaaa gcataaatta aatataaata aagaatgttt atgatacaaa
    69061 tagtaatcat atatattacc aattttatat tttctgaacg gagcctggat actttatttt
    69121 atcgttacaa gttaaccata aattcttaat aatattgatc cccaatataa attgatctaa
    69181 ttgcacttca cgctccgaat aattgatggt tcaatcaata tttcttgggc gaaacggagg
    69241 atatcccgat cggtggagac aacgggtaaa ccccatatga cctaatatat ctgacaagcc
    69301 gcactatacg tcaacccaaa ctgcgtcttc ctctccagga ttccgaaaag gtacttttgg
    69361 aacaccaacg ggcattaaat taaagaaaaa agttaagtac tatacttcac tttaatatgg
    69421 aaacgtacca atgaatttat tgtcttcatt tttttatgtt tattctattt taaatataaa
    69481 ttggatacat ggattgggtg aatatttccg gaagaagaca gaatgaataa ataattttca
    69541 cgagcgggtc gatcatttga atgataaaca agtatctacg cattcattct acaaaaaaag
    69601 ggggcccaac ccccattgcg tattggtact tatcgagtat agaatagatc tgcttctctt
    69661 tgttcttacg aacaaaattg ttccgttatt ttcaatggaa cgaaataaat cttaaccctt
    69721 tctcatacaa aatctactga aaaggttagg tacataacat agtatagtct tttccaatgc
    69781 gataaagtta catagtgtcc atttttcttt gatatttgat aaaaaagggg tatttccatg
    69841 ggtttacctt ggtatcgtgt tcatactgtc gtattgaatg atcccggtcg gttgctttct
    69901 gtccatataa tgcatacagc tctagtttct ggttgggccg gctcgatggc tctatacgaa
    69961 ttagcagttt ttgatccttc tgacccagtt cttgatccaa tgtggagaca gggtatgttc
    70021 gttataccct ttatgactcg tttaggaata accaattcat ggggtgggtg gagtatttca
    70081 ggaggaacta taccgaatcc gggtatttgg agttacgaag gtgtggcagg ggcacatatt
    70141 gtgttttctg gcttgtgctt cttggcagct atctggcatt gggtgtattg ggatctagaa
    70201 atattctctg atgaacgtac cggaaaacct tctttggatt tgcctaagat ctttggaatt
    70261 catttatttc tctcagggtt ggcttgcttt ggctttggcg catttcatgt aacaggcttg
    70321 tatggtcctg gaatatgggt gtccgatcct tatgggctaa ctggaaaagt acaatctgta
    70381 aatccagcgt ggggcgcaga aggttttgat ccttttgttt cgggaggaat agcctctcat
    70441 catattgcag cgggtacatt gggcatatta gcgggtttat ttcatcttag tgtccgtccg
    70501 cctcaacgtc tatacaaagg attacgtatg ggcaatattg aaactgtact ttccagcagt
    70561 atcgctgctg tttttttcgc agctttcgtt gttgctggaa ctatgtggta tggttcagca
    70621 actaccccaa tcgaattatt tggccccact cgttatcagt gggatcaggg atacttccag
    70681 caagaaatat atcgaagagt tggcacagga ctagctgaaa atctgagttt ttcggaagct
    70741 tggtctaaaa tccccgaaaa attagctttt tatgattaca ttggtaataa tccggcaaaa
    70801 gggggattat tcagagccgg ctcaatggac agcggggatg gaatagctgt tggatggtta
    70861 ggacacccca tctttagaga taaagaaggc cgcgagcttt ttgtacgtcg tatgcccact
    70921 ttttttgaaa cattccccgt agttttggta gacggagacg gaattgtgag agccgatgtt
    70981 ccttttagaa gggcagaatc caagtatagt gtcgaacaag tgggcgtaac tgtcgagttc
    71041 tatggtggcg aactcaatgg agtcagttat agtgatcctg ctactgtgaa aaaatatgct
    71101 agacgcgccc aattaggtga aatttttgaa ttagaccgag ctactttgaa atccgatggt
    71161 gtttttcgga gcagtccaag gggttggttc acttttgggc atgccacatt tgctttgctc
    71221 ttctttttcg gacacatttg gcatggcgct agaaccttgt tcagagatgt ttttgctggt
    71281 attgatccag atttggattc tcaagtagaa tttggagcat tccaaaagct tggagatcca
    71341 actacaagaa aacaagtagt ctgatagaat attactctga tatctttcgt ctccactttt
    71401 tttatttgat gacattttga tgacataagg taccagaaaa atcgtgactt gattgaatcg
    71461 ccatctttaa ttctttccct ttctttacta tagtaaatga tccaaaatga ataggtgtgg
    71521 aagctataat tgtaaaccac gatcaaatct atggaagcat tggtttatac atttctctta
    71581 gtctcgactt tagggataat ttttttcgct atcttttttc gagaaccacc taaggttccg
    71641 actaaaaaat aatttttgat catcttaatt tgaagtaacg agcccaccat tggtaggctc
    71701 attacttcaa ttagtccccg tgttcttcga atggatctct taattgttga gagggttgcc
    71761 caaaagcggt atataaggcg tacccagtaa agcttacaag taaaccagat atgaagatgg
    71821 cgactagggt tgctgtttcc atttctagat aatttaagga tcacaatgga tctacgataa
    71881 gatcgtttat ttacaactac aaccaaatgg tatacaaagt caacagatct taaccaatca
    71941 ttaaataaga tttatggcta cacaaaccgt tgaggatagt tctaaatcta ggccaagaca
    72001 aactaatata ggaaatttat tgaaaccatt gaattcggaa tatggtaaag tagctccggg
    72061 ctgggggact acaccactta tgggggtcgc aatggctctg tttgcaatat ttttatctat
    72121 cattttggaa atttataatt catccgtttt attggatgga atttcaatga attaggttcc
    72181 taaggactat aaagtcctag ttctagtttt tcaataaaaa aataaaaacg cacttaaaac
    72241 tcagatttct cattctggta gttcgaccgt ggaatttttt tgtttcggta tttccggaat
    72301 atgagtgtgt gacttgttat aattgatcct attgataata cagagaatag tctgtcatct
    72361 ctatcaagat gattctacct cgtcggatat ttattctagt atctggagca cggaatatga
    72421 atattgtaga atagatcaag aaaagaaata tttgaactat gattcatact tactattcag
    72481 tcagacctcg cgaccggact caaaaaaaaa aatgcaaata ggtattttat aaattaaacg
    72541 ctttttcttc cttcagactg aatttggtca acggacaccc atttctttat attttttgaa
    72601 ttattaataa catccattca ttgaaattga aattggataa gtgatgatca aatggttctt
    72661 actcacagaa cctttgcgtt tagcgtgggc tttattaaat catcgtggtt ctagtatgaa
    72721 tctgaggtgt caattgattg acagggtctc aacaagggaa ttcctatcaa taactagtaa
    72781 aacaagagtc aatctgtatt attacacaaa aaagaacaaa taaaaaataa taggaaagag
    72841 aagattcaag aggcctttat tttaacaatt aacataaaga ataaagagga acgagggagc
    72901 caacttgaga tttttggcat tatcatcaca aaaaagagat tccggatttt ttttatttgg
    72961 tatttttggg gcaaattgaa tcaagtggct aatttgaatt ttaactttct attacatatc
    73021 cgttaaaatc tgtatttgat ttgtgttgtt tctgcttgag ccgtacgagg ttaaattctc
    73081 atatacggtt ctcagggggg gtctattttt tggttaccta tcccaataaa gtatatgatt
    73141 ggttcgaaga acgtctcgag attcaggcga ttgcagatga tataactagt aaatatgttc
    73201 ctcctcatgt caacatattt tattgtctag gggggatcac acttacttgt tttttagtac
    73261 aagtagccac aggttttgct atgacttttt actatcgtcc aaccgttaca gaggcttttt
    73321 cctctgttca atacataatg actgaggcta actttggttg gttaatccga tcagttcatc
    73381 gatggtcagc aagtatgatg gttcttatga tgatcttgca cgtatttcgt gtgtatctca
    73441 cagggggatt taaaaaacct cgcgaattaa cttgggttac aggtgttatt ctggccgtat
    73501 tgactgcgtc ttttggtgta actggttatt ctttacctcg ggaccaaatt ggttattggg
    73561 cagtaaaaat tgtgacaggc gtacctgaag cgattcccgt aataggatta cctttggtag
    73621 agctattacg cggaagtgct agtgtgggcc aatccacttt gacccgtttt tatagtttac
    73681 acacttttgt attgcctctt cttactgccg tatttatgtt aatgcacttc ccaatgatac
    73741 gtaagcaagg tatttcaggt cctttataga gaaaatatat catatatatt tgtaattgat
    73801 tatatatcat ttcggggagg aagaaaaaat agttttgtat ttcattgcta caaatatgga
    73861 ttattgaaaa ataagacatg ttatttggtt ggatacctct cttcaactct gaagtattgt
    73921 atttcttatt tgataccaat agttgaagtg gattctctga agagaagatg gattatggga
    73981 gtgtgtgact tgaactattg attgggccat gcagatatat gatttgatct gccacgttgg
    74041 aattgacaac caaataaaat gtgtctccgc atccaaccac cacgtaagtc cccctacata
    74101 gcagggatat gccggttcac ttgaggagaa ttttttctat gatcataccc gaatcatgtc
    74161 atgtatgagt aggctccgca agatcccata gaatagaagc atagaataaa caatgtggca
    74221 cgacctaatg ttgtatctat tccacttact taattttatt tatagtatat aaatgcattc
    74281 atttcctatg cattgatcca gatctatgat actatcggag tgaaataagg gatctaagga
    74341 agaacagagg ttagacttta ttagtaacaa gtaaatactt tgtttgtatg taataaaatc
    74401 aaaatgttgc ggggataaat aacaatcaaa agacatgaga caatccaaaa agcacttgat
    74461 catgatcaaa tttgtaagcc tacttggata ttgagcattt atctgtaaga acttaattct
    74521 ttgcaatgaa taattgcaac ttcggaaaat tgaatcgggc atttcttaca tcgagttatt
    74581 atatattaat atatagcacg gatatctatg aaatatagat ttgatacgga tctatttcca
    74641 ttattccttt gattcttgct cgagccggat gattaaaaat tatcatgtcc ggttccttcg
    74701 ggggatggat ccataagaat taagaattca cctatcccaa taacaaaaaa acctgatttg
    74761 aatgatcctg tattaagagc taaattggct aaagggatgg ggcataatta ttatggagaa
    74821 cccgcatggc ccaatgatct tttatatatt tttccggtag taattctagg tactattgcg
    74881 tgtaacgtgg gcttagcggt tctagaaccg tcaatgattg gtgaaccggc ggatccattt
    74941 gcgactcctt tggaaatatt acctgaatgg tacttctttc ccgtatttca aatactccgt
    75001 acagtaccta ataagttatt gggtgttctt ttaatggttt cagtaccaat aggattattg
    75061 acagtaccct ttttggagaa tgttaataaa ttccaaaatc catttcgtcg tccagtagct
    75121 acaacagtct tttttatcgg taccgcagta gctctttggt taggtattgg agctacatta
    75181 cctattgata aatccctcac tttaggtctt tttcaaattc aaatcaatta aactttgcat
    75241 aagtattaag tatctaagga agattgactt tgaagcaaga ctttagatac attaatttga
    75301 ttatattcca ttttgagctg agtacggatc gtgctgaaga ttaaaaacta aatccattct
    75361 ataatatata aatgatatat atatatatta tagaatggat ttaaaatgaa aattttttat
    75421 taggtaaatc aattgtgaaa tgcttctggt agggtgtcca atatctgttt tacatcttct
    75481 atgcgaaaat attcaattct cataaggtct tcttgactat tactattact caaaagatcc
    75541 aataatgtat gtatattgga tcttttgaga caattatagg tcctggaagg caattctaac
    75601 tggtcaataa aaataaattt caatggaact attattttgt ttttctttaa attagttaat
    75661 ctatcttgaa aggtaaaagg ggatagagta aacttgtttt tattttccgt gaaattaatg
    75721 ccctcttctt ccgcatgtag aaaaggaata aataaatcaa tcaaattacg agaagcttca
    75781 taaagtgctt ccttaggagt taaactcccg tttgtccata tttctagaaa aagtatctct
    75841 tgtttttcat ttccatcccc ataagaatga atactatgat ttgcatttcg aataggcatg
    75901 aatatggcat ctatagggta acttccatct tgagagttat ttgtgggttt catacgatat
    75961 ccgcgatccc tattgatttg taattcaata cacaaatcaa ttggttccgt caggttagct
    76021 atatgctgtg tcgtgtccac tatttccaca gaaggtggtg agatgatatc ttgagcggtt
    76081 acgtgtctag ggcctctgac gcaaatagat gcgtctctaa ctccatatag agtacttctc
    76141 aatacaattt ctttcaaatt tattaatatt tcgtggactg attctttaat acctactatt
    76201 gtagaatatt catgtggtac cttctcagat tttgcgcgtg tgatacatgt tccttctatt
    76261 tctccaagta aagcccttcg catggcaata cctatggtat cggcttgacc tttcataagc
    76321 ggggacagaa tgaaacgacc ataataaaga cgtttactat ctatttttga ttcaacacac
    76381 ttccactgta atgtttgagt ggaccctcct acttcctctc gaaccatact aaatattgtt
    76441 atttaatcag atcattgaat catttatttc tcttgaaatc catttaattc ttatttttac
    76501 acacgtcttt ttttaggggg tcgacatcca ttatgtggca taggtgttac atcgcgcacg
    76561 aaacttaata gtagaccact tctacggatg gctcgtaatg ctgcatctct tccgagaccg
    76621 gggcctttta tcataacttc tgctcgttgc atgccctgat caaccaccgt acgaatagca
    76681 tttatagctg ccgcttgagc agcatagggt gtccctcgtt ttgtgccttt gaatccagaa
    76741 gtacccgcgg aggcccaaga aactactcgt cctcgtacat ctgtaacagt tacaatggta
    76801 ttgttgaaac ttgcttgaac atgaataaca ccttttggta ttctacgtcc attcttgcgt
    76861 gaaccaatac gcccattctt acgcgaacca attcttggta taggttttgt catattttat
    76921 catctcataa atatgagtca gaaatatacg gaaagatacg gagatatcca tttaatgtta
    76981 aaacagattc ttttacacgg gtccttcttt ttcttttaga agattcttta tttagtttag
    77041 aaagattacc cttgtctctg tttatgtctc ggattggaac aaatcactat aatccgtcca
    77101 cgcctacgga taagtcgaca tttttcacaa attttacgaa cagaagccct tattttcata
    77161 tttctcattc cttaccttaa ttctgaatcc actccttgaa aaataagttt cttgattttt
    77221 tttaacttca aattgtatcc ctatgaaagg aatgtttaaa aaatcatcta atagttcgaa
    77281 tttgtgaatt ctataaattc tacgtcccct ggttgaatca taaccactta tttcaatttt
    77341 gactctattt catggtagta tctatataaa actgtgccgt atccttcctg aaacataacc
    77401 tagaatttag atcttcatta tctaaaagga cccggaacat actgttggga agcgattcag
    77461 taattaaaca ttcatgaatt aattttagtc ttttattcga ggtaagcctc ttgaagtatt
    77521 aactaatgga gaaagggtta tataatttat ttttactctc tttttccaaa agggaagtta
    77581 gagataaaat taagataaca ggaggaaggg gtgtaagatc accatatata acacaaaatt
    77641 tctcccccga ttttttctag tcgagcttct cgatctgtca ttatacctcg agaagtcgaa
    77701 agaattacaa ttcccattcc acctaaaatc ttaggaattt gttgatagtt ggaatagatt
    77761 cgtagaccgg gtcggctgat acgttttaaa atagttctat atattccctt tcgattccgt
    77821 ctatgtcgta gggttaaaac caagaaaaat ttgttacttt cctgatgttt acgaacgttt
    77881 tcgataaaac cctctcgtag aagtattttg acaatgtttt cggtaatatt agtagatgct
    77941 attcgaaccg ttcttttttt atccatgtca gcatttctta tagaagttat tatatcggca
    78001 atagtatcct tacccatggc gaactataat tattggtacc ccctaatttt tatataatca
    78061 acatgtttat ttattatttt aataaaaaat aattaaattt atttatatta ataaaattaa
    78121 ttataaagta tatgcgtgat acacaatcta ctaattgact tgacccattc cagatacccc
    78181 gctatataat attattattt aatatactac tagtatttat aatacctcgg gagctaatga
    78241 aactatttta gtaaaattca actgtctcaa ttcccgagcg atcgcaccaa aaactcgagt
    78301 tccttttgga tttccttctt gatcaataac aactgcggca ttgtcatcat atcgtattat
    78361 catgccgttg tcacgtttga gttctttaca tgtacgcaca attacagccc taataacttc
    78421 tgatctttct agaggcatat ttggtactgc ttctttgatt acggcaacaa caacgtcacc
    78481 aatatgagca tatcgttggt taccagctcc taggactcga atacacatta attttcgagc
    78541 tccactatta tccgctacat ttaaaagggt ctgaggttga atcatatcat ttttatttta
    78601 atctgttatt ttgctgcaaa ggataaaaaa gaaataaaaa gaaatatttg tctgtctata
    78661 aaaaaataaa cttctatttt tcatcatcac cttatctttt aatttctgca tccctatccc
    78721 tcaataacga attgagtttg tataggcatc ttgcgcgcag ctattttaat agctgctctg
    78781 gctacagttt ctgatactcc gcccatttca taaagtattc gacccggttt aacaacggat
    78841 acccaatatt cgggggcccc cttccccgaa cccatacgtg tttctgcggg tcttactgta
    78901 acaggtttgt cgggaaatat acgtacccat atttttccgc cacgacgcgc atatcgtgtc
    78961 attgctcttc gtcctgcttc catctgtcta gccgtgatcc aagcgggttc aagtgcttga
    79021 agagcgtatc cgccgaaaca aatacgattg cctcgacaag atattccttt cattcttcct
    79081 ctatgttgtt tacgaaattt tgttcttttg gggttatagt tgatggttct ttcttaatta
    79141 aattccatct ctattgcaaa accggacatg agagtttctt ttcatccggc tcctcgcgaa
    79201 tgaaatgatt cattaatatt actacggaat acacatatat ttaatattat taaatgatac
    79261 acattacact tagtaatgta atggaattta ttatgtcatt ttgttatatt atttgatttt
    79321 gttattctag cgatagttta gtattgttat gttatatagt taagagtaag ctttatatac
    79381 cagatcaaca ttatttattt tgtatcgaat cgcgctaaaa caaaatgtag attgtatgta
    79441 taattcaata actaaaaact aagggtttcg cgggcgaata ttgactcttt cgtgctacat
    79501 tcgtagggtc aagaccttgt tacttttaga ataaatcaat ttgtttttgg ttcgttccgc
    79561 catcccaccc aatgaatcat taggatttgt ttgttttcat gaaatcctat gcaatcatgg
    79621 gttctgtcgt tcccatagcc tcttcgttaa tggttaggcc cgaactccgc aatggaaccc
    79681 caacaaaatt cgttcctgaa ttaattttct tagtttatat taacccgagg ctcgttatct
    79741 ttaattattg atattatatc agtattgatg ctttatcaca ttgccttttg tgagataatt
    79801 cataaaccat acatattgga atcatatatc attgatactt ttgttctttc tttctatcat
    79861 ccttccattt atccacatcc ctttattttt gtttagcaac ctataataag atttaatttt
    79921 tttttttatt tcagttgcta caactatatg atcgatctag tcatatagtg actgtttctt
    79981 ggaatctcga caatacgaaa cgaagccata agttggttat tagtttatat agttagtaag
    80041 ctcatagtga gggtcgtttt gaattccaac tatctatact ataaactaac aaaaaaacta
    80101 acgagtcaca cactaagcat agcaattctc ttaaatgatc aatctaattt ttattcaacc
    80161 ttatagaatt ttaattgctc agttttgttt gatttaatgg aataaaaaag aaaatttgtc
    80221 attttttttt tttttatttt ttaggtccat tatttctcgt ctacaaatat ccaaattttt
    80281 atgcctaata ctccatagat agttcgagtt gtataggaac aatgatcaat tttagcacga
    80341 attgtttgta gaggaaccct accctctctg atccattcga cgcgtgcaat ttcttttccg
    80401 tcgatacgcc cggcaatttg tacttgaatt ccttttgtat ccgtttgttc agttaattca
    80461 atagcttttt tcattgcttt tcgaaatgaa actctatttt ttaattgtaa agctatatat
    80521 tccgcaagaa tattaggttg tccataaggt ttttcaactc ttgttatagc aatgttgagt
    80581 ctacggttca cagaatgaaa ctccttttgt acattcatct gtaattcttc gattcctcgt
    80641 gttcggccct ctattaataa attagggaat ccaatatgga ttatgacttg gatcaaatcg
    80701 attctttttt ttatttgtat acgtgctatt ccttcgaaac ctgaggacat tttcttattt
    80761 ttttgtacat aatccttgat acaattccgt attttttcat cttcctgtat acccgcggaa
    80821 taattttgtg gttgtgcgaa ccaaaaggaa tgatgacttt gggttgtacc aagtctgaaa
    80881 ccaagtggat ttattttttg tcccatattt ttctattaga ttatctttac catatatatt
    80941 tttcgaaaga tgaatcgaaa gttaagattc atctttaact aatttagttt tatccctcaa
    81001 tataattgtt atatgacaag tgggtctttt tatcggataa ctacgtcctc gagcccgggg
    81061 tcttaatttt ttcacaatag tacctgcgtt aacttcagct ttactaataa ataaattagc
    81121 tttgtttaag cccatgttat tactagcatt tgctgccgcg gaaaaaacta atttcaaaat
    81181 gggataagat gctcgataag gcataagttc tagtatcata agtgcttctt cataggagcg
    81241 tccacgaatc tgatcaatta ctcttcgtgc tttgaaaacc gacatacata tatgtttatg
    81301 ttgagctaaa gctttaattt ctgtactcca acgcgagttc tttctattta tcataaggtt
    81361 atccccacta aatgaataaa aactgcctaa ttttacttat aaaataaaaa aatataatat
    81421 tttaaaattt aattaaaatt ttagtcttat taattatttt ttagaaaaaa aattaacgac
    81481 gagatttatt atcggttttt gcatgtcttg cgaaagttag agtcggcacg aattctccca
    81541 atttatgacc caccatacga tctgttatat aaataggtaa atgccctttt ccattatgaa
    81601 tagcaattgt atggccaatc attgtgggta taatggtaga tgccctagac caagttacta
    81661 ttatttcctt ctcctccctt atgtttagtt tttcaatttt tgccgataaa taattagcta
    81721 caaaaggatt tttttttatt gaacgtgtca caggggatta ctcctttatt acattacatt
    81781 tttaaaattg gcattctatg cccaatatat cgatctaagt atgaaggtaa gaataaatac
    81841 aataatgatg aatggaaaaa taaaaaagct aaaatccttt agctagataa ggggcggatg
    81901 tagccaagtg gatcaaggca gtggattgtg aatccaccac gcgcgggttc aattcccgtc
    81961 gttcgcccat cacattattt caaattctaa aaattcagtt ttctatattc ttatttattt
    82021 acggcgacga agaataaaac tatcactata ttttttcctt ttcctacttc ttcttccaag
    82081 cgcaggataa ccccaaggag ttgtgggttt ttttctacca atcggagctc tcccttcacc
    82141 gcccccatgg ggatggtcta cagggttcat aactactcct cttactacag gacgcttacc
    82201 tagccaacgc ttagatccgg ctctacccaa acttttttgg ttcaccccaa cattacccac
    82261 ttgtccgact gttgctaagc agtttttgga tatcaaacgg acctccccag atggtaatct
    82321 taatgtggcc gatttaccct cttttgcaat cagtttcgct acagcacctg ccgctctagc
    82381 taattgtcca ccctttccaa gtgtgatttc tatgttatgt atggccgtgc ctaagggcat
    82441 atcggttgaa gtagattctt cttttttatc aataaaaacc ccttcccaaa ctgtacaagc
    82501 ttcttccaaa gcatacggct ttctagatgt atatgatgat atctagacag atggatctta
    82561 tatgaatcgt atgatgaagt atcacatgag tggatatata ggaatccaaa tctgccgaat
    82621 cactcatgtt atgatcttct acatcctagg tctccccgtt ccgtcatctg gcttatgttc
    82681 ctcatgtagc attcagaccg aatgactcta tgaaattacg tcaatacttc cattccacat
    82741 attacgggta acgtaggaga catctctatt tttccccggg ggatctttat aattaccact
    82801 gcttagcttt taattcgcct ctgaccatca aattaaatgt gaataacccg gcctcctctc
    82861 tttgaaacaa ggggcgctct ccggttctgt gcgtgcttca aacaattttt ttttgtcttc
    82921 tccatattac catatctcta gagtcaataa ttttctatga ggaactactg aactcaatca
    82981 cttgctgccg ttactcaaca gttttctgct gaggtttctc ccgtagaggt actcaaattg
    83041 gatcagtgat cgatttatag gtttcgtcgt aaacctaatt ggttacttcc aattacgtaa
    83101 atcaatagtt caaaccgcac tcaaaggtag ggcatttccc attgatatag gaacttctgt
    83161 accagaaaca atggtatctc caattatagc ccctctggga tgtaaaatat atctcttctc
    83221 accatcccca tagtgtatga gacaaatgtg tgcatttcga ttagggtcgt attctatggt
    83281 tacgattcta ccagatatgt ctttatcatt ccgtcgaaaa tctattttac ggtatagacg
    83341 cttatgacct ccccctctat gccctgcggt aatgattcct ctggcattac gacctttact
    83401 acaacgacgc tgtccatgga tcaaattatt tcgtggattg gatttgactt gactgtctat
    83461 ggctccattg cgtgtgctcg gggtagaagt tttgtataaa tgtatcgccg tgttattaag
    83521 tattttgctt taagttcttt tctctataag aggtggaata gaataacctg gttgaagcgt
    83581 aatgatcata cgtttgtaat gcattgtatg tcccataata ggtcccattc ttctaccctt
    83641 tcccgggact cgatgactat ttatagctat taccttgacg ccaaagaaga gttcgaccca
    83701 atgctttatt tctgtcctag ttgatcctga ttcgacatta gaagtatatt gattgttccc
    83761 caataaccga atactttttt ctgtaaatac tgcatatttg attccatcca taaatccatt
    83821 ttcttcccta tgagttccag tatcaataag aattctagtt cttactgttc atatgttatg
    83881 gtatgaatat accataccaa ttcggtatgt atggatgatg agattccatt gatacagagc
    83941 caattctaat agacttattg aacgttccca ttggcgtgca tccagcagga attgaaccta
    84001 cgaatttgcc aattatgagt tgggcgcttt aaccattcag ccatggatgc ttaacaggga
    84061 tcatcgtaca tcgtaaataa ccaaattcca attgaaatga aatctttagg aggaatcaat
    84121 gagagaacat caattcaaat cctggatctt cgaattgaga gagatattga gagagatcaa
    84181 gaattctcac tatttcttag attcatggac caaattcgat tcagtgggat ctttcactca
    84241 cattcttttc caccaagaac gttttatgaa actctttgac ccccgaattt ggagtatcct
    84301 actttcacgt gattcacagg gttcaagaag caatcgatat ttcacgatca aaggtataat
    84361 actgcttgta gtagcggtcc ttatatctcg tattaacaat cgaaagattg tcgaaagaaa
    84421 aaatctctat ttgatggggc ttcttcctat acctatgaat tccattggac ccagaaatga
    84481 gacattggaa gaatcttttt ggtcttgcaa tatcaatagg ttgattgttt cgcccctgta
    84541 tcttccaaaa ggaaaaaata tttctgagag ttgtttcatg gattcgcaag agagtacttg
    84601 ggttctccca ataaataaaa agtgtatcat gcctgaatct aaccggggtt cgcggtggtg
    84661 gaggaaccgg atcggaaaaa agagggattc tagttgtaag gtatctaata aaaccgtagt
    84721 tggaattgag atctcattca aagagaaaga tagcaaatat ctggagtttc tttttttatc
    84781 ctatacggat gatatgatcc gcaaggacca tgattgggaa ttgtttgatc gtctttctcc
    84841 gaggaagaag cgaaacatac tcaacttgaa ttcgggacag ctattcgaag tcttagggaa
    84901 agacttgatt tgttatctca tgtctgcttt tcgtgaaaaa agaccaattg aagggggggg
    84961 gttcttcaaa caacaaggag ctgaggcaac tattcaatca aattatattg agcatgtttc
    85021 ccatctcttc tcgagaaaca agtgggatat ttctttgcaa aattgtgctc aatttcatat
    85081 gtggcaattc caccaagatc tcttcgttag ttggggaaag aatcagcacg aatcggattt
    85141 tttgaggaac gtatcgagag agaatttgat ttggttagac aatgtgtggt tggtaaacaa
    85201 ggatcggttt tttagcaagg tacggaatgc attgtcaaat attcaaaaag aaagatcgat
    85261 tctttgggat ccttcctttc ttcaaacgga aggaacagag atagaatcag atcgattccc
    85321 gaaatgcctt tttggatctt cctcaatgtc ccggctattc gcggaacgtg agaagcagat
    85381 gaataatcat ctgcttccgg aagaaatcga agaatttctt gggaatccta caagatcaat
    85441 tcgttctttt ttctctgaca gatggtcaga acttcatatg ggttcgaatc ctactgagag
    85501 gtccactaga gatcagaaat ttttgaagaa aaaacaggat gtttcttttg ttctttccag
    85561 gcgatcggaa aataaagaaa tggttgatat attcaagata attacgtatt tacaaaatac
    85621 cgtctcaatt catcctattt catcagatcc gggatctgat atggttccga aggatgcacc
    85681 ggatatggac agttccaata agatttcatt cttgaacaaa aatccatttt tttatttatt
    85741 tcatctattc catggccgga acaagggggg atacacgtta caccatgatt ttgaatcaga
    85801 agagagattt caagaaatgg cagatctatt cactctatca ataaccgggc cggatctggt
    85861 gtatcatagg agatttgcct tttctattga ttcctacggg ttagatcaaa aaaaattctt
    85921 gaataaggta ttcaactcca gagatgaatc gaaaaagaaa tctttattga ttctacctcc
    85981 tcttttttat gaagagaatg aatcttttta tcgaaggatc agaaaaaaat tggtccggat
    86041 ctactgcggg aattatttgg aagatccaaa aataaaaacg gcggtatttg ctagcaacaa
    86101 cataatggag gcagtcaatc aatatagatt gatccgaaat ctgatgcaaa tccaatataa
    86161 cacctatggg tacataagaa gtgtatcgaa tcgattcttt ttaatgaata gatccgatcg
    86221 caacttcgaa tatgaaattc aaagggatca aataggaaat gatactctga atcatataac
    86281 tataatgaaa tatatgatca accaatattt atcgaatttg aaaaagagtc agaagaaatg
    86341 gtttgatcct cttatttctc gaaccgagag atccatgaat cgggatcctg atgcatacag
    86401 atacaaatgg tccaatggga gcaagaattt ccaggaacat ttcatttctg accagaagaa
    86461 ccattttcaa gtagtgttcg atcgattacg tattaatcaa tattcgattg attggtccga
    86521 ggctatcgac aaacaagatt tgtttaagtc acttcgtttc tttttgtcca agtcacttcc
    86581 ctttttgtcc aagtcacttc cccttttctt tgtgagtatc gggaatattc ccattcatag
    86641 gtccgagatc cacatctatg aattgaaagg tccgaatgat caactctgca atcagttgtt
    86701 agaatcaata gatgttcaaa tcgttcattt gaataaattg aaacccttct tattagatga
    86761 tcatgatact tcccaaagac cgaaattctt gatcaatgga gaaacgatat taccattttt
    86821 gttcaaaaag ataccaaagt ggatgattga ctcattccat actagaaata atcgcaggaa
    86881 atcctttgat aacacggatt cctatttctc aatgatatcc cacgatcgag acaattggct
    86941 gaatcccgtg aaaccatttc atagaagttc attgatatct tctttttata aagcaaatcg
    87001 acttcgattc ttgaatgatc cacatcactt ctggttctat tgtaacaaaa gattcccttt
    87061 ttatgtggaa aagacccgta tcaataatta tgatcttaca tatggacaat ttatcaatat
    87121 cttgttcatt cgcaacaaaa tattttcttt gtgcgtcggt aaaaaaaaac atattttttt
    87181 ggagagagag actatttcac caattgagtc actggtatct gacatattca tacctaacga
    87241 ttttccacaa acacaaagtg gtgacgaaac gtataacttg tacaaatatt tccattttcc
    87301 aattcgatcc gatccattcg ttcgtagagc tatttactcg atcgcagaca tttctgcaac
    87361 acctctaaga gaggaacaaa tggtcaattt tgaaagaact tattgtcagc ctctttcaga
    87421 tatgaatcta tctgattcag aagggaagaa cttgtatcag tatctcagtt tcaattcaaa
    87481 tatgagtttg attcacactc catattctga gaaatattta ccatctggaa agaggaaaaa
    87541 acggagtctt tgtctaaaga aatgcgttga gaaagggcag atgtatagaa cctttcaacg
    87601 agatagtgct ttttcaaatc tctcaaaatg gaatctgttc caaacatata tgccatggtt
    87661 ccttacttcg acagggtgca aatatctaaa tttcaccctt ttagatactt tttcagaccc
    87721 attgccgata ctaagtagta gtcaaaaatt tgtatccctt tttcatgata ttatgcatgg
    87781 atcagatata ccatggccaa ttgatcagaa gattcttcca caatggactc tgataagtga
    87841 gatttcgagt aagtgtttac agaatcttct tctgtccgaa gaaatgattc atcgaaataa
    87901 tgagtcaccc attccattga tatggacatc aaaaaatgct cgggagttcc tctattcaat
    87961 ccttttcctt cttcttgttg ctggatatct cgttcgtata catcttctct tcgtttcccg
    88021 agcctctagt gagttacaga cagagttaga aaagatcaag tctttgatga ttccatcata
    88081 catgattcag ttgcgaaaac ttctggatag gtatcctaca tctgaactga attctttctg
    88141 gttaaagaat ctctttctag ttgctctgga agaaatacgg ggttccgctt atggggtcaa
    88201 atcaatacgt tctaagaaga aatatttgaa tatcaacctc attgatctca taagtatcat
    88261 accaaatccc atcaatcgaa tcactttttc gagaaatacg atacatctaa gtcgtacaag
    88321 taaagagatc tattcattga taagaaaaag aaagaacgcg aacgatgatt ggattgatga
    88381 tagaatagaa tcctgggtcg cgaacaatga ttcgattgat gatgaagaaa gagaattctt
    88441 ggttcagttc tccaccttaa cgacagaaaa aaggattgat caaattctat tgagtctgac
    88501 tcatagtgat catttatcaa agaatgactc tggttatcaa atgattgaac aaccgggatc
    88561 aatttactta cgatacttag ttgacattca taaaaagtat ctaatgaatt atgagttcaa
    88621 tagatcctgt ttagcagaaa gacagatatt ccttgctcat tatcagacaa tcacttattc
    88681 acaaacctcg tgtggggcta atagttttaa tttcccatct cacggaaaac ccttttcgct
    88741 ccgcttagcc ctatcccctt ctaggggtat tttagtgata ggttctatag gaactggacg
    88801 atcctatttg gtcaaatacc tagcgacaaa ctcctatgtt cctttcatta cggtatttcc
    88861 aaacaagttc ctgtatgata agtctaaagg ttatcctatt gacgatatcg attttgatga
    88921 tagtgacgat atcgattttg atgatagtga caatatcgat attgatgata gtgacgatat
    88981 tgatgatgac cttgatatgg agctgctaac tatgacgaat gtgctaacta ttatggatat
    89041 gacgccaaaa atagaccgat ttgatatcac ccttcaattc gaattagcaa aagcaatgtc
    89101 tccttgcata atatggattc caaacattca tgatctgtat gtgaatgagt cgaattactt
    89161 atccctcggt ctattagaga actatctctc cagggattgt gaaagatgtt ccactagaaa
    89221 tattcttgtt attgcttcga ctcatattcc ccaaaaagtg gatcccgctc taatagctcc
    89281 gaataaatta aatacatgta ttaagatacg aaggcttctt attccacaac aacgaaagca
    89341 ctttttcatt ctttcctata ctagaggatt tcacttggaa aagaaaatgt tccatactaa
    89401 cggattcggg tccataacca tgggtttcaa tgcacgagat cttgtagcac ttatcaatga
    89461 ggtcctatca attagtatta cacagaagaa atcaattata gaaactaata caattagatc
    89521 agctcttcat agacaaactt gggatttgcg atcccaggta agatcggttc aggatcatga
    89581 gatccttttc tatcagatag gaaggactgt tgcacaaaat gtacttctaa gtaattgccc
    89641 catagatcct atatctatct atatgaagaa gaaatcatgt aaggaagggg attcttattt
    89701 gtacaaatgg tacttcgaac ttggaacgag catgaagaaa ttaacgatac ttctttatct
    89761 tttgagttgt tctgccggat cggtcgctca agatctttgg tcttcatccg gacccaatga
    89821 aaaaaattgg atcacttctt atggcttcgt tgagaatgat tctgatctag ttcatggcct
    89881 attagaagta gaaggcgctt tggcgggatc ctcacggaca gaaaaagatt gcagccagtt
    89941 tgataataat cgagtgacac tacttcttcg gtccgaacca aggaatcagt tagatatgat
    90001 gcaaaatgga tcttgttcta tcgttgatca gagatttcta tatgaaaaat acgaatcgga
    90061 gtttgaagaa ggggaaggag ccttcgactc acaacagatg gaggaggatt tattcaatca
    90121 catagtttgg gctcctcgaa tatggcgccc ttatggcaat atatttgatt gtatcgaaag
    90181 gcccactgaa ttgggatttc cttattgggc cgggtcattt cggggcaagc ggatcattta
    90241 tcataaagag gatgagcttc aagagaatga ttcagagttc ttgcagagtg gaaccatgca
    90301 gtaccagaca cgagatagat tttccaaaga acaaggcttt tttcgaataa gccaattcat
    90361 ttgggatcct gcggatccat tctttttcct attcaaagat cagtcctttg tctctgtgtt
    90421 ttcccgtcga gaattctttg cagatgaaga gatgttaaag gggcttatta cttcccaaac
    90481 aaatcctcct acatctatgt ataaacgctg gttcatcaag aatacgcaag aaaagcactt
    90541 cgaattgttg attcatcgcc acagatggct tagaaccaat agttcattat ctaatggatc
    90601 tttccattct aatactctat ctgagagtta tcagtattta tcaaatctgt tcctatctaa
    90661 cggaacgtta ttggatcaaa tgacaaagac attgttgaga aagagatggc ttttcccaga
    90721 tgaaatgaaa catttgattc atgtaacagg agaaagattt cccattcctt agccataaaa
    90781 taaagatatg tggccatgaa aaagggatta agtggaacag aattggccag gtggtagagt
    90841 cgtggaaata cttgtttatt ccatattttg gatcttagct ccatggaaca atatgttact
    90901 gcagaaagat ggaagaattg aaatcttaga tcaaaacact atgtatggat gatatgaact
    90961 gcctaaacaa gaattcttga acggcgaaag agcctattta ctcattacat caaacaattt
    91021 ccattaatga aaccatgtca atccatcgga aaatcaaaaa tacgcatgtc cgatgaaata
    91081 gttgttgcta tctgctccaa taatgaatca ttggtttaac tgaataacta aataaaatag
    91141 taggtagacc tttttcttcg tctcaggtcg atggatcttc tcaattggaa gatctcctat
    91201 atggataata cacattccag ttgaccgagc ctaattctaa ttgttttgtt ctgaagcaaa
    91261 gatatccacg gaggccggtt cgtcctattc agatattcac gaccaagagg tactggattc
    91321 tctttgggat aggccctgaa atgaaaggag aaggaaggct ggaatgccaa cagacgtctc
    91381 gtctgtctat tctctaattc acccgactca atagtaccta ttttgggaac gtccagtgcc
    91441 aaagtcactg aatgggcaaa gcgccaatct ctaaaacgga ctatgtaatg tactttatct
    91501 gctgggtacg ggtactggtg ggtattttac cagaggtttc tatcaatcta cccttgtgtg
    91561 attcctgttg aatcatatac tcggggggtg gatgcagggc ggacgatttc aaaacggact
    91621 cctcattcat tagatggaga agatcaccaa gatttcgcga tccgccgccg aacctattcc
    91681 aattccaaca gttcggaccc ggatcgtggg gatcgccgga atacttcgta tcaacggata
    91741 agatactcgg tatatcaata ttgattagat ccgaaatctg ttatttcgaa tgctcattca
    91801 atgagcattc tcaatattat gccttgaaga ggactcgaac ctccacgctc tttagcacaa
    91861 gattttgagt ctcgcgtgtc taccatttca ccatcaaggc atctttaaag ttaatcgtat
    91921 tccatgaata tgacatctat ctagtgtgat atatggaata tatgacaagg gtggagtgtt
    91981 tctatcgatc ggtcatgtca tataggaccg agtcagacat caaattgctt cgatttgaat
    92041 tatccggagg ataacttata tatagatgta aaatcaaacc tatttctcga ttcaatattc
    92101 aatagaagcc caaatgaagt agaagtggag atggtatcca accaaataac gatagttatg
    92161 tcaaaagcag gtccgattac gcctattcct aatcctaaat agaatgtaac gacgtaggga
    92221 tatccatatg taaacatagt atctatttac atacgctcga atgacccctt ctcataataa
    92281 gatctggtcc ggtatggaat gaacttataa tctgatgatc gagtcgattc catgattata
    92341 agttcataac cccagcccat tcccattttg ggcggaacag atctactaat tcttttattc
    92401 cagttagtaa gagggatctt gaactaagaa atagacctag aagctaaact aaaagagggt
    92461 atcctgggca attgcaagaa ttgggttcat tgatattcct ggtatagtag atgctatcac
    92521 acatacagtc atactcaatt cgatggaatt gtttgatctt aaaggagatc ttctataatt
    92581 tcgcacgtga ggggttattt cttggtttcg tccagtcatt aataacttga ttatttttag
    92641 ataatagtag atagaaacga cgctcgtaag gagtcctatt gaaactaaaa aatataggcc
    92701 tgcctgccat ccacaccaga atagatagag ttttccgaaa aaacctgcca gtggaggaag
    92761 accccctagg gataagagac atagggctaa agagagagcc aaaaaaggat ctttcgtgta
    92821 taatcctgca taatctcgaa tgttatcagt tccggtacgt agaccaaatg atacaatgca
    92881 agcaaaagtt cctagattca tggagatata gaacagcata taagttatca tgcttgcata
    92941 tccatcattt gaatctccaa caattattcc aataattaca tatccgattt gaccaatgga
    93001 cgaatatgca agcatacgtt tcatgcttgt ttgagtaata gcaatgagat tacccaatat
    93061 catgctaaga atagctagga tttccagaag aagatgccat tcgtttgatg agaaataaaa
    93121 aggaatatcg agaattcgtg tggctgaagc tgaagcagct actttcgaag taacagaaag
    93181 aaaagcaacg actggagtgg gagagtcaga gtcgaaaaga ggattcctca cttctttctc
    93241 tcattcaaaa ccgtgcatga gactttcatc tcacacggct cctaagttat aaaagaaaga
    93301 agaactcatc ttcttttttg attaccttcc tcgcgtatgt ataagaccga attcattcga
    93361 tttctaaatt agtaatcctt aacttttcga ggaatccttc atcagtggtt gtgagtggct
    93421 gactttttca accttttcga ccatagaacc atctgatttg attcgttctc aatagccatg
    93481 agatgatcat cttagggtga tccttttgtc aacggatgct cctattacac tcgtagtctc
    93541 tgaaggatga gaaccaacta tgtagcatct acatcgataa ttcaagtatt gtatacgtca
    93601 ttagtccgat cctttgtagg aactacccgt aataacgaac ttgcaaaatg gatctgttta
    93661 tcataaagag attcgttgtt cctgaccttg cttcacctta aattgttatt tgaacaaaaa
    93721 gatcttttgg taaaagttat gccttggtcc gagtggggat agcatctctc ttctgcatgt
    93781 ctatggagtt ttgaaaaatc caaacatctc agagatagat atagaggtag gactttgtcg
    93841 aacgaaccgc actccttcat atacgtcagg agtccattga tgaaaagggg ctggagaaag
    93901 cttgaaccca attcctacag tgatggatat aagcgcaatt gaaattcctg gggagttata
    93961 catttgtgta ttgataagac cattcactat ttcttgaagc tcgatctccc ccccagatga
    94021 accatatagc caagagaaac catgaaccag aatagaagag cttgccccac ccatgagtaa
    94081 atatttcgta gtagcctcat tagaccgtac atctctcttg gtatatccag ataataggta
    94141 ggaacataaa ctgaaacatt ctggagctac aaagatagtt attaaatcgt tagcaccaca
    94201 taaaaacatt cctcctagag tagctgttaa tacgaataac agaaactctg ttatagccat
    94261 ttctgtacat tcaatgtact ctacggatag aggaatacat agagttgaac atagtaaaat
    94321 aagaaattga aagatttcgt tgaaattgtt cgtttggaaa tttcccgaaa agctaattat
    94381 aggttcttct ctccatcgga acaatagggc cgttatgctt attactaaac ttgttgaaga
    94441 gatgaaatag aaccaaggtc tatctttttg atcagaggtt gaatcgatca tcagaagaag
    94501 aattaggcca aaaattagga tacattctgg gaaaatgaaa cttccatgga agagaagcaa
    94561 atgaaacgct ttcataaaaa ttctcgtaga atcgagaatg aagttttcat tctgtacatg
    94621 ccagatcatg aattagtaac tgcatccaat ccccgaaaaa gtcccaattg tttcaacttt
    94681 aaattttttg aatgggatat ttacggaatc cccatgaata ggatcaaacc ttattccatg
    94741 atatttttct ataagactcc tctttcttat tccccccgag agggcttagt tgatccatga
    94801 tttatgttca tctttctttt cctttttgtt tgtttcgaga aagatctcga tcaattccga
    94861 ttctttcttt ttctattgat tcttttccga tcgagatgta tggatccata gatctatata
    94921 gacacataga tctatggatt aacgaaaatg tgcaaaggct ctatttgcct ctgccattct
    94981 atgagtctct tcctttttgc gtatggcgtc gccaccccct ttggcagcat ctactaattc
    95041 ggaacttaat ttgaaagcca tatttcgacc cgggcgtttt cgggatgccc ctaataacca
    95101 acgaatggca agtgtctttc cttgtgtaga tcctatttca ataggaactt gatgagtcga
    95161 tccgcctaca cgtcttgctt ttactgctat attgggagtt actccacgta ttgcttggcg
    95221 taaaacagat agtggatttg tttctgtctt ttgttgaatc tttttcaagg ctcgataaat
    95281 aatttgataa gctaatgatt tttttccgtg tttcagaata cggttaacca acatgttaac
    95341 taatcgatta cgataaattg gatcagattt tgcagttttt tcttctgcag tacctcgacg
    95401 tgacatgagc gtgaaagagg tccaagaatc cgttttcttt ttataagggc taaaaacaaa
    95461 tcacttattt tggctttttg accccatatt gtagggtgga tctcgaaaga tatgaaagat
    95521 ctccctccaa gccgtacata cgactttcat cgaatacggc tttccacaga attctatatg
    95581 tatctatgag atcgagtatg gaattctgtt tactcacttt aaattgagta tccgtttccc
    95641 tccttttcct gctaggattg gaaatcctgt attttacata tccatacgat cgagtccttg
    95701 ggtttccgaa atagtgtaat gtaaaaagaa gtgcttcgaa tcattgctat ttgactcgga
    95761 cctgttctaa aaaagtctag gtatttcgaa ttgtttgttg acacggacaa agtaagggaa
    95821 aacctataaa atgatttcaa tattggacct tggacatata atagttccga atcgaatctc
    95881 tttagaaaga agatcttttg tctcatggta gcctgctcca gtccccttac gaaactttcg
    95941 ttattgggtt agccatacac ttcacatgtt tctagcgatt cacatggcat catcaaatga
    96001 tacaagtctt ggataagaat ctacaacgca ctagaacgcc cttgttgacg atcctttact
    96061 ccgacagcat ctagggttcc tcgaacaatg tgatatctca caccgggtaa atccttaacc
    96121 cttcctcctc ttactaatac tacagaatgt tcttgtaaat tatggccaat accaggtata
    96181 taagcagtga tttcaaatcc agaggttaat cgtactctgg caactttgcg taaggcagag
    96241 tttggttttt tgggggtgat agtggaaaag ttgacagata agtcaccctt actgtcactc
    96301 tacagaaccg tacatgagat tttcacctca tacggctcct cattcaattc tttcgaagta
    96361 attggatcct tttcttcgtt cgagaatctc ctcccttctt ccactccgtc ccgaagagta
    96421 actaagacca attctgtcac gttttcatgt tctaattgaa cactttccat ttatgatcaa
    96481 agaagaagat tattttttta ccaaaccata tacgggtcaa atcacaatat tataataaga
    96541 acaagagatt tttctcgatc aatccccttg cccctcccca ttcttcgaga atcagaaaga
    96601 tcccttttga gtttgaattt gttcatttgg aatctgggct cttctatgct tctacttata
    96661 tttatttttt atatttactt atttttgttt tgttttattc tttatttatt tcatttcgat
    96721 tttctttccc tctcttttta ttcccttcca tcattcctta agtcccatag gtttgttgat
    96781 cctgtagaat ctgacccatt ttctcatcga gcgaagggta cgaaagaaat cagattgatt
    96841 tttcgatcaa aatatgtgaa atcttcggct ttttcctctc cctctatccc ataggtacag
    96901 cgtttggatc aatagagaac cttttcttct gcatgaatcg atattattcc attcgaattc
    96961 cttcccgata cctcccaagg aagaaaatcc caaattggat ccaaaattga cgggttagtg
    97021 tgagcttatc catgcggtta tgcactcttc aaataggaat cgattttctg aaagatcctg
    97081 gctttcgtgc tttggtgagt cgtccgagag cctttcgatg acctatgttg tgttgaaggg
    97141 atatctatat gatccgatcg attgcgtgtg taaggcccgc ggtagcaaca gaaccgggga
    97201 aagtatacag aaaagacagt tcttttctat tataagtgat cccggcttgg cgagtccttt
    97261 cttccgtgat gaactgttgg cgccagtcct acatttattt tgtctctgtg accaaggaga
    97321 aaggggggct cagcgggaag agggttgtac catgagagaa gcaaggaggt caacctactt
    97381 caaatataca acatggattc tggcaatgca atggcctcat gccgatccga atgaatcagt
    97441 cttttcacgg aggtcaatct ttgcctgcta ggcaagagga tagcaagtta caaattatgt
    97501 ctcgctagga catatatttc tattactatt aaatattaaa ttaatagggg ttacccttat
    97561 cctttttgta gtgacgaatc ttgtcttgta tgtgttccta aagaaaagga atttgtctat
    97621 ttcatttttc gaggtatcaa atcaaaaaag agcgtggaaa cacataggaa ctcttgaatg
    97681 gaaattgaaa agaaatgtag ctccagttcc ttcggaaatg gtaagatctt tggcgcaaga
    97741 agaaggggtg atccatatca tcttgacttg cttcccctct ttttttaaca ataccgagtc
    97801 gggttcttct cctaccagta tcgaatagaa catgctgaac aaaatcttct tcatgtcaaa
    97861 cctgctcgat ttagatcgag aaaatcgtac ggattttatg aaacatgtgc tatggctcga
    97921 atccgtagtc aatcctattt ccgataggag cagttgacaa ttgaatccaa attttcctat
    97981 tatttgacta tccataatag tgcgaaaaga aggcccggct ccaagttgtt caggaatagt
    98041 ggcgttgagt ttctcgaccc cttgccttag gattagttag ttctatttct cgatggggtc
    98101 gggaagggat ataactcagc ggtagagtgt catcttgacg tggtggaagt catcagttcg
    98161 agcctgatta tccctaaacc aaatgtgagt ttttctattt tgacttgctc ccccgccgtg
    98221 atcgaacgag atagataaga ggctcgtggg attgacgtga tagggtaggg atggctatat
    98281 tgctgggagc gacctacagg ctaatatgaa gcgcatgaat acaagttatg ccttggaatt
    98341 aaagacaact ccgaatccgt tttgtatacg aacaaggaag ctataagtaa tgcaactatg
    98401 aatctcatgg agagtttgat cctggctcag gatgaacgct ggcggcatgc ttaacacatg
    98461 caagtcggac gggaagtggt gtttccagtg gcggacgggt gagtaacgcg taagaacctg
    98521 cccttgggag gggaacaaca actggaaacg gttgctaata ccccgtaggc tgaggagcaa
    98581 aaggaggaat ccgcccgagg aggggctcgc gtctgattag ctagttggtg aggtaatagc
    98641 ttaccaaggc gatgatcagt agctggtccg agaggatgat cagccacact gggactgaga
    98701 cacggcccag actcctacgg gaggcagcag tggggaattt tccgcaatgg gcgaaagcct
    98761 gacggagcaa tgccgcgtgg aggtagaagg cccacgggtc atgaacttct tttctcggag
    98821 aagaagcaat gacggtatct gaggaataag catcggctaa ctctgtgcca gcagccgcgg
    98881 taagacagag gatgcaagcg ttatccggaa tgattgggcg taaagcgtct gtaggtggct
    98941 tttcaagtcc gccgtcaaat cccagggctc aaccctggac aggcggtgga aactaccaag
    99001 ctggagtacg gtaggggcag agggaatttc cggtggagcg gtgaaatgcg tagagatcgg
    99061 aaagaacacc aacggcgaaa gcactctgct gggccgacac tgacactgag agacgaaagc
    99121 taggggagca aatgggatta gataccccag tagtcctagc cgtaaacgat ggatactagg
    99181 cgctgtgcgt atcgacccgt gcagtgctgt agctaacgcg ttaagtatcc cgcctgggga
    99241 gtacgttcgc aagaatgaaa ctcaaaggaa ttgacggggg cccgcacaag cggtggagca
    99301 tgtggtttaa ttcgatgcaa agcgaagaac cttaccaggg cttgacatgc cgcgaatcct
    99361 cttgaaagag aggggtgcct tcgggagcgc ggacacaggt ggtgcatggc tgtcgtcagc
    99421 tcgtgccgta aggtgttggg ttaagtcccg caacgagcgc aaccctcgtg tttagttgcc
    99481 accgttgagt ttggaaccct gaacagactg ccggtgataa gccggaggaa ggtgaggatg
    99541 acgtcaagtc atcatgcccc ttatgccctg ggcgacacac gtgctacaat ggccgggaca
    99601 aagggtcgcg atcccgcgag ggtgagctaa ccccaaaaac ccgtcctcag ttcggattgc
    99661 aggctgcaac tcgcctgcat gaagccggaa tcgctagtaa tcgccggtca gccatacggc
    99721 ggtgaattcg ttcccgggcc ttgtacacac cgcccgtcac actatgggag ctggccatgc
    99781 ccgaagtcgt taccttaacc gcaaggaggg ggatgccgaa ggcggggcta gtgactggag
    99841 tgaagtcgta acaaggtagc cgtactggaa ggtgcggctg gatcacctcc ttttcaggga
    99901 gagctaatgc ttgttgggta ttttggtttt acactgcttc acacccaaaa gaagcgggct
    99961 atgtctgagc taagcttgca tatagaagtt ttctttcgtt tctcgacggt gaagtaagac
   100021 caagctcatg agcttattat cctaggtcgg aatcaggttg ataggatccc tttttgcgtc
   100081 cccatgtcgc cacacgggag gggcataggg gcccaaaaag gaaagagagg gatgggatgg
   100141 ggtttttctc gcttttggca tattgggcct cccagtggga ggcccacacg acgggctatt
   100201 agctcagtgg tagagcgcgc ccctgataat tgcgtcgttg tgcctgggtt gtgagggctc
   100261 tcagccacat ggatagttca atgtgctcat cagcgcctga cccggagatg tggatcatcc
   100321 aaggcacatt agcatggcgt actcctcctg ttcgaatcgg agtttgaaac caaactcctc
   100381 ctcaggagga tagatggggc gattctggtg agatccaatg gagatctaac tttctattca
   100441 ctcgtgggat ccgggcggtc cgggggggac caccacggct cctctcttct cgagaatcta
   100501 tacatccctt atcagtgtat ggacagctat ctctcgagca cagaggttta ggttcggcct
   100561 caatgggaaa atggagcacc taacaacgca tcttcacaga ccaagaacta cgagatcgcc
   100621 cctttcattc tggggtgacg gagggatcgt accattcgag ccttttcttt catgcttttc
   100681 ccggaggtct ggagaaagca gcaatcaata ggatttccct aatcctccct tcccgaaagg
   100741 aagaacgtga aattattttg cctttccgca gggaccagga gattggatct agccataaga
   100801 agaatgcttg gtataaataa ctcacttctt ggtcttcgac cccctcagtc actatgagcg
   100861 ccccccgatc agtgcaatgg gatgtgtcta tttatctatc tcttgactcg agaagagaaa
   100921 tgggaacagg tttgaaaaag gatcttagag tgtctagggt gagggtctct taacgccttc
   100981 ttttttcttc ccattggagt tatttcacaa agacttgcca tggtaaggga gaaaggggaa
   101041 caagcacact tgaagagcgc agtatgacgg agagttgtat gctgcgttcg ggaaggatga
   101101 atcgctcccg aaaaagaatc tattgattct ctcccattgg atcgtgggtg cgatgattta
   101161 cttcacgggc gaggtctctg gttcaagtcc aggatggccc agctgcgcca gggaaaagaa
   101221 tagaagaggc atatgactct ttcatgcata ctccacctgg ctcgggggat atagctcagt
   101281 tggtagagct ccgctcttgc aattgggtcg ttgcgattac gggttggatg tctaattgtc
   101341 caggcggtaa tgatagtatc ttgtacctga accggtggct cactttttct aagtaatggg
   101401 gaagaggacc gaaacatgcc actgaaagac tctactgaga caaaaagacg ggctgtcaag
   101461 aacgtagagg aggtaggatg ggcagttggt cagatctagt atggatcgta catggacgat
   101521 agttggagtc ggcggctctc ctggggttcc ctcgtctggg atccctgggg aagaggatca
   101581 agttggccct tgcgaatagc ttgatgcact atctcccttc aaccctttag caaaatgtag
   101641 caaaaggaag tcaaatccat ggaccggccc catcgtctcc accccgtagg aactacgaga
   101701 tcaccccaag gacgccttcg gcatccaggg gtcacggacc gaccatagac cctgttcaat
   101761 gaaatgagtg gaacgcatta gctgtccgct ctccggttgg gcagtaaggg tcggagaagg
   101821 gcaatcactc gttcttaaaa ccagcattct taagaccaaa gagtcgagcg gaaaaagggg
   101881 gagagccctc cgttcctggt tcttctgtag ctggattctc cggaaccaca aaacaagaat
   101941 ccttagaatg ggattgcaac tcagcacctt ttgagatttt gagaagagtt gctctttgga
   102001 gagcacagta cgatgaaagt tgtaagctgt gttcgggggg gagttattgt ctatcgttgg
   102061 cctctatggt ataataagta ggggaggccc gagaggcggt ggtttaccct gtggcggatg
   102121 tcagcggttc gagtccgctt atctccagcc cgtgaactta gctgatacta tgatagcacc
   102181 caatttttcc gattcggcag ttcaatctat gatttatcat tcatggacgt tgataagatc
   102241 cttcccttta gcagcacctt aggatggcat agccttaacg ttaatggcga ggttcaaatg
   102301 aggaaaggct tacggtggat acctaggcac ccagagacga ggaagggcgt agcaagcgac
   102361 gaaatgcttc ggggagttga aaataagcat agatccggag attcccgaat aggtcaacct
   102421 ttcgaactgc tgctgaatcc atgggcaggc aagagacaac ctggcgaact gaaacatctt
   102481 agtagccaga ggaaaagaaa gcaaaagcga ttcccgtagt agcggcgagc gaaatgggag
   102541 cagcctaaac cgcgaaaacg gggttgtggg agagcaatac aagcgtcgtg ctgctaggtg
   102601 aagcggtgga gtgccgcacc ctagatggcg agagtccagt agccgaaagc atcactagct
   102661 tacgctctga cccgagtagc atggggcacg tggaatcccg tgtgaatcag caaggaccac
   102721 cttgcaaggc taaatactcc tgggtgaccg atagtgaagt agtaccgtga gggaaaggtg
   102781 aaaagaaccc ccattgggga gtgaaataga acatgaaacc gtgagctccc aagcagtggg
   102841 aggagaatgt tatctctgac cgcgtgcctg ttgaagaatg agccggcgac tcataggcag
   102901 tggcttggtt aagggaaacc caccggagcc gtagcgaaag cgagtcttca tagggcgatt
   102961 gtcactgctt atggacccga acctgggtga tctatccatg accaggatga agcttgggtg
   103021 aaactaagtg gaggtccgaa ccgactgatg ttgaagaatc agcggatgag ttgtggttag
   103081 gggtgaaatg ccactcgaac ccagagctag ctggttctcc ccgaaatgcg ttgaggcgca
   103141 gcagttgact ggacatctag gggtaaagca ctgtttcggt gcgggccgcg agagcggtac
   103201 caaatcgagg caaactctga atactagata taaccccaaa ataacagggt caaggtcggc
   103261 cagtgagacg atgggggata agcttcatcg tcgagaggga aacagcccgg atcaccagct
   103321 aaggccccta aatgaccgct cagtgataaa ggaggtaggg gtgcagagac agccaggagg
   103381 tttgcctaga agcagccacc cttgaaagag tgcgtaatag ctcactgatc gagcgctctt
   103441 gcgccgaaga tgaacggggc taagcgatct gccgaagctg tgggatgtaa aatgcatcgg
   103501 taggggagcg ttccgcctta gagggaagca tccgcgcaag caggtgtaga cgaagcggaa
   103561 gcgagaatgt cggcttgagt aacgcaaaca ttggtgagaa tccaatgccc cgaaaaccta
   103621 agggttcctc cgcaaggttc gtccacggag ggtgagtcag ggcctaagat caggccgaaa
   103681 ggcgtagtcg atggacaaca ggtgaatatt cctgtactac cccttgttgg tcccgaggga
   103741 cggaggaggc taagttagcc gaaagatggt tatcggttca aggacgcaag gtgaccttgc
   103801 tttttcaggg taagaagggg tagagaaaat gcctcgagcc aatgtccgag taccaggcgc
   103861 tacggcgctg aagtaaccca tgccatactc ccaggaaaag ctcgaacgac cttcaacaaa
   103921 agggtacctg tacccgaaac cgacacaggt gggtaggtag agaataccta ggggcgcgag
   103981 acaactctct ctaaggaact cggcaaaata gccccgtaac ttcgggagaa ggggtgcctc
   104041 ctcacaaagg gggtcgcagt gaccaggccc aggcgactgt ttaccaaaaa cacaggtctc
   104101 cgcaaagtcg taagatcatg tatgggggct gacgcctgcc cagtgccgga aggtcaagga
   104161 agttggtgac ctgatgacag gggagccggc gaccgaagcc ccggtgaacg gcggccgtaa
   104221 ctataacggt cctaaggtag cgaaattcct tgtcgggtaa gttccgaccc gcacgaaagg
   104281 cgtaacgatc tgggcactgt ctcggagaga ggctcggtga aatagacatg tctgtgaaga
   104341 tgcggactac ctgcacctgg acagaaagac cctatgaagc tttactgttc cctgggattg
   104401 gctttgggcc tttcctgcgc agcttaggtg gagggcgaag aaggcctcct tccggggggg
   104461 cccgagccat cagtgagata ccactctgga agagctagaa ttctaacctt gtgtcaggac
   104521 ctacgggcca agggacagtc tcaggtagac agtttctatg gggcgtaggc ctcccaaaag
   104581 gtaacggagg cgtgcaaagg tttcctcggg ccggacggag attggccctc gagtgcaaag
   104641 gcagaaggga gcttgactgc aagacccacc cgtcgagcag ggacgaaagt cggccttagt
   104701 gatccgacgg tgccgagtgg aagggccgtc gctcaacgga taaaagttac tctagggata
   104761 acaggctgat cttccccaag agttcacatc gacgggaagg tttggcacct cgatgtcggc
   104821 tcttcgccac ctggggctgt agtatgttcc aagggttggg ctgttcgccc attaaagcgg
   104881 tacgtgagct gggttcagaa cgtcgtgaga cagttcggtc catatccggt gtgggcgtta
   104941 gagcattgag aggacctttc cctagtacga gaggaccggg aaggacgcac ctctggtgta
   105001 ccagttatcg tgcccacggt aaacgctggg tagccaagtg cggagcggat aactgctgaa
   105061 agcatctaag tagtaagccc accccaagat gagtgctctc ctattccgac ttccccggag
   105121 cctctggtag cacagccgag acagcgacgg gttctctgcc cctgcgggga tggagcgaca
   105181 gaagtattga gaatccaaga taaggtcacg gcgagacgag ccgtttatca ttacgatagg
   105241 tgtcaagtgg aagtgcagtg atgtatgcag ctgaggcatc ctaacagacc gagagatttg
   105301 aaccttgttc ctacacgacc tgatcaattc gatcaggaac tcgccatcga ttttcattgt
   105361 tcaactgttt gacaacatga aaaaaccaaa aggtctccgc cctacctctc tatctatcca
   105421 agggatggaa gggcggagac cttttgtgtc ccttccagtc aaagaattgg ggccccacaa
   105481 tcactagcca atatgccttt ctctcatgcc tttcttcgtt catggttcga tattctggtg
   105541 tcctaggcgt agaggaacca caccaatcca tcccgaactt ggtggttaaa ctctactgcg
   105601 gcgacgatac tgtaggggag gtcctgcgga aaaatagctc gacgccagaa tgataaaaag
   105661 cttaacacct catattttac tttttaaata tgaaaaaaag aaaataaaaa tcgaaaatgc
   105721 aaaggtcgtc ttattcaaat tattcaaaac cccaattatg acatctcctc tctcccactt
   105781 cacacctcgg aacgcactgt tcttatagag agaggcgctt tcgcatcttc ttaacccgaa
   105841 atggctgagg agaggaaagg gtcccttttg agagggtact cccgggaaca gatccagtgg
   105901 agacgagata gggtagggcc tgtagctcag aggattagag cacgtggcta cgaaccacgg
   105961 tgtcgggggt tcgaatccct cctcgcccat aaccggccca aaagggaagg acccttcctt
   106021 tacctatggg ggtaggaaaa tcatgatcgg gatagcggac gcaaagctat tgaacttggg
   106081 tatggtcttt tgtcgaaata gaatggtctt atcgtgaata agtatatcat tacatatagt
   106141 aaccggggat agtagcatag caaaaaagtg ttcctcatca ttaatatgtt tgctcgcggt
   106201 aattgtgtcc tatcgggatg catttttgat gcacttctag tacatcatct gataattctt
   106261 aattggctag ttgtaaatag ccctggggct atttacaggg gatctacgcc gaggtattga
   106321 cggtgattct caaatatcgt agaacagaat gtgatacgat gagatagaat gcaatagaaa
   106381 caacgacaag gaacaggtta cctactccta acggtcaaag cgagcccttt aattcaattc
   106441 ttcattcttt aattaagaat gaatcaaatc tccccaagta ggattcgaac ctacgaccag
   106501 tcagttaaca gccgaccgct ctaccactga gctactgagg aacaacggga gattcgacct
   106561 catagagttc aactcccgtt ctcaacccat gaacactatg agtccgaagc ttccttcgta
   106621 actcccggaa cttcttcgta gtggctccgt tccatgcctc atttcatagg gaacctcaaa
   106681 gtggctctat ttcattatat tccatctata tcccaattcc attcatttaa tatccctttg
   106741 gtgtcattga cataagagat gtcatttaga gtctatatgt ttctatatat ggaaagttaa
   106801 gaaatcatca tataataatc gagaaattgc aatagaagag aaaaagggag gtttgtgatg
   106861 attttgaaat cttttctact aggtaatcta ttatccttat gcatgaagat aataaattcg
   106921 gtcgttgtgg tcggactcta ttatggattt ctgaccacat tctccatagg gccctcttat
   106981 ctcttccttc tccgagctcg ggttatggaa gaaggaaccg agaagggggt atcagcaaca
   107041 actggtttta ttacgggaca gctcatgatg ttcatatcga tctattatgc gcctctgcat
   107101 ctagcattgg gtagacctca tacaataact gtcctagttc taccgtatct tttgtttcat
   107161 ttcttctgga acaatcacaa aaaccttttt gattatggat ctactaccag aaattcaatg
   107221 cgtaatctca gcattcaatg tgtattcctg aataatctaa tttttcaatt attcaaccat
   107281 ttcattttac caagctcaac gttaaccaga ttagtcaaca tttatacgtt tcgatgcaac
   107341 aataagatgt tatttgtaac aagtagtttt gttggttggt taattggtca cattttattc
   107401 atgaaatggg ttggattggt cttagtctgg atacggcaaa atcattctat tcgatctaat
   107461 aagtaccttg tgtcagaatt gagaaattat atggctcgaa tctttagtat tctcttattt
   107521 atcacctgtg tctactattt aggcagaatg ccgtcgccta ttgtcactaa gaaactgaaa
   107581 gaaacctcag aaacagaaga aaagggagaa agtgaggaag aaatcgatgt agaaacaact
   107641 tccgaaacga aggcgactaa acaggaacaa gggggatcca ccgaagaaga cccttccctt
   107701 tgttcggaag aaaaagagga tccggacaaa atagatgaaa cggaagagat ccgggtgaat
   107761 ggaaaggaaa aaacaaaaga tgaattccac tttaaagaga catcctataa ggatagccct
   107821 gttgacgaag attcttatct tgatgggtat caagagaatt gggaattggg aagacttaaa
   107881 gaagaaaaaa aagaaaagac ccatgcctat ttccggtttg aaaaacctct tatgactttt
   107941 tttttcgatt ataaacgatg gaatcgtcca tttagatata taaaaaatga tctatttgaa
   108001 aatgctgtac gaaatgaaat gtcacaatat tttttttata catgtccaag tgatggaaaa
   108061 gaaaaaatat cttttacgta tccgtcacta aaaatttatt ataaaataat tataaaataa
   108121 aaagattaat aaaaatatta atacataaga taaatacaag aatagataag acgaaattcg
   108181 tccacctccc atatatttaa tcccttctcc cataaataaa cttgcaaccc caaccccatt
   108241 tataattcca tcaattatac gtctatcaaa aaactgaatg agttcggcta atcttcttat
   108301 actcatgatt aagactctag tataaaaaat gtctatgtaa ccacgattat atgaccaatt
   108361 gtataccact ttttttattt ggtccaagat gattctttta ggaccccttt ttacaaatga
   108421 attgattaag tccaaattct tgaaagatga ataaacagac ccatataaaa tggatgctat
   108481 aaatagtcca aaaagagcta tacttactga aaaaattgca tttgtaaaaa attcatacca
   108541 attcatagaa tagtttgaat ttttattcaa aaggtttctc gatggaatta accatttcga
   108601 taatatatca aaatctacta ctccttgatc aaaatcaatt cctattgatc ccatgaacaa
   108661 agtaaatagt gtcaatataa gaagaggaaa tagcatagta ttgtccgatt cgtgaggata
   108721 catgtaagtg tatttattta taaaagaagt actcaagtat cgcattcgat tttttatatt
   108781 atcattaatt tgatatgtat cctttgaaaa aaagaagacc ttattattaa ttgttgataa
   108841 aagtaaattt ctattgacta ctttcggtac tgcttttccc catagagata tggaatagaa
   108901 tgaattattt ttagtactac tataattttt aaaatgaaca cgcaaatgcc catcaaaggt
   108961 tagtaaatac attcgaaaca tataaaatgc ggttaatccc gctgtaaaac aagctattat
   109021 tgcaaaaatt ggtgaataca accaactatc attaataatt tcatccttgg accaaaaaca
   109081 agcaagaggc ggaataccac aaagagaaag tgtacctaat aagaaagtag ttcttgtaat
   109141 tggaacatat cttgttaaac cgcccataag aaccatattc tgacttttat cgggtgaata
   109201 tccaacaata ggttccatag aattaataat ggatccggat cccaaaaaca ataaagcttt
   109261 agaataggca tgagttatta aatggaataa ggcagctcga taagagccta tacctagagc
   109321 taacataata taacctagtt gagacattgt ggaataggct aaacttcttt taatatctct
   109381 ttgagcgaga gccaaagtag ctcctaatag tactgttatt atgcctatta aagaaacaaa
   109441 attcattacg taaggtataa ctctgaaaag aggaagaagc cgagctacaa gaaaaattcc
   109501 cgctgctacc atggtagcag cgtgtataag agccgaaata ggggtgggcc cctccatagc
   109561 atcaggtaac catatgtgaa gagggaattg tgcagattta gcaattgcgc cgacgaataa
   109621 taaaaaggcg cagagagtaa caaatgtaga attgacccca ttactatgga tcaagttatt
   109681 aactattttg aacaaatccc gaaattctaa actgccagtt atccaataaa aagctaagat
   109741 tcctaataat aaaccaaagt ctcctacacg attagttata aaggcttttt ggcaagcact
   109801 tgctgcaacc ggtcgtgtaa accaaaaacc tattaataaa tatgaacaca ttcccacgag
   109861 ttcccaaaaa atataaattt gtatcaaatt ggaactagta actaatccca acatggaagt
   109921 attagaaaaa ctcatataag caaaaaatct caaatatcct tgatcatgag acatataatt
   109981 gtcactataa ataagaacca tgattccaac agtagtaatt agtattaaca taatagaagt
   110041 aagtggatcg atcaagtgtc caaactctaa ggaaaaatca ttattgatag tccaagacca
   110101 taaatattga taaataaaac ttccatttat ttgctgaata gacagactgg ccgaaaaggc
   110161 catagttata cttagcagta aaacactagt aaaaccccac atacgacgaa tattttttgt
   110221 tgctatagga ataaacagaa gtccaaatcc tattgacata gtaactggaa gtggaagaaa
   110281 gggtattatc catgcgtatt gatatgtttg ttccataaaa aaatatttgt ttttttattg
   110341 ttataaattt aattgtttca aatccaccaa ccaaaagaac aataataaaa gaaatcaaca
   110401 aaaaaaaaat tattatatat ttcatttagc cctagatata tgtgatatgg cataggtata
   110461 tatacatgga tacgtatata taattcataa tcttttggta tattttgtat atatgtatat
   110521 atttattttt acatatttac atatatatta tataattata tagaattata tttctattat
   110581 tttgatatgt tttacatgtt ttgaacaaag tatttattat ccatgggata agtatggata
   110641 atgacgaaaa aacgatctaa atatatgtct ttcacataca ataataaaaa ttagtatttt
   110701 atttttgaat ggcggttcca aaaaaacgta cttctcgatc aaaaaaacgt attcgtagaa
   110761 atatttggaa gaagaaggga tatttaacgg cagtaaaagc tctttcttta gctaaatcgg
   110821 tttctactgg gcattcaaaa agtttttttg tgcaacaaac aagtaataaa attttggaat
   110881 aatctaaatc gacatacgat taagaactta aaaattttta agatattttt taagatataa
   110941 tgattcacat taactaatgt attgaatgta tttaactcct taatatcaat attagtaaga
   111001 actaactgct gtggcgtgtt atatagtaaa taataattct tatgtttact ggcctcttag
   111061 tatagtacta agtattctaa tttttcttta tcaattaaat attctattgt gaaaatttaa
   111121 ttgataaaga aaaagttttt tgttatatgc ctagcccaaa acctaattag aagtatagtt
   111181 actagatagt atttataaga aattacgaag agtattatta atgatactaa ggtatcgaaa
   111241 ttattagaaa aatgcctcga ataaaattat gataaatatg acattttttt tttttttttt
   111301 tattaatctt tattaatttt caatacattg attaaaaaat catctaaaaa aaaaaaaaaa
   111361 aaaaatgatt tttaattcta taactcgacc ctcggcccgg aacaaaacta tctagttctg
   111421 actgttttgg tataactcta tttttacatt ctaaactaga tacatgaaag ttgattctta
   111481 aagctaaacc ctacggcgat acttagtaaa cattcaaata ttaatttaaa taagtctttt
   111541 tcatcggttc taacgtttac taactatatt gaatccttga atcttgacca tttaacatga
   111601 attgattatt atttattatt atttcaaata agccgccatg gtgaaattgg tagacacgct
   111661 gttcttagga agcagtgcta gagcatctcg gttcgagtcc gagtggcggc atcccctaaa
   111721 agggacacag tggatcctat aatatattta attctcgatt ttaattctat aatggagaac
   111781 ccccgccctt tttatgatat ttgcaacttt agaacatata ttaactcata tctctttttc
   111841 gattatttta attgtgatta cgattcattt tatgacctta ttaatccacg aaatcgtagg
   111901 attacgcaat tcatcggaaa gaggtatgat agctaccttt ttatctataa caggattatt
   111961 agttattcgt tggatttatt cgggtcattc cccgttaagt aatttatatg agtcattaat
   112021 cttcctttca tggagtttct ccattattca tatgattcct aaaatacgaa ataataaaaa
   112081 ttatttaagc gtaataaccg cgccaagtgc tatttttacc caaggtttcg ccacgtcggg
   112141 tctttcaacc gaaatgcatc aatccgctat attagtacct gctctacaat ctcagtggtt
   112201 aatgatgcac gtaagtatga tgctattaag ctatgcagct cttttatgtg gatcattatt
   112261 atcagtcgct cttttagtcg ttacatttcg aaaaaacatc gatatgtttt ttaaaagcaa
   112321 gaatttagta attaaatcat ttattgttgg cgaagtcgaa tatttgaatg ataaaagaag
   112381 tgtttttaaa aacacttctt ttatttcatt tcgaaattat tacaaatatc aattgactca
   112441 gcgtttagat tattggagtt atcgtgtcat tagtttaggc tttacctttt taaccatagg
   112501 cattctttct ggagcagtat gggctaatga ggcttgggga tcttattgga attgggaccc
   112561 taaggaaact tgggcattta ttacttggat catattcgcg atttattcac atactagaac
   112621 aaataaaagt ttacaagata cacattcggc acttgcggct tctataggat ttcttataat
   112681 ttggatatgt tattttggga tcaatctatt aggaataggt ttacatagtt atggttcatt
   112741 cacattaaca tctaattgaa taaacaatac ataacataag aacatcatct catatgtatc
   112801 tcgagttttt gcgaaccatt tgactccaga aataaaatgg ttcgcaaaaa ctcgagatac
   112861 atctcattac aactctaatt cactttattt tacagaatta taagacttgc cgtctcatta
   112921 ataaaaacta tctataaaaa ataattagat aagatatctt gtaccttgtc aactgatagt
   112981 aagagaatga aatcgggata aataccaata cctattattg gtaaaaagag acagatcgaa
   113041 acaaaaagtt ctcgtggtcc agaatccaca aaattagaat ttggaacatt gaataacttg
   113101 tatccgtaga acatctgacg taacatagat aataaataaa taggagttaa tatcattcca
   113161 attgccattc caaaagtaat tagtactttt ggaattaaaa gatactttga gctggtaatt
   113221 attccaaaaa atactactaa ttctgcaaca aaaccactca tccctggcaa tgcaagagag
   113281 gccatcgaaa aactactgaa cattgtaaat attttcggca tcgggacagc tatccccccc
   113341 atttcgtcga gagaaacaag aggtattcta tcacaacagg ttcctgccaa gaaaaaaagt
   113401 gcagcaccaa taaatccatg agaaagtatt tgtagaatgg ctccatttag tcccatgttg
   113461 gttatggaac caattcctat aattgtgaaa cccatgtgag atacagagga ataggctatt
   113521 ctctttttta aattgcgttg accaaaagag gttaaagccg catagattat ttgtattgtt
   113581 cccactatca ccaaccacgg agaaaatatg gaatgagcac ggggtaataa ttccatattg
   113641 atccgaatca atccatatgc tcccattttt aataaaattc cggcaagaag catacatgta
   113701 ctgtaatgtg cttctccatg ggtatctggt aaccatgtat gtagaggtat gatcggcgat
   113761 ttgacagcat aaacaataag gaagccaaaa tagaatatta tttccaatgc cataggatat
   113821 gattgattag caagtctttc aaaatctaat gttggttcag tggagccata taaacccata
   113881 cctagaactc ctattaatag aaaaatagaa ccccccgcag tgtacaaaat aaactttgta
   113941 gccgaatata agcgcttttt tcctccccac atggataaaa gtaagtaaac aggaattaat
   114001 tctaactccc acattataaa aaaaagtaaa aggtctcgag aagaaaatga tcctatttga
   114061 ccactgtaca ttgctaacat aaagaaatgg aataatcgtg aatttcgagt aactggccaa
   114121 gccgctaaag tagctaaagt agtaataaat cctgtcagta aaatgggtcc cacggaaagc
   114181 ccatcgattc ccagtctcca gtgaaaatcc aaaatattta tccatttcca atcttcttcc
   114241 aattggatta agggatcgtc caattggaaa tgataacaga atgcataggt cgttaaaagg
   114301 agttctaata agcatataca tatagtatac catctaaaca ccttattccc cttatgggga
   114361 agaaaaaaaa tggaagaacc tgcgaatata ggcaaaacaa caagtattgt taaccaagga
   114421 aaatgattcg tgataaagac aagatacgct ttgaccagaa aagcccgtgc tcggaataat
   114481 atattgattt tatcgagtac gggcttttgt cggtaaatga ggaatcaaat gattcaagtg
   114541 gagtttttgt aacgtatcaa ttaataagat agacccatgc tgcgagttgt ttcatgccat
   114601 aaataaacac ggacactcaa aaagtctgtc gggcaagcgg attcacatct cttacaacct
   114661 acacaatcct cggttcttgg tgcggaagca atttgtttag ctttacatcc gtcccaaggt
   114721 atcatttcca atacatctgt ggggcaggcg cgcacacatt gagtacaccc tatacatgta
   114781 tcataaattt ttactgaatg tgacattaaa tctataaatt cccgttttga acataaaaaa
   114841 ttttcgatct ggtatgctaa aaataaatgg tagtaaatta attatatgtt tatattgtag
   114901 acaccagatg aatcaatgat ttattaattt ttttaagaat caatatattt ctaaatttgt
   114961 tcatgaaaaa gtgccaagat actttgattt ctctttcaac aaccacagtc atacaataca
   115021 agtcgcacat ctgaattcaa attggtcaac aaataataca atatttaatt aatattaatg
   115081 gaattttaat tctattttaa attcaaataa atctaacaaa ttaatatcaa ttattatttt
   115141 attattatat aatttatata atgaaaatca atgattacat aatgaatgat tacgactaat
   115201 ttaattattc aacaaatttg cttgattgat acgagttgat tttttgttat gatggatcga
   115261 tgaaacaata gctaatccaa tagcggcttc agctgctgca atagctataa caaaaattga
   115321 gaaaatgtct ccttttaatt ggcgactatc aaataaatca gaaaatgtta cgagattgat
   115381 attaactgaa tttagtataa gctcaagaca cataagtgct ctaaccatgt ttcgacttgt
   115441 gattaatcca tagataccga tagaaaataa atagacactc aaaaaaagta catgctcgaa
   115501 catcattgac taattcctca tcaatttaga ttcatttaaa tatgaataac aattcaactg
   115561 atttcattga ctagatatag aacaaaatat tacagaacaa tagaaggtat tggcaataga
   115621 tttaactaaa aaccttaaac cttttttatt ttatttcaaa tctctaattc taaaaatttt
   115681 ttaaatcata agtatttatg attgacgagc catagtaatt gcacctatta aagaaactaa
   115741 aagaattata gaaatgagtt caaatggaag ataaaaatct gttgataaat gaatcccaat
   115801 ttgttgaaca taacttatta ggtcctgttc tagaatctgg tttgatcttg tagtccaaag
   115861 aattccgtac catgacgtat ctgggatagt aataattagt aaaaaaaaaa tacttgtaca
   115921 aaccagtgaa gtaaccccat ctccaagggt ccaaaggcgg gaaacattgg aatattctga
   115981 gccatttatg aacattacag caaatatgat taagacattt atggctccca cataaataag
   116041 aagttgtgca gcagctacaa aataagaatt cgatagaata tagaataagg atatacaaac
   116101 aagaaccaat cccaacgaaa aggcagaata aattggattg gtaaataata ctattcccag
   116161 gcccccaaat ataagaactg atcccagaaa tactacaaca atattatgta ttgatccagg
   116221 taaatccatt atgtatgaaa taagaaaata aataaataaa tcgaaagatt tcatgacctt
   116281 actgaatagt ccaggaagta aaaattagtc tattttttta attgtttatg ataccgttcc
   116341 taaataaaat cttaatgtag taatgcagta tcgattgtaa tatagattta tgtagatata
   116401 gataaagtta ttgggccaac tcaacttttt cattttaatt tattcagaag aaaagaagag
   116461 ttggaatctt atatttccaa ataaaaacga aaaatattaa ataaacccgc tattctcaac
   116521 aatcaatagt tatcgtttta cttttagtta cattgactaa aaaaaaaaat aaataaagaa
   116581 gtttggatcc tttctatcaa aatagaaaaa taaaatctta ctaattggta attgttcttg
   116641 aatcaagata tttacctttg tctattttta tttgagtcga attcataact gtttgaattg
   116701 tgtagtctcc aattactgac attggtaacc gacccaaagc tatttgatta taattcaatt
   116761 cgtgacgatc ataagtagaa agttcatatt cttcagtcat tgataaacag ttagtgggac
   116821 aatattcaat acagttacca caaaatatac agacaccaaa atctatacta tagttaagca
   116881 atattttatt tttaatatct ccttcaaatc tccaatcaac aacaggtaga tctatggggc
   116941 acacacgaac acatacttca caagcaatac atttatcaaa ttcaaagtgg attcgaccac
   117001 ggaaacgttc tgatgtgatc gacttttcat aaggatactg aatagttaca ggtaaacgat
   117061 ttgcatggga taaggtaatt atgaaacttt gaccaatata ccttgcggct cgtattgttt
   117121 gttgaccata attcatgaac ccagtcacca taggaaacat attgtagata tccacgaata
   117181 agttgatgtt tctttctctt gtttaagaga ggttatgagt ctagaatacc attatcgtat
   117241 tgtgttattt atagtgaaat aagttgggaa gacgttgtca ataataaatt acctagagaa
   117301 ataggtaaaa gaaatttcca tccaagattt aatagttggt ccattctcat cctgggtaaa
   117361 gtccatcttg ttgtgataga tataaaaaga aacaaataag ctttagctaa tgtaataaag
   117421 ataccaattg tcattccaaa gactctagca atttgattta ttccgaaaag ttcaggaaca
   117481 aatatgtatg gaatagataa attccaccca cctaaataaa gaattgttac aaataatgaa
   117541 gaaactaaga gatttagata agaagcaata taaaataaac catatttgat accagaatat
   117601 tcggtttgat aacctgctac taattcttct tctgcttctg gtaaatcaaa aggtaatctc
   117661 tcgcattctg ctagagaaga aattagaaaa acgataaacc ctataggttg acgccacata
   117721 ttccaccccc aaaaaccata ttttgactgc gcctcaacta tatcaactgt acttgaactg
   117781 ttcgataatc atagtcgata ataacataac tgttcgcacc gctattccaa aaccgtacat
   117841 gagacctcag cttcatacgg ctcctctatg gccgcgtaca aataaatgta aggactggtt
   117901 cggtattatt ataggtatct ttgtggggtg gggtagatag aataaaaata ccgtgtagag
   117961 tcccaaaaat tagaccaatg gaattctgtc tgctagaata aaaaaaaggg cgcttccgaa
   118021 ttgatctcat cccttataat taaatcttcc gtaataactt aatctttcaa taaaatactc
   118081 gttatattaa gagataaaaa gaattagaca ttctttactg aatcataaag aataagaatt
   118141 tcatatatac atatatattt ggtatagatg taggaaaaaa taaataaaga tcttttttat
   118201 attctatttc ttttgttcct gttcttcttt ctcataagag gtattcctga gaataaagga
   118261 ttaattcgtt cttgatagtt atttcttgaa tcagtgacta ggagcatact ctagatcgga
   118321 atcgtgggga agtactgctt gatcatttct accaacttaa agcccctatc atcttatgat
   118381 tcgttttatg tggaaatact tattttttga taccttacat tatctctatt actaatcctt
   118441 tgtgtacctt ggtgttccta accgtccact gatttttgat tgatctcctg tatggtaata
   118501 catacaagac agtaatccca tacagttgat cttttgtacc cgcttcaaga tatgatgaga
   118561 atctcaatct tgggataaag agtttatact ccttaatgtt tacttctgct ttattcttgt
   118621 atatagggaa tgatatttta tctttttact acacattgat aagctgtttt gttttactca
   118681 tataactatc tggtttaact catcgacctg aataactctg atgaataaaa aaataaaaat
   118741 atctatatct atccaataca ttaattcctc tttcctttat ttcattttga ggtcaaagtt
   118801 catgttctaa cgaatcacac gtagagatat tgataacaca catagagtta atggtatttc
   118861 ataactaata gattgagccg cagctcgcaa gccacctaaa aaagagtatt tattattcga
   118921 tacatatcct gatataagaa gcccaatagg agcaatactt gaaatggaga tccataaaaa
   118981 aacacctata ctgagatcag ctaaaacaag tcgataccca aaaggaatta ttaaataact
   119041 taatacaatt gatatgactg ctatagacgg tccgatacta aacaaacgaa tatctcctct
   119101 agatggtagg aggtcctctt taaaaagtaa tttagtcccg tccgctagag cttgaagaat
   119161 tcccaacggg ccggcatatt cgggtccaat acgttgttgt attgctgcgg atatttctct
   119221 ttctaaccat acaattacta gtactcctat tatgattccc aatataaggg tcaaagcagg
   119281 gataaatagc catatgagtt catagacttc ttttaaggat tctgatttag aaaaataatt
   119341 gatagtttgt gcttctgttg tgccaattat catttcaacg gtcaacttct cccataatga
   119401 tatctatact acctagtatt gtcatgatat cagccaattt cattctttta attagctgag
   119461 gaagaatttg caaattgata aaaccgggcg gacgaatttt ccatctccag gggaaaacac
   119521 tattatctcc tatcaaataa attcctaatt ctccctttgg ggcttctact cttacataaa
   119581 gttcttgttt cgacaattca aaattaggcg aaggtttttt actaatgaat ctatattcaa
   119641 aatcattcaa ttcggaattc cttgctctat ctaagcgccg aatttctaaa ttctcatagg
   119701 gtcctccggg aattccttct aaagactgtt gaataatttt tatggattcc ctcatttcgc
   119761 caattcgtac taaataacga gctaatgaat ccccttcttt ttgccattgg acttcccaat
   119821 caaattcatt gtaacattca taatgatcaa cttgacgaag atcccattgg attccagaag
   119881 ctcgtaacat gggtcctgat aagccccaat ttagtgcttc ttctccacca ataatgccca
   119941 ctccttcaac tcgttccaaa aaaatgggat tccgcgtaat aagtttttca tattcaacaa
   120001 cactcgttaa aaaataatcg cagaaatcta aacatttatc tatccaacca tgaggtagat
   120061 cagcagctat tcctccgatg cggaaataat tatgcatcat tcgcatacct gtggcagctt
   120121 cgaatagatc atatagcaat tctctctctc tgaaaatata gaaaaaggga gtctgcgcac
   120181 cgatatccgc cataaaaggc ccaagccata acaaatgcga agctacacga ctcagctcta
   120241 gcataattac tctgatatag ctggcccttt ggggtacttg aacatttccc aattgttctg
   120301 gtgcatttac tgttattgct tcggtgaaca tagtagctaa ataatcccaa cgtgttacat
   120361 aaggaagata ttgtataatt gttcggtttt ccgctatttt ttccatccct ctgtgtaaat
   120421 agcccaatac ggggtcacag tcaataacat cttcaccgtc gagagttata ataagtctaa
   120481 gaacaccatg catcgatggg tgatgagggc ccatattgac tatcattaga ttttttcttg
   120541 tagccggtac agtcatatct tttctttcct aattcattat tccatgaatt tctcaaaacg
   120601 aggtttataa aaataaaaac ctaaaaaaaa ttttcaaatg aatcctcaaa attaacgagt
   120661 ttttagctcc cgaatatcta actgactaat taatttttta taacttactc tatttttatt
   120721 tgacaaataa gccaacagcc gttgacgttt tcccagaatt tttcgtagac ctctttgaga
   120781 taaaaaatct tttttgtgca attccaaatg cgaggtgagt ctccgtattt tattggtgaa
   120841 actgaatatt tgaaattcaa cagacccttt gttttcttct ttttcgtctt gcagaataac
   120901 tgaaatgaat gaatttttga ccataaaaaa ttttttctat ctttttattt tttatagatt
   120961 ttaccgatca ggaaaaataa taattaatat tatattatgt tatgattatg tcagtcattt
   121021 taatctgata taaacaaaag tttagattta ttcatacttt tttattctat cgaaatccca
   121081 tttttatttc aaacataaaa taggatttcg atagaataaa atataataca tttacacatt
   121141 cacgaaagag agtgattttt ttttttttta cttaataaag attccactaa tttattattc
   121201 ctagatccaa aaataaataa atatcatgta ctaaaatgta acatatgcat atgtacatct
   121261 ttcgccatat atcaaatatg ttatgtcagg tgatatatag gaaatataat aatagtttct
   121321 taacttattc tggattgggg atacatatat atccttgaca tattaaaacg actgctgtta
   121381 tgggtatcaa accagtaacg attcatacaa gctaaatcct ctaatcggta attaggccaa
   121441 agaaataatt ttaatttaat aaagttgttt gcatctctat taagatgctt gtcctcatta
   121501 aaaaattgtc cacagtttat tattttgttt tcattgcaaa attttggatt tttatctata
   121561 tcattccaat tccagaaatt gaaacaaatt agaattctca actctctccg acgtcgatga
   121621 gatagaatat gttcaggaac aagaaaatta taattatttt ttttttcttc attcataagc
   121681 atatcgctat gttgtgcaat ggatttgtct aaattattct tatcaacatt tcgttttttt
   121741 atgaattttt tattagtttt aactttatca actaatgaaa tacttatggt ttgatagata
   121801 ataaattgcc catccctttt tatagataaa cgaactggtt cgataattaa tattcctctt
   121861 tttatcaatt ctgtaagagc aagatccttt tgaatcagca ttacatccag acacatttct
   121921 cctctttgaa tcgaggctat agtaatttgc tttgcatttg tcaatctaag taagagacaa
   121981 tataccttaa tattattgat cattctttga ctcaaagaat catcccatct taattgaaaa
   122041 aggaaatatt tttttagtaa caaatctagt tctgcttcct tgatcttctt agattctttt
   122101 ttatttctac gttttttaat gtctgatccc gcccgattct cttcaacatc ttttttttcg
   122161 ttttgttttc ttagatcata tccaagatat tttggatatt gttgtttgtt tttttcttgg
   122221 ttagaatttt ctaaatcaat atattctttt tgattagata atatgggaag gttttttttt
   122281 ttttttatgt tgatgctttc atattgacta atcttttcat ttttatgaaa atctaaaaga
   122341 agaaattgga ttggtataat ccatggttta attttatatg tttcaaaaag tagcgcaaat
   122401 tctggtaaga acccagattt tagttttgct atggtagaat tatgatataa ccttttttga
   122461 ttcattccca tccaatcaaa aaagtttttt ttttttttgt atgaatttat ttctttatga
   122521 aatgaaatat ctttcttttt catttttttt ttatacttat tagtttgagt cttagtattt
   122581 ttattaatat tgataccaat atgcgcattg gtccaagtct cgatatcaat attttttata
   122641 agacaaaaat ggagaatttt acaatcaaaa tattttctat cccgatttat attcgtatca
   122701 ataggatatc tttcctctag ataatcacta atagttgtac ttaccaatag ataaaatgcg
   122761 tcggatttcg atgtattgaa attatataga tatggaattt cccggttctc ctttacttgt
   122821 actgttgatc cataaaaata ggagtttttc ttatccccat aattaatata ttcataattc
   122881 atatatttat gtgataaaag atcatatctg tagtgttttt taaccaattt tttttttgtg
   122941 aacgaaaccg ttacggaata atcttctttt acataatgac ttaattggtc ttttttgttt
   123001 tcatatgaat taaatttaat tgagtcttta tttttaatca tacgaagttg attgactcta
   123061 tttcgccatt ttttcgggac taatcgagac catttgatcc gggaaaaatt gtattgataa
   123121 aaacccttta accagttttt ccagtcattc attccagact ttttaatttt attatgcctt
   123181 gatttgtaat caaatagtcc tcgtgttata caataatctt ttattttatc cctaagataa
   123241 taatgggttt catgatcttg aaatatatat ttcaagttat acttattaag taattgggtt
   123301 tgtgataatt tgtaaaatac atatgcttga gacaaacaaa tataactatt taaattttta
   123361 ttactaatat tagtatttga aacccacttt tttatagttg aaatgaagtt cattctattt
   123421 ggatttattt catcaatttt ttcttgattt gtttcatggt tgtaagtgta tttattgata
   123481 attttttttt ttgattcaaa aaaaagttgt atattgattc ggggaatgtt tatggcacat
   123541 agcaagatat ccatgtatat tttttcaatg aaaaatttta taaaaaaatg tgatttacgt
   123601 attaatcgta tattgtttct ttttaatatc tgccaactag atttctgtga ttctgatcct
   123661 tttcttttat catcataggt taaaactgtt tttttattgt cttttgtgat ttgttctatt
   123721 tgattcttgg ttgtgattat cctatcataa agatctttca tttttttttc tatgagtgaa
   123781 taatttgtcc aattcataga tcgaattggt atggtccctt catggttaat tttattattt
   123841 atttttgaat cttttccatt tttgtttggt ttatagactt tcaccttctt caattcaaat
   123901 gaaaaaatcg gatttacttt ttctttcatt attcgcttta taacaagagc tgtttttatg
   123961 acccattctt ttttttcttt taaaatttgt agagaccatt ttcctctttc ctttaagacc
   124021 cttagaacga gaaaaaatgg tttttttagc tttctaattt ttcttttgaa ttctttaaaa
   124081 atgggttcaa aaaaagcaaa ttgttttcgg ggagaaccaa agggaagttc cgtttccatt
   124141 ccccatactg ttaaaaaaga aaaagtgtct ttttttactt gttttttcat tgaatctata
   124201 taatgagatc gtaccttaga tctttgtctt cgccaaggtt tcagacaaaa aggaaataaa
   124261 atctttatct gaattccgtc tgttaaccaa tcttttggaa attctgtttc tgataattga
   124321 acaccattat aggtgcactt aatgtgcatt tctcgattcc atttcttcaa atcctcgtac
   124381 cattcaggaa attggaataa taacatacgg cccatatttt tagctattat caatgaaggt
   124441 aatacaatat attttctaag aaaagattgt gttactaaca tcaaacctct tataacttga
   124501 gcaaatggaa tgctatccca agtttctgct attgttattc gctcattttc ctcctttttt
   124561 tcttgttctt ttgccccttc tttatcaaaa taaaaagaag aatcggaaat ttgcgattct
   124621 gattctttac cgactccatt tctaaaaatg aaatttataa tttcagaaag atcaaaagaa
   124681 tcaaaaaaaa atgttttgtt tattcgatcc aaaaaaagcg gggaattagc atttgcttga
   124741 aacatttccc aagtaaccgt tttgcgtctt tgagcacgca tggatccttt tattatatcc
   124801 cgacgaaaat ctgattgttg cgagtaacgt atcaaagcca cttcttctcc ttcattatta
   124861 ttactagtat tattaatact agtaacagaa ttagtattct gattgttatc agtaaaaatt
   124921 aacacctgtt tggcttttct tgaacgaatc tcatgatctt ccgtcgattc ttcctcatct
   124981 tcttcctcca gctcttcaat aaaaaaatca tcggttaatt tgtatgacca tcgagaaatt
   125041 tttttgctta tttcttttat tccaatagat ttatttttaa ttattgtttg attatttggg
   125101 tcggttgtaa ttacatcgaa taaaaatttc aagaattttg attgactttc tgaatcaatt
   125161 cttttagact tcgataatga tttcttatca aaatcaaatg aattcttttt tttttttaat
   125221 tcttgggaat tattaggaat aggaagtaga ccatgaatct tatttatcca aaatattttt
   125281 atggaatctt ttctagaagt cattaaatca tttatatttg cgtgtgaatc gaactttttt
   125341 attattccac gatatggtcc attaaaaaaa ggatcatacg ttttagacaa gcattctttt
   125401 tcattttcat cattgtatag tctggccctt ttttcaagca tgtctagaag aataaatccc
   125461 ttttcttttt ctagaacttt tattcgactt atcaattcat ttcttaagtt taactttttt
   125521 tgttcattgg tataaatcca ataattatat aagtcttgat gacttagttt ttttattgta
   125581 tataaataaa ttttgcgttc tatcatttct gaaaaagttg ataaacttga cggatacgta
   125641 aaagatattt tttcttttcc atcacttgga catgtataaa aaaaatattg tgacatttca
   125701 tttcgtacag cattttcaaa tagatcattt tttatatatc taaatggacg attccatcgt
   125761 ttataatcga aaaaaaaagt cataagaggt ttttcaaacc ggaaataggc atgggtcttt
   125821 tctttttttt cttctttaag tcttcccaat tcccaattct cttgataccc atcaagataa
   125881 gaatcttcgt caacagggct atccttatag gatgtctctt taaagtggaa ttcatctttt
   125941 gttttttcct ttccattcac ccggatctct tccgtttcat ctattttgtc cggatcctct
   126001 ttttcttccg aacaaaggga agggtcttct tcggtggatc ccccttgttc ctgtttagtc
   126061 gccttcgttt cggaagttgt ttctacatcg atttcttcct cactttctcc cttttcttct
   126121 gtttctgagg tttctttcag tttcttagtg acaataggcg acggcattct gcctaaatag
   126181 tagacacagg tgataaataa gagaatacta aagattcgag ccatataatt tctcaattct
   126241 gacacaaggt acttattaga tcgaatagaa tgattttgcc gtatccagac taagaccaat
   126301 ccaacccatt tcatgaataa aatgtgacca attaaccaac caacaaaact acttgttaca
   126361 aataacatct tattgttgca tcgaaacgta taaatgttga ctaatctggt taacgttgag
   126421 cttggtaaaa tgaaatggtt gaataattga aaaattagat tattcaggaa tacacattga
   126481 atgctgagat tacgcattga atttctggta gtagatccat aatcaaaaag gtttttgtga
   126541 ttgttccaga agaaatgaaa caaaagatac ggtagaacta ggacagttat tgtatgaggt
   126601 ctacccaatg ctagatgcag aggcgcataa tagatcgata tgaacatcat gagctgtccc
   126661 gtaataaaac cagttgttgc tgataccccc ttctcggttc cttcttccat aacccgagct
   126721 cggagaagga agagataaga gggccctatg gagaatgtgg tcagaaatcc ataatagagt
   126781 ccgaccacaa cgaccgaatt tattatcttc atgcataagg ataatagatt acctagtaga
   126841 aaagatttca aaatcatcac aaacctccct ttttctcttc tattgcaatt tctcgattat
   126901 tatatgatga tttcttaact ttccatatat agaaacatat agactctaaa tgacatctct
   126961 tatgtcaatg acaccaaagg gatattaaat gaatggaatt gggatataga tggaatataa
   127021 tgaaatagag ccactttgag gttccctatg aaatgaggca tggaacggag ccactacgaa
   127081 gaagttccgg gagttacgaa ggaagcttcg gactcatagt gttcatgggt tgagaacggg
   127141 agttgaactc tatgaggtcg aatctcccgt tgttcctcag tagctcagtg gtagagcggt
   127201 cggctgttaa ctgactggtc gtaggttcga atcctacttg gggagatttg attcattctt
   127261 aattaaagaa tgaagaattg aattaaaggg ctcgctttga ccgttaggag taggtaacct
   127321 gttccttgtc gttgtttcta ttgcattcta tctcatcgta tcacattctg ttctacgata
   127381 tttgagaatc accgtcaata cctcggcgta gatcccctgt aaatagcccc agggctattt
   127441 acaactagcc aattaagaat tatcagatga tgtactagaa gtgcatcaaa aatgcatccc
   127501 gataggacac aattaccgcg agcaaacata ttaatgatga ggaacacttt tttgctatgc
   127561 tactatcccc ggttactata tgtaatgata tacttattca cgataagacc attctatttc
   127621 gacaaaagac catacccaag ttcaatagct ttgcgtccgc tatcccgatc atgattttcc
   127681 tacccccata ggtaaaggaa gggtccttcc cttttgggcc ggttatgggc gaggagggat
   127741 tcgaaccccc gacaccgtgg ttcgtagcca cgtgctctaa tcctctgagc tacaggccct
   127801 accctatctc gtctccactg gatctgttcc cgggagtacc ctctcaaaag ggaccctttc
   127861 ctctcctcag ccatttcggg ttaagaagat gcgaaagcgc ctctctctat aagaacagtg
   127921 cgttccgagg tgtgaagtgg gagagaggag atgtcataat tggggttttg aataatttga
   127981 ataagacgac ctttgcattt tcgattttta ttttcttttt ttcatattta aaaagtaaaa
   128041 tatgaggtgt taagcttttt atcattctgg cgtcgagcta tttttccgca ggacctcccc
   128101 tacagtatcg tcgccgcagt agagtttaac caccaagttc gggatggatt ggtgtggttc
   128161 ctctacgcct aggacaccag aatatcgaac catgaacgaa gaaaggcatg agagaaaggc
   128221 atattggcta gtgattgtgg ggccccaatt ctttgactgg aagggacaca aaaggtctcc
   128281 gcccttccat cccttggata gatagagagg tagggcggag accttttggt tttttcatgt
   128341 tgtcaaacag ttgaacaatg aaaatcgatg gcgagttcct gatcgaattg atcaggtcgt
   128401 gtaggaacaa ggttcaaatc tctcggtctg ttaggatgcc tcagctgcat acatcactgc
   128461 acttccactt gacacctatc gtaatgataa acggctcgtc tcgccgtgac cttatcttgg
   128521 attctcaata cttctgtcgc tccatccccg caggggcaga gaacccgtcg ctgtctcggc
   128581 tgtgctacca gaggctccgg ggaagtcgga ataggagagc actcatcttg gggtgggctt
   128641 actacttaga tgctttcagc agttatccgc tccgcacttg gctacccagc gtttaccgtg
   128701 ggcacgataa ctggtacacc agaggtgcgt ccttcccggt cctctcgtac tagggaaagg
   128761 tcctctcaat gctctaacgc ccacaccgga tatggaccga actgtctcac gacgttctga
   128821 acccagctca cgtaccgctt taatgggcga acagcccaac ccttggaaca tactacagcc
   128881 ccaggtggcg aagagccgac atcgaggtgc caaaccttcc cgtcgatgtg aactcttggg
   128941 gaagatcagc ctgttatccc tagagtaact tttatccgtt gagcgacggc ccttccactc
   129001 ggcaccgtcg gatcactaag gccgactttc gtccctgctc gacgggtggg tcttgcagtc
   129061 aagctccctt ctgcctttgc actcgagggc caatctccgt ccggcccgag gaaacctttg
   129121 cacgcctccg ttaccttttg ggaggcctac gccccataga aactgtctac ctgagactgt
   129181 cccttggccc gtaggtcctg acacaaggtt agaattctag ctcttccaga gtggtatctc
   129241 actgatggct cgggcccccc cggaaggagg ccttcttcgc cctccaccta agctgcgcag
   129301 gaaaggccca aagccaatcc cagggaacag taaagcttca tagggtcttt ctgtccaggt
   129361 gcaggtagtc cgcatcttca cagacatgtc tatttcaccg agcctctctc cgagacagtg
   129421 cccagatcgt tacgcctttc gtgcgggtcg gaacttaccc gacaaggaat ttcgctacct
   129481 taggaccgtt atagttacgg ccgccgttca ccggggcttc ggtcgccggc tcccctgtca
   129541 tcaggtcacc aacttccttg accttccggc actgggcagg cgtcagcccc catacatgat
   129601 cttacgactt tgcggagacc tgtgtttttg gtaaacagtc gcctgggcct ggtcactgcg
   129661 accccctttg tgaggaggca ccccttctcc cgaagttacg gggctatttt gccgagttcc
   129721 ttagagagag ttgtctcgcg cccctaggta ttctctacct acccacctgt gtcggtttcg
   129781 ggtacaggta cccttttgtt gaaggtcgtt cgagcttttc ctgggagtat ggcatgggtt
   129841 acttcagcgc cgtagcgcct ggtactcgga cattggctcg aggcattttc tctacccctt
   129901 cttaccctga aaaagcaagg tcaccttgcg tccttgaacc gataaccatc tttcggctaa
   129961 cttagcctcc tccgtccctc gggaccaaca aggggtagta caggaatatt cacctgttgt
   130021 ccatcgacta cgcctttcgg cctgatctta ggccctgact caccctccgt ggacgaacct
   130081 tgcggaggaa cccttaggtt ttcggggcat tggattctca ccaatgtttg cgttactcaa
   130141 gccgacattc tcgcttccgc ttcgtctaca cctgcttgcg cggatgcttc cctctaaggc
   130201 ggaacgctcc cctaccgatg cattttacat cccacagctt cggcagatcg cttagccccg
   130261 ttcatcttcg gcgcaagagc gctcgatcag tgagctatta cgcactcttt caagggtggc
   130321 tgcttctagg caaacctcct ggctgtctct gcacccctac ctcctttatc actgagcggt
   130381 catttagggg ccttagctgg tgatccgggc tgtttccctc tcgacgatga agcttatccc
   130441 ccatcgtctc actggccgac cttgaccctg ttattttggg gttatatcta gtattcagag
   130501 tttgcctcga tttggtaccg ctctcgcggc ccgcaccgaa acagtgcttt acccctagat
   130561 gtccagtcaa ctgctgcgcc tcaacgcatt tcggggagaa ccagctagct ctgggttcga
   130621 gtggcatttc acccctaacc acaactcatc cgctgattct tcaacatcag tcggttcgga
   130681 cctccactta gtttcaccca agcttcatcc tggtcatgga tagatcaccc aggttcgggt
   130741 ccataagcag tgacaatcgc cctatgaaga ctcgctttcg ctacggctcc ggtgggtttc
   130801 ccttaaccaa gccactgcct atgagtcgcc ggctcattct tcaacaggca cgcggtcaga
   130861 gataacattc tcctcccact gcttgggagc tcacggtttc atgttctatt tcactcccca
   130921 atgggggttc ttttcacctt tccctcacgg tactacttca ctatcggtca cccaggagta
   130981 tttagccttg caaggtggtc cttgctgatt cacacgggat tccacgtgcc ccatgctact
   131041 cgggtcagag cgtaagctag tgatgctttc ggctactgga ctctcgccat ctagggtgcg
   131101 gcactccacc gcttcaccta gcagcacgac gcttgtattg ctctcccaca accccgtttt
   131161 cgcggtttag gctgctccca tttcgctcgc cgctactacg ggaatcgctt ttgctttctt
   131221 ttcctctggc tactaagatg tttcagttcg ccaggttgtc tcttgcctgc ccatggattc
   131281 agcagcagtt cgaaaggttg acctattcgg gaatctccgg atctatgctt attttcaact
   131341 ccccgaagca tttcgtcgct tgctacgccc ttcctcgtct ctgggtgcct aggtatccac
   131401 cgtaagcctt tcctcatttg aacctcgcca ttaacgttaa ggctatgcca tcctaaggtg
   131461 ctgctaaagg gaaggatctt atcaacgtcc atgaatgata aatcatagat tgaactgccg
   131521 aatcggaaaa attgggtgct atcatagtat cagctaagtt cacgggctgg agataagcgg
   131581 actcgaaccg ctgacatccg ccacagggta aaccaccgcc tctcgggcct cccctactta
   131641 ttataccata gaggccaacg atagacaata actccccccc gaacacagct tacaactttc
   131701 atcgtactgt gctctccaaa gagcaactct tctcaaaatc tcaaaaggtg ctgagttgca
   131761 atcccattct aaggattctt gttttgtggt tccggagaat ccagctacag aagaaccagg
   131821 aacggagggc tctccccctt tttccgctcg actctttggt cttaagaatg ctggttttaa
   131881 gaacgagtga ttgcccttct ccgaccctta ctgcccaacc ggagagcgga cagctaatgc
   131941 gttccactca tttcattgaa cagggtctat ggtcggtccg tgacccctgg atgccgaagg
   132001 cgtccttggg gtgatctcgt agttcctacg gggtggagac gatggggccg gtccatggat
   132061 ttgacttcct tttgctacat tttgctaaag ggttgaaggg agatagtgca tcaagctatt
   132121 cgcaagggcc aacttgatcc tcttccccag ggatcccaga cgagggaacc ccaggagagc
   132181 cgccgactcc aactatcgtc catgtacgat ccatactaga tctgaccaac tgcccatcct
   132241 acctcctcta cgttcttgac agcccgtctt tttgtctcag tagagtcttt cagtggcatg
   132301 tttcggtcct cttccccatt acttagaaaa agtgagccac cggttcaggt acaagatact
   132361 atcattaccg cctggacaat tagacatcca acccgtaatc gcaacgaccc aattgcaaga
   132421 gcggagctct accaactgag ctatatcccc cgagccaggt ggagtatgca tgaaagagtc
   132481 atatgcctct tctattcttt tccctggcgc agctgggcca tcctggactt gaaccagaga
   132541 cctcgcccgt gaagtaaatc atcgcaccca cgatccaatg ggagagaatc aatagattct
   132601 ttttcgggag cgattcatcc ttcccgaacg cagcatacaa ctctccgtca tactgcgctc
   132661 ttcaagtgtg cttgttcccc tttctccctt accatggcaa gtctttgtga aataactcca
   132721 atgggaagaa aaaagaaggc gttaagagac cctcacccta gacactctaa gatccttttt
   132781 caaacctgtt cccatttctc ttctcgagtc aagagataga taaatagaca catcccattg
   132841 cactgatcgg ggggcgctca tagtgactga gggggtcgaa gaccaagaag tgagttattt
   132901 ataccaagca ttcttcttat ggctagatcc aatctcctgg tccctgcgga aaggcaaaat
   132961 aatttcacgt tcttcctttc gggaagggag gattagggaa atcctattga ttgctgcttt
   133021 ctccagacct ccgggaaaag catgaaagaa aaggctcgaa tggtacgatc cctccgtcac
   133081 cccagaatga aaggggcgat ctcgtagttc ttggtctgtg aagatgcgtt gttaggtgct
   133141 ccattttccc attgaggccg aacctaaacc tctgtgctcg agagatagct gtccatacac
   133201 tgataaggga tgtatagatt ctcgagaaga gaggagccgt ggtggtcccc cccggaccgc
   133261 ccggatccca cgagtgaata gaaagttaga tctccattgg atctcaccag aatcgcccca
   133321 tctatcctcc tgaggaggag tttggtttca aactccgatt cgaacaggag gagtacgcca
   133381 tgctaatgtg ccttggatga tccacatctc cgggtcaggc gctgatgagc acattgaact
   133441 atccatgtgg ctgagagccc tcacaaccca ggcacaacga cgcaattatc aggggcgcgc
   133501 tctaccactg agctaatagc ccgtcgtgtg ggcctcccac tgggaggccc aatatgccaa
   133561 aagcgagaaa aaccccatcc catccctctc tttccttttt gggcccctat gcccctcccg
   133621 tgtggcgaca tggggacgca aaaagggatc ctatcaacct gattccgacc taggataata
   133681 agctcatgag cttggtctta cttcaccgtc gagaaacgaa agaaaacttc tatatgcaag
   133741 cttagctcag acatagcccg cttcttttgg gtgtgaagca gtgtaaaacc aaaataccca
   133801 acaagcatta gctctccctg aaaaggaggt gatccagccg caccttccag tacggctacc
   133861 ttgttacgac ttcactccag tcactagccc cgccttcggc atccccctcc ttgcggttaa
   133921 ggtaacgact tcgggcatgg ccagctccca tagtgtgacg ggcggtgtgt acaaggcccg
   133981 ggaacgaatt caccgccgta tggctgaccg gcgattacta gcgattccgg cttcatgcag
   134041 gcgagttgca gcctgcaatc cgaactgagg acgggttttt ggggttagct caccctcgcg
   134101 ggatcgcgac cctttgtccc ggccattgta gcacgtgtgt cgcccagggc ataaggggca
   134161 tgatgacttg acgtcatcct caccttcctc cggcttatca ccggcagtct gttcagggtt
   134221 ccaaactcaa cggtggcaac taaacacgag ggttgcgctc gttgcgggac ttaacccaac
   134281 accttacggc acgagctgac gacagccatg caccacctgt gtccgcgctc ccgaaggcac
   134341 ccctctcttt caagaggatt cgcggcatgt caagccctgg taaggttctt cgctttgcat
   134401 cgaattaaac cacatgctcc accgcttgtg cgggcccccg tcaattcctt tgagtttcat
   134461 tcttgcgaac gtactcccca ggcgggatac ttaacgcgtt agctacagca ctgcacgggt
   134521 cgatacgcac agcgcctagt atccatcgtt tacggctagg actactgggg tatctaatcc
   134581 catttgctcc cctagctttc gtctctcagt gtcagtgtcg gcccagcaga gtgctttcgc
   134641 cgttggtgtt ctttccgatc tctacgcatt tcaccgctcc accggaaatt ccctctgccc
   134701 ctaccgtact ccagcttggt agtttccacc gcctgtccag ggttgagccc tgggatttga
   134761 cggcggactt gaaaagccac ctacagacgc tttacgccca atcattccgg ataacgcttg
   134821 catcctctgt cttaccgcgg ctgctggcac agagttagcc gatgcttatt cctcagatac
   134881 cgtcattgct tcttctccga gaaaagaagt tcatgacccg tgggccttct acctccacgc
   134941 ggcattgctc cgtcaggctt tcgcccattg cggaaaattc cccactgctg cctcccgtag
   135001 gagtctgggc cgtgtctcag tcccagtgtg gctgatcatc ctctcggacc agctactgat
   135061 catcgccttg gtaagctatt acctcaccaa ctagctaatc agacgcgagc ccctcctcgg
   135121 gcggattcct ccttttgctc ctcagcctac ggggtattag caaccgtttc cagttgttgt
   135181 tcccctccca agggcaggtt cttacgcgtt actcacccgt ccgccactgg aaacaccact
   135241 tcccgtccga cttgcatgtg ttaagcatgc cgccagcgtt catcctgagc caggatcaaa
   135301 ctctccatga gattcatagt tgcattactt atagcttcct tgttcgtata caaaacggat
   135361 tcggagttgt ctttaattcc aaggcataac ttgtattcat gcgcttcata ttagcctgta
   135421 ggtcgctccc agcaatatag ccatccctac cctatcacgt caatcccacg agcctcttat
   135481 ctatctcgtt cgatcacggc gggggagcaa gtcaaaatag aaaaactcac atttggttta
   135541 gggataatca ggctcgaact gatgacttcc accacgtcaa gatgacactc taccgctgag
   135601 ttatatccct tcccgacccc atcgagaaat agaactaact aatcctaagg caaggggtcg
   135661 agaaactcaa cgccactatt cctgaacaac ttggagccgg gccttctttt cgcactatta
   135721 tggatagtca aataatagga aaatttggat tcaattgtca actgctccta tcggaaatag
   135781 gattgactac ggattcgagc catagcacat gtttcataaa atccgtacga ttttctcgat
   135841 ctaaatcgag caggtttgac atgaagaaga ttttgttcag catgttctat tcgatactgg
   135901 taggagaaga acccgactcg gtattgttaa aaaaagaggg gaagcaagtc aagatgatat
   135961 ggatcacccc ttcttcttgc gccaaagatc ttaccatttc cgaaggaact ggagctacat
   136021 ttcttttcaa tttccattca agagttccta tgtgtttcca cgctcttttt tgatttgata
   136081 cctcgaaaaa tgaaatagac aaattccttt tctttaggaa cacatacaag acaagattcg
   136141 tcactacaaa aaggataagg gtaaccccta ttaatttaat atttaatagt aatagaaata
   136201 tatgtcctag cgagacataa tttgtaactt gctatcctct tgcctagcag gcaaagattg
   136261 acctccgtga aaagactgat tcattcggat cggcatgagg ccattgcatt gccagaatcc
   136321 atgttgtata tttgaagtag gttgacctcc ttgcttctct catggtacaa ccctcttccc
   136381 gctgagcccc cctttctcct tggtcacaga gacaaaataa atgtaggact ggcgccaaca
   136441 gttcatcacg gaagaaagga ctcgccaagc cgggatcact tataatagaa aagaactgtc
   136501 ttttctgtat actttccccg gttctgttgc taccgcgggc cttacacacg caatcgatcg
   136561 gatcatatag atatcccttc aacacaacat aggtcatcga aaggctctcg gacgactcac
   136621 caaagcacga aagccaggat ctttcagaaa atcgattcct atttgaagag tgcataaccg
   136681 catggataag ctcacactaa cccgtcaatt ttggatccaa tttgggattt tcttccttgg
   136741 gaggtatcgg gaaggaattc gaatggaata atatcgattc atgcagaaga aaaggttctc
   136801 tattgatcca aacgctgtac ctatgggata gagggagagg aaaaagccga agatttcaca
   136861 tattttgatc gaaaaatcaa tctgatttct ttcgtaccct tcgctcgatg agaaaatggg
   136921 tcagattcta caggatcaac aaacctatgg gacttaagga atgatggaag ggaataaaaa
   136981 gagagggaaa gaaaatcgaa atgaaataaa taaagaataa aacaaaacaa aaataagtaa
   137041 atataaaaaa taaatataag tagaagcata gaagagccca gattccaaat gaacaaattc
   137101 aaactcaaaa gggatctttc tgattctcga agaatgggga ggggcaaggg gattgatcga
   137161 gaaaaatctc ttgttcttat tataatattg tgatttgacc cgtatatggt ttggtaaaaa
   137221 aataatcttc ttctttgatc ataaatggaa agtgttcaat tagaacatga aaacgtgaca
   137281 gaattggtct tagttactct tcgggacgga gtggaagaag ggaggagatt ctcgaacgaa
   137341 gaaaaggatc caattacttc gaaagaattg aatgaggagc cgtatgaggt gaaaatctca
   137401 tgtacggttc tgtagagtga cagtaagggt gacttatctg tcaacttttc cactatcacc
   137461 cccaaaaaac caaactctgc cttacgcaaa gttgccagag tacgattaac ctctggattt
   137521 gaaatcactg cttatatacc tggtattggc cataatttac aagaacattc tgtagtatta
   137581 gtaagaggag gaagggttaa ggatttaccc ggtgtgagat atcacattgt tcgaggaacc
   137641 ctagatgctg tcggagtaaa ggatcgtcaa caagggcgtt ctagtgcgtt gtagattctt
   137701 atccaagact tgtatcattt gatgatgcca tgtgaatcgc tagaaacatg tgaagtgtat
   137761 ggctaaccca ataacgaaag tttcgtaagg ggactggagc aggctaccat gagacaaaag
   137821 atcttctttc taaagagatt cgattcggaa ctattatatg tccaaggtcc aatattgaaa
   137881 tcattttata ggttttccct tactttgtcc gtgtcaacaa acaattcgaa atacctagac
   137941 ttttttagaa caggtccgag tcaaatagca atgattcgaa gcacttcttt ttacattaca
   138001 ctatttcgga aacccaagga ctcgatcgta tggatatgta aaatacagga tttccaatcc
   138061 tagcaggaaa aggagggaaa cggatactca atttaaagtg agtaaacaga attccatact
   138121 cgatctcata gatacatata gaattctgtg gaaagccgta ttcgatgaaa gtcgtatgta
   138181 cggcttggag ggagatcttt catatctttc gagatccacc ctacaatatg gggtcaaaaa
   138241 gccaaaataa gtgatttgtt tttagccctt ataaaaagaa aacggattct tggacctctt
   138301 tcacgctcat gtcacgtcga ggtactgcag aagaaaaaac tgcaaaatct gatccaattt
   138361 atcgtaatcg attagttaac atgttggtta accgtattct gaaacacgga aaaaaatcat
   138421 tagcttatca aattatttat cgagccttga aaaagattca acaaaagaca gaaacaaatc
   138481 cactatctgt tttacgccaa gcaatacgtg gagtaactcc caatatagca gtaaaagcaa
   138541 gacgtgtagg cggatcgact catcaagttc ctattgaaat aggatctaca caaggaaaga
   138601 cacttgccat tcgttggtta ttaggggcat cccgaaaacg cccgggtcga aatatggctt
   138661 tcaaattaag ttccgaatta gtagatgctg ccaaaggggg tggcgacgcc atacgcaaaa
   138721 aggaagagac tcatagaatg gcagaggcaa atagagcctt tgcacatttt cgttaatcca
   138781 tagatctatg tgtctatata gatctatgga tccatacatc tcgatcggaa aagaatcaat
   138841 agaaaaagaa agaatcggaa ttgatcgaga tctttctcga aacaaacaaa aaggaaaaga
   138901 aagatgaaca taaatcatgg atcaactaag ccctctcggg gggaataaga aagaggagtc
   138961 ttatagaaaa atatcatgga ataaggtttg atcctattca tggggattcc gtaaatatcc
   139021 cattcaaaaa atttaaagtt gaaacaattg ggactttttc ggggattgga tgcagttact
   139081 aattcatgat ctggcatgta cagaatgaaa acttcattct cgattctacg agaattttta
   139141 tgaaagcgtt tcatttgctt ctcttccatg gaagtttcat tttcccagaa tgtatcctaa
   139201 tttttggcct aattcttctt ctgatgatcg attcaacctc tgatcaaaaa gatagacctt
   139261 ggttctattt catctcttca acaagtttag taataagcat aacggcccta ttgttccgat
   139321 ggagagaaga acctataatt agcttttcgg gaaatttcca aacgaacaat ttcaacgaaa
   139381 tctttcaatt tcttatttta ctatgttcaa ctctatgtat tcctctatcc gtagagtaca
   139441 ttgaatgtac agaaatggct ataacagagt ttctgttatt cgtattaaca gctactctag
   139501 gaggaatgtt tttatgtggt gctaacgatt taataactat ctttgtagct ccagaatgtt
   139561 tcagtttatg ttcctaccta ttatctggat ataccaagag agatgtacgg tctaatgagg
   139621 ctactacgaa atatttactc atgggtgggg caagctcttc tattctggtt catggtttct
   139681 cttggctata tggttcatct gggggggaga tcgagcttca agaaatagtg aatggtctta
   139741 tcaatacaca aatgtataac tccccaggaa tttcaattgc gcttatatcc atcactgtag
   139801 gaattgggtt caagctttct ccagcccctt ttcatcaatg gactcctgac gtatatgaag
   139861 gagtgcggtt cgttcgacaa agtcctacct ctatatctat ctctgagatg tttggatttt
   139921 tcaaaactcc atagacatgc agaagagaga tgctatcccc actcggacca aggcataact
   139981 tttaccaaaa gatctttttg ttcaaataac aatttaaggt gaagcaaggt caggaacaac
   140041 gaatctcttt atgataaaca gatccatttt gcaagttcgt tattacgggt agttcctaca
   140101 aaggatcgga ctaatgacgt atacaatact tgaattatcg atgtagatgc tacatagttg
   140161 gttctcatcc ttcagagact acgagtgtaa taggagcatc cgttgacaaa aggatcaccc
   140221 taagatgatc atctcatggc tattgagaac gaatcaaatc agatggttct atggtcgaaa
   140281 aggttgaaaa agtcagccac tcacaaccac tgatgaagga ttcctcgaaa agttaaggat
   140341 tactaattta gaaatcgaat gaattcggtc ttatacatac gcgaggaagg taatcaaaaa
   140401 agaagatgag ttcttctttc ttttataact taggagccgt gtgagatgaa agtctcatgc
   140461 acggttttga atgagagaaa gaagtgagga atcctctttt cgactctgac tctcccactc
   140521 cagtcgttgc ttttctttct gttacttcga aagtagctgc ttcagcttca gccacacgaa
   140581 ttctcgatat tcctttttat ttctcatcaa acgaatggca tcttcttctg gaaatcctag
   140641 ctattcttag catgatattg ggtaatctca ttgctattac tcaaacaagc atgaaacgta
   140701 tgcttgcata ttcgtccatt ggtcaaatcg gatatgtaat tattggaata attgttggag
   140761 attcaaatga tggatatgca agcatgataa cttatatgct gttctatatc tccatgaatc
   140821 taggaacttt tgcttgcatt gtatcatttg gtctacgtac cggaactgat aacattcgag
   140881 attatgcagg attatacacg aaagatcctt ttttggctct ctctttagcc ctatgtctct
   140941 tatccctagg gggtcttcct ccactggcag gttttttcgg aaaactctat ctattctggt
   141001 gtggatggca ggcaggccta tattttttag tttcaatagg actccttacg agcgtcgttt
   141061 ctatctacta ttatctaaaa ataatcaagt tattaatgac tggacgaaac caagaaataa
   141121 cccctcacgt gcgaaattat agaagatctc ctttaagatc aaacaattcc atcgaattga
   141181 gtatgactgt atgtgtgata gcatctacta taccaggaat atcaatgaac ccaattcttg
   141241 caattgccca ggataccctc ttttagttta gcttctaggt ctatttctta gttcaagatc
   141301 cctcttacta actggaataa aagaattagt agatctgttc cgcccaaaat gggaatgggc
   141361 tggggttatg aacttataat catggaatcg actcgatcat cagattataa gttcattcca
   141421 taccggacca gatcttatta tgagaagggg tcattcgagc gtatgtaaat agatactatg
   141481 tttacatatg gatatcccta cgtcgttaca ttctatttag gattaggaat aggcgtaatc
   141541 ggacctgctt ttgacataac tatcgttatt tggttggata ccatctccac ttctacttca
   141601 tttgggcttc tattgaatat tgaatcgaga aataggtttg attttacatc tatatataag
   141661 ttatcctccg gataattcaa atcgaagcaa tttgatgtct gactcggtcc tatatgacat
   141721 gaccgatcga tagaaacact ccacccttgt catatattcc atatatcaca ctagatagat
   141781 gtcatattca tggaatacga ttaactttaa agatgccttg atggtgaaat ggtagacacg
   141841 cgagactcaa aatcttgtgc taaagagcgt ggaggttcga gtcctcttca aggcataata
   141901 ttgagaatgc tcattgaatg agcattcgaa ataacagatt tcggatctaa tcaatattga
   141961 tataccgagt atcttatccg ttgatacgaa gtattccggc gatccccacg atccgggtcc
   142021 gaactgttgg aattggaata ggttcggcgg cggatcgcga aatcttggtg atcttctcca
   142081 tctaatgaat gaggagtccg ttttgaaatc gtccgccctg catccacccc ccgagtatat
   142141 gattcaacag gaatcacaca agggtagatt gatagaaacc tctggtaaaa tacccaccag
   142201 tacccgtacc cagcagataa agtacattac atagtccgtt ttagagattg gcgctttgcc
   142261 cattcagtga ctttggcact ggacgttccc aaaataggta ctattgagtc gggtgaatta
   142321 gagaatagac agacgagacg tctgttggca ttccagcctt ccttctcctt tcatttcagg
   142381 gcctatccca aagagaatcc agtacctctt ggtcgtgaat atctgaatag gacgaaccgg
   142441 cctccgtgga tatctttgct tcagaacaaa acaattagaa ttaggctcgg tcaactggaa
   142501 tgtgtattat ccatatagga gatcttccaa ttgagaagat ccatcgacct gagacgaaga
   142561 aaaaggtcta cctactattt tatttagtta ttcagttaaa ccaatgattc attattggag
   142621 cagatagcaa caactatttc atcggacatg cgtatttttg attttccgat ggattgacat
   142681 ggtttcatta atggaaattg tttgatgtaa tgagtaaata ggctctttcg ccgttcaaga
   142741 attcttgttt aggcagttca tatcatccat acatagtgtt ttgatctaag atttcaattc
   142801 ttccatcttt ctgcagtaac atattgttcc atggagctaa gatccaaaat atggaataaa
   142861 caagtatttc cacgactcta ccacctggcc aattctgttc cacttaatcc ctttttcatg
   142921 gccacatatc tttattttat ggctaaggaa tgggaaatct ttctcctgtt acatgaatca
   142981 aatgtttcat ttcatctggg aaaagccatc tctttctcaa caatgtcttt gtcatttgat
   143041 ccaataacgt tccgttagat aggaacagat ttgataaata ctgataactc tcagatagag
   143101 tattagaatg gaaagatcca ttagataatg aactattggt tctaagccat ctgtggcgat
   143161 gaatcaacaa ttcgaagtgc ttttcttgcg tattcttgat gaaccagcgt ttatacatag
   143221 atgtaggagg atttgtttgg gaagtaataa gcccctttaa catctcttca tctgcaaaga
   143281 attctcgacg ggaaaacaca gagacaaagg actgatcttt gaataggaaa aagaatggat
   143341 ccgcaggatc ccaaatgaat tggcttattc gaaaaaagcc ttgttctttg gaaaatctat
   143401 ctcgtgtctg gtactgcatg gttccactct gcaagaactc tgaatcattc tcttgaagct
   143461 catcctcttt atgataaatg atccgcttgc cccgaaatga cccggcccaa taaggaaatc
   143521 ccaattcagt gggcctttcg atacaatcaa atatattgcc ataagggcgc catattcgag
   143581 gagcccaaac tatgtgattg aataaatcct cctccatctg ttgtgagtcg aaggctcctt
   143641 ccccttcttc aaactccgat tcgtattttt catatagaaa tctctgatca acgatagaac
   143701 aagatccatt ttgcatcata tctaactgat tccttggttc ggaccgaaga agtagtgtca
   143761 ctcgattatt atcaaactgg ctgcaatctt tttctgtccg tgaggatccc gccaaagcgc
   143821 cttctacttc taataggcca tgaactagat cagaatcatt ctcaacgaag ccataagaag
   143881 tgatccaatt tttttcattg ggtccggatg aagaccaaag atcttgagcg accgatccgg
   143941 cagaacaact caaaagataa agaagtatcg ttaatttctt catgctcgtt ccaagttcga
   144001 agtaccattt gtacaaataa gaatcccctt ccttacatga tttcttcttc atatagatag
   144061 atataggatc tatggggcaa ttacttagaa gtacattttg tgcaacagtc cttcctatct
   144121 gatagaaaag gatctcatga tcctgaaccg atcttacctg ggatcgcaaa tcccaagttt
   144181 gtctatgaag agctgatcta attgtattag tttctataat tgatttcttc tgtgtaatac
   144241 taattgatag gacctcattg ataagtgcta caagatctcg tgcattgaaa cccatggtta
   144301 tggacccgaa tccgttagta tggaacattt tcttttccaa gtgaaatcct ctagtatagg
   144361 aaagaatgaa aaagtgcttt cgttgttgtg gaataagaag ccttcgtatc ttaatacatg
   144421 tatttaattt attcggagct attagagcgg gatccacttt ttggggaata tgagtcgaag
   144481 caataacaag aatatttcta gtggaacatc tttcacaatc cctggagaga tagttctcta
   144541 atagaccgag ggataagtaa ttcgactcat tcacatacag atcatgaatg tttggaatcc
   144601 atattatgca aggagacatt gcttttgcta attcgaattg aagggtgata tcaaatcggt
   144661 ctatttttgg cgtcatatcc ataatagtta gcacattcgt catagttagc agctccatat
   144721 caaggtcatc atcaatatcg tcactatcat caatatcgat attgtcacta tcatcaaaat
   144781 cgatatcgtc actatcatca aaatcgatat cgtcaatagg ataaccttta gacttatcat
   144841 acaggaactt gtttggaaat accgtaatga aaggaacata ggagtttgtc gctaggtatt
   144901 tgaccaaata ggatcgtcca gttcctatag aacctatcac taaaataccc ctagaagggg
   144961 atagggctaa gcggagcgaa aagggttttc cgtgagatgg gaaattaaaa ctattagccc
   145021 cacacgaggt ttgtgaataa gtgattgtct gataatgagc aaggaatatc tgtctttctg
   145081 ctaaacagga tctattgaac tcataattca ttagatactt tttatgaatg tcaactaagt
   145141 atcgtaagta aattgatccc ggttgttcaa tcatttgata accagagtca ttctttgata
   145201 aatgatcact atgagtcaga ctcaatagaa tttgatcaat ccttttttct gtcgttaagg
   145261 tggagaactg aaccaagaat tctctttctt catcatcaat cgaatcattg ttcgcgaccc
   145321 aggattctat tctatcatca atccaatcat cgttcgcgtt ctttcttttt cttatcaatg
   145381 aatagatctc tttacttgta cgacttagat gtatcgtatt tctcgaaaaa gtgattcgat
   145441 tgatgggatt tggtatgata cttatgagat caatgaggtt gatattcaaa tatttcttct
   145501 tagaacgtat tgatttgacc ccataagcgg aaccccgtat ttcttccaga gcaactagaa
   145561 agagattctt taaccagaaa gaattcagtt cagatgtagg atacctatcc agaagttttc
   145621 gcaactgaat catgtatgat ggaatcatca aagacttgat cttttctaac tctgtctgta
   145681 actcactaga ggctcgggaa acgaagagaa gatgtatacg aacgagatat ccagcaacaa
   145741 gaagaaggaa aaggattgaa tagaggaact cccgagcatt ttttgatgtc catatcaatg
   145801 gaatgggtga ctcattattt cgatgaatca tttcttcgga cagaagaaga ttctgtaaac
   145861 acttactcga aatctcactt atcagagtcc attgtggaag aatcttctga tcaattggcc
   145921 atggtatatc tgatccatgc ataatatcat gaaaaaggga tacaaatttt tgactactac
   145981 ttagtatcgg caatgggtct gaaaaagtat ctaaaagggt gaaatttaga tatttgcacc
   146041 ctgtcgaagt aaggaaccat ggcatatatg tttggaacag attccatttt gagagatttg
   146101 aaaaagcact atctcgttga aaggttctat acatctgccc tttctcaacg catttcttta
   146161 gacaaagact ccgttttttc ctctttccag atggtaaata tttctcagaa tatggagtgt
   146221 gaatcaaact catatttgaa ttgaaactga gatactgata caagttcttc ccttctgaat
   146281 cagatagatt catatctgaa agaggctgac aataagttct ttcaaaattg accatttgtt
   146341 cctctcttag aggtgttgca gaaatgtctg cgatcgagta aatagctcta cgaacgaatg
   146401 gatcggatcg aattggaaaa tggaaatatt tgtacaagtt atacgtttcg tcaccacttt
   146461 gtgtttgtgg aaaatcgtta ggtatgaata tgtcagatac cagtgactca attggtgaaa
   146521 tagtctctct ctccaaaaaa atatgttttt ttttaccgac gcacaaagaa aatattttgt
   146581 tgcgaatgaa caagatattg ataaattgtc catatgtaag atcataatta ttgatacggg
   146641 tcttttccac ataaaaaggg aatcttttgt tacaatagaa ccagaagtga tgtggatcat
   146701 tcaagaatcg aagtcgattt gctttataaa aagaagatat caatgaactt ctatgaaatg
   146761 gtttcacggg attcagccaa ttgtctcgat cgtgggatat cattgagaaa taggaatccg
   146821 tgttatcaaa ggatttcctg cgattatttc tagtatggaa tgagtcaatc atccactttg
   146881 gtatcttttt gaacaaaaat ggtaatatcg tttctccatt gatcaagaat ttcggtcttt
   146941 gggaagtatc atgatcatct aataagaagg gtttcaattt attcaaatga acgatttgaa
   147001 catctattga ttctaacaac tgattgcaga gttgatcatt cggacctttc aattcataga
   147061 tgtggatctc ggacctatga atgggaatat tcccgatact cacaaagaaa aggggaagtg
   147121 acttggacaa aaagggaagt gacttggaca aaaagaaacg aagtgactta aacaaatctt
   147181 gtttgtcgat agcctcggac caatcaatcg aatattgatt aatacgtaat cgatcgaaca
   147241 ctacttgaaa atggttcttc tggtcagaaa tgaaatgttc ctggaaattc ttgctcccat
   147301 tggaccattt gtatctgtat gcatcaggat cccgattcat ggatctctcg gttcgagaaa
   147361 taagaggatc aaaccatttc ttctgactct ttttcaaatt cgataaatat tggttgatca
   147421 tatatttcat tatagttata tgattcagag tatcatttcc tatttgatcc ctttgaattt
   147481 catattcgaa gttgcgatcg gatctattca ttaaaaagaa tcgattcgat acacttctta
   147541 tgtacccata ggtgttatat tggatttgca tcagatttcg gatcaatcta tattgattga
   147601 ctgcctccat tatgttgttg ctagcaaata ccgccgtttt tatttttgga tcttccaaat
   147661 aattcccgca gtagatccgg accaattttt ttctgatcct tcgataaaaa gattcattct
   147721 cttcataaaa aagaggaggt agaatcaata aagatttctt tttcgattca tctctggagt
   147781 tgaatacctt attcaagaat tttttttgat ctaacccgta ggaatcaata gaaaaggcaa
   147841 atctcctatg atacaccaga tccggcccgg ttattgatag agtgaataga tctgccattt
   147901 cttgaaatct ctcttctgat tcaaaatcat ggtgtaacgt gtatcccccc ttgttccggc
   147961 catggaatag atgaaataaa taaaaaaatg gatttttgtt caagaatgaa atcttattgg
   148021 aactgtccat atccggtgca tccttcggaa ccatatcaga tcccggatct gatgaaatag
   148081 gatgaattga gacggtattt tgtaaatacg taattatctt gaatatatca accatttctt
   148141 tattttccga tcgcctggaa agaacaaaag aaacatcctg ttttttcttc aaaaatttct
   148201 gatctctagt ggacctctca gtaggattcg aacccatatg aagttctgac catctgtcag
   148261 agaaaaaaga acgaattgat cttgtaggat tcccaagaaa ttcttcgatt tcttccggaa
   148321 gcagatgatt attcatctgc ttctcacgtt ccgcgaatag ccgggacatt gaggaagatc
   148381 caaaaaggca tttcgggaat cgatctgatt ctatctctgt tccttccgtt tgaagaaagg
   148441 aaggatccca aagaatcgat ctttcttttt gaatatttga caatgcattc cgtaccttgc
   148501 taaaaaaccg atccttgttt accaaccaca cattgtctaa ccaaatcaaa ttctctctcg
   148561 atacgttcct caaaaaatcc gattcgtgct gattctttcc ccaactaacg aagagatctt
   148621 ggtggaattg ccacatatga aattgagcac aattttgcaa agaaatatcc cacttgtttc
   148681 tcgagaagag atgggaaaca tgctcaatat aatttgattg aatagttgcc tcagctcctt
   148741 gttgtttgaa gaaccccccc ccttcaattg gtcttttttc acgaaaagca gacatgagat
   148801 aacaaatcaa gtctttccct aagacttcga atagctgtcc cgaattcaag ttgagtatgt
   148861 ttcgcttctt cctcggagaa agacgatcaa acaattccca atcatggtcc ttgcggatca
   148921 tatcatccgt ataggataaa aaaagaaact ccagatattt gctatctttc tctttgaatg
   148981 agatctcaat tccaactacg gttttattag ataccttaca actagaatcc ctcttttttc
   149041 cgatccggtt cctccaccac cgcgaacccc ggttagattc aggcatgata cactttttat
   149101 ttattgggag aacccaagta ctctcttgcg aatccatgaa acaactctca gaaatatttt
   149161 ttccttttgg aagatacagg ggcgaaacaa tcaacctatt gatattgcaa gaccaaaaag
   149221 attcttccaa tgtctcattt ctgggtccaa tggaattcat aggtatagga agaagcccca
   149281 tcaaatagag attttttctt tcgacaatct ttcgattgtt aatacgagat ataaggaccg
   149341 ctactacaag cagtattata cctttgatcg tgaaatatcg attgcttctt gaaccctgtg
   149401 aatcacgtga aagtaggata ctccaaattc gggggtcaaa gagtttcata aaacgttctt
   149461 ggtggaaaag aatgtgagtg aaagatccca ctgaatcgaa tttggtccat gaatctaaga
   149521 aatagtgaga attcttgatc tctctcaata tctctctcaa ttcgaagatc caggatttga
   149581 attgatgttc tctcattgat tcctcctaaa gatttcattt caattggaat ttggttattt
   149641 acgatgtacg atgatccctg ttaagcatcc atggctgaat ggttaaagcg cccaactcat
   149701 aattggcaaa ttcgtaggtt caattcctgc tggatgcacg ccaatgggaa cgttcaataa
   149761 gtctattaga attggctctg tatcaatgga atctcatcat ccatacatac cgaattggta
   149821 tggtatattc ataccataac atatgaacag taagaactag aattcttatt gatactggaa
   149881 ctcataggga agaaaatgga tttatggatg gaatcaaata tgcagtattt acagaaaaaa
   149941 gtattcggtt attggggaac aatcaatata cttctaatgt cgaatcagga tcaactagga
   150001 cagaaataaa gcattgggtc gaactcttct ttggcgtcaa ggtaatagct ataaatagtc
   150061 atcgagtccc gggaaagggt agaagaatgg gacctattat gggacataca atgcattaca
   150121 aacgtatgat cattacgctt caaccaggtt attctattcc acctcttata gagaaaagaa
   150181 cttaaagcaa aatacttaat aacacggcga tacatttata caaaacttct accccgagca
   150241 cacgcaatgg agccatagac agtcaagtca aatccaatcc acgaaataat ttgatccatg
   150301 gacagcgtcg ttgtagtaaa ggtcgtaatg ccagaggaat cattaccgca gggcatagag
   150361 ggggaggtca taagcgtcta taccgtaaaa tagattttcg acggaatgat aaagacatat
   150421 ctggtagaat cgtaaccata gaatacgacc ctaatcgaaa tgcacacatt tgtctcatac
   150481 actatgggga tggtgagaag agatatattt tacatcccag aggggctata attggagata
   150541 ccattgtttc tggtacagaa gttcctatat caatgggaaa tgccctacct ttgagtgcgg
   150601 tttgaactat tgatttacgt aattggaagt aaccaattag gtttacgacg aaacctataa
   150661 atcgatcact gatccaattt gagtacctct acgggagaaa cctcagcaga aaactgttga
   150721 gtaacggcag caagtgattg agttcagtag ttcctcatag aaaattattg actctagaga
   150781 tatggtaata tggagaagac aaaaaaaaat tgtttgaagc acgcacagaa ccggagagcg
   150841 ccccttgttt caaagagagg aggccgggtt attcacattt aatttgatgg tcagaggcga
   150901 attaaaagct aagcagtggt aattataaag atcccccggg gaaaaataga gatgtctcct
   150961 acgttacccg taatatgtgg aatggaagta ttgacgtaat ttcatagagt cattcggtct
   151021 gaatgctaca tgaggaacat aagccagatg acggaacggg gagacctagg atgtagaaga
   151081 tcataacatg agtgattcgg cagatttgga ttcctatata tccactcatg tgatacttca
   151141 tcatacgatt catataagat ccatctgtct agatatcatc atatacatct agaaagccgt
   151201 atgctttgga agaagcttgt acagtttggg aaggggtttt tattgataaa aaagaagaat
   151261 ctacttcaac cgatatgccc ttaggcacgg ccatacataa catagaaatc acacttggaa
   151321 agggtggaca attagctaga gcggcaggtg ctgtagcgaa actgattgca aaagagggta
   151381 aatcggccac attaagatta ccatctgggg aggtccgttt gatatccaaa aactgcttag
   151441 caacagtcgg acaagtgggt aatgttgggg tgaaccaaaa aagtttgggt agagccggat
   151501 ctaagcgttg gctaggtaag cgtcctgtag taagaggagt agttatgaac cctgtagacc
   151561 atccccatgg gggcggtgaa gggagagctc cgattggtag aaaaaaaccc acaactcctt
   151621 ggggttatcc tgcgcttgga agaagaagta ggaaaaggaa aaaatatagt gatagtttta
   151681 ttcttcgtcg ccgtaaataa ataagaatat agaaaactga atttttagaa tttgaaataa
   151741 tgtgatgggc gaacgacggg aattgaaccc gcgcgtggtg gattcacaat ccactgcctt
   151801 gatccacttg gctacatccg ccccttatct agctaaagga ttttagcttt tttatttttc
   151861 cattcatcat tattgtattt attcttacct tcatacttag atcgatatat tgggcataga
   151921 atgccaattt taaaaatgta atgtaataaa ggagtaatcc cctgtgacac gttcaataaa
   151981 aaaaaatcct t
//
