# Supplementary material for: Phylogenetic analysis of Fritillaria cirrhosa D. Don and its closely related species based on complete chloroplast genomes
Source: PeerJ. 2019 Aug 21;7:e7480. doi: 10.7717/peerj.7480 (PMC6708372; doi:10.7717/peerj.7480)
Supplement: Supplemental Information 1 — DNA sequences for the nine chloroplast whole genomes of Fritillaria spp. in this study (MH244906 –MH244913). [file peerj-07-7480-s002.zip › GZDQ16-1_MH244914.gb]

LOCUS       GZDQ16-1              152160 bp    DNA     circular UNA 24-APR-2018
DEFINITION  Fritillaria thunbergii chloroplast, complete genome.
ACCESSION   GZDQ16-1
KEYWORDS    .
SOURCE      Fritillaria thunbergii (chloroplast Fritillaria thunbergii)
  ORGANISM  Fritillaria thunbergii
            Eukaryota; Viridiplantae; Streptophyta; Embryophyta; Tracheophyta;
            Spermatophyta; Magnoliophyta; Liliopsida; Liliales; Liliaceae;
            Fritillaria.
FEATURES             Location/Qualifiers
     misc_feature    1..82085
     source          96..>152160
                     /organism="Fritillaria thunbergii"
                     /organelle="plastid:chloroplast"
                     /mol_type="genomic DNA"
                     /db_xref="taxon:108544"
     CDS             complement(174..1235)
                     /gene="psbA"
                     /locus_tag="fricic_p001"
                     /codon_start=1
                     /transl_table=11
                     /product="photosystem II protein D1"
                     /protein_id="AHH29791.1"
     gene            complement(174..1235)
                     /gene="psbA"
                     /locus_tag="fricic_p001"
     tRNA            join(complement(4048..4084),complement(1458..1492))
                     /gene="trnK-UUU"
                     /locus_tag="fricic_t001"
                     /product="tRNA-Lys"
     exon            complement(1458..1492)
                     /gene="trnK-UUU"
                     /locus_tag="fricic_t001"
                     /number=2
     gene            complement(1458..4084)
                     /gene="trnK-UUU"
                     /locus_tag="fricic_t001"
     CDS             complement(1794..3332)
                     /gene="matK"
                     /locus_tag="fricic_p002"
                     /codon_start=1
                     /transl_table=11
                     /product="maturase K"
                     /protein_id="AHH29792.1"
     gene            complement(1794..3332)
                     /gene="matK"
                     /locus_tag="fricic_p002"
     exon            complement(4048..4084)
                     /gene="trnK-UUU"
                     /locus_tag="fricic_t001"
                     /number=1
     exon            complement(4812..5021)
                     /gene="rps16"
                     /locus_tag="fricic_p003"
                     /number=2
     CDS             join(complement(5902..5940),complement(4812..5021))
                     /gene="rps16"
                     /locus_tag="fricic_p003"
                     /codon_start=1
                     /transl_table=11
                     /product="ribosomal protein S16"
                     /protein_id="AHH29793.1"
     gene            complement(4812..5940)
                     /gene="rps16"
                     /locus_tag="fricic_p003"
     exon            complement(5902..5940)
                     /gene="rps16"
                     /locus_tag="fricic_p003"
                     /number=1
     tRNA            complement(6210..6281)
                     /gene="trnQ-UUG"
                     /locus_tag="fricic_t002"
                     /product="tRNA-Gln"
     gene            complement(6210..6281)
                     /gene="trnQ-UUG"
                     /locus_tag="fricic_t002"
     CDS             6614..6805
                     /gene="psbK"
                     /locus_tag="fricic_p004"
                     /codon_start=1
                     /transl_table=11
                     /product="photosystem II protein K"
                     /protein_id="AHH29794.1"
     gene            6614..6805
                     /gene="psbK"
                     /locus_tag="fricic_p004"
     CDS             6938..7048
                     /gene="psbI"
                     /locus_tag="fricic_p005"
                     /codon_start=1
                     /transl_table=11
                     /product="photosystem II protein I"
                     /protein_id="AHH29795.1"
     gene            6938..7048
                     /gene="psbI"
                     /locus_tag="fricic_p005"
     tRNA            complement(7135..7224)
                     /gene="trnS-GCU"
                     /locus_tag="fricic_t003"
                     /product="tRNA-Ser"
     gene            complement(7135..7224)
                     /gene="trnS-GCU"
                     /locus_tag="fricic_t003"
     tRNA            join(7960..7982,8672..8719)
                     /gene="trnG-GCC"
                     /locus_tag="fricic_t004"
                     /product="tRNA-Gly"
     exon            7960..7982
                     /gene="trnG-GCC"
                     /locus_tag="fricic_t004"
                     /number=1
     gene            7960..8719
                     /gene="trnG-GCC"
                     /locus_tag="fricic_t004"
     exon            8672..8719
                     /gene="trnG-GCC"
                     /locus_tag="fricic_t004"
                     /number=2
     tRNA            8866..8937
                     /gene="trnR-UCU"
                     /locus_tag="fricic_t005"
                     /product="tRNA-Arg"
     gene            8866..8937
                     /gene="trnR-UCU"
                     /locus_tag="fricic_t005"
     CDS             complement(9058..10581)
                     /gene="atpA"
                     /locus_tag="fricic_p006"
                     /codon_start=1
                     /transl_table=11
                     /product="ATP synthase CF1 alpha subunit"
                     /protein_id="AHH29796.1"
     gene            complement(9058..10581)
                     /gene="atpA"
                     /locus_tag="fricic_p006"
     exon            complement(10661..11071)
                     /gene="atpF"
                     /locus_tag="fricic_p007"
                     /number=2
     CDS             join(complement(11863..12006),complement(10661..11071))
                     /gene="atpF"
                     /locus_tag="fricic_p007"
                     /codon_start=1
                     /transl_table=11
                     /product="ATP synthase CF0 subunit I"
                     /protein_id="AHH29797.1"
     gene            complement(10661..12006)
                     /gene="atpF"
                     /locus_tag="fricic_p007"
     exon            complement(11863..12006)
                     /gene="atpF"
                     /locus_tag="fricic_p007"
                     /number=1
     CDS             complement(12508..12753)
                     /gene="atpH"
                     /locus_tag="fricic_p008"
                     /codon_start=1
                     /transl_table=11
                     /product="ATP synthase CF0 subunit III"
                     /protein_id="AHH29798.1"
     gene            complement(12508..12753)
                     /gene="atpH"
                     /locus_tag="fricic_p008"
     CDS             complement(13639..14382)
                     /gene="atpI"
                     /locus_tag="fricic_p009"
                     /codon_start=1
                     /transl_table=11
                     /product="ATP synthase CF0 subunit IV"
                     /protein_id="AHH29799.1"
     gene            complement(13639..14382)
                     /gene="atpI"
                     /locus_tag="fricic_p009"
     CDS             complement(14625..15335)
                     /gene="rps2"
                     /locus_tag="fricic_p010"
                     /codon_start=1
                     /transl_table=11
                     /product="ribosomal protein S2"
                     /protein_id="AHH29800.1"
     gene            complement(14625..15335)
                     /gene="rps2"
                     /locus_tag="fricic_p010"
     CDS             complement(15558..19688)
                     /gene="rpoC2"
                     /locus_tag="fricic_p011"
                     /codon_start=1
                     /transl_table=11
                     /product="RNA polymerase beta' subunit"
                     /protein_id="AHH29801.1"
     gene            complement(15558..19688)
                     /gene="rpoC2"
                     /locus_tag="fricic_p011"
     exon            complement(19856..21487)
                     /gene="rpoC1"
                     /locus_tag="fricic_p012"
                     /number=2
     CDS             join(complement(22262..22693),complement(19856..21478))
                     /gene="rpoC1"
                     /locus_tag="fricic_p012"
                     /codon_start=1
                     /transl_table=11
                     /product="RNA polymerase beta"
                     /protein_id="AHH29802.1"
     gene            complement(19856..22693)
                     /gene="rpoC1"
                     /locus_tag="fricic_p012"
     exon            complement(22247..22693)
                     /gene="rpoC1"
                     /locus_tag="fricic_p012"
                     /number=1
     CDS             complement(22720..25926)
                     /gene="rpoB"
                     /locus_tag="fricic_p013"
                     /codon_start=1
                     /transl_table=11
                     /product="RNA polymerase beta subunit"
                     /protein_id="AHH29803.1"
     gene            complement(22720..25926)
                     /gene="rpoB"
                     /locus_tag="fricic_p013"
     tRNA            26587..26667
                     /gene="trnC-GCA"
                     /locus_tag="fricic_t006"
                     /product="tRNA-Cys"
     gene            26587..26667
                     /gene="trnC-GCA"
                     /locus_tag="fricic_t006"
     CDS             27039..27128
                     /gene="petN"
                     /locus_tag="fricic_p014"
                     /codon_start=1
                     /transl_table=11
                     /product="cytochrome b6/f complex subunit VIII"
                     /protein_id="AHH29804.1"
     gene            27039..27128
                     /gene="petN"
                     /locus_tag="fricic_p014"
     CDS             complement(27305..27409)
                     /gene="psbM"
                     /locus_tag="fricic_p015"
                     /codon_start=1
                     /transl_table=11
                     /product="photosystem II protein M"
                     /protein_id="AHH29805.1"
     gene            complement(27305..27409)
                     /gene="psbM"
                     /locus_tag="fricic_p015"
     tRNA            complement(28460..28533)
                     /gene="trnD-GUC"
                     /locus_tag="fricic_t007"
                     /product="tRNA-Asp"
     gene            complement(28460..28533)
                     /gene="trnD-GUC"
                     /locus_tag="fricic_t007"
     tRNA            complement(28838..28921)
                     /gene="trnY-GUA"
                     /locus_tag="fricic_t008"
                     /product="tRNA-Tyr"
     gene            complement(28838..28921)
                     /gene="trnY-GUA"
                     /locus_tag="fricic_t008"
     tRNA            complement(28981..29053)
                     /gene="trnE-UUC"
                     /locus_tag="fricic_t009"
                     /product="tRNA-Glu"
     gene            complement(28981..29053)
                     /gene="trnE-UUC"
                     /locus_tag="fricic_t009"
     tRNA            29732..29803
                     /gene="trnT-GGU"
                     /locus_tag="fricic_t010"
                     /product="tRNA-Thr"
     gene            29732..29803
                     /gene="trnT-GGU"
                     /locus_tag="fricic_t010"
     CDS             30914..31975
                     /gene="psbD"
                     /locus_tag="fricic_p016"
                     /codon_start=1
                     /transl_table=11
                     /product="photosystem II protein D2"
                     /protein_id="AHH29806.1"
     gene            30914..31975
                     /gene="psbD"
                     /locus_tag="fricic_p016"
     CDS             31923..33338
                     /gene="psbC"
                     /locus_tag="fricic_p017"
                     /codon_start=1
                     /transl_table=11
                     /product="photosystem II CP43 chlorophyll apoprotein"
                     /protein_id="AHH29807.1"
     gene            31923..33338
                     /gene="psbC"
                     /locus_tag="fricic_p017"
     tRNA            complement(33472..33564)
                     /gene="trnS-UGA"
                     /locus_tag="fricic_t011"
                     /product="tRNA-Ser"
     gene            complement(33472..33564)
                     /gene="trnS-UGA"
                     /locus_tag="fricic_t011"
     CDS             33759..33947
                     /gene="psbZ"
                     /locus_tag="fricic_p018"
                     /codon_start=1
                     /transl_table=11
                     /product="photosystem II protein Z"
                     /protein_id="AHH29808.1"
     gene            33759..33947
                     /gene="psbZ"
                     /locus_tag="fricic_p018"
     tRNA            34227..34297
                     /gene="trnG-UCC"
                     /locus_tag="fricic_t012"
                     /product="tRNA-Gly"
     gene            34227..34297
                     /gene="trnG-UCC"
                     /locus_tag="fricic_t012"
     tRNA            complement(34482..34555)
                     /gene="trnfM-CAU"
                     /locus_tag="fricic_t013"
                     /product="tRNA-Met"
     gene            complement(34482..34555)
                     /gene="trnfM-CAU"
                     /locus_tag="fricic_t013"
     CDS             complement(34724..35026)
                     /gene="rps14"
                     /locus_tag="fricic_p019"
                     /codon_start=1
                     /transl_table=11
                     /product="ribosomal protein S14"
                     /protein_id="AHH29809.1"
     gene            complement(34724..35026)
                     /gene="rps14"
                     /locus_tag="fricic_p019"
     CDS             complement(35160..37364)
                     /gene="psaB"
                     /locus_tag="fricic_p020"
                     /codon_start=1
                     /transl_table=11
                     /product="photosystem I P700 apoprotein A2"
                     /protein_id="AHH29810.1"
     gene            complement(35160..37364)
                     /gene="psaB"
                     /locus_tag="fricic_p020"
     CDS             complement(37390..39642)
                     /gene="psaA"
                     /locus_tag="fricic_p021"
                     /codon_start=1
                     /transl_table=11
                     /product="photosystem I P700 apoprotein A1"
                     /protein_id="AHH29811.1"
     gene            complement(37390..39642)
                     /gene="psaA"
                     /locus_tag="fricic_p021"
     exon            complement(40252..40410)
                     /gene="ycf3"
                     /locus_tag="fricic_p022"
                     /number=3
     CDS             join(complement(42084..42209),complement(41125..41352),
                     complement(40252..40410))
                     /gene="ycf3"
                     /locus_tag="fricic_p022"
                     /codon_start=1
                     /transl_table=11
                     /product="hypothetical chloroplast RF34"
                     /protein_id="AHH29812.1"
     gene            complement(40252..42209)
                     /gene="ycf3"
                     /locus_tag="fricic_p022"
     exon            complement(41125..41352)
                     /gene="ycf3"
                     /locus_tag="fricic_p022"
                     /number=2
     exon            complement(42084..42209)
                     /gene="ycf3"
                     /locus_tag="fricic_p022"
                     /number=1
     tRNA            42773..42859
                     /gene="trnS-GGA"
                     /locus_tag="fricic_t014"
                     /product="tRNA-Ser"
     gene            42773..42859
                     /gene="trnS-GGA"
                     /locus_tag="fricic_t014"
     CDS             complement(43175..43780)
                     /gene="rps4"
                     /locus_tag="fricic_p023"
                     /codon_start=1
                     /transl_table=11
                     /product="ribosomal protein S4"
                     /protein_id="AHH29813.1"
     gene            complement(43175..43780)
                     /gene="rps4"
                     /locus_tag="fricic_p023"
     tRNA            complement(44118..44190)
                     /gene="trnT-UGU"
                     /locus_tag="fricic_t015"
                     /product="tRNA-Thr"
     gene            complement(44118..44190)
                     /gene="trnT-UGU"
                     /locus_tag="fricic_t015"
     tRNA            join(44964..44998,45532..45581)
                     /gene="trnL-UAA"
                     /locus_tag="fricic_t016"
                     /product="tRNA-Leu"
     exon            44964..45581
                     /gene="trnL-UAA"
                     /locus_tag="fricic_t016"
                     /number=1
     gene            44964..45581
                     /gene="trnL-UAA"
                     /locus_tag="fricic_t016"
     exon            45532..45581
                     /gene="trnL-UAA"
                     /locus_tag="fricic_t016"
                     /number=2
     tRNA            45762..45834
                     /gene="trnF-GAA"
                     /locus_tag="fricic_t017"
                     /product="tRNA-Phe"
     gene            45762..45834
                     /gene="trnF-GAA"
                     /locus_tag="fricic_t017"
     CDS             complement(46597..47073)
                     /gene="ndhJ"
                     /locus_tag="fricic_p024"
                     /codon_start=1
                     /transl_table=11
                     /product="NADH-plastoquinone oxidoreductase subunit J"
                     /protein_id="AHH29814.1"
     gene            complement(46597..47073)
                     /gene="ndhJ"
                     /locus_tag="fricic_p024"
     CDS             complement(47149..48042)
                     /gene="ndhK"
                     /locus_tag="fricic_p025"
                     /codon_start=1
                     /transl_table=11
                     /product="NADH-plastoquinone oxidoreductase subunit K"
                     /protein_id="AHH29815.1"
     gene            complement(47149..48042)
                     /gene="ndhK"
                     /locus_tag="fricic_p025"
     CDS             complement(47922..48284)
                     /gene="ndhC"
                     /locus_tag="fricic_p026"
                     /codon_start=1
                     /transl_table=11
                     /product="NADH-plastoquinone oxidoreductase subunit 3"
                     /protein_id="AHH29816.1"
     gene            complement(47922..48284)
                     /gene="ndhC"
                     /locus_tag="fricic_p026"
     tRNA            join(complement(49660..49698),complement(49021..49057))
                     /gene="trnV-UAC"
                     /locus_tag="fricic_t018"
                     /product="tRNA-Val"
     exon            complement(49021..49057)
                     /gene="trnV-UAC"
                     /locus_tag="fricic_t018"
                     /number=2
     gene            complement(49021..49698)
                     /gene="trnV-UAC"
                     /locus_tag="fricic_t018"
     exon            complement(49660..49698)
                     /gene="trnV-UAC"
                     /locus_tag="fricic_t018"
                     /number=1
     tRNA            49861..49932
                     /gene="trnM-CAU"
                     /locus_tag="fricic_t019"
                     /product="tRNA-Met"
     gene            49861..49932
                     /gene="trnM-CAU"
                     /locus_tag="fricic_t019"
     CDS             complement(50126..50530)
                     /gene="atpE"
                     /locus_tag="fricic_p027"
                     /codon_start=1
                     /transl_table=11
                     /product="ATP synthase CF1 epsilon subunit"
                     /protein_id="AHH29817.1"
     gene            complement(50126..50530)
                     /gene="atpE"
                     /locus_tag="fricic_p027"
     CDS             complement(50527..52023)
                     /gene="atpB"
                     /locus_tag="fricic_p028"
                     /codon_start=1
                     /transl_table=11
                     /product="ATP synthase CF1 beta subunit"
                     /protein_id="AHH29818.1"
     gene            complement(50527..52023)
                     /gene="atpB"
                     /locus_tag="fricic_p028"
     CDS             52641..54083
                     /gene="rbcL"
                     /locus_tag="fricic_p029"
                     /codon_start=1
                     /transl_table=11
                     /product="ribulose-1,5-bisphosphate carboxylase/oxygenase
                     large subunit"
                     /protein_id="AHH29819.1"
     gene            52641..54083
                     /gene="rbcL"
                     /locus_tag="fricic_p029"
     CDS             54794..56263
                     /gene="accD"
                     /locus_tag="fricic_p030"
                     /codon_start=1
                     /transl_table=11
                     /product="acetyl-CoA carboxylase carboxyltransferase beta
                     subunit"
                     /protein_id="AHH29820.1"
     gene            54794..56263
                     /gene="accD"
                     /locus_tag="fricic_p030"
     CDS             57059..57163
                     /gene="psaI"
                     /locus_tag="fricic_p031"
                     /codon_start=1
                     /transl_table=11
                     /product="photosystem I subunit VIII"
                     /protein_id="AHH29821.1"
     gene            57059..57163
                     /gene="psaI"
                     /locus_tag="fricic_p031"
     CDS             57523..58077
                     /gene="ycf4"
                     /locus_tag="fricic_p032"
                     /codon_start=1
                     /transl_table=11
                     /product="photosystem I assembly protein ycf4"
                     /protein_id="AHH29822.1"
     gene            57523..58077
                     /gene="ycf4"
                     /locus_tag="fricic_p032"
     CDS             58809..59504
                     /gene="cemA"
                     /locus_tag="fricic_p033"
                     /codon_start=1
                     /transl_table=11
                     /product="chloroplast envelope membrane protein"
                     /protein_id="AHH29823.1"
     gene            58809..59504
                     /gene="cemA"
                     /locus_tag="fricic_p033"
     CDS             59741..60703
                     /gene="petA"
                     /locus_tag="fricic_p034"
                     /codon_start=1
                     /transl_table=11
                     /product="component of cytochrome b6/f complex"
                     /protein_id="AHH29824.1"
     gene            59741..60703
                     /gene="petA"
                     /locus_tag="fricic_p034"
     CDS             complement(61508..61630)
                     /gene="psbJ"
                     /locus_tag="fricic_p035"
                     /codon_start=1
                     /transl_table=11
                     /product="photosystem II protein J"
                     /protein_id="AHH29825.1"
     gene            complement(61508..61630)
                     /gene="psbJ"
                     /locus_tag="fricic_p035"
     CDS             complement(61756..61872)
                     /gene="psbL"
                     /locus_tag="fricic_p036"
                     /codon_start=1
                     /transl_table=11
                     /product="photosystem II protein L"
                     /protein_id="AHH29826.1"
     gene            complement(61756..61872)
                     /gene="psbL"
                     /locus_tag="fricic_p036"
     CDS             complement(61895..62014)
                     /gene="psbF"
                     /locus_tag="fricic_p037"
                     /codon_start=1
                     /transl_table=11
                     /product="photosystem II cytochrome b559 beta subunit"
                     /protein_id="AHH29827.1"
     gene            complement(61895..62014)
                     /gene="psbF"
                     /locus_tag="fricic_p037"
     CDS             complement(62030..62281)
                     /gene="psbE"
                     /locus_tag="fricic_p038"
                     /codon_start=1
                     /transl_table=11
                     /product="photosystem II protein V"
                     /protein_id="AHH29828.1"
     gene            complement(62030..62281)
                     /gene="psbE"
                     /locus_tag="fricic_p038"
     CDS             63493..63588
                     /gene="petL"
                     /locus_tag="fricic_p039"
                     /codon_start=1
                     /transl_table=11
                     /product="cytochrome b6/f complex subunit VI"
                     /protein_id="AHH29829.1"
     gene            63493..63588
                     /gene="petL"
                     /locus_tag="fricic_p039"
     CDS             63765..63878
                     /gene="petG"
                     /locus_tag="fricic_p040"
                     /codon_start=1
                     /transl_table=11
                     /product="cytochrome b6/f complex subunit V"
                     /protein_id="AHH29830.1"
     gene            63765..63878
                     /gene="petG"
                     /locus_tag="fricic_p040"
     tRNA            complement(63981..64054)
                     /gene="trnW-CCA"
                     /locus_tag="fricic_t020"
                     /product="tRNA-Trp"
     gene            complement(63981..64054)
                     /gene="trnW-CCA"
                     /locus_tag="fricic_t020"
     tRNA            complement(64227..64300)
                     /gene="trnP-UGG"
                     /locus_tag="fricic_t021"
                     /product="tRNA-Pro"
     gene            complement(64227..64300)
                     /gene="trnP-UGG"
                     /locus_tag="fricic_t021"
     CDS             64636..64764
                     /gene="psaJ"
                     /locus_tag="fricic_p041"
                     /codon_start=1
                     /transl_table=11
                     /product="photosystem I subunit IX"
                     /protein_id="AHH29831.1"
     gene            64636..64764
                     /gene="psaJ"
                     /locus_tag="fricic_p041"
     CDS             65265..65468
                     /gene="rpl33"
                     /locus_tag="fricic_p042"
                     /codon_start=1
                     /transl_table=11
                     /product="ribosomal protein L33"
                     /protein_id="AHH29832.1"
     gene            65265..65468
                     /gene="rpl33"
                     /locus_tag="fricic_p042"
     CDS             65652..65957
                     /gene="rps18"
                     /locus_tag="fricic_p043"
                     /codon_start=1
                     /transl_table=11
                     /product="ribosomal protein S18"
                     /protein_id="AHH29833.1"
     gene            65652..65957
                     /gene="rps18"
                     /locus_tag="fricic_p043"
     CDS             complement(66233..66586)
                     /gene="rpl20"
                     /locus_tag="fricic_p044"
                     /codon_start=1
                     /transl_table=11
                     /product="ribosomal protein L20"
                     /protein_id="AHH29834.1"
     gene            complement(66233..66586)
                     /gene="rpl20"
                     /locus_tag="fricic_p044"
     CDS             join(complement(67368..67481),137721..137952,
                     138494..138519)
                     /gene="rps12"
                     /locus_tag="fricic_p082"
                     /trans_splicing
                     /codon_start=1
                     /transl_table=11
                     /product="ribosomal protein S12"
                     /protein_id="AHH29835.1"
     CDS             join(complement(67368..67481),complement(96294..96525),
                     complement(95727..95752))
                     /gene="rps12"
                     /locus_tag="fricic_p045"
                     /trans_splicing
                     /codon_start=1
                     /transl_table=11
                     /product="ribosomal protein S12"
                     /protein_id="AHH29790.1"
     gene            join(complement(67368..67481),137721..138519)
                     /gene="rps12"
                     /locus_tag="fricic_p082"
                     /trans_splicing
     gene            join(complement(67368..67481),complement(95727..96525))
                     /gene="rps12"
                     /locus_tag="fricic_p045"
                     /trans_splicing
     exon            complement(67635..67886)
                     /gene="clpP"
                     /locus_tag="fricic_p046"
                     /number=3
     CDS             join(complement(69540..69608),complement(68476..68766),
                     complement(67635..67886))
                     /gene="clpP"
                     /locus_tag="fricic_p046"
                     /codon_start=1
                     /transl_table=11
                     /product="clp protease proteolytic subunit"
                     /protein_id="AHH29836.1"
     gene            complement(67635..69608)
                     /gene="clpP"
                     /locus_tag="fricic_p046"
     exon            complement(68476..68766)
                     /gene="clpP"
                     /locus_tag="fricic_p046"
                     /number=2
     exon            complement(69540..69608)
                     /gene="clpP"
                     /locus_tag="fricic_p046"
                     /number=1
     CDS             70071..71597
                     /gene="psbB"
                     /locus_tag="fricic_p047"
                     /codon_start=1
                     /transl_table=11
                     /product="PSII 47 kDa protein"
                     /protein_id="AHH29837.1"
     gene            70071..71597
                     /gene="psbB"
                     /locus_tag="fricic_p047"
     CDS             71784..71885
                     /gene="psbT"
                     /locus_tag="fricic_p048"
                     /codon_start=1
                     /transl_table=11
                     /product="photosystem II protein T"
                     /protein_id="AHH29838.1"
     gene            71784..71885
                     /gene="psbT"
                     /locus_tag="fricic_p048"
     CDS             complement(71944..72075)
                     /gene="psbN"
                     /locus_tag="fricic_p049"
                     /codon_start=1
                     /transl_table=11
                     /product="photosystem II protein N"
                     /protein_id="AHH29839.1"
     gene            complement(71944..72075)
                     /gene="psbN"
                     /locus_tag="fricic_p049"
     CDS             72187..72408
                     /gene="psbH"
                     /locus_tag="fricic_p050"
                     /codon_start=1
                     /transl_table=11
                     /product="photosystem II phosphoprotein"
                     /protein_id="AHH29840.1"
     gene            72187..72408
                     /gene="psbH"
                     /locus_tag="fricic_p050"
     exon            72534..72539
                     /gene="petB"
                     /locus_tag="fricic_p051"
                     /number=1
     CDS             join(72534..72539,73375..74016)
                     /gene="petB"
                     /locus_tag="fricic_p051"
                     /codon_start=1
                     /transl_table=11
                     /product="cytochrome b6"
                     /protein_id="AHH29841.1"
     gene            72534..74016
                     /gene="petB"
                     /locus_tag="fricic_p051"
     exon            73375..74016
                     /gene="petB"
                     /locus_tag="fricic_p051"
                     /number=2
     exon            74222..74227
                     /gene="petD"
                     /locus_tag="fricic_p052"
                     /number=1
     CDS             join(74222..74227,74993..75484)
                     /gene="petD"
                     /locus_tag="fricic_p052"
                     /codon_start=1
                     /transl_table=11
                     /product="cytochrome b6/f complex subunit IV"
                     /protein_id="AHH29842.1"
     gene            74222..75484
                     /gene="petD"
                     /locus_tag="fricic_p052"
     exon            74993..75484
                     /gene="petD"
                     /locus_tag="fricic_p052"
                     /number=2
     CDS             complement(75688..76686)
                     /gene="rpoA"
                     /codon_start=1
                     /transl_table=11
                     /product="RNA polymerase alpha subunit"
                     /protein_id="AHH29843.1"
     gene            complement(75688..76686)
                     /gene="rpoA"
     CDS             complement(76756..77172)
                     /gene="rps11"
                     /locus_tag="fricic_p054"
                     /codon_start=1
                     /transl_table=11
                     /product="ribosomal protein S11"
                     /protein_id="AHH29844.1"
     gene            complement(76756..77172)
                     /gene="rps11"
                     /locus_tag="fricic_p054"
     CDS             complement(77306..77419)
                     /gene="rpl36"
                     /locus_tag="fricic_p055"
                     /codon_start=1
                     /transl_table=11
                     /product="ribosomal protein L36"
                     /protein_id="AHH29845.1"
     gene            complement(77306..77419)
                     /gene="rpl36"
                     /locus_tag="fricic_p055"
     gene            complement(77523..77757)
                     /gene="infA"
                     /locus_tag="fricic_p056"
                     /pseudogene="unprocessed"
     CDS             complement(77879..78277)
                     /gene="rps8"
                     /locus_tag="fricic_p057"
                     /codon_start=1
                     /transl_table=11
                     /product="ribosomal protein S8"
                     /protein_id="AHH29846.1"
     gene            complement(77879..78277)
                     /gene="rps8"
                     /locus_tag="fricic_p057"
     CDS             complement(78477..78845)
                     /gene="rpl14"
                     /locus_tag="fricic_p058"
                     /codon_start=1
                     /transl_table=11
                     /product="ribosomal protein L14"
                     /protein_id="AHH29847.1"
     gene            complement(78477..78845)
                     /gene="rpl14"
                     /locus_tag="fricic_p058"
     exon            complement(78974..79381)
                     /gene="rpl16"
                     /locus_tag="fricic_p059"
                     /number=2
     CDS             join(complement(80377..80385),complement(78974..79381))
                     /gene="rpl16"
                     /locus_tag="fricic_p059"
                     /codon_start=1
                     /transl_table=11
                     /product="ribosomal protein L16"
                     /protein_id="AHH29848.1"
     gene            complement(78974..80385)
                     /gene="rpl16"
                     /locus_tag="fricic_p059"
     exon            complement(80377..80385)
                     /gene="rpl16"
                     /locus_tag="fricic_p059"
                     /number=1
     CDS             complement(80504..81160)
                     /gene="rps3"
                     /locus_tag="fricic_p060"
                     /codon_start=1
                     /transl_table=11
                     /product="ribosomal protein S3"
                     /protein_id="AHH29849.1"
     gene            complement(80504..81160)
                     /gene="rps3"
                     /locus_tag="fricic_p060"
     CDS             complement(81216..81572)
                     /gene="rpl22"
                     /locus_tag="fricic_p061"
                     /codon_start=1
                     /transl_table=11
                     /product="ribosomal protein L22"
                     /protein_id="AHH29850.1"
     gene            complement(81216..81572)
                     /gene="rpl22"
                     /locus_tag="fricic_p061"
     CDS             complement(81740..82024)
                     /gene="rps19"
                     /locus_tag="fricic_p062"
                     /codon_start=1
                     /transl_table=11
                     /product="ribosomal protein S19"
                     /protein_id="AHH29851.1"
     gene            complement(81740..82024)
                     /gene="rps19"
                     /locus_tag="fricic_p062"
     repeat_region   82086..108340
     tRNA            82160..82234
                     /gene="trnH-GUG"
                     /locus_tag="fricic_t022"
                     /product="tRNA-His"
     gene            82160..82234
                     /gene="trnH-GUG"
                     /locus_tag="fricic_t022"
     exon            complement(82282..82713)
                     /gene="rpl2"
                     /locus_tag="fricic_p063"
                     /number=2
     CDS             join(complement(83388..83774),complement(82282..82713))
                     /gene="rpl2"
                     /locus_tag="fricic_p063"
                     /codon_start=1
                     /transl_table=11
                     /product="ribosomal protein L2"
                     /protein_id="AHH29852.1"
     gene            complement(82282..83774)
                     /gene="rpl2"
                     /locus_tag="fricic_p063"
     exon            complement(83388..83774)
                     /gene="rpl2"
                     /locus_tag="fricic_p063"
                     /number=1
     CDS             complement(83799..84080)
                     /gene="rpl23"
                     /locus_tag="fricic_p064"
                     /codon_start=1
                     /transl_table=11
                     /product="ribosomal protein L23"
                     /protein_id="AHH29853.1"
     gene            complement(83799..84080)
                     /gene="rpl23"
                     /locus_tag="fricic_p064"
     tRNA            complement(84246..84319)
                     /gene="trnI-CAU"
                     /locus_tag="fricic_t023"
                     /product="tRNA-Ile"
     gene            complement(84246..84319)
                     /gene="trnI-CAU"
                     /locus_tag="fricic_t023"
     CDS             84388..91035
                     /gene="ycf2"
                     /locus_tag="fricic_p065"
                     /codon_start=1
                     /transl_table=11
                     /product="hypothetical chloroplast RF2"
                     /protein_id="AHH29854.1"
     gene            84388..91035
                     /gene="ycf2"
                     /locus_tag="fricic_p065"
     gene            91156..91386
                     /gene="ycf15"
                     /locus_tag="fricic_p066"
                     /pseudogene="unprocessed"
     tRNA            complement(92083..92163)
                     /gene="trnL-CAA"
                     /locus_tag="fricic_t024"
                     /product="tRNA-Leu"
     gene            complement(92083..92163)
                     /gene="trnL-CAA"
                     /locus_tag="fricic_t024"
     exon            complement(92712..93467)
                     /gene="ndhB"
                     /locus_tag="fricic_p067"
                     /number=2
     CDS             join(complement(94115..94891),complement(92712..93467))
                     /gene="ndhB"
                     /locus_tag="fricic_p067"
                     /codon_start=1
                     /transl_table=11
                     /product="NADH-plastoquinone oxidoreductase subunit 2"
                     /protein_id="AHH29855.1"
     gene            complement(92712..94891)
                     /gene="ndhB"
                     /locus_tag="fricic_p067"
     exon            complement(94115..94891)
                     /gene="ndhB"
                     /locus_tag="fricic_p067"
                     /number=1
     CDS             complement(95201..95668)
                     /gene="rps7"
                     /locus_tag="fricic_p068"
                     /codon_start=1
                     /transl_table=11
                     /product="ribosomal protein S7"
                     /protein_id="AHH29856.1"
     gene            complement(95201..95668)
                     /gene="rps7"
                     /locus_tag="fricic_p068"
     exon            complement(95727..95752)
                     /gene="rps12"
                     /locus_tag="fricic_p045"
                     /number=2
     exon            complement(96294..96525)
                     /gene="rps12"
                     /locus_tag="fricic_p045"
                     /number=1
     tRNA            98372..98443
                     /gene="trnV-GAC"
                     /locus_tag="fricic_t025"
                     /product="tRNA-Val"
     gene            98372..98443
                     /gene="trnV-GAC"
                     /locus_tag="fricic_t025"
     rRNA            98670..100160
                     /gene="rrn16"
                     /locus_tag="fricic_r001"
                     /product="16S ribosomal RNA"
     gene            98670..100160
                     /gene="rrn16"
                     /locus_tag="fricic_r001"
     tRNA            join(100454..100489,101428..101462)
                     /gene="trnI-GAU"
                     /locus_tag="fricic_t026"
                     /product="tRNA-Ile"
     exon            100454..100489
                     /gene="trnI-GAU"
                     /locus_tag="fricic_t026"
                     /number=1
     gene            100454..101462
                     /gene="trnI-GAU"
                     /locus_tag="fricic_t026"
     gene            100595..100972
                     /gene="ycf68"
                     /locus_tag="fricic_p089"
                     /pseudogene="unprocessed"
     exon            101428..101462
                     /gene="trnI-GAU"
                     /locus_tag="fricic_t026"
                     /number=2
     tRNA            join(101526..101563,102374..102408)
                     /gene="trnA-UGC"
                     /locus_tag="fricic_t027"
                     /product="tRNA-Ala"
     exon            101526..101563
                     /gene="trnA-UGC"
                     /locus_tag="fricic_t027"
                     /number=1
     gene            101526..102408
                     /gene="trnA-UGC"
                     /locus_tag="fricic_t027"
     exon            102374..102408
                     /gene="trnA-UGC"
                     /locus_tag="fricic_t027"
                     /number=2
     rRNA            102554..105363
                     /gene="rrn23"
                     /locus_tag="fricic_r002"
                     /product="23S ribosomal RNA"
     gene            102554..105363
                     /gene="rrn23"
                     /locus_tag="fricic_r002"
     rRNA            105462..105564
                     /gene="rrn4.5"
                     /locus_tag="fricic_r003"
                     /product="4.5S ribosomal RNA"
     gene            105462..105564
                     /gene="rrn4.5"
                     /locus_tag="fricic_r003"
     rRNA            105792..105912
                     /gene="rrn5"
                     /locus_tag="fricic_r004"
                     /product="5S ribosomal RNA"
     gene            105792..105912
                     /gene="rrn5"
                     /locus_tag="fricic_r004"
     tRNA            106169..106242
                     /gene="trnR-ACG"
                     /locus_tag="fricic_t028"
                     /product="tRNA-Arg"
     gene            106169..106242
                     /gene="trnR-ACG"
                     /locus_tag="fricic_t028"
     tRNA            complement(106723..106794)
                     /gene="trnN-GUU"
                     /locus_tag="fricic_t029"
                     /product="tRNA-Asn"
     gene            complement(106723..106794)
                     /gene="trnN-GUU"
                     /locus_tag="fricic_t029"
     gene            107111..108340
                     /gene="ycf1"
                     /locus_tag="fricic_p069"
                     /pseudogene="unprocessed"
     misc_feature    108341..125905
     CDS             complement(108341..110569)
                     /gene="ndhF"
                     /locus_tag="fricic_p070"
                     /codon_start=1
                     /transl_table=11
                     /product="NADH-plastoquinone oxidoreductase subunit 5"
                     /protein_id="AHH29857.1"
     gene            complement(108341..110569)
                     /gene="ndhF"
                     /locus_tag="fricic_p070"
     CDS             110979..111152
                     /gene="rpl32"
                     /locus_tag="fricic_p071"
                     /codon_start=1
                     /transl_table=11
                     /product="ribosomal protein L32"
                     /protein_id="AHH29858.1"
     gene            110979..111152
                     /gene="rpl32"
                     /locus_tag="fricic_p071"
     tRNA            111895..111974
                     /gene="trnL-UAG"
                     /locus_tag="fricic_t030"
                     /product="tRNA-Leu"
     gene            111895..111974
                     /gene="trnL-UAG"
                     /locus_tag="fricic_t030"
     CDS             112057..113022
                     /gene="ccsA"
                     /locus_tag="fricic_p072"
                     /codon_start=1
                     /transl_table=11
                     /product="cytochrome c heme attachment protein"
                     /protein_id="AHH29859.1"
     gene            112057..113022
                     /gene="ccsA"
                     /locus_tag="fricic_p072"
     CDS             complement(113195..114697)
                     /gene="ndhD"
                     /locus_tag="fricic_p073"
                     /codon_start=1
                     /transl_table=11
                     /product="NADH-plastoquinone oxidoreductase subunit 4"
                     /protein_id="AHH29860.1"
     gene            complement(113195..114697)
                     /gene="ndhD"
                     /locus_tag="fricic_p073"
     CDS             complement(114824..115069)
                     /gene="psaC"
                     /locus_tag="fricic_p074"
                     /codon_start=1
                     /transl_table=11
                     /product="photosystem I subunit VII"
                     /protein_id="AHH29861.1"
     gene            complement(114824..115069)
                     /gene="psaC"
                     /locus_tag="fricic_p074"
     CDS             complement(115464..115769)
                     /gene="ndhE"
                     /locus_tag="fricic_p075"
                     /codon_start=1
                     /transl_table=11
                     /product="NADH-plastoquinone oxidoreductase subunit 4L"
                     /protein_id="AHH29862.1"
     gene            complement(115464..115769)
                     /gene="ndhE"
                     /locus_tag="fricic_p075"
     CDS             complement(115960..116493)
                     /gene="ndhG"
                     /locus_tag="fricic_p076"
                     /codon_start=1
                     /transl_table=11
                     /product="NADH-plastoquinone oxidoreductase subunit 6"
                     /protein_id="AHH29863.1"
     gene            complement(115960..116493)
                     /gene="ndhG"
                     /locus_tag="fricic_p076"
     CDS             complement(116885..117424)
                     /gene="ndhI"
                     /locus_tag="fricic_p077"
                     /codon_start=1
                     /transl_table=11
                     /product="NADH-plastoquinone oxidoreductase subunit I"
                     /protein_id="AHH29864.1"
     gene            complement(116885..117424)
                     /gene="ndhI"
                     /locus_tag="fricic_p077"
     exon            complement(117513..118052)
                     /gene="ndhA"
                     /locus_tag="fricic_p078"
                     /number=2
     CDS             join(complement(119091..119642),
                     complement(117513..118052))
                     /gene="ndhA"
                     /locus_tag="fricic_p078"
                     /codon_start=1
                     /transl_table=11
                     /product="NADH-plastoquinone oxidoreductase subunit 1"
                     /protein_id="AHH29865.1"
     gene            complement(117513..119642)
                     /gene="ndhA"
                     /locus_tag="fricic_p078"
     exon            complement(119091..119642)
                     /gene="ndhA"
                     /locus_tag="fricic_p078"
                     /number=1
     CDS             complement(119644..120825)
                     /gene="ndhH"
                     /locus_tag="fricic_p079"
                     /codon_start=1
                     /transl_table=11
                     /product="NADH-plastoquinone oxidoreductase subunit 7"
                     /protein_id="AHH29866.1"
     gene            complement(119644..120825)
                     /gene="ndhH"
                     /locus_tag="fricic_p079"
     CDS             complement(120922..121194)
                     /gene="rps15"
                     /locus_tag="fricic_p080"
                     /codon_start=1
                     /transl_table=11
                     /product="ribosomal protein S15"
                     /protein_id="AHH29867.1"
     gene            complement(120922..121194)
                     /gene="rps15"
                     /locus_tag="fricic_p080"
     CDS             complement(121592..127135)
                     /gene="ycf1"
                     /locus_tag="fricic_p081"
                     /codon_start=1
                     /transl_table=11
                     /product="hypothetical chloroplast RF1"
                     /protein_id="AHH29868.1"
     gene            complement(121592..127135)
                     /gene="ycf1"
                     /locus_tag="fricic_p081"
     repeat_region   complement(125906..152160)
     tRNA            127452..127523
                     /gene="trnN-GUU"
                     /locus_tag="fricic_t031"
                     /product="tRNA-Asn"
     gene            127452..127523
                     /gene="trnN-GUU"
                     /locus_tag="fricic_t031"
     tRNA            complement(128004..128077)
                     /gene="trnR-ACG"
                     /locus_tag="fricic_t032"
                     /product="tRNA-Arg"
     gene            complement(128004..128077)
                     /gene="trnR-ACG"
                     /locus_tag="fricic_t032"
     rRNA            complement(128334..128454)
                     /gene="rrn5"
                     /locus_tag="fricic_r005"
                     /product="5S ribosomal RNA"
     gene            complement(128334..128454)
                     /gene="rrn5"
                     /locus_tag="fricic_r005"
     rRNA            complement(128682..128784)
                     /gene="rrn4.5"
                     /locus_tag="fricic_r006"
                     /product="4.5S ribosomal RNA"
     gene            complement(128682..128784)
                     /gene="rrn4.5"
                     /locus_tag="fricic_r006"
     rRNA            complement(128883..131692)
                     /gene="rrn23"
                     /locus_tag="fricic_r007"
                     /product="23S ribosomal RNA"
     gene            complement(128883..131692)
                     /gene="rrn23"
                     /locus_tag="fricic_r007"
     tRNA            join(complement(132683..132720),
                     complement(131838..131872))
                     /gene="trnA-UGC"
                     /locus_tag="fricic_t033"
                     /product="tRNA-Ala"
     exon            complement(131838..131872)
                     /gene="trnA-UGC"
                     /locus_tag="fricic_t033"
                     /number=2
     gene            complement(131838..132720)
                     /gene="trnA-UGC"
                     /locus_tag="fricic_t033"
     exon            complement(132683..132720)
                     /gene="trnA-UGC"
                     /locus_tag="fricic_t033"
                     /number=1
     tRNA            join(complement(133757..133792),
                     complement(132784..132818))
                     /gene="trnI-GAU"
                     /locus_tag="fricic_t034"
                     /product="tRNA-Ile"
     exon            complement(132784..132818)
                     /gene="trnI-GAU"
                     /locus_tag="fricic_t034"
                     /number=2
     gene            complement(132784..133792)
                     /gene="trnI-GAU"
                     /locus_tag="fricic_t034"
     gene            complement(133274..133651)
                     /gene="ycf68"
                     /locus_tag="fricic_p090"
                     /pseudogene="unprocessed"
     exon            complement(133757..133792)
                     /gene="trnI-GAU"
                     /locus_tag="fricic_t034"
                     /number=1
     rRNA            complement(134086..135576)
                     /gene="rrn16"
                     /locus_tag="fricic_r008"
                     /product="16S ribosomal RNA"
     gene            complement(134086..135576)
                     /gene="rrn16"
                     /locus_tag="fricic_r008"
     tRNA            complement(135803..135874)
                     /gene="trnV-GAC"
                     /locus_tag="fricic_t035"
                     /product="tRNA-Val"
     gene            complement(135803..135874)
                     /gene="trnV-GAC"
                     /locus_tag="fricic_t035"
     exon            137721..137952
                     /gene="rps12"
                     /locus_tag="fricic_p082"
                     /number=1
     exon            138494..138519
                     /gene="rps12"
                     /locus_tag="fricic_p082"
                     /number=2
     CDS             138578..139045
                     /gene="rps7"
                     /locus_tag="fricic_p083"
                     /codon_start=1
                     /transl_table=11
                     /product="ribosomal protein S7"
                     /protein_id="AHH29869.1"
     gene            138578..139045
                     /gene="rps7"
                     /locus_tag="fricic_p083"
     exon            139355..140131
                     /gene="ndhB"
                     /locus_tag="fricic_p084"
                     /number=1
     CDS             join(139355..140131,140779..141534)
                     /gene="ndhB"
                     /locus_tag="fricic_p084"
                     /codon_start=1
                     /transl_table=11
                     /product="NADH-plastoquinone oxidoreductase subunit 2"
                     /protein_id="AHH29870.1"
     gene            139355..141534
                     /gene="ndhB"
                     /locus_tag="fricic_p084"
     exon            140779..141534
                     /gene="ndhB"
                     /locus_tag="fricic_p084"
                     /number=2
     tRNA            142083..142163
                     /gene="trnL-CAA"
                     /locus_tag="fricic_t036"
                     /product="tRNA-Leu"
     gene            142083..142163
                     /gene="trnL-CAA"
                     /locus_tag="fricic_t036"
     gene            complement(142860..143090)
                     /gene="ycf15"
                     /locus_tag="fricic_p085"
                     /pseudogene="unprocessed"
     CDS             complement(143211..149858)
                     /gene="ycf2"
                     /locus_tag="fricic_p086"
                     /codon_start=1
                     /transl_table=11
                     /product="hypothetical chloroplast RF2"
                     /protein_id="AHH29871.1"
     gene            complement(143211..149858)
                     /gene="ycf2"
                     /locus_tag="fricic_p086"
     tRNA            149927..150000
                     /gene="trnI-CAU"
                     /locus_tag="fricic_t037"
                     /product="tRNA-Ile"
     gene            149927..150000
                     /gene="trnI-CAU"
                     /locus_tag="fricic_t037"
     CDS             150166..150447
                     /gene="rpl23"
                     /locus_tag="fricic_p087"
                     /codon_start=1
                     /transl_table=11
                     /product="ribosomal protein L23"
                     /protein_id="AHH29872.1"
     gene            150166..150447
                     /gene="rpl23"
                     /locus_tag="fricic_p087"
     exon            150472..150858
                     /gene="rpl2"
                     /locus_tag="fricic_p088"
                     /number=1
     CDS             join(150472..150858,151533..151964)
                     /gene="rpl2"
                     /locus_tag="fricic_p088"
                     /codon_start=1
                     /transl_table=11
                     /product="ribosomal protein L2"
                     /protein_id="AHH29873.1"
     gene            150472..151964
                     /gene="rpl2"
                     /locus_tag="fricic_p088"
     exon            151533..151964
                     /gene="rpl2"
                     /locus_tag="fricic_p088"
                     /number=2
     tRNA            complement(152012..152086)
                     /gene="trnH-GUG"
                     /locus_tag="fricic_t038"
                     /product="tRNA-His"
     gene            complement(152012..152086)
                     /gene="trnH-GUG"
                     /locus_tag="fricic_t038"
ORIGIN      
        1 ttagatcgat atattgggca tagaatgcca attttaaaaa tgtaatgtaa taaaggagta
       61 atcccctgtg acacgttcaa taaaaaaaaa tccttgatgg agcaatatct ttagcaagat
      121 acaaagatat tgctccatca aggattcgta tacactaaga cagaatgtaa gtcttatcca
      181 tttgtagatg gaacttcaat agcagctagg tctagaggga aattgtgagc attacgttca
      241 tgcattactt ccataccaag gttagcacga ttgatgatat cagcccaagt gttaataaca
      301 cgaccctgac tgtcaacgac agattgatta aaattgaacc catttaggtt gaaagccata
      361 gtactaatac ctaaagcagt gaaccagata cctactacgg gccaagcagc caaaaagaaa
      421 tgtaaggaac gagagttgtt gaaactagcg tattggaaga tcaatcggcc aaaataacca
      481 tgagcagcta cgatattata agtttcttcc tcttgaccaa atctgtaacc ttcattagca
      541 gattcgtttt cagtagtttc cctgatcaaa ctagaggtta ccaaggaacc atgcatagca
      601 ctgaataggg agccgccgaa tacaccagct acgcctaaca tatgaaatgg gtgcataagg
      661 atgttgtgct ctgcctggaa tacaatcatg aagttgaaag taccagatat tcctaaaggc
      721 ataccatcag aaaaacttcc ttgaccaata ggataaatca agaaaacagc agtagcagct
      781 gcaacgggag ctgaatatgc aacagcaatc caaggacgca tacccaaacg gaaactaagt
      841 tcccactcac gacccatgta acaagctaca ccaagtaaaa agtgtagaac aattaactca
      901 taaggaccgc cattatataa ccactcatca acagatgctg cttcccatat tgggtaaaaa
      961 tgtaaaccta tagctgcaga agtaggaata atggcaccag agataatatt gtttccataa
     1021 agtagagacc cggaaacagg ttcacgaata ccatcaatat ctacaggagg agcagcaatg
     1081 aaggcaataa taaatacaga agttgcggtc aataaggtag ggatcatcaa aacaccgaac
     1141 catccaatgt aaagacgatt ttcagtgctg gttatccagt tgcagaaacg accccatagg
     1201 cttgtgcttt cgcgtctctc taaaattgca gtcatggtta aatcttggtt tattcaattt
     1261 caaggactcc caagcacaga tattaactat aatatagagt taagcataga taatagaagg
     1321 cttgttatct aacagtataa catggcttat ataccaatgt caaccaatct taacaaatgg
     1381 atctatataa ctaaataata aataaatcca ccaaaaacaa aacaatttgt aaataaagaa
     1441 aaattgcttt ttctgtatgg gttgcccggg actcgaaccc ggaactagtc ggatggagta
     1501 gatttttttc cttgttgcaa tagaagaaaa atatctctcc ccaaatcgtg cttgcatttt
     1561 tcattgcaca cggctttccc tatgtataca tacaacttat atccctagaa gaacaaattt
     1621 gaaatattca attgatttaa ccaccacact actacaatga acatttcagt atcaaaatta
     1681 atgactttta ttgtctatca atcatttgat aattggatca tttattaaat ataaaattaa
     1741 tacttaatat atttaaatga tttaataaat gatttttttt ttttagaaga tatctaatta
     1801 ttcaccaggt cattgatacg aataatatcc aatgaccaaa tacgttctct atgtgatcca
     1861 tgtaaagtaa aaagagttgt tttggggaaa ataaaagaaa gaacttgttc ttcttccgta
     1921 aagaactctt ctaataatcc cgaacctaat ctttgcaaaa gagcacgtgc cgtactttta
     1981 tgtttacgag ccaaagttct agcacacgaa agtctaagta tatactttat tcgatataaa
     2041 ctttgttttt ttgaagatcc actgtgataa tgagaaagat ttctacatat ccgaccaaat
     2101 cgatcaataa tatcaaaatc tgataaatct gcccatatcg gcttactaat cggatgtccc
     2161 gagaaagtac aaaattttgc tttagataat gatccaataa gagaaataat gggtattata
     2221 gtatcaaatt tcttaataac agtatctatt agaaatgagt tctctagcat ttgattattt
     2281 accgcataag gatttattag tacacgtaaa agatacccca taaaatagaa ggaatagttt
     2341 aataatgagt ttatatgcat cctgtacggt tgagaccaaa agtgaaaata atattgccag
     2401 aaattaacaa agtaatatct ccatttattc atcagaagat gagtccccct tgaagccaga
     2461 attgcttttc cttgatatcg aacataatgt atcaaaggat ccttgacggg ccacagggtc
     2521 ttctgaaaat tattacaaca cagtattata atatgttcca tttttccata gaaatgtgaa
     2581 cgttcaagaa aggctccaga atatgttgat cgtaaataac aggattgttt atgaaaaaaa
     2641 actaataaaa attcgcattc agatacataa gaattgtaca ggaaccaaaa taatctttta
     2701 ttttcttttg aaaaaacaaa aatagtttta ttactctgaa tagttttatt cagattctga
     2761 tatttatgta gaaagaatcg caataaatgt aaagagggaa tatcttgaat ccagcattga
     2821 aggatttgaa ccaaaatttc aaaatggata ggatggggta ttagtatatc tgaaacatta
     2881 tttaaatgag ataatttgtc ctctaaaaaa ggaaatattg aatgaataga tcctaaattc
     2941 tgagattttg gtatttcttt ttcttcggag gaagatacta atcgtagcga gaatggaatt
     3001 tccacaatga ctgaaaaacc ctttgatacc atttgagaat aaaaaaaatg agaatcaaaa
     3061 taattggtgt gtccaccgaa tctattttga ttcgaatcat taaccaaatc aatcaaaaaa
     3121 ttctgttgat acattcgaat aattaaacgt tttacaagta ctaaactcaa tttattgtta
     3181 taaccaataa attcgatagg ttcgtaaaaa atcgacccat ttaaactatc atcatgagca
     3241 agtgtgtaaa tatactcctg caagagaagc ggatatagga agtgttgttg cggagatcta
     3301 tcttttttta aatacccttg taattcttcc atttacattt ttctacttga aacagagaca
     3361 caagacagga ggcatttctt gggttatcaa atgatacata gtgaatgata catagtgcaa
     3421 tatggtccga acagggtata taattacagt atatatagtt aagaaattaa agatagaccc
     3481 cggagaccta gaatccaatc aacaggatcc ttttcctctc cttttctata caataggttt
     3541 tatcctttgt taaaattaca agagagtaaa aaatccttta tttttgcaac ctgatcgctc
     3601 ttttgatttt ggaaaaaatt agattctctt tactttatca gtatactgtt tcttctacac
     3661 atccgtctcc aaagagaata gttaggattt ttttttcata aaaaaataaa aaataatcaa
     3721 tgattcactc gcataaaaac ctttttctgc actggcacta atctattttt aacatccaaa
     3781 ttagatcggg taattattcc aattttaaga atataagctc gttgcttttt gttttaccaa
     3841 aattagggct aaaagacgat atccatttat tcactagacc caactgtaaa tttcttttgt
     3901 ctccttccaa aaataaaaac aattattacg acatgctgtt ttttccttca ttacctttta
     3961 agatcagtcg tggtcttata tagactctac caatagtctg gacgaattcg ttgcttcatc
     4021 caaatgtgta aaagatcata gtcgcactta aaagccgagt actctaccgt tgagttagca
     4081 acccagattg tagatacgat taaaaaaaaa aaaaattgat cccatcccgc caaaaaaaaa
     4141 gattgaacta gcaaaaaatc aaatttaaaa gaaaaatttt tttaatcaat tataaacacc
     4201 aatccactaa aataggtagg attggattaa aaaataataa attctcaata gatatatcta
     4261 aatatctata attaaaactt atacccattt ttctcttgat ccattccatt tttttttttt
     4321 acgtcttgta taccagtaaa ttcagtaaac acatccttat gactaaggtg actaaggcta
     4381 aagcaaagga aaaataaata taaggcagga ataaacagat ccattttatt tatctatgat
     4441 caaattatat ttgttcggta caccattgtc aatatgaata gaatgctgag aaaaaaattc
     4501 taaataaatc aaattaaggc cttgtgttag attagcacaa tataaataaa aaaataaatt
     4561 tgaatgcaaa aataaataaa ggcagggtag agaaaaatat cgagttgatt caatcaaaag
     4621 aggtacaggt acaataaccg aaattgaccc tgtctttgtc ggtaaattaa attactacaa
     4681 taacaataaa taataaaata ataagtgagc aaaaaaaaga gcaaacaaat tatggagaaa
     4741 taattataca aagatagatg ctagtcccct ctctttttta ttcaattttt ttaatttaat
     4801 taaattaaca gttaacccaa tattccttct ttaaataatt ctgtcttcct taaaatatca
     4861 tgaacagtta ctgtgggttg agcgccattt tcaaggaaat atagaatagc gggaacattt
     4921 gaataggttt gattctttat cggatcgtaa aaacctacct tccgaagatc tcttccttct
     4981 cttcgggatc gaacatcaat tgcaacgatt cgatagatgg ctcatcggga tagatgtaga
     5041 taaacaatgc ccccccctag aaacgtatag gaggttttat cctcatacgg ctcgagaaaa
     5101 aatgattcta atttctgtat ataacgacaa atatatccat aaaatactga ataaataatt
     5161 atgattaaag tggttttttc ttcctctttc cttacgaaag ttaaaaagat ctcattcgta
     5221 ctcataactc aagttgggta attctgagga aatccttaga tatttattga gccgtctcta
     5281 acctcttttg tttgtctcga atcaattttt attccgcatt ttgatccaat tgttgagaca
     5341 attgaaaata gtgtttcctt gttccggaat cctttatttt tgttttgtga aatcattggg
     5401 tttagacatt acttcggtga tccttactcc tttcaaaagg gcagcaacat accttttgtt
     5461 ttttctctta tttctttcta tagaaaaaaa taagagagat tgattccctt gtgatacact
     5521 tttgatcgaa tatagtttta tgaattccga caaatattac ttattttatt ttttatttca
     5581 aacttgtttg aattttaacc cttttcaatt tatataattt atcaatttat attataaata
     5641 tatattatag aggatatatt tacaaagttg gttcaactta ttgattttta ttgtcactaa
     5701 ccctagattc ttccccccga taaataaatc tcaatacttt ctgctcgagc ttcatcatgt
     5761 actttttatt tagattagaa cccaacacaa attaggttcc tagtaaaaag aacaaactat
     5821 gtcgagccaa gagcatcttc attcttatag aaaatggcgg atgtaagaat ccacagtcaa
     5881 tcatgtcctt caagtcgcac gttgctttct accacatcgt tttaaacgaa gttttaccat
     5941 aacatttctc ttatttaatt tcaaactgat atggaattga ttcaatatga aatcatgaat
     6001 agtcattgga tcaacggata tatgtatata ttattatata ttatgatatg gccggtcgta
     6061 tagttttgat tttatattat atctataaat agtctctata attaaatata taataatatt
     6121 ttacttttct tactttacgg aaaagtctta ctcaggaagg atcccttttt tttcttgaac
     6181 aaataaatta aaaacctcaa agaaaggggc tgggacggaa ggattcgaac ctccgagtaa
     6241 cgggaccaaa acccgttgcc ttaccgcttg gccacgcccc attgaaattt atattcaaca
     6301 ctaataaata ctaatattat attagtattg gttattcgtc aattctagta tgtaatatat
     6361 tgttgctagg tttctataca tgaagagata gaatcaaaaa attcattgat cattacattg
     6421 aattcaatta agatattgta tgaaagtata attctttgta ttcttgtttg agaattgaaa
     6481 ggggtttttg atttgggata gttcaaagaa taaagaagga tttttttgcc tgcctttttc
     6541 atttttacct tatattataa aaatgactca atcaaaatta aattatctaa tctacaagaa
     6601 cgaaattttt gttatgctta atatctttag ttttatctgt atctgtctta attctatccc
     6661 ttatttgagt tcgagtagtt ttttcttcgc caaattgccc gaggcttatg cttttttcaa
     6721 tccactcata gacattatgc ctatcatacc tctattcttt tttctcttag cctttgtttg
     6781 gcaagctgct gtaagttttc gatgaaatct tcaatattct cctaaattca tgattaaaaa
     6841 aaaaaaaaaa cacacttcat tatagcatag catatgcggt acgaaaaaaa tgggtaatct
     6901 attcccctaa aaaaaatgat atcttggaga ttttgtaatg cttactctca aactcttcgt
     6961 ttatacagta gtgatattct ttgtttctct cttcatcttc ggattcttat ctaatgatcc
     7021 aggacgcaat ccaggacgtg aagaataaac ataagacatt tttagctttg ctttttttaa
     7081 gaattcttta ttccattaac tattttaatc aagggatcca gtgatgaggg atagcggaga
     7141 gagagggatt cgaaccctcg gtataaataa aaatcataca acggattagc aatccgccgc
     7201 tttagtccac tcagccatct ctcccaacta aaaattgaaa attgtttatg tgatataaca
     7261 ggtaaagttg aagtaaagat tgatcaaaaa cccctcatct tctttctttt cttatttttt
     7321 cttattagaa tttagaatag aaaaatataa aaaacaatca attcaatata tatatataaa
     7381 tattatgatg ataatatacg atataaaaaa ttttgatcag atcagcaatt caatttatat
     7441 aatgatttga aacagatatc accaatagaa ggactacctt actttttatt ttgtacgaaa
     7501 aaatcccggc ccgcttaagt actggccggg caatttccat tctcattcta tggcaatttc
     7561 cattctcatt ctatgatgga agtgtcattt cttaattctt attatttaag aattaagatt
     7621 tgttattatt ttactaaatt tatttacttt aaactgtaaa aaaacatata cagacacata
     7681 tcatacatta tacatatatt taatatatac atatattaaa taaacaataa attcaaatat
     7741 taaacacata tattttatat ttatttataa tttcatattt ataattaaat gagtcttttt
     7801 ttgttcttca ccttgccttt ttttttcttt aatttaagtt tctagcgggg tgaaatagat
     7861 gttaacgcta taattttcat aattctgatg ctatcttggt ttgagggtca tctcctttat
     7921 tcgacaaagg ctccattcat atacaataat gaaattgtag cgggtatagt ttagtggtaa
     7981 aagtgtgatt cgttctatta accccttaaa tagttaaggg gtctttcagt ttccgacaaa
     8041 aaaactttat ttcttaaaaa ggtttgatcc tttacctctc aatggcatat ttgaggaaga
     8101 atataacttc tcacgatttg tatccaaaag tcaattagaa atttaataaa gacaaaattg
     8161 gattatggga tcgcgaagca taattttttt ttttttgaat tggatcaact cttccaattg
     8221 aatgagtatg agtaaaggat ccatggatga agatacaaaa gtttatttcc aatcgtaact
     8281 agatcttcaa tttttttaag gggagattga agcccatagc tataaaatga tgtttttggt
     8341 ttactaaaac catcggcgta ttgtttcagc tcggtggaaa ccaaattctt ttcctcagga
     8401 tcctgtgagt tgagtagaaa tagggaacga agtaactaga ctaaacggat ttggatttta
     8461 tatgatcccc ctcgtctaga gggatcatct agaaagcgag tagctttgta tgcattcata
     8521 cagaaaagct gacatagatg ttatggatat cattttttct ctgggactgg gaatacatcg
     8581 attttccata aaggagccga atgaaagcaa aaattcatgt tcggttttga attagagacg
     8641 ttaaaaataa tcgacaaacg tcgactataa cccctagcct tccaagctaa cgatgcgggt
     8701 tcgattcccg ctacccgctt aatacataca atacttacta cattcctttc cttattatgt
     8761 ttggtatgca tccttatttt ttttattccc taaaggattt tccttgtaat cgtaatcaaa
     8821 ttttatccta gagaaagaaa gaatttgaaa agttaggaat gaaaagcgtc cattgtctaa
     8881 tggataggac agaggtcttc taaacctttg gtataggttc aaatcctatt ggacgcaatt
     8941 tatttacatc tatatatata tttttttttt atggctatac caagaaaccc atttttaatg
     9001 attcaaatca gaactatttc tcaattatta ttctttttaa gaataagagt gatgaattta
     9061 tgtttgttcc tgaagtagaa actgttcgat ctgttccgga ataacttcct tcaaaagagc
     9121 ttccgcttgc ttggtaagtg ttttggtaga agatataatt tcttgaaatt gaggtttatt
     9181 cttttttaag taggtacgta attgaacgag aaattttttg acctgtccga cttctaacgg
     9241 atcaagatag ccatttgctc cagtataaat agtaactacc tgttcttcca ccggaagagg
     9301 gtctgcttgg gattgtttga gtaattcgcg taatcgttga cctcttgcca attgattctg
     9361 agtagcttta tcgagatcag aagcaaattg tgcaaaggct tctaattccg cgaattgagc
     9421 tagttccaat tttgatttgc cggctacttg tttcatggct ttaatttgag ctgcagatcc
     9481 tactctagaa acagaaatac ccacattaat agcaggtcgt attccagcgt tgaatagatc
     9541 ggcggataaa aatatttgtc catccgtaat ggaaattaca ttagtaggaa tataagctga
     9601 aacgtctcca gattgagtct caactattgg taaagcagtc atacttcctt cacccaaata
     9661 agaacttaat ttagcagctc tttccaaaag tcgtgaatgc aaataaaaaa catctcctgg
     9721 ataagcctca cgaccggggg gtcttcttaa tagaagagac atttggcgat aagcttgtgc
     9781 ctgtttggag agatcatcat aaattattga agtatgtcgt ttacggtaca taaaatattc
     9841 agccagagca gctcctgtat aaggagcgag gtattgtaat gtagcaggtg aatctgccgt
     9901 ttcggctacc acaatagtgt attccattgc cccctgttcc tggaaagtag tcactacttg
     9961 agccacagaa gatgcttttt gaccaatcgc tacataaaca catattacat ttttcccttt
    10021 ttgattgaga attgtatctg tggctactgc tgttttgccg gtttgtctgt ccccaataat
    10081 taattctcgc tgaccacgtc ctatagggat catcgcatca atggcaataa gccctgtttg
    10141 aagaggctca tatacggaac gtctcgaaat aatacctggg gcaggagatt caattaaccg
    10201 agattcagaa gctgaaattt cacctctccc atcaataggt ttagccagag catttataac
    10261 acgacctaaa taagcctcac tcacaggtat ctgagcaatt cttcctgttg cttttacaga
    10321 acttccctct tggatcatca aaccatcgcc cattaataca acaccaacat tatttgattc
    10381 caaattcaga gcaataccta ttgtaccttc ttcaaattct actaattcac ctgccattac
    10441 ttcatcaaga ccatgaacac gagcaatgcc atcgcctact tgaagtacgg taccggtatt
    10501 tacaatcttc acttctctat tatattgttc aatacgttca cggataatat tactaatttc
    10561 gtcggctcga aggattgcca ttagtatctt tttattcttt ttcggaagca aaggaaaaaa
    10621 aataatgcct aaactctaaa ctaaagtaaa agtcgaaagg ctaatccgtt attttttcca
    10681 tggccccgag ggtgttaata ttggcactta tggtacgtaa atgtaactcg ttattcaaac
    10741 aactattaag agttcctaga gctctttgta aggcttgttg gaaaactcgt tgtcgaacct
    10801 gattaatcgc tctttgttgt tcaaaatgaa gggtttcatt tttgtaattt tctaatcgtt
    10861 ccaaactctc actagtagcc ttaattaaat tgactttttc ccgctctata tcagagtatc
    10921 cattcattcg atactcatcc gcttcaattt ccactttacg taagcgagcc cgggctcttt
    10981 caagctgctc aatggtccct ttacgtaatt cttcagaatt acgaatagta ctcaagatcc
    11041 tctgttttcg attatctaat aaatcattta atgaaagtag attatcttac cattaatttc
    11101 ccaactccca tgatctcttc ccgaaccaaa catgaatctt tcgattcatt tggctctcac
    11161 gctcaatcaa ttcaattatt tattttatgg gcattcccac ccatatcttt tactataatg
    11221 agcctaccct ctctcttttc tgttcgtatt caaagatatt gaaactgata tacaaaatat
    11281 taggagggct cttccgacca gacaaaaatc cataattgtc agcaaagttg tttatttatt
    11341 tgttttttat taaataaaaa ttattatatt ttattttgta tttccctttt tattaaaatc
    11401 ttcattaaat ccaaaaatgc ctctttttat acataggtca tcgattcggc attgggtaaa
    11461 aagggcaaag cgcccctttt tctaataaaa ggtttcaaat tattttatca atatgagtgt
    11521 tctatatcgg atgaattatc aactatttat tttgaaacca ttttgctact aatgtagtgt
    11581 tagaaagagt accatgttgt gcctgaactt caaacagttt agctttaacc atgttaatgg
    11641 tctcgcatta ttggtcgata gagaatcaag atttaccaat gaatcacgaa atgctatggt
    11701 tcttacatat gatttattaa tttattcata agtaattcgt cgagatcgtg cacctttctt
    11761 tcctatttct tatcctaata taaataaaaa aaaaaaaaaa agaatcataa taacgtgcag
    11821 ttggttggat gcaacctatt cttgaaatat acaactcgca cacactccct ttccaaaaaa
    11881 aatcaataca ccaagcacca cacttagatt tattggattt gttgctaaaa tatcggtatt
    11941 aaatccgaaa cttccggcag atggccaata gcccaaggaa acgaaaaaat aggttatatt
    12001 tttcatatac tctcctcttt cttatagata agactaccaa agaacatagt tctttttgta
    12061 tcacctcact cgcctcgccc tgatcgattt ctttttatta atttattttt tatgggaata
    12121 gattaaatca tctagtaatt tataatagta atttagaatt tgaaaattta ttattttttt
    12181 aagttctcca taaaaagatt aagatactta ttaggttagg tcttaggcct cacaccaatt
    12241 gcgaaatatt tcgtttgttg aaacgtttct tagtaagggg tttcccttgt actaagggtg
    12301 ggaatgggaa ggaagaaagc gatcggatcc gtgaattcct catcttcaaa taaacccttc
    12361 ccggggtatt gtctcataag taattgttag gattaaagtg ttgatataat tagaagaagc
    12421 aaacggcaaa tacaagttaa taaaataaac taagactaag aaaaaagtgc ataacgtagt
    12481 tttcacattt ctaattttag gattaaatta aacaaaagga tttgcaaata aaagtgctaa
    12541 tgccacgacc agtccgtaaa ttgttaaagc ttccataaaa gctagactaa gcaataaagt
    12601 acctcgtatt ttaccttccg cttctggttg tctcgcaata ccttctacag cttggcccgc
    12661 agcagtacct tggccaactc caggtccaat ggaagcaagc cctacggcca atccagcagc
    12721 aataacggaa gcggcagaaa tcagtggatt catagtaagt tcctcgtaca aaaaaaataa
    12781 atggttaatg atacaatcaa ccaatgcatt attacttatt ttatcactac gatctatcgg
    12841 gtcaaagtaa ttaaaaactc tgaattgaaa ttataatatt agtgaatcgt cagaatgact
    12901 tcgatatctc ttttttttta gtttctactc ataatcaaat ctttgtaaac tcatatgcat
    12961 atagttctac ttattgcatt tcttagtttc gaaccattct ttcattcaat atcttcgttc
    13021 tttacttact ttctatattc atacgttcat ctgttttttc attcaatcta caattacaga
    13081 cgaaagagaa agacttatat tgtattgtaa tccatctaaa cgaaatgcag tgtggttaaa
    13141 aaaaaaaaaa aaaagaatca acattcaata atagtaataa taaatagtat tataataata
    13201 atataaatat aaaaatagat attaataata tactgggaaa gaaataggaa taaaataata
    13261 aaatatagaa atatataata tataatccat agggataatc cctatataac taataaatat
    13321 ctaatatcac atatacattt gtttcttcca taatgtaaac cacctgcatt ttattttata
    13381 ttgaattgga ttttagaatc attcttcgaa acatatctaa gggttaaact tatagatatt
    13441 acatatatct agtttgactt gaccccctaa cccatatttt tccaattccg taatatcgtc
    13501 tgtcttccct cttacgagat taggtcatcc atacatatta tagatacaaa tatatatgta
    13561 ttatgttgcc caaccaagtg cgtatttgga atcatgcatg acttcgggta agtgaaaaaa
    13621 gactattaaa aaatctaatc aatgatgacc ctccatggat tcacctatat aagccgcggc
    13681 taaagttgca aaaataagag cttgaatacc gcttgtaaat aatccaagaa acataacggg
    13741 gataggaact actgaaggta ctaaagaaac aagaacaaca actactaatt catcagccaa
    13801 tatattcccg aaaagtcgaa aactaagaga taaaggtttt gtaaaatctt ctaggatgtt
    13861 aattggtaaa agtattggag ttggttggat gtatttccca aaatacccca atcctttttt
    13921 ggtaagaccc gcataaaaat atgccactga cgtgagtaaa gctaaagcaa cagtagtatt
    13981 tatatcattc gtgggcgcag ctaactcccc atgaggtaac tgtataattt tccaaggtaa
    14041 aagagcacct gaccagttag aaacaaaaat aaataggaac atagttccaa taaagggaac
    14101 ccaagggcca tattcttctc caatctgagt tttactcaag tctcgaataa attcaaggac
    14161 atattcgaag aaattctgac cgtcggtcgg aattgtttgt ggattccgaa ctgctatgat
    14221 gactgaacct aataagatag caattacgac ccaagaagtg ataagtactt gggcatggat
    14281 ttgtaaacct cctatttgcc aatataaatg ttggcctact tctacacccg atatatcgta
    14341 taacccattg agtattttaa tggaacatgg tatagcattc atattgtcct ctgatataaa
    14401 tcgaacttaa aaaattattt tgattcaacc atctctttct caactcacca acattaatca
    14461 tcttttaata caaattaaat ttaggatact aaaaaatcac ataacataat ataaatatcc
    14521 ctatttttat ctctatctct ttttgaagtt caagaatagt aaccgatcca ataaatcgat
    14581 cgagttccca aacaattaat taattttatt attcttaatc ataatcaacg atttcttata
    14641 tagctataac gaccctcgca aattgcgaat actaatttgt taagaatgaa tcgaattgaa
    14701 gctatagcat catcgttagc tggaatcgaa atatctgcga gatccgggtc acaatttgta
    14761 tcaattaaac aaatagtagg aatccctaaa atgacacatt ctcgaagagc cgtatattct
    14821 tcttgctgat caacgatgat tacaatatcg ggtaaccccg tcatatattt gatcccaccc
    14881 aaatatgttt gcaaggtaga taattttctc ttcaccattg ctgcatctct tttggaaaga
    14941 tggttgagtt tccccatctt ttgttctgct cttaagtccc tgaacttatt aagtctcgtt
    15001 tccgtagtgg accagttcgt taacatacca ccgagccact ttttattaac ataatgacac
    15061 cgagccccta ttgcagctga tgctactaaa tccgctactt tatttttggt accaacgatt
    15121 aaaaaggttt ttccactact tgctgcatta aaaactaaat cacaggcttc tgataaaaaa
    15181 cgagcagttc tcgtaagatt tataatatga atacctttac gctttgcaga gatgtaaggg
    15241 gccattctag gattccattt tcgagtacca tgaccaaagt gcactcccgc ttccatcatt
    15301 tctcctaaat tgatgttcca atatcttttt atcatttttc cccgcatttc cccacacttc
    15361 ctcttttttt ttttttaagc gacaaggtac cctgaaataa ataattgttc cgacggaacc
    15421 ttctaccgtg gattgaccct tgatatatag cccaaaccat taatttcttt taattactta
    15481 tttttttatt actaaattaa tataaattat tgggccaacc taaccaaata gttaaagtaa
    15541 aaagaatgaa tctcttctta ggaaaatcgc gtaaatggtt gttgtgatgt cccatgaaaa
    15601 ttgtttggag cacataattc tctatggtat aacaaaatat ctcccatttc caactcgaat
    15661 aaatttttcc ttttgatttc caaataaata tttttgtttt cccttgaatg gtgtactaat
    15721 tttttgaatc cagtaccaac aggaataagc ccccccagaa caacgttctc tttcagtcct
    15781 ttcaaccaat caatacgacc tcgtaaagcg gcttttgcta aaactcgagc ggtttcttga
    15841 aaactcgctt cggatatgaa actttgagta ttcaaggatg tcctcgttat tcccaataag
    15901 attgcccgat aattgatcgc ttcgtctaaa gcacgtcccg ctcgttccgc tcgcaacaat
    15961 ctgattaatt ctccgggtga aaaaacatta gacattccat cttctgaaac caacactttt
    16021 gatgttattt gacgtacaat gatctctata tgtctattat ggatctgtac tccctgagat
    16081 cgataaacct tttgaatttt attaaccaaa gagatacgac tctgggctat ggttaactca
    16141 gctccaatca agaatcccca ggggattcca agaattcttg gtatacgttc gttccaactt
    16201 tcgactctct tttcgaggtt catcgatatt gaatcaattg aacgcacttc taagacctgt
    16261 tccacttttg gaagaccctg cgttatgtca ccagatcttg atttttcata tataaatgta
    16321 actagtgtct ttccttcata aaggatttct ccataatgac catgaactgt tgctcctggg
    16381 gtagccaaat agggcttagc cgatcttata actaaggagt caacatgaac aattaaaatt
    16441 tgacctgatt tttttatgtg tggcccatat ttgaataaac atgcattttc acaaataaat
    16501 tgcccaaggc aaattattgt ggatgtctct tcaccagaat cgtgatgaag aaaacaacaa
    16561 tttaaatgga atggattcaa aattatatta ctgcatgaat tgggattata aattcttcta
    16621 ttttcatcca ttaaacaata tttaagtact tgaagtactt taaaagtctg tttaaaattg
    16681 ttaagtagta aatatttctt taacgagatt tgattatgag ttaataaatg gtaagataaa
    16741 taaaaattcg ttattttagg tacaatagta cctaagggac ccaacaaata cctaattggg
    16801 attaggggat ccaattcttt tatcgcattg ttatatttcg aacccttgaa tggactaatt
    16861 cgaaaacagt tggatgatga caaaattatc aaagattggc attccttatg ttgattcaac
    16921 agcgtaccaa tagttccttg ctgttggata agtaattgaa acttcgcctt ggaatgaaag
    16981 ggattgatat tggcgcgatc tagcccctta ttaggaatag gaataaatcc cgaatctgtt
    17041 atattatatc tttttccgct atatgaaaga gtggacttga ctaactcaat tcttatgaaa
    17101 tcacgaatta tatcatttgt ccttacctca acaaaggagg cataaacctc ttttttggaa
    17161 ccattttgtt tttggtccca atttaatatt aagcaagtcc gaactaattg aatacttgtg
    17221 ttataaattc ctcgaattga cttgccatat tcataaagga tataattgac aattcgaagt
    17281 tggacatcat tcttttcccg caagagatcc tgaggaaaaa gtgttgctaa atttatcccg
    17341 tcggctattt catatgtgac tacgggccga accgaaacaa aatacttttt cttggtaggt
    17401 gtgatccgct ggacatagat ccaatctttc aatttttttg attccttaga attttttttt
    17461 tttcctgtta ctggcggtat caaaatgccg cagtgcctgg atatcttatc tgtctctcca
    17521 ggaaaatgaa tatctccata aaagattctc agttcaatac tttttttttt tctttccact
    17581 cgaactaatc cgcctattcg acttctttta tttaaagcaa gtcgtgtata tactctaatg
    17641 atactattgt tccggaccat tatggacgag gatccaggta aaatatgcac ttcttcggga
    17701 atgaaaaaaa accgatctac tttcatttgg tatttcagac tcaattcttt tgttcctcga
    17761 tactcaatca aatcctcttt ttttatgatt gaatctacct ccgcagtccc atatttagta
    17821 attcctgaac tgcttcttct gtatcgtgga tcatcaaaat aagcaagaat actatttcta
    17881 cgtaaaatac catttatggg tatttcaatt gaaataccaa aacaggatat tagttctttt
    17941 tgccattctt gatcatattt taatgggatg atgaatctat tttttcgcct tttcgctaat
    18001 aaatctgaat tctcttggag aatagacgga tatattaaat tccacttacc attggatata
    18061 attcgattag atattgaata atcaatgatt tccatatctt ttttactaga agtatccaac
    18121 aatttatgtc ttactcgatc attagtcatt gagaggtcag agatatattt gtcttcgaca
    18181 gaaaaagaat gagcattaat ttgatcttga tccttgggga tcgaaaaaga cattatactg
    18241 gatccgcgcg ggcctcctgc taatatccat aaatgacttg tttttggtaa tagatgaaca
    18301 ttaccatatg tatattcggg tgcatggtag acacccgtac tccagtgcat ttctccctct
    18361 gattcagagt aaatatgttt tcggactttc tctttaaaat gaaaagtgga cgttcccgca
    18421 cgaatctcag caatcacttg ttctgattct acatattgat tattttgaac taaaatcaaa
    18481 ctctttggcg gaatattcac attatggata acactccgat tctcaataat tacatataaa
    18541 tctatagaac ataaaaaagc aggatgccca tgacgggtac gcgtaggatg aacaaaatcc
    18601 tcattaaatt ttatttttcc attagaagga gctcgtacat gttcggcagt accacctgtg
    18661 aatactccac cggtatgaaa agttcttaat gttagttgag tccccggttc cccaatcgat
    18721 tgacccgcaa taatacctac agcttctccc aattcggcta ggtcaccatg agtgggactt
    18781 cgaccataac ataattgaca gatccaagat gtgcttctgc aagtaaaggg ggttcgaata
    18841 tatattggtc gtgctcgaaa agttatgaat tgattgataa gcccaatccc aatatcttga
    18901 ttcctagtgg caatacatcg tagacctata tatatatcgt ctgctaatac acgaccaatt
    18961 agtgtttggg caaaaattat ttctgtcatc tcatttcgag gactcacgga aataccttgg
    19021 atagtaccac aatctattct acgtataata atgtgttgaa ccacttcaac aagtctacgc
    19081 gtgagatatc cagcatctga tgtacgtaca gcagtatcca ctactccttt gcgggctccg
    19141 tagcaggaaa ttatatattc tgtcaaagag agtccttcac gcaaattgct ttgaataggt
    19201 aaatcaatca tttgtccttg gggatccgac attaatcctc tcatacctac taattgatgt
    19261 acttgagatg catttcctct agctcccgaa aaggacatta gatggactgg attagaagga
    19321 tcagtcatcc gaaaattagg attcatttct tgtctcaaat attcgcttgt ggcataccat
    19381 atctcaatag attgacgtaa tttttctacc gcatgtacat tcccataatg atggtgtttc
    19441 tccaaaaaaa aactttgttg ttcagcgtct cggactaacc atcccttaga tggtattgtt
    19501 aaaagatcat ctattcctaa tgaaatagat gtaacagtgg cttgctggaa acccaaagtc
    19561 ttcatttgat ccaggatatg tgatgtatat gccattccga aatgatctat taatctgcta
    19621 ataagtcgtt tcatagcagt tctatctatc actttattgt gaaagaccag atcgacccgt
    19681 tctgccataa gtacccccat attccgctga gtaggattcg acaatggacc tgagtcagtg
    19741 attcgaaaac ttcctttcct aaatttttat ttgcgcataa attcagaaat tatgatacca
    19801 gtgaaattgg agagacctta attcccacag gtatgaatat ctctaatttc ttagtttaga
    19861 tagtatatga gtaggcccgg caaaatccct gtatggcttc ttctatctct cgataaaaaa
    19921 aaatatgacc gacggtggtt cgaatgtata cacagccaat ttcttttttt acacttccta
    19981 ctattagata gtgctcataa atctcatgat aagtgcccga agattcatat tgaacttcga
    20041 cgggaacttc tcttgaacca atgacacgtt gatctagtcg ccaccggagc cacaaaggac
    20101 tatctaaatt gattcgtttc tgccgataag ctccaagtgc atcatagaaa ctacaaaaat
    20161 atggttcttt ctctttcgta tacgtatatt tatagtaatt attagcaact gttttctttt
    20221 gatagtttct gcaattatat agattatacc tattcgcacc aataccctga cgactcccga
    20281 ttgttaatac ataaagtccg ataagcatat cttgagttgg tacggaaatg ggatccccaa
    20341 tagctggaga caggagattc atatgagaaa acataagtaa acgagcctct gcttgagctt
    20401 ccaaagataa aggtacatga acagccattt gatctccatc aaagtctgca ttgaagccct
    20461 tacaaactaa tgggtgtaaa caaatagcgc gcccccccac taaaatgggt tggaacgcct
    20521 gtatgcctaa tctatgcagg gtgggtgctc tattcaacaa taccggatgc ccccgcataa
    20581 tttcttgaag tatttcccat acaatcggtt ctttttcccg aattttactt ttagcaatcc
    20641 ctatattaga agcaacatgt tgtctgatta gaccacgaat tacaaaggtt tggaaaagct
    20701 ctattgctat ttctcgaggt aatccacatt gatgtaatga aagcgaagga cccacgacaa
    20761 tgacggaacg ccccgaataa tcaacccgtt taccaagcag agtctcacga aatcttccct
    20821 ctttgccttc aattacatct gaaaatgact tgtaaacttt attatgacca tccctccttg
    20881 gttgtccgcg gatcccatta tcaagaagtg tatccacggc ttcttgtacc aacttctcct
    20941 gacacattac taattcgcct ggcgcagatc tacttgttgt taatagatcg ataagagtat
    21001 tatttcgata gataactctt ctatagagtt cattaatatc cgaactcatt agtttacccc
    21061 cgtctatctg aatgataggt ctcaactcgg gaggaagaac tggtaatagg cacaaaacca
    21121 tccgctctgg ttctacattt gttcgaataa aatgtttagc taattccatg cgtctaacca
    21181 aaaaatcctt tcttcttcta atttttctat cttcccactc atttccagtg gaccccccgt
    21241 ctcctaattc cttccattct accaatgaat tatctataat aattcgcaaa tctgaatcgg
    21301 ctaattgttc tctgatagca cttgctcctg tagagatttc tcgatttcga aatatctcaa
    21361 agccttgggt agtaaaaaaa agcgggatgc tgtatttccg agattggatt tcatattcga
    21421 atgaacctcg taatcgtaag aaagtaggtt ttttagttat gggcctagca aaagaaaaat
    21481 tgagataggt tcccatagaa tgggattccc cctcttaaaa atcggacgtg aaggttttct
    21541 ctcatccggc tcaagtagtt acacaaaata aagaaaagga tttttcttta tttatttttt
    21601 aattttgttc gataaatcct tacaaaaagc taccctttac tcaagttccc agtaagaacc
    21661 aatctttgat tgattcattc ttcttttgac tttaatttaa tagccttctg aattacttaa
    21721 atgtacttga ctttaccaca aaattgaaac gtgaaattaa attatttgag tagtctaccc
    21781 cccctcaaat gatgaattcc tttaaagtta aagtaaagga atactttaat actcgtaagg
    21841 gatttacttg ttctatatat cgttccattc gatcttttag gtccctactt accccgatgg
    21901 ttatgtcatg atgtcctttg aagcatatat gcgatagata gacttctgta accatgccat
    21961 atttgcttgc ttgaacagaa cttatctcta aaagaaatag aatggctaat tccacgaaaa
    22021 agtcttttta tttttattta tttttcacga ggtataacta gcgattcctc ttcatctgtt
    22081 acggagtcga ccatggatca attccccttg aatttggaag tattgactac acccataatt
    22141 ctgagcttca tgttactcct cccaagacac atgtcagagt caggggcatc tcaatcagat
    22201 tgaatgggat gacagtttct cattccaaat ctgtaaaatg aaaatttcga tcaaatcaca
    22261 catcgcagta tactaggcct tctaattcct taaggggttt atctaaaaga ttcgcgatat
    22321 aactgggaat acgtttcaaa taccacacat gagtcactgg acatgcgagt ttgatgtatc
    22381 ccattttata tcttcgtatc cgagaatcaa caaattccac tccgcattgt tcacaaaatt
    22441 tagagtcttc tttttcagct tcgattactc gataatttcc acaagaacaa attccacttt
    22501 ttataggccc ggagattctt tcacaaaaca atccatcctt ttctggttta ttggttttgt
    22561 aatgaaaagt atagggcttt gtcacctctc caactatctc tccattaggt aggattttgt
    22621 tggcccaaga ccttatttgt tgaggagaca ctggtccaat tcgaagttgt tgatgtttat
    22681 accgatcgat catagaatag aaaatatgat tcattcagat caagcttcct tcctattaat
    22741 ctggaagttc ttctcagata caaggaaatg gttcagttcc agagccaaag atcgtagttc
    22801 tcgaacgagc aatcgaaaag attctggagc atcctcggga ttaggtactg ttcctccaat
    22861 gatcgtagca ccaagtactt cttgacgagc tctgatatga tcagatttat aagtaagcat
    22921 ttcttgtaaa atatgagcaa caccaaatcc ctctagagcc caaacttcca tttctcctac
    22981 tcgttgtcct ccttgtttgg cccttcctct aaggggttgt tgtgtaacaa gtgcgtaagg
    23041 gccactggaa cgcccatgga ttttatcatc aacttgatga attaatttca ggatatagga
    23101 ctttcctatt agaacaggtt gttcaaaagg atctcctgtt cttccatcaa atattttgct
    23161 ttttcccgga tactcgggtt caaataccca tggctttttt gtttgcttac tggcttcata
    23221 taattcagga aacactagtt ttctcgaagc ctcttgctca tatctctcat caaaaggtgc
    23281 tactctataa tgtctcttta gcagatcccc cgctaacccg agcgagcatt caaagatctg
    23341 tcccacattc attcgtgagg gtactcctaa tgggttgaaa accatatcaa caggtgttcc
    23401 atcttgcaaa tagggcatat cttgtctagg caaaattttt gaaatgatac ctttattccc
    23461 atgccttcca gctactttat cacctacttt gatttcacgt ttctgtgaaa tatatacacg
    23521 aattatttcc ggattataac tggaactccc ccttttcttg atccatctca catcaataac
    23581 tcggcccctt ccgcctatag gtagttttag agaagtttct tttgccgtgg atacttgaat
    23641 gccaagtatg gctcgtaata atctatcctc tggggcatac gacgattcgt tcgctgtctg
    23701 aggcgttaat ttacccacta aaatatcacc tgcttctatc caagatccaa gccttacaac
    23761 tccatttctg tctaaattgc ggagtaaatt agcctctaaa tgtggtattt ctttagtgat
    23821 tctttcagga ccttggcttg tcacatgagt ctgaatttca tattttcgga tgtgaaaaga
    23881 agtataaata tcttcatata ctagacgttc gctaattagt actgcatctt cagaattgta
    23941 accttcccac ggcatataag ctactaatac gttttttcct aaagcgagtt ctcccccaac
    24001 tgtagctgca ctgtccgcta aaatttgtcc ttttttaata aatttaccct gttgaacctg
    24061 agatttttga cgcatacaag tatttttgtt ggaacgttga tacataacta atggaatgtt
    24121 tatagtgtcc ccattacttg aaaaaacaat cttgtgagta tcagtataaa tgatctttcc
    24181 ctcgtgttca gctatagtgg aaagccccga atccagagcc gtttggcgtt ctagcccagt
    24241 tccaacaata cacttctcgg gccgagaaag ggggactgct tggcgttgca tattagaact
    24301 cattaaagcc cgatttgcat cattatgctc gataaaagga ataagggaag ctccaataga
    24361 aaaatattgg aagggaaaaa tgcttctaag atgaatctgt tcccatgcaa tagtcaggaa
    24421 ttcttggcga tatcgagctg gaacaacctg ttcctcctga ataccccgat tcaaagccaa
    24481 agaatttcct gctgctacca tataatattc atctctactt ggtgataaat aaaccatctg
    24541 tgtctctttt gatgatattt caaaaaatgg actatctatg gatccccaat gaccaatcct
    24601 cacatgaata gctaaggatc caataagacc aacattgatt ccttcggacg tgtcaattgg
    24661 gcaaatacgc ccatagtggc taggatggat atctcgtatt cgaaaactag cagttcgccc
    24721 cgtcaatcct ccaggaccta aataactcaa ttttcgccca tgaacgattt gtgtcaatgg
    24781 attagttcga tccaaaactt gagataaggg atgtaagcca aaaaaagatt cataagtggt
    24841 tgttaatgaa gtcgaagtta ccaaattttg aggagtcggt atcattttat gccggattgc
    24901 tccacatata gttcctcgaa ccgcattttc taaacgaaca agggctaatc cgaattgatc
    24961 ctgtaacaga tctgctacag aacgaatacg cttatttttc aagtgattca tatcgtcaag
    25021 tgtgcccatt ccaaatttca ttccgatcaa atgatctgca gcagccaata tatcccgtgg
    25081 taacaaaaat gtattgtttt ggggtatatc aagatttagt cttcggttca tatttcgtcg
    25141 accaatcctt cctaattcac atctttgttg aaaaaatttc ttttgtaatt ccttacataa
    25201 ggactcggaa aataccggat ccccgcctat acaagcgaat tgttgataaa actccaaaat
    25261 tgcattttct tttgacccaa tctttttttt ctctttatca ttcaggaaag acaagaaaat
    25321 ttcgggataa caaacattat ctagaatttc ttttagattt gaacccatag ccgatgatag
    25381 aactagaata gatatttttt gtttcctact cacgcgggcc catatccttg cttttctatc
    25441 aatttctaat tctaatctcc ctccccaatc tgatattata gtactggtat aaacagaaat
    25501 tccgttatga tccaattcgg aacgatagta aataccggga ctttgcaata tttgattgat
    25561 tacaattctg tatattccat ttactataga ggtgcccagg gaattcatta gaggaatgtt
    25621 tccaataaaa acagtttgtt cttgtatatc tctaccgctt ttccaaatta atcccgcggg
    25681 tacatataat tcagaagaat atgtgagtga ttcatataca gcatctcttt cttttatcaa
    25741 gggttctacc aattgatatc tttccacaaa taattgaaat tcaatttctt gatccgtatc
    25801 ttcaattttt ggaaacttat gaaattcttc cgccaagccc cgattaatga acccacaaaa
    25861 tccctcaaat tgtatctgat taaatcctgg tattgtggac atttcctcat ttttattccg
    25921 gagcatctta actttcctct ttaatcgaaa aaattccatt attgctagat cgacccatat
    25981 ggttaggtta gttcgatgaa gagtgagcca ataatggaat gtatattctg tttactgaat
    26041 cacatgaaat tttaaccaac tctatatctc tatttcatac gtatgaacgg aaacgagacg
    26101 taagaatgaa gattattttt gacacaagtt caaatttgcg acaggaatta ataaaacatt
    26161 tttcctttac cattctatat acatattaga atagaattaa atagaattca aaattcaaat
    26221 atgctgattc tttattagga atatgtgcat aagaataaga gagagatcct ctgttctgtg
    26281 taacaatttc ttttttaggg tttacatata cacatatatg gtgttataat tcaaaattaa
    26341 aatttaaaaa aatttatact gatttgttat ttgcttttct tatgcgatta aggaaacaca
    26401 tgctttgaga tacaaattta gttcactaat tcaacataaa ttaggtaaat gaaatggtta
    26461 ctgcctgaat ttttcaatct atgactggaa atcccccttt tttctttcaa aaaataaaat
    26521 gactaaattt agtactagaa taatagagta tagataatat ttttattcct attttggatc
    26581 ggatttggcg acatggccaa gtggtaaggc gggggactgc aaatccttta tccccagttc
    26641 aaatctgggt gtcgcctgat tgacaaaatt tttagaatct gtaaattcta gacaaagaca
    26701 aaaaaagact gtaaattttt ctatatattt ttatatcttt tgttttgctt atacaaaagg
    26761 taacaaaaga aacaatggat cttactatta gaaagactcc tttgatattg atataagaaa
    26821 gaaagggtat atgtatcgta tttgtactta cggctcgctt ctaccgaaaa tccaatacaa
    26881 taatagagaa tttgttacga ttagcttcat tgaatttgaa gcatcaatcg ttttaaatca
    26941 gaatcccatt ttgactctgc gccgttaatt ccactatgat tattgatcaa taatcatagt
    27001 ggaatcattc cttgatagag ataggagaca taatttacat ggatatagta agtctcgctt
    27061 gggctgcttt aatggtagtc tttacatttt ccctttcgct cgtagtatgg gggaggagtg
    27121 gactctagag acactaccat aattttaaat tgatttatat tatataaacc tatattatat
    27181 ctgtatacaa tatgagatag tgtgtagaaa aaactataga tataatatct atagtttttt
    27241 ctacacacta tctcatcatt tcttcaatta ttgacaagaa ctaataattc gagtttcatt
    27301 aaaattaatt attttgactg gctgttttta cgtaaatgat aagtaaaaaa gcggtaggaa
    27361 ctagaatgaa cagcgtagta gcaataaatg cgagaatatt aacttccata atctcatttt
    27421 ttttgtttca caataactcg ggatctaatc ccatagagat gaaaaatttg attcctgtaa
    27481 attcaataag ttaattgtat cctgatgatg ccaaatggat caaaatatta tgaataacaa
    27541 tagatctaat ctatcaaatc aatcaattaa ttgtcgagaa tttaatagta taacatagga
    27601 agacttttta tccatactaa atcaaaaatt caatttataa tccaattcca atatagaatg
    27661 ctattgaatt tttcgtcctt ttccattctt tcgtttctat aacctacctt cttcgttcta
    27721 cttacttaat acagacaatt aatttaagta tccgacgagg tatcagatga ccggtattca
    27781 atgggtcagg tcacacctaa gacccaaaca atataagtga gatggaaaaa ggacggatta
    27841 aaagatctaa tattccaaca tatttactaa aaaggggtac cttgcttggt cttttattta
    27901 ttatttataa atttataata aataaaatta aataatttta attaagatta ttatatacta
    27961 atagatttaa ttaatattaa ttattaatat aattaattaa tataatatcc tcttctcttt
    28021 cttggattgg gggagaacac atacataaaa aaattagcat gcaatttgaa tgagatagat
    28081 ttttttaatt aaaaatagag gatacacaag tcggagttgg aaaagggctg ggcactctac
    28141 tccatttcat tattcaagaa caatcaaaaa ataaagtcaa aagaataacg aatatggtat
    28201 ctctaaaaat actgacatag agtaatataa ccgatcgtac caatcaatct agatatgtct
    28261 cttccttatc aatcggtact attccatagt gaaagaaatg aaaattcccg catttctttt
    28321 gtctgatgat aaatataaaa atattaatgt gaaccgaaaa acaaaaaaaa aaaaaataag
    28381 gattcttaga tcttgctccc tgtcccactt tatctgtaaa aagtgggaga tgaattgata
    28441 aattcatcgg atcctagttc gggactgacg gggctcgaac ccgcagcttc cgccttgaca
    28501 gggcggtgct ctgaccaatt gaactacaat cccagcgagg tgtatggcat acatattctt
    28561 atggtttcat aagaacattc tattcgtctc gtcgtgttgt aacagaaaca aaaatgatat
    28621 gactgatatc atatccacat ggatatgaac tatagcaata attactagta atcggtggtt
    28681 cttttttttt tttttttatt gtcaaaaata aatgactaat taaaaaatat ggatagatca
    28741 aaaaaatggt tgatctttat tttgacggat agggcatttc tatttctgga ggacaaatta
    28801 aactggttag atcgtattca atggagcggc gaatttttgg gccgagctgg atttgaacca
    28861 gcgtagacat attgccaacg aatttacagt ccgcccccat taaccgctcg ggcatcgacc
    28921 caggaagaat taattctagg tttagttata atccatgatt aacttccttt cgtagtaccc
    28981 tacccccagg ggaagtcgaa tccccgctgc ctccttgaaa gagagatgtc ctgaaccgct
    29041 agacgatggg ggcagatccg cccgaccatc agcatactat gctgatagta tgataagttt
    29101 ttttggaatt gtcaatatac aatataatta taatatatta tataactaga tcaaaagagt
    29161 cttttctact ttgaaatttt taatattaat atacagaaat ctagataact ttaatttaca
    29221 ataaatacgg attaatatag atatatatat tattatgtat tataatacaa tgcatagcat
    29281 agtattatat aatatatata cagattaatt aaacaaagtt atagtagtag gattccctta
    29341 gttagggtag tgcttgatcc gacagaaaaa agggataaaa agaatattta ataatattta
    29401 ttataattag aatattaatt tttttttttc ttcattcaat tttaactaat ttcttcgttc
    29461 atcgttcaga ttagatatgc ctatcactat ctcatattaa accaaaaaat tcaaaaacgc
    29521 tagacatttt tttttttttt ttttatggaa tttggctcgg gatatgaatc cccccatcac
    29581 atgattgaag aaaatatctt aactctatgt tgataatgag ctcttataca tatatgtaga
    29641 tatgtatatg tctattatat tatatatatt atatatgtag taaactcata atttaattaa
    29701 aactattaaa ttttttaaat tgaataaaca ggccctttta actcagtggt agagtaacgc
    29761 catggtaagg cgtaagtcat cggttcaaat ccgataaagg gctttttcat taaactcaag
    29821 tcttagtctt cgttttccat tgttaatagt tctaaaaaat aaaaataaaa aaaaggtaat
    29881 caccagtata atgaattcta attagattat gggtcgtagt tataaagttg aaatttattc
    29941 attttcataa ttgtggagag tccattttgt agtgacatag taaccctctt tcttcatgtc
    30001 tcattattca ttttgtcttg acttgataca taaatattct agatatccaa tccatcccta
    30061 ttgttaatcg tcaaactaaa gtattcctgc ttctccagtg ttcctataaa acaaacccac
    30121 cataaaatta taaataaaga aaaagtaaaa agtaagtgga tctgacccat tgaatcatga
    30181 ctatgtcagc tattctgata tataaattct atatattcat tctatataat atatatatag
    30241 cgggtttttc tttggccacg caaagcaaaa atgtgtcgat atttcttgag ttcatcttct
    30301 tgttacggga tgctctacac aaagaaaaca aagaaatcgc tactctctat ccactacact
    30361 acataataca tattacatat ataacataca tatataacat atatatataa gatataagat
    30421 atatatagaa gttttagttt attttaaaat gtattttcaa tatctttcct tgattttcag
    30481 aataagatat tgttttgttg ttccgccaat gcaatagaga acaaatgcga gaaaggggtt
    30541 ttcattttca gcctatcatt attaaatatt taataaatat ttaatttagg atcgtggaaa
    30601 aatggggatt ttgttttttg ctttgatccc ttaaaagata tactctgtaa tatgagtcat
    30661 aggatagaac aattctggtt caaataggtt agttatatag taaggactaa tcaaattgag
    30721 ttcatagatt ttacccaggt taggtcgttt tgtggctcaa tagaaaaaat aatttatatt
    30781 gtatcttcga aacccgttgt gttgtaaggg gcattgagcg aggactcgtc catagataat
    30841 cgaactatca tatgccctga aaattatatg aagtgttcgg aaatggttta agtagttgaa
    30901 taggaggatc actatgactg tagcccttgg tagatttacc aaagaagaaa aagatttatt
    30961 tgatattatg gatgattggt tacggaggga ccgtttcgtt tttgtgggtt ggtccggcct
    31021 attgctcttt ccttgtgctt atttcgcttt agggggttgg ttcacaggta caacttttgt
    31081 aacttcatgg tatacccatg gattagcgag ttcctatttg gaaggttgca atttcttaac
    31141 cgctgcagtt tctacccccg cgaatagttt agcacattct ttgttgctac tatggggccc
    31201 tgaagcacaa ggagatttca ctcgttggtg tcaattaggt ggtctgtgga cttttgttgc
    31261 tctccatggt gctttcggat taataggttt catgttacgt caattcgagc ttgctcgatc
    31321 tgttcaattg cggccttata atgcaatcgc attctctggt ccaattgctg tttttgtttc
    31381 tgtattcctg atttatccat tgggtcaatc tggttggttc tttgcaccca gttttggcgt
    31441 agcagctata tttcgattca tcctcttctt ccaagggttt cataattgga cgttgaatcc
    31501 atttcatatg atgggagttg ccggggtatt aggcgccgct ctgctatgtg ctattcatgg
    31561 tgctaccgta gaaaatactt tattcgaaga tggtgacggt gcaaatacat tccgtgcttt
    31621 taacccaacg caagccgaag agacttattc aatggtcacc gctaatcgtt tttggtctca
    31681 aatctttggg gttgcttttt ccaataaacg ttggttacat ttctttatgc tatttgtacc
    31741 agtaactggt ttatggatga gtgctattgg ggtagtcggt ctggctctaa acttacgtgc
    31801 ctatgatttc gtttcccaag aaatccgcgc agcggaagat cctgaatttg agactttcta
    31861 tactaaaaat attctcttaa acgaaggtat tcgtgcttgg atggcggctc aggatcagcc
    31921 ccatgaaaac cttatattcc ctgaggaggt tctaccccgt ggaaacgctc tttaatggaa
    31981 ctttagctgg tcgtgatcaa gaaaccaccg gtttcgcttg gtgggcgggg aatgccagac
    32041 ttatcaattt gtccggtaaa ctacttgggg ctcatgtggc ccatgccgga ttaatcgtat
    32101 tctgggccgg agcaatgaac ctatttgaag tggctcattt tgtaccagag aaacccatgt
    32161 atgaacaagg attgatttta cttccccacc tagctactct aggttggggg gtgggtccgg
    32221 ggggggaagt tatagacacc tttccatact ttgtatccgg agtacttcac ttaatttctt
    32281 ctgcagtctt aggctttggc ggtatttatc atgcgcttct tggacctgag actcttgaag
    32341 aatcctttcc attcttcggt tatatatgga aagatagaaa taaaatgact acaattttgg
    32401 gtattcactt aattttgtta ggtataggtg cttttcttct ggtacttaag gctctttatt
    32461 ttgggggcgt atatgatacc tgggcccctg gggggggaga tgtaagaaaa attaccaact
    32521 tgacctttag cccaagcatc atatttggtt atttactaaa atctcctttt ggcggggaag
    32581 gatggattgt tagtgtggac gatttagaag atataattgg tgggcatgta tggttaggtt
    32641 ccatttgtat atttggtgga atttggcata tcttaaccaa accctttgca tgggctcgcc
    32701 gcgcattagt atggtcggga gaggcttact tgtcttatag cttagctgct ttatctgtct
    32761 ttggtttcat cgcttgttgt tttgtttggt tcaataatac cgcttatcca agtgagtttt
    32821 acggccctac cgggccagaa gcttctcaag ctcaagcatt tacttttctc gttcgagacc
    32881 aacgtcttgg ggctaatgtg ggatccgccc aaggacctac tgggttaggt aaatatctaa
    32941 tgcgttctcc gaccggagag gttatttttg gaggagaaac tatgcgtttt tgggatctcc
    33001 gcgccccctg gttggaacct ctaaggggcc ccaatggttt ggacttgaat aggctgaaaa
    33061 aggacataca accttggcaa gaacgacgtt cggcagaata tatgactcat gctcccttgg
    33121 gttctttaaa ttctgtgggt ggcgtagcta ctgagattaa tgcagtcaac tatgtatctc
    33181 ctagaagttg gctagctact tctcattttg ttctaggatt cttccttttt gtggggcatt
    33241 tgtggcatgc gggaagggcc cgtgcggctg ctgcaggatt tgaaaaagga atcgatcgtg
    33301 atttggaacc tgttctttcc atgacccctc ttagctgaga ttttattatt tatatctata
    33361 ttctattgtt tttcctggct cggctatccc acttagccga gtcattcttg tttaagataa
    33421 atagcggacc aggctaaaca aataaagaaa caaatttatt caacaagcaa aaggagagag
    33481 agggattcga accctcgata gttctttgtt cagaactata ccggttttca agaccggagc
    33541 tatcaaccac tcggccatct ctcccggagt taatctctat tttattcctg tgaatagaac
    33601 atgaccagac catatgagac gatagattaa ctgtcggtag aaagatccca ggattgtgaa
    33661 ttaattaaat ttggatgtat ctatatactg taatatatat agataggtat gtcataatag
    33721 atatagttta tttgttagta gtttggagga ttacaaacat gcttattgct ttccaattag
    33781 ctctttttgc attaattgcg acttcatcaa tcttactgat tagtgtacct gttgtatttg
    33841 cttcttctga cggttggtca agtaacaaaa atgttgtttt ttccggtaca tcattatgga
    33901 ttggattagt ctttttggta gctatcctta attctctcat ttcttgaatt tctttggtat
    33961 ttccccaccc gaaagtgcca ttccttctaa aaattttgga ttgtgagaca cattaagatt
    34021 aaatcttagt ttgggttccg aaaaaaaaaa tctcaatttt aattaataac aatttattat
    34081 taattggata taattatata ataagattat cttaagttgg aatctgtata gtatctggcc
    34141 ctgcgcaaat atgatccaga cgcatatatg atatatcata tatgtcatat atgtgtggac
    34201 atatgtatgc gtatcacgaa caaaatgcgg atatggtcga atggtaaaat ttctctttgc
    34261 caaggagaag atgcgggttc gattcccgct atccgcccat tatgaagtaa tgtactgcga
    34321 taaaaaattc ggtatagttg agtttactac tataactatg gtagttagta ttccatcttc
    34381 cccttatctt tgcctcccat ccaaaaaatt gaattgaata aggtcattaa ttactagtta
    34441 aaaaatcaca cctaaaaatc aatttttaag caaaaacagt gttgcggaga caggatttga
    34501 acctgcgacc tcaaggttat gagccttgcg agctaccaag ctgctctact ccgcgatgaa
    34561 gaattggtaa ctaatggaca aagaaaaatt ggatatgacc ctctaccata tctatacaaa
    34621 tagaatagtc catttataca gaatggtaaa gagggccctc tctatgacta tgataatgga
    34681 tcatagagat ttatatggat ctgaaacgat atttttttta tccttaccaa cttgatcttg
    34741 ttgcgcccgg taataaacat gcatgaacca tttcgcgaag tatgtgtccg gatagcccaa
    34801 agtctcgata attagctctg ggtcttccag tcacaaaaca acgtcgatga agacgtatag
    34861 gcacactatt acgcggtagg gattgcaatt ttccatgaat ttcccatttt tcactcagcg
    34921 atggaacttt gcttatttct ttttttgagg atcgacgaat caaatgatat ttctgttcca
    34981 atttttgccg cttcttctcc ctctgaatca aactttttct tgccataatg ttcagttcct
    35041 attattatca atgatacagt tcggatccta gatgtaaaaa tataagaagg tggatcccct
    35101 tctccatcga aaccaaatcc aatttttgtt gatttgatat agtacaataa ataaggaaat
    35161 taaccaaatt ttcctgatgt agaggcaatc aagaaagcgg cataagtaaa tatataaccc
    35221 acggaaaagt gggctaatcc aactaatctt gcttgcacaa tggaaagagc cactggctta
    35281 tctctccacc gaatcaaatt agccaaaggt gtgcgttcat gagcccatgc taaagtttca
    35341 atcaattcct gccaatatcc gcgccaggaa attaagaaca taaatccagt agcccaaaca
    35401 agatgtccaa ataagaacat ccacgcccat actgataagc tattcatacc aaaagggtta
    35461 tatccattga taagttgtga agagtttaac cataaataat ctcttaacca ccccatcaaa
    35521 taagttgaag attcattaaa ttgtgaaacg ttaccctgcc ataatgtgat gtgtttccaa
    35581 tgccaataaa aagtcaccca tccaatggta tttaacatcc agaaaactgc caaataaaaa
    35641 gcgtcccaag cagaaatatc acaagtaccc ccgcgtcctg ggccgtcgca aggaaaacta
    35701 taaccgaaat cctttttatc cggcattaac ttggaaccgc gtgcatctaa agcacctttt
    35761 actaaaatca atgtagttgt atgcaaacct agagcaatag catgatgaac caagaaatct
    35821 cccggaccta ttgttaagaa gagtgaatta ctattctcat taatagcatt caaccagcca
    35881 ggtaaccata tacttcgacc cgcattgaat gccgggccat tcgttgaaga taagagtaca
    35941 tcgaacccat atgaagtctt accatgagca gattgtatcc attgggcaaa tatgggttcg
    36001 atcaagattt gtttttccgg agtaccaaaa gcgagcatga cgtcgttatg aacataaagt
    36061 cccaaggtat ggaaccccag aaacaggctg gcccaactta aatgagatat gatagcttct
    36121 ttatggtcta acattcttgc caatacatta tcctcattct gttccggatt gtaatctcta
    36181 atgagaaata tagctccatg agcaaaggct cctgtcatga tgaaccccgc aatgtattgg
    36241 tgatgagtat acaacgcagc ttgagtagta aaatcttgtg ctatgaatgc ataagcaggt
    36301 aaagaataca tgtgttgagc tactaaggaa gtaataaccc ctaaggaggc taaggcaaga
    36361 cctaattgaa aatgaatcga attatttatt gtgtcataaa gacccttatg cccacgccct
    36421 aatagacccc ccggaggaat atgtgcttct aaaagatctt tgatactgtg tccaatcccg
    36481 aagttcgttc tatacatatg accggcgatc aggaaaagaa ttgctatagc taaatgatga
    36541 tgagccatat ccgttagcca taaactttgc gtttgtggat ggaatccccc cagaagggtt
    36601 agaatggcag ttcctgctcc ttgggaggta ccaaataaat gactatttga atcagggttt
    36661 tgggcataaa gattccactg acccgtaaga agtggtccca acccctgggg atgcggtaat
    36721 acgtcgaaga aattattcca tctgacgtat tcccccctgg atccgggaat agcaatatga
    36781 actaaatgtc ctgcccaagc tagggagctt actccaaaaa gtcctgacaa atgatgattg
    36841 agacgagatt cggcattttt gaaccacgaa acgcttggtt tccattttgg ctgtaggtgt
    36901 aaccaacctg ctattaagga tatagcagaa agaaataata aaaaaagagc tccagtataa
    36961 agatcctcat tggtgcgtaa tccaattgta taccaccact gataaacacc ggaataggcg
    37021 atattcactg gaccgctagc gcctcctcga gtaaaggctt ctacagctgg ttgaccaaaa
    37081 tgaggatccc aaattgcatg agcaataggt cttacatgta aagggtcctg tatccacgac
    37141 tcaaaatttc cttgccaagc tacatgaaac agatttccgg acgtccacag aaaaattatt
    37201 gctaactgac caaagtgaga agcaaaaatg ttctgataaa gacgttcctc tgtaatatca
    37261 tcatgactct caaagtcatg tgcggtagca ataccaaacc aaatacgacg agtagtgggg
    37321 tcctgagcta agccttggct aaaccttgga aatcttaatg ccataatgct tttcaaatcc
    37381 tcctagccat tatcctactg caataattct tgctaagaag aatgcccatg ttgtggcaat
    37441 tccgcccaga aggtaatggg ttactcctac agcacgtcct tgtacaatac tcaaggctct
    37501 aggctgagta gcaggagcaa cttttaattt gttatgtgcc caaacgatgg attcaataag
    37561 ttcttgccaa taaccccggc cgctgaatag aaacattaaa ctgaaagccc agacaaaatg
    37621 agcacctaag aaaaaaagac catatgcaga taatgaagaa ccataagact gaattacctg
    37681 agatgcctgt gcccataaga aatcccggag ccagccatta atagtaatgg aactctgtgc
    37741 aaaatttcct cctgtgatat gagttaccac tccctgatca tttatagtac cccaaacatc
    37801 cgactgcatt ttccaactga aatggaaaat tactaccgaa attgcattgt acatccagaa
    37861 tagacctaaa aagacatgat cccaggcgga tacttgacat gtcccccctc ttccaggtcc
    37921 atcacaaggg aagcgaaaac ccagatttgc tttatcaggt atcaaacggg aactgcgagc
    37981 aaatagaaca cctttcagta gtatcaatac agtcacatgg atcgtaaatg catgaatatg
    38041 atggaccaaa aaatctgcgg ttcctaatgg aataggtaac aaagcgactt tgccgcctac
    38101 tgctactaac tcactacctc cccaagttac gctagtactc gttgttgcac caggagcggt
    38161 tataccaggc gctaaagcat gggtgttttg tacccattga gcaaagatgg gttgtaattg
    38221 tatagcagta tctgaaaaca tatcttgggg ccgccctaaa gcactcatgg tatcattatg
    38281 aatatataag ccaaaactgt gaaaccctag aaatatacat gcccagttaa gatgtgatat
    38341 tattgcatcg cggtgcctaa ggacacgatc taatagatcg ttgtatcgag tagttggatc
    38401 gtagtctctt accataaaaa tggctgcatg cgcagcagca ccaactatga gaaatccacc
    38461 gatccacatg tgatgtgtga acaacgaaag ttgtgtacca tagtcaatag ctaggtatgg
    38521 ataagggggc atggaataca tatggtgagc tacaacgatg gttaaagagc ctaacatagc
    38581 caggttaaga gataattgag catgccatga cgttgttagg atttcgtaga ggcccttatg
    38641 gccctggcct gtaaatggac ccttatgagc ctctaaaatg tctttaagtc catgaccaat
    38701 gccccagtta gtcctataca tatgaccggc gatcaagaaa agaattgcaa tagctaaatg
    38761 atggtgtgca atatcactca gccatagacc ccctgttatt ggatttaatc ctccacgaaa
    38821 actaagaaaa tctgaatatt ttgaccaatt caaggtgaaa aaaggagttg ctccttcggc
    38881 aaaactagga taaagttgag ccaaaagatc cctattcaag atgaattcat gaggaagtgg
    38941 tatctcttta gggtcaactc cagcatcaag aaattgatta atcggcaaag atacatggat
    39001 ttggtgtccc gcccaagaaa gagacccaag ccctagtaac cccgctaaat ggtgattcaa
    39061 catagattct acatcttgga accaaaccaa ttttggggcg gctttatgat aatggaacca
    39121 accggcaaaa agcattaatg atgcaaagac caatgcacca attgcagtac aataaagttg
    39181 taattcacta gttattccag atgctcgcca aatctgaaaa aagccggagg ttatttgtat
    39241 tcctcggaaa cccccgccca catcaccatt caatatttct tgaccaacta ttggccaaac
    39301 tacctgggcg ctaggtccaa tgtgagcagg atcgcttagc catgcttcat aattagaaaa
    39361 acgggcgcca tggaagtaca tgccactcag ccaaagaaag ataatggaga gttgaccaaa
    39421 atgagcacta aatacttttc gggagatctc ctccaaatca ttggtatgac tgtcgaaatc
    39481 gtgagcatca gcatgtaggt tccagatcca agtggtagta tcagggccct tagctattgt
    39541 tctcgagaaa tggcctggtc tagcccattc ctcaaaagac gtttttacgg gatccctatc
    39601 tacaacaatt ttcacttctg gttccggcga acgaataatc attaagtcct cctctttccg
    39661 gacaacacat acaaagagac ctgccaacag tcaagttttt agtgaaacct ctgaaagatg
    39721 gatatttttt tttatcatcg gtcccccatc tctcatccat ctattttatt tagttattaa
    39781 ctagagcaat tatgatatcg aagttgatcc ggggcaagtg ttcggatcta ttatgacata
    39841 acgattaggt gcccaacgga ccctttttat tatcaaatac ctttgacttt tcctggcatg
    39901 acgaagatgt tttttttttt tgctagtgta tttatatctg aatgtaaaag tgcccatatc
    39961 gatatacttc tatgaaacat cttcgtcatg cgatatccat atttagtaat tcgggggcat
    40021 actttattta tttattagct atatcctata caatttgata ctgctgtatc cctatcattt
    40081 atccttatgg gatactatac aaaatataat tttttaggag gaagagatat aatgaaattc
    40141 ttgattggat cttctcatag taactatcta ttttagttga ttgatggatc caatcaccat
    40201 ttttatttta ataaatttaa ttaaaaatta aaaaaaaaaa aaagagtgct tttattcgaa
    40261 ttcgaaacgc ctcgtgatct tcaaccaatt atgtgcttca atataattac ctggagtaag
    40321 cgctatagct tgtttccaat actcagcagc ttgatcgaac caagcctccg caatttcaga
    40381 atcaccctgt agaatggcct gttctccccg gtcggaatag gtggttaaat tccttccctt
    40441 agaaccgtac ttgagagttt cctgcctcat acggctcagc aatcgactct tttctttttg
    40501 tgtcccatct ttttaatcta ccctatgcta actgaattag atttttcata aacctatcct
    40561 agttttcttg ggttaaccag acgaagttaa gttaattaca taagtttcaa actctaattt
    40621 tgatcaataa tcagttttat cttttctcct accttcataa gaattaactc cccctatatc
    40681 gttaggattt tctgaaaggt aactatctcg gtttcatctc ataatatgaa attcatatag
    40741 aatttttgaa aaagactttc ctccgtaaga aaaaagaact tactatcttt gggatctgat
    40801 gctacaccgc tgctcaatac tttagtagat ctactctatt acataagtag attcctaact
    40861 ttatatctca tattatgaca taagtaagca gttcttaact gtatcgatct aataacttgc
    40921 taattgatct ttacggtgct ttctctatca attcgatcct ttatccatag agtatatagg
    40981 cgtacttatt catttatatt tgaagtcttt ttccttgcta cagctgataa aaatcgttgc
    41041 tttggacgat acatatgtag aaagcctatt ttattctagt atttactagc ctttatcttt
    41101 tttctataat ggagatagtc gcacgtaatg acagatcacg gccatattat taaaagcttg
    41161 tggtaagaat gggtttcgtt ctagtgcccg gaaataatat tccaaagcct tcgtatgctc
    41221 tccgttgctt gtgtgtataa ggcctatatt atagagtata taacttcgat catagggatc
    41281 aatttctggt cgcgtagctt cataataatt ctgtaaagct tccgcataat ttccttcgga
    41341 ttgagccgac atccgttacg gccgttcatt ctattcaaag aatctccgtt ccagaaccgt
    41401 acatgagatt tttatctcat acggctcctc ccctctgtgc atagtactaa gggacataat
    41461 ctctggaatc aagatttcac tattctcatt tatgaactga tgggggctag tatttttaca
    41521 agaaatttct agccagcctt cccgaaagag gtcttttctt aacaccaatt gtattagtgc
    41581 tagatgaaaa tagtcactcc aacaatttct ttgttcacaa cgccttctat ttccaggaat
    41641 cagtcacttc aacaatcttt gatggttata tgggtatcca aagtacaaac gagatggatg
    41701 tttgttgtcc caaccattca ttcttattag tcccaatacc gagaagggga aggggtgatt
    41761 tataatataa caaagttttc gtgttgttga ttccgtagag tagtgcttct tcctctatgc
    41821 cgcccattgg tactagtggc gtagtattga cccgcaatcc agaacccata ggtgtaacct
    41881 ttcgctcaat actaaaatcg ataattaaag catctgaagc cgtatctatc aatcgaggat
    41941 acacgacaga aggaattgtt ctatctttaa acttcacctt caccaagcgt tggtttaaaa
    42001 aaaaatttgt ttctttctat cccgaaccac gcttctctct ctcagattaa ggtctaaaaa
    42061 agcaagaaaa aaaatcaaat cgcaccatct ctgtaatagg taaatgcctt tttttcccct
    42121 gaagttgtcg gaattattcg taataagata ttggctacaa ttgaagaagt cttatcaata
    42181 aaatttccat ttatccggga tctaggcata attaacaatc cattctataa ttcttctcat
    42241 tttcccaaag gaaaattatc cgaattgtac agtagtacga aatatcataa aaatagacta
    42301 attctaaaaa aagatgtgga tattccgctc aaattgtgcc caagggggga tgatgaaata
    42361 tttgaatgag attggatttc ctacaaatta agtagtatac tgataaacag aactattacg
    42421 attttctcta agttgactaa ccaaggactt tatttgacta tagattctgg taactcgaaa
    42481 agttttgatt tggttataat caaaagagga aaaataaaga atggaataag aattccatga
    42541 taaaatagag gagagtaacc atactctttt gtttgcataa tgcgtatgcg tcatacaatt
    42601 gaaatataaa aatccattac gtaaattggt gttgagaaat atgaaatttg aaaggaatct
    42661 tttagtccta tgtaaccagt aatgggttct acccgtactg gaataaataa tatgaatgac
    42721 tcgctattca cttcactcga tttctggtca ataataagat tatgattatg taggagagat
    42781 ggccgagtgg ttcaaggcgt agcattggaa ctgctatgta ggcttttgtt taccgagggt
    42841 tcgaatccct ctctttccgt ttctatcgag tcatcaacgt tactgatcac aatgtatcaa
    42901 atcaaattca aataacaatt gatagcatta ttccaacagt aagtaagaac tttatttgat
    42961 ttgatagaga ttctctattc ctaattacat tactgtggta cgtaaaatat aaatatggga
    43021 aaagcaaaaa aaaaatccta ctgccgatcc atttgtaata cgtgaataag aaaaaaaaat
    43081 gtggatcaag gctcttaaat ctatttactt cgacaaaaaa agggtatggt ataaagtcaa
    43141 attgtctgaa cctttcttgt tattttcatt aggttcaagt ctgacgggaa taatattcta
    43201 cgactaacaa ctcatttatt ttcaaaccaa tccacttact atctattatt tgatttacta
    43261 atccttcata ttggaataag tcaatagtca aatgttttgg caattcctcc cggagcgatg
    43321 aagcaatata attttgaatc agagatttcg atctttgttt atccttcgta gtaataatat
    43381 ctcgaggttt gcaacgataa cttggtatat ctactagacg accattaact aaaatatgtc
    43441 tatggttaac taattgtctg gctccaggaa tggttgaagc catacctaat cgaaaaagga
    43501 tgttatccaa acgcatctca agtagctgta gtaaaacctg acctgttgac cctttggctt
    43561 ttccagcgat atgcacatat ctaagtaatt gtcgttctgt cagaccataa tgaaaacgca
    43621 atttctgttt ttcttctaga cgaatacgat attgcgattt tttcccagaa cgcaattggt
    43681 ttttaagatc acttccagat ctgggccttt tactagttaa tcctggtaaa gcccccagac
    43741 ggcgtatttt tttgaaacga ggccctcggt aacgagacat aaaactcctt ttttttattg
    43801 aaaaatttaa agaaaaatct aaattaagac tgaactaaag gataaacaaa gcaaggctaa
    43861 atctactgaa gtatacaata ctaaagtaga atgaaaatag aatgaaatgc attgtatcaa
    43921 tatctatatt tttttgtata tgatagtaag gaagttaagt ctctgtttta tgatttgttc
    43981 tgtatagatc taattgctac attccaatct attttttatt catagttgca agttaacacg
    44041 acataataga tcagcgaccg atatttgaag aaagggggga gaagatatta tcaatcatga
    44101 aaaaatagat agataaaagc cggctatcgg aatcgaaccg atgaccatcg cattacaaat
    44161 gcgatgctct aacctctgag ctaagcgggc tcacatagca gaaatagaaa tagtgaatag
    44221 ggagtccgga aactaccaga tttaatatat tagctattaa tttattttaa ttaatattta
    44281 tttttttttt ttttattcat aatattaata attacttaat aataatactt aaaaatacat
    44341 aatatttcca taattattac ttgatgtaag aatataatat caaattgaat ttgatattat
    44401 attttagaaa agtctaatta tttcttagaa cagttatacc aaattatgct aaataattat
    44461 taattatctc taaataaata atataattaa ttatattata taatatatta tattaatgat
    44521 agtgaatcca ttcagtaaga taagaataaa gacattatta ttataaagat ataattaaaa
    44581 ttataattaa gacattcctt tgttgtcatt cagagaagat agggcgaaaa aaaaaaataa
    44641 gtaattgagt atcgatcctt ccagtattac aaattgcgct tttaaagtca aaattaaggg
    44701 aggagagata tagaggtggg atatatctat tcatattgaa ttggaggcgc atcaatgata
    44761 gaatcatgtc cgattggaac aaatagggtt cattcaatac aatggaaatg atagagaatg
    44821 gaaaaaaaaa aaaaaaaaat agtggcatac acttttagat ataagaatca ttatctaata
    44881 aattcaacgc aatgatttga ttccaagata aataaaataa ataaaagaat tgaatagaat
    44941 tacaactgga tcctgtcgca aaaggggata tggcgaaatc ggtagacgct acggacttga
    45001 ttaaattgag ccttggtatg gaaacctgct aagtgataac ttccaaattc agagaaaccc
    45061 cggaattaaa aatgggcaat cctgagccaa atcttgattt tgagaaaaag ggtttaattt
    45121 atagttttta taatataaaa ctacaataaa aaaagatagg tgcagagact caatggaagc
    45181 tgttctaacg aatgaagttg attacgttgc gctggtagcc ggaatccttc tatcaaaatt
    45241 acggagagga tgctcgccct atatacgtat atatacatac tgacatagta aacgattgat
    45301 taatcgcggc ccgaatccat tataatatat atatatgaaa aatttaagag ttattgtaaa
    45361 tctattccat attccaatca aagtttaagg aagaatcgac tattcagtga tcaaattatt
    45421 cattccagag tctgtataga tctttttaaa aactgattat tcggacgaga ataaagagag
    45481 agtcccattc tacgtgtcaa taccgacaac aatgaaattt atagtaaaag gaaaatccgt
    45541 cgactttata agtcgtgagg gttcaagtcc ctctatcccc aataaaagcc cattttaagt
    45601 actaacttaa ctatacttcc taactacttt ttatcttatt tttttttttt ttaatctaag
    45661 aaattcaggg gctgggtaag attttttaat actctcttaa ttttttagtc cctttaattg
    45721 acatagataa agtgctctac taggataatg cgcgagaaaa ggtcgggata gctcagttgg
    45781 tagagcagag gactgaaaat cctcgtgtca ccagttcaaa tctggttcct gacacgtaaa
    45841 taatgtatca aataattagt catacaaatt aatgggatat atattcatta atagcctcaa
    45901 gcattatata tatgtatacc taaattctat atcatctagg tataattagg tataataggg
    45961 tatatggata gtgtatggat atagacctct atttttgaga tggataaaat atataaagaa
    46021 caaaatggga ttatgctttc ttttattttt tgtttgttca taccgtgctt tctctcaccc
    46081 aaatgttaag ccttcatata tatctaacat atatatctaa aattaataag ttaaaggatt
    46141 ggttaaaaaa cttaaaagtc taaaggagtt gaaggataga aataaacaga atgtatttca
    46201 aacacagtac aaataaaatc tgatcctttt gcatttctga atttagtttt cgtattttct
    46261 tttatattta ttctattttt cactcctact tatactttat ttaacttttt tttacttcct
    46321 gagatccctc taaagtaatg tacgcggtac aaagttcatg ttacatggta cagaactctt
    46381 ttgattcatc ctattctatt gtttttgctc atccgaaatg tatatctttc aaattgggga
    46441 atatcaatga agcatctttt ttagcttttt actcatccag aatacgaatt agagtgcagt
    46501 tactctgttt catctgaaac aggatgtttc aatattcttt aaatgaattc tggaatcgtg
    46561 tcattatcgt atacattaac attagtttct tgtcattcaa tgagcatctt gtatttcata
    46621 gaaatttgga gtaatatagt ccttacgtag gggccagcct atccaacttt caggcatcaa
    46681 gatacgttta aggcgtggat gattattata agagattccc aacatatcat atgattcccg
    46741 ttcttgaaaa tctgcacttt tccaaaccca gaaaacagac ggtattctag gattattcct
    46801 tgggacaaag acttttatgc atacctcttc aggtttatct ataccatacc gtattctcgt
    46861 aagatgatac acactagcta aaaatccacc tggtgctata tcataggcgc actgggagcg
    46921 taaataattg taaccatata catatgaaat gacagcaatg gagtcccaat cctcagtttt
    46981 tatttgtaaa gtctctattc cttggtaatc gaagcccaaa gatctatgaa ctagctcatg
    47041 cttgactagc caatcagata aattaccctg cattttcttg atctctccca catttgtaca
    47101 tttataattt atatgagtat ttcacattta caatggaatt tttaaagatt aacccgctgt
    47161 tttctgttta ttattctgca caaaagaacc cgctttattc actaattcgc gggaagatac
    47221 tgaatttttg gatttgaaaa atgtttcaga aggtatctcc gaagtagatg gtgattgata
    47281 aagcaatcct tgatcataat tttcagtatg aaggctacac tgaacataaa acttatgatt
    47341 ggtagtaaaa catcgatttt cctgttgaaa cacagttcta tcttcagaga tttctcgaga
    47401 tatcttctta cgaagttttg ttatagcatc tataattgcc tctggtttag gcgggcagcc
    47461 cggcaaatag acatccacag gaattaactt atcaactccc cgaacagtac tataagaatc
    47521 agtactgaac ataccccctg taatagtaca cgctcccata gcaatgacat attttggttc
    47581 aggcatttgc tcatataatc tgactaaaga aggagccatt ttcattgtta ctgtgccggc
    47641 tgttaaaatt aggtctgctt gcctaggact cgatcttggt accaatccat aacgatcaaa
    47701 gtcgaatcgt gaacctatta atgaagcaaa ttcaatgaaa caacaactgg taccgtagag
    47761 aagtggccat aaacttgaga gccttgacca attcgaaaga tcattcaatg tagttgaaat
    47821 aactgaattg ggtgttgttt ggtcaagtaa cggaaactca atcaaattca taattgtctt
    47881 aatgtcatct tttccttccc ttttattgtc tgaatattca gctaagacca ttctaatgct
    47941 ccttttcgcc atgcataaac tgaacccaca attgggataa gcacgaaaat taaagcttct
    48001 ataaatacgg atacacccaa tacatcgaaa ctcattgccc atggataaag aaagaccgtt
    48061 tcaacatcaa aaataacaaa aactagagca aacatgtaat agcggattcg gaattgtaac
    48121 caagcatctc ccatgggttc tatacccgat tcataactag agagcttctc cggcccctta
    48181 ctaattggtg ctaaaactcc ggaaattaca aatgctaaga taggaataac acttgatatt
    48241 attagaaatg cccaaaaaat atcatattcg tgaagcagaa acataagtgc acccctatta
    48301 attaatttaa tgtggaatat gctgaattat tcgattagaa ttgtaattgt caattaatcc
    48361 agaaccaaaa cttcttagga gaaacaagaa ttgattttaa tttaatcaaa ccacatagag
    48421 tttgtttgct gcgggacatg tcttgtttca tttttaattt aaagattcat tcattatatc
    48481 atatcattta tttttcattg tttgtattga ctcgatacaa aaaatttaat acatcgaact
    48541 attcgacaga ccaaattacc caaccaactc aactgataga atataaaatc aaactcaagt
    48601 tgatacattt aggactaatt aatcatatcc aaaacaatca attggagtta ttgttctcga
    48661 ttagtctggg gacttccaca aaacaaatac aagaccaaaa aaagaatagg tcctaggtcc
    48721 atgtgaccta tgattcgatt tggttaggtc aggctaaagt ttttagccag catcatgtca
    48781 tgcacgaaaa ttaatgaaaa ggtatgggta ttttatccaa gccaagattt tacaaatact
    48841 gtgttagatc tattaaaatt ggatccatta aaatgcattg ttcttgtttt tatttttctg
    48901 tccctatgta cttacatgaa catgtagtaa tgcttttatt tctatggacc aacctattgg
    48961 ccttttcata aaaaagcact aataaggaaa taaaatctat ttctaaaaaa tagaatgtat
    49021 tagggctata cggactcgaa ccgtagacct tctcggtaaa acagatcaaa ctttttatta
    49081 ttatcgaaat gattcgaact gtttcaaaga cccaacatgc attttgttgc attgggctct
    49141 ttcattaact gatgtaaata ttcagttagt ccaccatatt tttctttcct ttattacggg
    49201 aagaaaaaaa gataatgaga tggttccatg tgctctgatt cattatttgt attctaatct
    49261 aagagcaata ccaaagtttt tcaaagaagg gttaccttga cttaggtctg cctccggcct
    49321 aaattaacct aagttaaata gagtctccgc cgctccgctg caagagtcaa atatgagact
    49381 tcatacacct taaagttcat agaacgaaaa gaggttattt tgattgaggt ccttaaactc
    49441 attatgcctg gcattgaatg ggctgagtat taaccttatc aactataaag gattctattt
    49501 ggtatctgaa ttcgtacctg aatcagaccg aaccaaaaat ttgtcatgct attgttcttt
    49561 tgttctctcg agtttaattt atggagtaag acatcgattt ctcaataaga taaattatgt
    49621 tcattgcata attggctccc ttgaaaagca ttggcgcatg tgtaaacgag gtgctctacc
    49681 taactgagct atagcccttg ttcatagata tcttaacata tagataattt cttgtcaaga
    49741 tggattggat attccatgat cccacaggat agttctatgg ctaaaggaga ttggtattgc
    49801 ttataaataa tattccatct ataattcccc aagtaatgga tcctttttga tgataaataa
    49861 cctacttaac tcagtggtta gagtattgct ttcatacggc gggagtcatt ggttcaaatc
    49921 caatagtagg tagaactcat tagataccgg aatggtatct aataagtttt tctaccatat
    49981 tttttctttt agttgtatca aattaaactt taactgtatt ccatttcaat tagcagaatt
    50041 gaaatgggat atgtatagta taataaatag cttccacttc taaaagataa aaaacttctt
    50101 ttgattgatt attttttttt tttatttatt tggaaatatt attaatagcc tctactcgtg
    50161 tcctagcccg cctgagagct agattcgcct caattgcctg tttcttacct tcagctctac
    50221 ttaagttagc ttcagctatt ttaagagctt gttgagcttc ttgcggatca atgtcagtac
    50281 tcatctctgc atcatttcct aaaatagtga tctcattatt acctatccta gcgaaaccgc
    50341 ccatcagagc cacagttaac cattggtcat tgaggcgtat tctcaaaaga ccgatatcta
    50401 cagctgtagc aataggggca tggtttggta atacaccaat ttggccacta ttagtagata
    50461 aaatgatttc tttcacttct gaatccaaaa taattcgatt aggagtcagt acacaaagat
    50521 ttaaggtcat ttcttcaaat tgctctcccc ttctaagttc atagctttcg cggtagcttc
    50581 atcaatgtta cccaccaaat aaaaggcctg ctcgggaaga ccatctaatt ctccggaaag
    50641 aatcaattga aaccccttaa ttgtttctgc gagagcaaca tatttacctg gagaaccagt
    50701 aaatacttct gccacgaaga agggttgtga caaaaaacgc tcaatttttc gtgctcttgc
    50761 tacagttaaa cggtcctcct cggataattc gtccaaccca agtatagcta taatgtcttg
    50821 aagttctttg taacgttgtg aagtttgctt aactctttgc gcaatttcat aatgttcctc
    50881 gccaacaatc cgaggttgta acatagttga cgtggaatct aaaggatcca ctgccggata
    50941 aatacctttg gcagctaatc ctcttgatag tacggtagta gcatctaaat gtgcaaatgt
    51001 cgcggcagga gcagggtcgg tcaaatcgtc cgcaggtaca taaactgctt ggatcgaagt
    51061 tatggatccc tctttggtag aagtaattct ttcttgcaaa gaacccattt ctgtactaag
    51121 tgtaggttga taacctactg cagaaggcat tctccctaat aaggcggata cttccgatcc
    51181 tgcttggacg aaacgaaaga tattgtcgat gaataaaagt acgtcttgct cattaacatc
    51241 ccggaaatat tctgccatgg ttagggcagt caaaccaact ctcatacgag ctcccggggg
    51301 ttcattcatt tgaccataga ctagagccac ttttgattct gcaatatttt tttcattaat
    51361 cactccagat tctttcattt ccatgtagag atcatttcct tcacgagtac gttcgcctac
    51421 tccgccaaat acggatacgc ctccatgagc tttggcaatg ttgttgatca attccatgat
    51481 gagtactgtt ttacctactc cagctcctcc aaataaccct atttttcctc cacggcgata
    51541 gggagctaaa agatccacta ctttaattcc tgtttcaaag attgataatt ttgtatctaa
    51601 ctgtataaag gcaggcgccg atctatgaat aggagatgtt gtgcgagtat ctacgggacc
    51661 taaattatca acaggctccc caagaacatt gaaaattcgt ccaagagtag ctcctccgac
    51721 tggaacactt agaggagttc ccgtgtcaat cacttccatc cctctcatca gcccatctgt
    51781 agcattcata gcgacagctc taactcgatt atttcctaat aattgttgta cctcgcaagt
    51841 aacattaatt tgtggaccgg cagtatctcg acccttaact actaaagcat tataaatatt
    51901 aggcattttg ccgggggtaa aaacgacatc caataccggg ccaataattt gagcgatacg
    51961 ccctaggttt ttttcttcaa gcgtggaaac gccaagacca gaagtagtag gatttattct
    52021 cataataata aagtgaaata tgtcgaaatt tttgaatagt actgaaaaaa atatgtccga
    52081 tatcaaattg atcagttaat tcaataataa ataaatggag ttagcattcg atttagtttg
    52141 taccactcaa atgaatccaa ttcaatcatt tacactacac attgaatgat gaaattttca
    52201 agttcaacca atctttattt ctttttttat ggatttttgt gttttatact acgatttatg
    52261 cctagtttca catctaggat ttacatatac aacatatatc actgtcaaga gggaattttt
    52321 attagtattt catttcttag attaataata agaagggata tactcctcca ttataaactt
    52381 gcaaaacaag gattgggttg caccatatat ataaaagagt atacaataat atagatatac
    52441 aataatgatg tattttattt atcaaataca tggtctaata acaaaccaat tttaacattt
    52501 taattagttt ataatattcg ttaaatattt tgtgtttgaa aaattgttgt caaaggtttt
    52561 gagttattta cgcctaatac atatcgagta gaccttgttg ttgtaagaat tcttaattca
    52621 tgagttgtag ggagggactt atgtcaccac aaacagagac taaagcaagt gctggattca
    52681 aagctggtgt taaagattac aaattgactt attatactcc tgactatgaa accaaagata
    52741 ctgatatttt ggcagcattc cgagtaactc ctcaacccgg agttccaccc gaagaggcag
    52801 gggcagcggt agccgccgaa tcttccactg gtacatggac aactgtgtgg actgatggac
    52861 ttaccagtct tgatcgttac aaagggcgat gctaccacat cgagagcgtt gttggggaag
    52921 aaaatcaata tattgcttat gtagcttatc ctttagacct ttttgaagaa ggttctgtta
    52981 ctaacatgtt cacttccatt gtgggtaatg tatttggttt caaagcccta cgagctctac
    53041 gtctggagga tctgcgaatt cctacttctt attccaaaac ttttcaaggc ccgcctcatg
    53101 gtatccaagt tgaaagggat aaattgaaca agtatggtcg tcccctatta ggatgtacca
    53161 ttaaaccaaa attaggatta tctgcaaaga actatggtag agcagtttat gaatgtctgc
    53221 gcggtggact tgattttacc aaggatgatg aaaacgtgaa ctcacaacca tttatgcgtt
    53281 ggagagaccg tttcttattt tgtgccgaag cactttataa agcgcaagcc gaaacgggtg
    53341 aaatcaaagg acattacttg aatgctactg cgggtacatg tgaagaaatg ataaaaaggg
    53401 ccgtatttgc tagagaattg ggagttccta tcgtaatgca tgactactta acggggggat
    53461 tcactgcaaa tactagcttg tctcattatt gccgagacaa cggcctactt cttcacattc
    53521 atcgtgcaat gcatgcagtt attgatagac agaaaaatca tggtatgcat tttcgcgtac
    53581 tagctaaagc attacgtatg tccggtggcg atcatattca ctctggtaca gtagtaggta
    53641 aactggaagg agaacgcgag atgactttag gttttgttga tttactgcgc gatgatttta
    53701 ttgaaaaaga ccgaagtcgt ggtatttttt tcactcaaga ttgggtctct atgccaggtg
    53761 ttctgcccgt ggcttcgggg ggtattcatg tttggcatat gcctgctcta accgaaatct
    53821 ttggggatga ttctgtacta cagttcggtg gaggaacttt agggcaccct tggggaaatg
    53881 cacctggtgc agtagctaat cgagtggctt tagaagcgtg tgtacaagct cgtaatgaag
    53941 ggcgtgatct tgctcgtgag ggtaatgaaa ttatccgtga agcttgcaaa tggagtcctg
    54001 aactagctgc tgcttgtgaa gtatggaagg agatcaaatt cgagttcgaa ccagtagata
    54061 agctagatac agagaagaaa taagcgcgtg taattcagta attcctgttt gttctcctaa
    54121 ttgtaattaa actcggctca atcttttcct aaaaaagatt gagccgaatc gaataaggaa
    54181 tgagtatctt atacttctta aatattacta ctctaatact atagtaaata tataagtata
    54241 aatatctaac gtatatattg actattaagt atagtattta tatattttat atgcacagat
    54301 cttacctata tacacaagat ctaaatacaa gattaaggtc gaagacaaaa caaccccata
    54361 tttctttctt atttgtatta tttattattt tattgtttat tttatcgttg gatccataat
    54421 taaaattaaa ttaatcctat ggattcttgg tattattggg gattattggt ggatcatttt
    54481 atattgcgta gcttcagacc atagatcaag ccagggaagg gctacttcta cccctcctgt
    54541 atattgtctt tttcgttcca tgttgcaata caaatgtatt agttaattat atgagattgt
    54601 atgaaaatga attctttatt tataggaata aaaaaagaac gatttatcct tgataatttg
    54661 tccatgacgt gagagaaccc tgtctttata gttataattg aggaaaagac tatatacata
    54721 ataaaaaaat gattattcat cgaatgacta ttcatctatt gtattctcgt caaatagggg
    54781 gcgataagac tctatggaaa aatggtggtt caattcgatg ttgtttaaca aaaagttaga
    54841 acatagatgt gggttaagta aatcaatgga taattctgat gttattggaa ataccagtgg
    54901 aagtgaagaa cccattataa atgataaggg gaaaaacact cctagttgga gtaatagtga
    54961 caattatgct ttcagtaatg ttgattattt atttgatatc gggaatattt ggagtttggt
    55021 ctctgatgac acctttttag ttagagatag taatggtgac aattattctg tctattttga
    55081 tattgaaaat cagatttttg agattgacaa tgatagttct tttatgttta tgagtgaact
    55141 agaaagtttt ttttctagtt atttgaatag tgggtccaag aactactatt atcattacat
    55201 gtatgatact caatctagtt ggaataatca cattaatagt tgcattaata attatcttca
    55261 ttttgaagtt agtattaata gttctatttc aggtgatacc gattattaca gtaacagtta
    55321 taattataat tatagtttca tttatactga aagtagtgaa agtgggaatt cgagtataaa
    55381 aactagtaat aatggcagcg atctcaatat aagagaggag tctaatgatt tcgatataaa
    55441 tcaaagatac aaacatttat gggttcaatg cgaaaattgt tatggattaa attataaaaa
    55501 attttttaag tcaaaaatga atatttgtga acagtgtgga tatcatttga aaatgagtag
    55561 ttcagataga atcgaacttt tgattgattc gggcacttgg aatcctatgg atgaagagat
    55621 ggtctctatg gaccctattg aatttcattc agaggaagaa ccttataaag atcgtattga
    55681 tttttatcaa agaaaaacgg gtttaactga agctgttcaa acaggcatag gtcaactaaa
    55741 tggtattcca atagcagttg gggttatgga ttttcagttt atgggaggta gtatgggatc
    55801 cgtagtcggc gagaaaatca cccgtttgat cgagtatgct actaatcgat ctttacctgt
    55861 cattattgtg tgtgcttctg ggggagcacg catgcaagaa ggaagtttga gcttgatgca
    55921 aatggctaaa atatcttctg ctttatatga ttatcaatca aataaaaagt tattctatat
    55981 atcaatcctg acatctccta caactggtgg agtaacagcc agttttggta tgttgggaga
    56041 tgtcattatt gctgaaccaa atgcccacat tgcatttgcg ggtaaaagaa taattgaaca
    56101 aacattgaat aaaacagtac ccgatggttc acaagcggct gagtattcat tccataaggg
    56161 cttattcgac ccaatcgtac cacgtaatcc tttaaggggt gttctgagtg agttatttca
    56221 gctccacggt ttctttcctc tgaatcacaa ttcaatatat taaagtatag cactcgattc
    56281 aattcaatta tttgtagcga acgagtattt agttcatcgt aaaaaaaaaa aaaacttaag
    56341 ttaagaagag tggtgttttc tttggtgaca taagttccac ttgtagtaag agccggaagt
    56401 tttggataat tattattttt tcctccagat cgattattct attttttatc ttatccctaa
    56461 ttactgatta ctaatcatga atcctttata aatcaattag gataaacaaa gataaaagag
    56521 ttaagtttct ctttccgagg aattggggga agggaagaca ttaataaaaa aagaatttta
    56581 tttggccttc ttaacgtatt aatttcattt taatagagac aataatataa atatatctta
    56641 ttatcttatt aataatatat catatttgaa tcttaatatt aattataaga tataagattc
    56701 aaatatgata tattatagaa aggagtgaaa gaaccctcac tttgattttt tattatagaa
    56761 tcgagttacc gtttgctttg ttggattcga ttagtgaaag tcgcgaactc ataataaact
    56821 cttaaatacc cttagtaaaa aaaaatagaa agaatcaaaa aggatggaag aagaagaata
    56881 ggaaagtttt ttatattaaa gtgaattatc atacatattt atgtagaacg atgaattagg
    56941 tacacttaat tcaggtctat attccttgca cttattaact acttaatatt atttatatta
    57001 gatatactta tcataagata tctttaaaat acaaatatta aattggggca cccattctat
    57061 gacagatcta ccctctattt ttgtgccttt agtgggccta gtatttccgg caattgcaat
    57121 ggcttcttta tttcttcatg tccaagaaaa taagattgtc tagattcgat gagagcaaat
    57181 ctcatcaatt tatttcaaca ctggatcata atacacatat ttatttagtc taatatggta
    57241 cgatatgtgg ctctttccga acacaaatga gagactcata tgcatacgga tacacgatat
    57301 ctacataaat gcagattata tatgggtata gctggttaaa aatggatcgg cgaatagttt
    57361 gaaatataaa gtcaatttat ctaactaatt actcctaata gttcccgtca aaatagtgct
    57421 agttgatgag agttacttgg gggtcaagaa aagtaaagtc aaattcattt gggttattct
    57481 ctcaattcca atcgaataca accttaatat agtaagtata gtatgaactg gcgatcagag
    57541 catatctgga tagaacttat aacggggtct cgaaaaacaa gtaatttttt tttggcctgt
    57601 agcctttttt taggttcatt agggttctta gtggttggga cttccagtta tctcggtagg
    57661 aatcttatat ccgtatttcc atctcagcaa atattttttt ttccgcaagg aatcataatg
    57721 tctttttatg ggatcgcagg tctatttatt agctcctatt tgtggtgtac aattgcgtgg
    57781 aatgtaggta gtggttatga ccgatttgat agaaaagaag gaattgtttg tatttttcgt
    57841 tggggatttc ctggaataaa tcgtcgcatt ttccttcgtt tccttatgag agatatccaa
    57901 tccatcagaa tggaggttaa agagggtctt tatcctcgtc gtgtccttta tatggaaata
    57961 agaggccaag gggcggttcc cttgactggc actgatgaga atcttactcc acgagaaatt
    58021 gaacaaaaaa ttgccgaatt agcctatttc ttgcgtgtac caatcgaagt attttgaaat
    58081 gaagaattta atgttttctc agtatgaggg aggggacttg ctaattccct ttttaataca
    58141 attgaagttt cttcaaaaaa cttatttgat taaaacatat tagatttgat ttctcccttc
    58201 tgttagcggg taaacccaca tggaataaaa caaaagtggg agattttata tggaacaact
    58261 aaattctaat aaaaatccat tttttctata ccaaaacccc ttttttatgc gcagggagcc
    58321 cctaatttag aatttatact aaataaaatt ttatataatt tatactaata aaaataaaaa
    58381 gtctaattaa gtatgcattc atcaaacata ttcgaacatt tattttgtaa tacagaattc
    58441 atctttttag acccaatatt tcaaatttat aggttacatt attcctggac tgtggttagg
    58501 tggtgaaaca tttcgaaata attatccgag aaggcatttt ttgtttcgaa atccaaatta
    58561 tattcgttac ttctagtgga ttttcgagta ttcattgata ggatcaaata acaaatggag
    58621 atgaaattag ttggaattta cccaatggag atatctcaat attttctaaa tacaaggact
    58681 aaattttgac acaaaaatgg gaataaattc attggttcga tacgatacct tagttataga
    58741 atctgtgttc aaataaatat ctgataaaat ccacgaatgc agcggattca ttaacaattt
    58801 acagataaaa aatgaaaaaa aaaaaaaaat cattgacttc cctcccatat cttgtatcca
    58861 tagtattttt gccctggtgg gtctctcttt catttaataa aagtctggaa ccttgggtta
    58921 taaattggtg gaatacccgg caatccgaaa ctttcttgaa tgatattcaa gagaaaagga
    58981 ttctagaaaa atttatagaa ttagaagaac tattcctctt ggacgaaatg ataaaggaat
    59041 accctgaaac acagatacaa aagcttcgta taggaataca caaggaaacg gtacaattag
    59101 tcaaaacaca cgatgagtat aatctccata tcatttttaa tttatcgaca aatataatct
    59161 gtttcgctat tctaagtggt tattgtattc tgggtaatga agaacttgtt attcttaatt
    59221 cttgggttca ggaattcctg tataacttga gtgacacaat aaaagctttt tcaattcttt
    59281 tagttactga tttatggatc ggatttcatt caacccatgg ttgggaactt atgattggtt
    59341 cagtatacaa cgattttgga ttggctcata acgataaaat tatatccggt cttgtttcca
    59401 cttttccagt tattctagat acaattgtga aatattggat cttccattat ttaaatcgtg
    59461 tatctccttc gcttgtagtc atttatcatt caatcaacga ataaagaact catttggtct
    59521 cttgatatca atcaaataag aatgtttctt cgtgtttaaa gaataaagaa agtattttca
    59581 atcttactta ttctttattt atacttatac ctgttcaagg tattcgtccc atattctagt
    59641 acaattattc cagtacaatg gcagactcgt ggatagggaa ctacactaat tagttacctt
    59701 tctaatttat tgtagaaatt ctgggatcaa tgattgaacc atgcaaaata gaaatatttt
    59761 ttcttgggta aaggaacaga tgactcgatc catttctgta tcaatcatga tatatgtaat
    59821 aactcgggta tctatttcaa atgcatatcc catttttgcg cagcagggtt atgaaaatcc
    59881 gcgtgaagca actggacgaa ttgtatgtgc aaattgccat ttagctaata agcccgtgga
    59941 tattgaagtt ccgcaaactg tacttcctga tactgtattt gaagcagttg ttcgaatccc
    60001 ttatgatatg caactgaaac aagttcttgc taatgggaaa aagggggctt tgaatgtggg
    60061 agctgttctt attttacccg aaggatttga attagccccc cccgatcgta tttctcccga
    60121 ggtgaaagaa aggacggtaa atctatcctt tcagagttac cgtcccaata aaagaaatat
    60181 tcttgtaata ggtcctgttc ccggccagaa atatagtgaa attgtttttc ccattctttc
    60241 ccccgaccct gcaacgaaga aagacgttca cttcttaaaa tatccaatat atgtgggtgg
    60301 aaatagagga aggggtcaga tttatcctga tgggagcaag agtaacaata cagtctataa
    60361 tgctacatcg gcaggaatag taagcagaat agtacgtaaa gaaaaggggg gatatgaaat
    60421 aaccatagtt gatgcatcag atggacatca agtggttgat attgtacctc caggaccgga
    60481 acttcttatt tcagagggtg aatccatcaa gcttgatcaa ccattaacaa gcaatcctaa
    60541 tgtaggaggt tttggtcagg gagatgcaga aatagtgctt caagacccat tacgtgtcca
    60601 aggccttttg ttctttttgg catctgttat tttggcacaa atttttttgg ttcttaaaaa
    60661 gaaacagttt gaaaaggttc aattgtacga aatgaatttc tagattcaga aatcctattg
    60721 agttggtaaa gcaaaaagca ttaatttttg tcgatcgata caattatgta tgatcaaaaa
    60781 attatgtaaa cctcctaagc ttgccttgtt tatattgttt tcgcggatgt ccggaattaa
    60841 ttacttgtat cctaattcct aaaaatagag aataggcata caaaagaata ttaaggtaag
    60901 aaaagggtgg gataaatgaa aggaacaaat acttgtatct aggggggatt actagtttta
    60961 ctaatctgct attcgacaca agaaaggatt tattttacac cctttcttgt gtcatcttat
    61021 attgaaataa taatgatttt ttgtctgttc atcaaagatt actctatttt tcgtgtctat
    61081 cgaaatccct tgtttcggtt tttaatttct atttataata aagtagtgga caaacaaaaa
    61141 aagggttagg gggaataatt cattgagcaa atggaacttc ttcaattatg caatattcaa
    61201 ttaactttta aactttaaat ttaatacatt attcaaacaa aaaataaaaa caaaagaata
    61261 gagtagtttg aaacatcaga tcagagccaa ggatccccct tttgttattt ctaggaatat
    61321 atatataata tttttattat gttgactgga taattttcca atttgtatct tatggaatac
    61381 attaaattaa atggaataga tcaaaatctc actttaagag ttaagaactc agcggggcct
    61441 cgccgccagg ggataaggcc cgctgagttc ttaccttttc atgtttacaa tctggttcat
    61501 cctattacta cagagatgaa cccaacccgg aatatgaacc gtaaaagaaa atacctatta
    61561 aaccgatcac aggaatacca gttacagtac ctatcagcca aagaggaatc cttccagtag
    61621 tatcggccat tttccccgct ttcctccaca tttaatcaaa ttgtcatact agagacaaaa
    61681 acagtcatga ataattatga ggatggtacc cttccgaatg gcataagaga ttttatatta
    61741 ttctccttct ttctctcaat tgaagaaata attggaaaat aaaacagcaa gtacaaaaat
    61801 gagtaataaa ccccagtata gactggtacg attcaattca acattttgtt catttggatt
    61861 tgattgtgtc atagttctat aatttgaatt aggtttatcg ttggatgaac tgcattgctg
    61921 atattgaccc caaaaaagaa acggtaggta cagctagtcc atgaacagcc aaccatcgca
    61981 ctgtaaaaat tggataggtt ctatctatgg tcattggaag cctcctatcc taaaaggatc
    62041 tactaaattc atcaagttgt tccaaaggat caaaacggcc ggttattaat ggaatccctt
    62101 gtcggctctc tgtgaaatat tcatttggcc gaggacttcc aaacacatcg taagctaaac
    62161 ccgtactgac gaataaccaa cccgcaataa atagggaggg tatagtaatg ctatgaatga
    62221 cccagtatcg aatactggta ataatatcag caaaagaacg ttctcccgtg cttccagaca
    62281 tgctgagctc cacaaattct ttcttgtaca ttcaaaaagg gaatcgattc tgtgaaagat
    62341 gaaagggatc agtaaatcga aaacaaaact actgaatatt gcatctttgt aagatcgtca
    62401 attttatacc aaaggtgtat ttagagtata tcgaatcagt atagctatcc ttcctctggc
    62461 acagcaacgc agtctcaatt agtaccaaaa tgctacattt ccctttttgt tctttggata
    62521 tgcataaact ttatgttatg gaataaatta atacaatata aaattcctca aattatttat
    62581 aatatttcaa ggtttccatt atgggtttcg taatagatag agatagaaag tcaagatctt
    62641 gagaaagtgt gaatccatgg gttttaacta attcatgtaa agatattatc atatttacac
    62701 aattcaatta tatgcaaaat ttataaaccc tttttatggt taaatatttt tttgtttaga
    62761 atactttcat ttacttagct tagttggtca tacaatacat aatacaataa ataataacat
    62821 agattatgat atgatagtgt gtttgatgaa aaaaccgaaa atagttagaa caatcaatat
    62881 acagaatatt ggcgatgcaa caaccgttgt tgccaaagca aggttatttt ttgactgaac
    62941 tacaaagata gaactctatg atatggaaag acagagtgta gaagctaaaa agatactgga
    63001 agttgctcat cttcaaatcg agttggaccc gaaatgaaaa aaaaaaaaaa aaaaaataaa
    63061 aaggaggtat cgggcctggg ccgtccgatc gaaaagaaag tgggttaaat cctattgaaa
    63121 ataaatgatt caaattgaaa ttattttaaa atccaattat tctttttttt ttttcaaaaa
    63181 tgactgaatt tttttttttt agttatacga tagagttttt attactttca ctcaactcac
    63241 gaattgcaca atgaatctgt tgatttggaa tcacatgacc ggttgatgtc acatcagagc
    63301 aatcgatttt ttttactatg taattctatc ttttttagtg ctatctataa tgactgatca
    63361 attaagatgg aactaagtta atattgtcta ctgtcaatag tttttcttac tgtcgtatct
    63421 gggaaaattg aaacttaggt aagtgtttta tcaacatatg tagtaaaaga acatatctaa
    63481 tttagtcctt tcatgtctac tataactagt tatttcggtt ttctattagc tgcttcaact
    63541 ataacctcag ctctattgat tggtttgaac aagatacgac ttatttgaaa taaattgaat
    63601 gaacaattta taaaaataag tatttctctt aaatgccagg tcttccatag tcccgcgggc
    63661 acgggaattg ccaattctcg gttattgaga ttcgcgaaca attcagatta atatttaggg
    63721 atagatctta cctctctttt tattctctca aacaaaaaat agaaatgatt gaagtttttt
    63781 tatttggaat cgttttaggt ctaattccta ttactttggc aggattattc gtaactgcat
    63841 atttacaata cagacgtggt gatcaattgg acctttgatt gaaaaatata tttttttatt
    63901 gacctcctac tcctttcctt gaaaggaggt caaatttaag tttattaagt tattttattg
    63961 tatgtgattc gacataacat cacgctctgt aggatttgaa cctacgacat cgggttttgg
    64021 agacccgcgt tctaccgaac tgaactaaga gcgctttctt attacagggg atacaactgt
    64081 aaaaaaaaaa aaaaatttct atgtacccaa aaatatcttg caaacaccta gtatagtatg
    64141 caaaaattaa agattatata gccaatttta aaatttaatc aatctcgagt aatctcccgt
    64201 tactgcccat tagtagaagt aataggtagg gatgacagga tttgaacccg tgacattttg
    64261 tacccaaaac aaacgcgcta ccaagctgcg ctacatccct tttaaaaatt gttttacaat
    64321 gtcattgtac aaaatccttg tcttgttttc cacattttta ttttcttctt gattttatac
    64381 tttatttatt atattaaaat attgtattta tattatatac atctaaaacc taaacgcata
    64441 aaaaattaat attaatcgat aacactcagg cttttttttt aaggacaaga acattgactc
    64501 gttcattgta catatccatt ttagttagga attctgcata aaaataaata taaattatct
    64561 tgaactacga catctgctca tatatataat ctatgtctat agttttacaa taaacaataa
    64621 aaaggaggat tttcaatgcg agatataaaa acatatctct ccacggcacc tgtgctaagt
    64681 actctatggt ttgggtcttt agcgggtcta ttgatagaga ttaatcgttt attcccagac
    64741 gccttgtcat ttcctttttt ttgattctag ttattgatat gcaaaaaata aaaaaattag
    64801 agatttaatt ctatgtgacg tgattaaaaa aaaaaaaaat gtattaaacc caagcaaaaa
    64861 gttgatctaa taaaattaga tttggaaaaa cataaataga aatgcgggtc cagtctagga
    64921 taggagaggc tccacgaaat cataacacag taaagaagat acataactga aatattggta
    64981 ttagtatagg aataattgat agttagaaaa aaattgtatt acttaaaatt atatataata
    65041 ttataatata taattgatat ttaaataaaa ttaaataaaa aaatatatat attcaatcta
    65101 tttaattttc attattactc ttaaattaat tgaattaatt aatattaatt acaatgaaat
    65161 caatcttttt aaaattaatt tcaaattagt aacttctatt aattttttgt tctttttatt
    65221 ttcagatcga aaatagaaaa gttaagtcga tccaaagggg gttcatggcc aagggtaaag
    65281 atgtaagggt cataattatt ttggaatgta cttgttgttg tgcccgaaat ggtgtcaata
    65341 aagaatcgcc gggtatttct agatatatta ctcaaaagaa tcgacacaat acacccagtc
    65401 gattagaatt gagaaaattt tgtcgttatt gtcacaggca tacgattcat ggggaaataa
    65461 agaaatagat cgaacggaac atatgtgcaa tctttccatt ccaactcaaa gagcagaaag
    65521 aggaagaaca tataacataa tcataatata atacaaatta tattaaaatt ataaattata
    65581 caaataaaac cccactttgg ccggatctta aattaataaa gaaatagaat tttagaaata
    65641 aggaataaac catggataaa tctaagcaac cttttcgtaa atccaagctc tcttttcgtc
    65701 ggcgtttgcc cccaattgtc tcgggggatc gaattgatta tagaaacatg agtttaatta
    65761 gtcgatttat tagtgaacaa ggaaaaatat tatctagacg gataaataaa ttgaccttga
    65821 aacaacaacg attaattact attgctataa aacaagctcg tattttatct tcgttacctt
    65881 ttcttaataa tgagaaacaa tttgagagaa ccgagtcgat ccctagaact gcgggtccta
    65941 gagccagaaa taaataggca tattcctcaa ttgactcaaa actccgattg gaattcaagc
    66001 tcaaatggat tggatgtttt gctcgaaaag acccagaatc caggtttaat tcttgtctta
    66061 taagaaacaa aaaaaggggg ataagcaatt ttttttattg aagcatgttc gttcattcct
    66121 actacttttc ttatcttaat tttatctcaa tttagtttat tctatcttcc cggagttcat
    66181 tctccgggga attcttgttc aatcattcct gtatattact ttatagtttc ctttatttta
    66241 tgatcttatt ggaaatcatg taaagacaat tcttatttga tatagctatt tgcgcaagta
    66301 ttttacgatt aagaagcaat tgccccttgt acagattgtg tattaatcga ctataactat
    66361 ggaatacttt attctcgcga gttactgcat ttatccgagt gatccacaaa cgacgaaaat
    66421 ttctcttttg cctgccccta tctcgatgag aggaaaccaa agctctcatt ttatgttgag
    66481 taattgttcg cgtaagtctt gaatgagctc ctctaaaggt tgatgcaaat acacgaattt
    66541 ttgttcgacg tctccgagct gtataccctc gtttcactct ggtcattgaa tcaaattaaa
    66601 ctttaatgaa taactaattg aattctcttc tttcagtcat tatttgtccc cccggtcggt
    66661 taataacaaa acggattatt ccgatatata aaatataaat tccaatggct tttgctacta
    66721 taaccttccc aaccactata tttttagttt tattctttcc aggccagaca tttggttcac
    66781 ctggaactaa gaaattctac caaatactat acaaaaaaat agtgggttcc ttcgtttcta
    66841 tggttacttc ttaaacggtg aggccctctc tatgcgccgg agcctcatct ctcatttaat
    66901 caaatggtat tgttaacttg tatagttaac attcttgggc tctacccatt aattatacag
    66961 taataggcct ttttcacagt aagagctatc catacagtga cggcatttaa ttatgaaagt
    67021 tggctaggta gctgaccctg ttagtccgtt ctttcaagaa tatgggcata actttttttt
    67081 ttttttgttt tgcttcttat ccttataata ccatttcctc cgcttaatgg ataaccattt
    67141 gctaccaatg gagaattgct tctcatctca aattgaggtg gttggatttg caccaatgaa
    67201 aaccataaat tccatacaca atatacaaga aacaataagg gtatataata tatccccatt
    67261 ttagatagta aatagcgttc ttttactcta tctattcatt ggtattaatc attgatactg
    67321 gaaaaattgt ctcatttgct cgagctcatg atctgaacga gtcgcacata caccctagta
    67381 catgttcctc gacgctgagg acatcctcga agagcggggg atttcgtgac attttttatt
    67441 ggctgtcttg tgtttctaat aagttgttta atagttggca tgtcggatat atcaaattat
    67501 attatagaat gggttggttt agatcgatct taacctgatt tttgattgat gattatttat
    67561 tatttcgatt caatataaga tatcaaatcg tgtcaaattc gaattatggt tgaaaataaa
    67621 acggaatcat ggatttatac gaaatccgaa gtattttcat tttcaaccgc tacaagatca
    67681 acaatgccat gggcttgggc ttctgttgcc gacataaaaa catctcgttc catgtcttcg
    67741 gatataaccc acaaagggtt gcctgttctt tgtacataaa cttttgtgag gttttcgcga
    67801 agtttcagga gttcttccgc ttccaggata aattctcctg cctgtgcctc ataaaaagaa
    67861 ctagcaggtt ggtgaatcat aaccctgatg atattgagat aacatcatga atggttcttc
    67921 tatctcgcat gatgggattt aaattaaagg gataaaaaaa gaagaaaaaa atagaattga
    67981 acaaccgtac aggcaccttt tgtgcattgc atacggctct gcaatggaat ttactaaccc
    68041 cctcctccag agaagaggga aagaaataga atctatccga tccagccaga tcgttgaata
    68101 atccatttgc catccttctt tatcataaga gtaaaaaaat actatgatgg ttctgttgct
    68161 ttatattaga tatttatata tttatctagt ttgtgatttg gcaatcccaa agtgtctttc
    68221 tgatatgatc aaataaggaa aaaatgattt gtgacgctaa aatgtcctcc cgacacataa
    68281 gataaaatcg caaataaagg ttatttcata ctactatctc gatacaaaat ctcaggttat
    68341 aaaaaacaat aatggtttgt tcatatcgaa ctcaaagtgc catgctatta ttacttaatt
    68401 tttcctaatt cgattattta tattcgatat ggcgaaggca tagtcttttt tttttttttt
    68461 aactcattgg cgccaagcgt gagggaatgc tagacgtttg gtaatttctc ctccaaccag
    68521 aatgaaagat cccattgaag cagctaatcc catgcatatt gtatgtacat cgggtggcac
    68581 aaatagcata gtatcataaa tggctattcc tggtattacc catccgccgg gagagtttat
    68641 aaacaaataa aaatccctag tattatcttc tatactgaga tataccatga gacccacaag
    68701 ttgattggag atctcgctat caacttcttg gcctaaaaaa agtaatcttt ctcgatgaag
    68761 tcggttgatt aggacaaaat tgtatccctt aggaaccata cgtgcacctt tggatgcata
    68821 cggttcaaaa aattgcgaaa aaaaaatcaa tcaatgtatc aattctagtc ttcatttatt
    68881 ttttataaca ggtttttctt tttctaaaga agggcttttc ttcgattttt caaaaacatg
    68941 agttttggtt ccctttctct tccttaatca aaaaaaatta ttgaacttat taaactaacc
    69001 tctcattgat gtattatttc atcgaaattc aaatcacgat ggcattttct tgttcttgaa
    69061 tagacccttt caattctttt aggttcgtgt tctactccgg gtaaagattt gtccaaattc
    69121 tatttgcaca tatagggcaa attatctcag taccgcttct tttttttttt ttatgtttca
    69181 tttcatgctt tccctcaaat tattccatgc tattgaatgg caatttgaga tcactcctaa
    69241 taatatatag aaagcataaa ttaaatataa ataaagaatg tttatgatac aaatagtaat
    69301 catatatatt accaatttga tattttctga acggagcctg gatactttat tttatcgtta
    69361 caagttaacc ataaattctt aataatattg atccccaata taaattgatc taattgcact
    69421 tcacgctccg aataattgat ggttcaatca atatttcttg ggcgaaacgg aggatatccc
    69481 gatcggtgga gacaacgggt aaaccccata tgacctaata tatctgacaa gccgcactat
    69541 acgtcaaccc aaactgcgtc ttcctctcca ggattccgaa aaggtacttt tggaacacca
    69601 acgggcatta aattaaagaa aaaagttaag tactatactt cactttaata tggaaacgta
    69661 ccaatgaatt tattgtcttc atttttttat gtttattcta ttttaaacat aaattggata
    69721 catggattgg gtgaatattt ccggaagaag acagaatgaa taaataattt tcacgagcgg
    69781 gtcgatcatt tgaatgataa acaagtatct acgcattcat tctacaaaaa aagggggccc
    69841 aacccccatt gcgtattggt acttatcgag tatagaatag atctgcttct ctttgttctt
    69901 acgaacaaaa ttgttccgtt attttcaatg gaacgaaata aatcttaacc ctttctcata
    69961 caaaatctac tgaaaaggtt aggtacataa catagtatag tcttttccaa tgcgataaag
    70021 ttacatagtg tccatttttc tttgatattt gataaaaaag gggtatttcc atgggtttac
    70081 cttggtatcg tgttcatact gtcgtattga atgatcccgg tcggttgctt tctgtccata
    70141 taatgcatac agctctagtt tctggttggg ccggttcgat ggctctatac gaattagcag
    70201 tttttgatcc ttctgacccg gttcttgatc caatgtggag acagggtatg ttcgttatac
    70261 cctttatgac tcgtttagga ataaccaatt catggggtgg gtggaatatt tcaggaggaa
    70321 ctataccgaa tccgggtatt tggagttacg aaggtgtggc aggggcacat attgtgtttt
    70381 ctggcttgtg cttcttggca gctatctggc attgggtgta ttgggatcta gaaatattct
    70441 ctgatgaacg taccggaaaa ccttctttgg atttgcccaa gatctttgga attcatttat
    70501 ttctctcagg gttggcttgc tttggctttg gcgcatttca tgtaacaggc ttgtatggtc
    70561 ctggaatatg ggtgtccgat ccttatgggc taactggaaa agtacaatct gtaaatccag
    70621 cgtggggcgc agaaggtttt gatccttttg tttcgggagg aatagcctct catcatattg
    70681 cagcgggtac attgggcata ttagcaggtt tatttcatct tagtgtccgt ccgcctcaac
    70741 gtctatacaa aggattacgt atgggcaata ttgaaactgt actttccagc agtatcgctg
    70801 ctgttttttt cgcagctttc gttgttgctg gaactatgtg gtatggttca gcaactactc
    70861 caatcgaatt atttggcccc actcgttatc agtgggatca gggatacttc cagcaagaaa
    70921 tatatcgaag agttggcaca ggactagctg aaaatctgag tttttcggaa gcttggtcta
    70981 aaatccccga aaaattagct ttttatgatt acattggtaa taatccggca aaagggggat
    71041 tattcagagc cggctcaatg gacagcgggg atggaatagc tgttggatgg ttaggacacc
    71101 ctatctttag agataaagaa ggccgcgagc tttttgtacg tcgtatgccc actttttttg
    71161 aaacattccc cgtagttttg gtagacggag acggaattgt gagagccgat gttcctttta
    71221 gaagggcaga atccaagtat agtgtcgaac aagtgggcgt aactgtcgag ttctatggtg
    71281 gcgaactcaa tggagtcagt tatagtgatc ctgctactgt gaaaaaatat gctagacgcg
    71341 cccaattagg tgaaattttt gaattagacc gagctacttt gaaatccgat ggtgtttttc
    71401 ggagcagtcc aaggggttgg ttcacttttg ggcatgccac atttgctttg ctcttctttt
    71461 tcggacacat ttggcatggc gctagaacct tgttcagaga tgtttttgct ggtattgatc
    71521 cagatttgga ttctcaagta gaatttggag cattccaaaa gcttggagat ccaactacaa
    71581 gaagacaagt agtctgatag aatattactc tgatatcttt cgtctccact ttttttattt
    71641 gatgacattt tgatgacata aggtaccaga aaaatcgtga cttgattgaa tcgccatctt
    71701 taattctttc cctttcttta ctatagtaaa tgatccaaaa tgaataggtg tggaagctat
    71761 aattgtaaac cacgatcaaa tctatggaag cattggttta tacatttctc ttagtctcga
    71821 ctttagggat aatttttttc gctatctttt ttcgagaacc acctaaggtt ccgactaaaa
    71881 aataattttt gatcatctta atttgaagta acgagcccac cattggtagg ctcattactt
    71941 caattagtcc ccgtgttctt cgaatggatc tcttaattgt tgagagggtt gcccaaaagc
    72001 ggtatataag gcgtacccag taaagcttac aagtaaacca gatatgaaga tggcgactag
    72061 ggttgctgtt tccatttcta gataatttaa ggatcacaat ggatctacga taagatcgtt
    72121 tatttacaac tacaaccaaa tggtatacaa agtcaacaga tcttaaccaa tcattaaata
    72181 agatttatgg ctacacaaac cgttgaggat agttctaaat ctaggccaag acaaactaat
    72241 ataggaagtt tattgaaacc attgaattcg gaatatggta aagtagctcc gggctggggg
    72301 actacaccac ttatgggggt cgcaatggct ctgtttgcga tatttttatc tatcattttg
    72361 gaaatttata attcatccgt tttattggat ggaatttcaa tgaattaggt tcctaaggac
    72421 tataaagtcc tagttctagt ttttcaataa aaaaataaaa acgcacttaa aactcagatt
    72481 tctcattctg gtagttcgac cgtggaattt ttttgtttcg gtatttccgg aatatgagtg
    72541 tgtgacttgt tataattgat cctattgata atacagagaa tagtctgtca tctctatcaa
    72601 gatgattcta cctcgtcgga tatttattct agtatctgga gcacggaata tgaatattgt
    72661 agaatagatc aagaaaagaa atatttgaac tatgattcat acttactatt cagtcagacc
    72721 tcgcgaccgg actaaaaaaa aaataaatgc aaataggtat tttataaatt aaacgctttt
    72781 tcttccttca gactgaattt ggtcaacgga cacccatttc tttatatttt ttgaattatt
    72841 aataacatcc attcattgaa attgaaattg gataagtgat gatcaaatgg ttcttactca
    72901 cagaaccttt gcgtttagcg tgggctttat taaatcatcg tggttctagt atgaatctga
    72961 ggtgtcaatt gattgacagg gtctcaacaa gggaattcct atcaataact agtaaaacaa
    73021 gagtcaatct gtattattac acaaaaaaga acaaataaaa aataatagga aagagaagat
    73081 tcaagaggcc tttattttaa caattaacat aaagaataaa gaagaacgag ggagccaact
    73141 tgagattttt ggcattatca tcacaaaaaa gagattccgg attttttttt tttttttttt
    73201 tatttggtat ttttggggca aattgaatca agtggctaat ttgaatttga actttctatt
    73261 acatatccgt taaaatccgt attttatttg tgttgtttct gcttgagccg tacgaggtta
    73321 aattctcata tacggttctc agggggggtc tattttttgg ttacctatcc caataaagta
    73381 tatgattggt tcgaagaacg tctcgagatt caggcgattg cagatgatat aactagtaaa
    73441 tatgttcctc ctcatgtcaa catattttat tgtctagggg ggatcacact tacttgtttt
    73501 ttagtacaag tagccacagg ttttgctatg actttttact atcgtccaac cgttacagag
    73561 gctttttcct ctgttcaata cataatgact gaggctaact ttggttggtt aatccgatca
    73621 gttcatcgat ggtcagcaag tatgatggtt cttatgatga tcttgcacgt atttcgtgtg
    73681 tatctcacag ggggatttaa aaaacctcgc gaattaactt gggttacagg tgtgattctg
    73741 gccgtattga ctgcgtcttt tggtgtaact ggttattctt tacctcggga ccaaattggt
    73801 tattgggcag taaaaattgt gacaggcgta cctgaagcga ttcccgtaat aggattacct
    73861 ttggtagagc tattacgcgg aagtgctagt gtgggccaat ccactttgac ccgtttttat
    73921 agtttacaca cttttgtatt gcctcttctt actgccgtat ttatgttaat gcacttccca
    73981 atgatacgta agcaaggtat ttcaggtcct ttatagagaa aatatatcat atatatttgt
    74041 aattgattat atatcatttc ggggaggaag aaaaaagagt tttgtatttc attgctacaa
    74101 atatggatta ttgaaaaata agacatgtta tttggttgga tacctctctt caactctgaa
    74161 gtattgtatt tcttatttga taccaatagt tgaagtggat tctctgaaga gaagatggat
    74221 tatgggagtg tgtgacttga actattgatt gggccatgca gatatatgat ttgatctgcc
    74281 acgttggaat tgacaaccaa ataaaatgtg tctccgcatc caaccaccac gtaagtcccc
    74341 ctacatagca gggatatgcc ggttcacttg aggagaattt tttctatgat catacccgaa
    74401 tcatgtcatg tatgagtagg ctccgcaaga tcccatagaa tagaagcata gaataaacaa
    74461 tgtggcacga cctaatgttg tatctattcc acttacttaa tttgaatttt atttatagta
    74521 tataaatgca ttcatttcct atgcattgat ccagatctat gatactatcg gagtgaaata
    74581 agggatctaa ggaagaacag aggttagact ttattagtaa caagtaaata ctttgtttgt
    74641 atgtaataaa atcaaaatgt tgcggggata aataacaatc aaaagacatg agacaatcca
    74701 aaaagcactt gatcatgatc aaatttgtaa gcctacttgg atattgagca tttatctgta
    74761 agaacttaat tctttgcaat gaataattgc aacttcggaa aattgaatcg ggcatttctt
    74821 acatcgagtt attatatatt aatatatagc acggatatct atgaaatata gatttgatac
    74881 ggatctattt ccattattcc tttgattctt gctcgagccg gatgattaaa aattatcatg
    74941 tccggttcct tcgggggatg gatccataag aattaagaat tcacctatcc caataacaaa
    75001 aaaacctgat ttgaatgatc ctgtattaag agctaaattg gctaaaggga tggggcataa
    75061 ttattatgga gaacccgcat ggcccaatga tcttttatat atttttccgg tagtaattct
    75121 aggtactatt gcgtgtaacg tgggcttagc ggttctagaa ccgtcaatga ttggtgaacc
    75181 ggcggatcca tttgcgactc ctttggaaat attacctgaa tggtacttct ttcccgtatt
    75241 tcaaatactc cgtacagtac ccaataagtt attgggtgtt cttttaatgg tttcagtacc
    75301 aataggatta ttgacagtac cctttttgga gaatgttaat aaattccaaa atccatttcg
    75361 tcgtccagta gctacaacag tcttttttat cggtaccgca gtagctcttt ggttaggtat
    75421 tggagctaca ttacctattg ataaatccct cactttaggt ctttttcaaa ttcaaatcaa
    75481 ttaaactttg aaataccgta cataacataa gtattaagta tctaaggaag attgactttg
    75541 aagttagata cattaatttg attatattcc attttgagct gagtacggat cgtgctgaag
    75601 attaaaaact aaatccattc cataatatat aaatgatata tatatattat agaatggatt
    75661 taaaatgaaa attttttatt aggtaaatca attgtgaaat gcttctggta gggtgtccaa
    75721 tatctgtttt acatcttcta tgcgaaaata ttcaattctc ataaggtctt cttgactatt
    75781 actattactc aaaagatcca ataatgtatg tatattggat cttttgagac aattataggt
    75841 cctggaaggc aattctaact ggtcaataaa aagaaatttc aatggaacta tttttttgtt
    75901 tttctttaaa ttagttaatc tatcttgaaa ggtaaaaggg gatagagtaa acttgttttt
    75961 attttccgtg aaattaatgc cctcttcttc cgcatgtaga aaaggaataa ataaatcaat
    76021 caaattacga gaagcttcat aaagtgcttc cttaggagtt aaacttccgt ttgtccatat
    76081 ttctagaaaa agtatctctt gtttttcatt tccatcccca taagaatgaa tactatgatt
    76141 tgcatttcga ataggcatga atatggcatc tatagggtaa cttccatctt gagagttatt
    76201 tgtgggtttc atacgatatc cgcgatccct attgatttgt aattcaatac acaaatcaat
    76261 tggttccgtc aggttagcta tatgctgtgt cgtgtccact atttccacag aaggtggtga
    76321 gatgatatct tgagcggtta cgtgtctagg gcctctgacg caaatagatg cgtctctaac
    76381 tccatataga gtacttctca atacaatttc tttcaaattt attaatattt cgtggactga
    76441 ttctttaata cctactattg tagaatattc atgtggtacc ttctcagatt ttgcgcgtgt
    76501 gatacatgtt ccttctattt ctccaagtaa agctcttcgc atggcaatac ctatggtatc
    76561 ggcttgacct ttcataagcg gggacagaat gaaacgacca taataaagac gcttactatc
    76621 tatttttgat tcaacacact tccactgtaa tgttcgagtg gaccctccta cttcctctcg
    76681 aaccatacta aatattgtta tttaatcaga tcattgaatc atttatttct cttgaaatcc
    76741 atttaattct tatttttaca cacgtctttt tttagggggt cgacatccat tatgtggcat
    76801 aggtgttaca tcgcgcacga aacttaatag tagaccactt ctacggatgg ctcgtaatgc
    76861 tgcatctctt ccgagaccgg ggccttttat cataacttct gctcgttgca tgccctgatc
    76921 aaccaccgta cgaatagcat ttatagctgc cgcttgagca gcatagggtg tccctcgttt
    76981 tgtgcctttg aatccagaag tacccgcgga ggcccaagaa actactcgtc ctcgtacatc
    77041 tgtaacagtt acaatggtat tgttgaaact tgcttgaaca tgaataacac cttttggtat
    77101 tctacgtcca ttcttgcgtg aaccaatacg cccattctta cgcgaaccaa ttcttggtat
    77161 aggttttgtc atattttatc atctcataaa tatgagtcag aaatatacgg aaagatacgg
    77221 agatatccat ttaatgttaa aacagattct tttacacggg tccttctttt tcttttagaa
    77281 gattctttaa tttagtttag aaagattacc cttgtctctg tttatgtctc ggattggaac
    77341 aaatcactat aatccgtcca cgcctacgga taagtcgaca tttttcacaa attttacgaa
    77401 cagaagccct tattttcata tttctcattc cttaccttaa ttctgaatcc actccttgaa
    77461 aaataagttt cttgattttt ttaacttcaa attgtatccc tatgaaagga atgtttaaaa
    77521 aatcatctaa tagtttcgaa tttgtgaatt ctataaattc tacgtcccct ggttgaatca
    77581 taaccactta tttcaatttt gactctattt catggtagta tctatataaa actgtgccgt
    77641 atccttcctg aaacataacc tagaatttgg atcttcatta tctaaaagga cccggaacat
    77701 actgttggga agcgattcag taattaaaca ttcatgaatt aattttagtc ttttattcga
    77761 ggtaagcctc ttgaagtatt aactaatgga gaaagggtta tataatttat ttttactctc
    77821 tttttccaaa agggaagtta gagataaaat taagataaca ggaggaaggg gtgtaagatc
    77881 accatatata acacaaaatt tctcccccga ttttttctag tcgagcttct cgatctgtca
    77941 ttatacctcg agaagtcgaa agaattacaa ttcccattcc acctaaaatc ttaggaattt
    78001 gttgatagtt ggaatagatt cgtagaccgg gtcggctgat acgttttaaa atagttctat
    78061 atattccctt tcgattccgt ctatgtcgta gggttaaaac caagaaaaat ttgttacttt
    78121 cctgatgttt acgaacgttt tcgataaaac cctctcgtag aagtatttta acaatgtttt
    78181 cggtaatatt agtagatgct attcgaaccg ttcttttttt atccatgtca gcatttctta
    78241 tagaagttat tatatcggca atagtatcct tacccatggc gaactataat tattggtacc
    78301 ccctaatttt tatataatca acatgtttat ttattatttt aataaaaaat aattaaattt
    78361 atttatatta attaaattaa ttataaagta tatgcgtgat acacaatcta ctaattgact
    78421 tgacccattc cagatacccc gctatatcat attattattt aatatactac tagtatttat
    78481 aatacctcgg gagctaatga aactatttta gtaaaattca actgtctcaa ttcccgagcg
    78541 atcgcaccaa aaactcgagt tccttttgga tttccttctt gatcaataac aactgcggca
    78601 ttgtcatcat atcgtattat catgccgttg tcacgtttga gttctttaca tgtacgcaca
    78661 attacagccc taataacttc tgatctttct agaggcatat ttggtactgc ttctttgatt
    78721 acggcaacaa caacgtcacc aatatgagca tatcgttggt taccagctcc taggactcga
    78781 atacacatta attttcgagc tccactatta tccgctacat tcaaaagggt ctgaggttga
    78841 atcatatcat ttttatttta atctgttatt ttgctgcaaa ggataaaaaa gaaataaaaa
    78901 gaaatatttg tctgtctata aaaaaataaa cttctatttt tcatcatcac cttatttttt
    78961 aatttctgca tccctatccc tcaataacga attgagttcg tataggcatc ttgcgcgcag
    79021 ctattttaat agctgctctg gctacagttt ctgatactcc gcccatttca taaagtattc
    79081 gacccggttt aacaacggat acccaatatt cgggggcccc cttccccgaa cccatacgtg
    79141 tttctgcggg tcttactgta acaggtttgt cgggaaatat acgtacccat atttttccgc
    79201 cacgacgcgc atatcgtgtc attgctcttc gtcctgcttc catctgtcta gccgtgatcc
    79261 aagcgggttc aagtgcttga agagcgtatc cgccgaaaca aatacgattg cctcgacaag
    79321 atattccttt cattcttcct ctatgttgtt tacgaaattt tgttcttttg gggttatagt
    79381 tgatggttct ttcttaatta aattccatct ctactgcaga accggacatg agagtttctt
    79441 ttcatccggc tcctcgcgaa tgaaatgatt cattaatatt actacggaat acacatatat
    79501 ttaatatttt taaatgatac acaatacact tagtaatgta atggaattta ttatgtcatt
    79561 ttgttatatt atttgatttt gttattctag gatagtttag tattgttatg ttatatagtt
    79621 aagagtaagc tttatatacc agatcaacat tatttatttt gtatcgaatc gcgctaaaac
    79681 aaaatgtaga ttgtatgtat aattcaataa ctaaaaacta agggtttcgc gggcgaatat
    79741 tgactctttc gtgctacatt cgtagggtca agaccttgtt acttttagaa taaatcaatt
    79801 tgttcttggt tcgttccgcc atcccaccca atgaatcatt aggatttgtt tgttttcatg
    79861 aaatcctatg caatcatggg ttctgtcgtt cccatagcct cttcgttaat ggttaggccc
    79921 gaactccgca atggaacccc aacaaaattc gttcctgagt taattctctt agtttatatt
    79981 aacccgaggc tcgttatctt taattattga tattatatca gtattgatgc tttatcacat
    80041 tgccttttgt gagataattc ataaaccata catattggaa tcatatatca ttgatacttt
    80101 tgttctttct ttctatcatc cttccattta tccacatccc tttatttttg tttagcaacc
    80161 tataataaga tttaattttt ttttatttca gttgctacaa ctatatgatc gatctagtca
    80221 tatagtgact gtttcttgga atctcgacaa tacgaaacga agccataagt tggttattag
    80281 tttatatagt tagtaagctc atagtgaggg ttggtcaaat tttttgaatt ccaactatct
    80341 atactataaa ctaacaaaaa aactaacgag tcacacacta agcatagcaa ttctcttaaa
    80401 tgatcaatct aatttttatt caaccttata gaattttaat tgctcagttt tgtttgattt
    80461 aatggaataa aaaataaaat ttgtcatttt ttttttaggt ccattatttc tcgtctacaa
    80521 atatccaaat ttttatgcct aatactccat agatagttcg agttgtatag gaacaatgat
    80581 caattttagc acgaattgtt tgtagaggaa ccctaccctc tctgatccat tcgacgcgtg
    80641 caatttcttt tccgtcgata cgcccggcaa tttgtacttg aattcctttt gtatccgttt
    80701 gttcagttaa ttcaatagct tttttcattg cttttcgaaa tgaaactcta ttttttaatt
    80761 gtaaagctat atattccgca agaatattag gttgtccgta aggtttttca actcttgtta
    80821 tagcaatgtt gagtctacgg ttcacagaat gaaactcctt ttgtacattc atctgtaatt
    80881 cttcgattcc tcgtgttcgg ccctctatta ataaattagg gaatccaata tggattatga
    80941 cttggatcaa atcaattctt ttttttattt gtatacgtgc tattccttcg aaacctgagg
    81001 acattttctt atttttttgt acataatcct tgatacaatt ccgtattttt tcatcttcct
    81061 gtatacccgc ggaataattt tgtggttgtg cgaaccaaaa ggaatgatga ctttgggttg
    81121 taccaagtct gaaaccaagt ggatttattt tttgtcccat atttttctat tagattatct
    81181 ttaccatata tatttttcga aagatgaatc gaaagttaag attcatcttt aactaattta
    81241 gttttatccc tcaatataat tgttatatga caagtaggtc tttttatcgg ataactacgt
    81301 cctcgagccc ggggtcttaa ttttttcaca atagtacctg cgttaacttc agctttacta
    81361 ataaataaat tagctttgtt taagcccatg ttattactag catttgctgc cgcggaaaaa
    81421 actaatttca aaatgggata agatgctcga taaggcataa gttctagtat cataagtgct
    81481 tcttcatagg agcgtccacg aatctgatca attactcttc gtgctttgaa aaccgacata
    81541 catatatgtt tatgttgagc taaagcttta atttctgtac tccaacgcga gttctttcta
    81601 tttatcataa ggttatcccc actaaatgaa taaaaactgc ctaattttac ttataaaata
    81661 aaaaatataa tatttgaaaa tttaattaaa attttagtct tattaattat tttttagaaa
    81721 taaaaaaaaa aaaaaaaaat taacgacgag atttattatc ggtttttgca tgtcttgcga
    81781 aagttagagt cggcacgaat tctcccaatt tatgacccac catacgatct gttatataaa
    81841 taggtaaatg cccttttcca ttatgaatag caattgtatg gccaatcatt gtgggtataa
    81901 tggtagatgc cctagaccaa gttactatta tttctttctc ctcccttatg tttagttttt
    81961 caatttttgc cgataaatga ttagctacaa aaggattttt ttttattgaa cgtgtcacag
    82021 gggattactc ctttattaca ttacattttt aaaattggca ttctatgccc aatatatcga
    82081 tctaagtatg aaggtaagaa taaatacaat aatgatgaat ggaaaaataa aaaagctaaa
    82141 atcctttagc tagataaggg gcggatgtag ccaagtggat caaggcagtg gattgtgaat
    82201 ccaccacgcg cgggttcaat tcccgtcgtt cgcccatcac attatttcaa attctaaaaa
    82261 ttcagttttc tatattctta tttatttacg gcgacgaaga ataaaactat cactatattt
    82321 tttccttttc ctacttcttc ttccaagcgc aggataaccc caaggagttg tgggtttttt
    82381 tctaccaatc ggagctctcc cttcaccgcc cccatgggga tggtctacag ggttcataac
    82441 tactcctctt actacaggac gcttacctag ccaacgctta gatccggctc tacccaaact
    82501 tttttggttc accccaacat tacccacttg tccgactgtt gctaagcagt ttttggatat
    82561 caaacggacc tccccagatg gtaatcttaa tgtggccgat ttaccctctt ttgcaatcag
    82621 tttcgctaca gcacctgccg ctctagctaa ttgtccaccc tttccaagtg tgatttctat
    82681 gttatgtatg gccgtgccta agggcatatc ggttgaagta gattcttctt ttttatcaat
    82741 aaaaacccct tcccaaactg tacaagcttc ttccaaagca tacggctttc tagatgtata
    82801 tgatgatatc tagacagatg gatcttatat gaatcgtatg atgaagtatc acatgagtgg
    82861 atatatagga atccaaatct gccgaatcac tcatgttatg atcttctaca tcctaggtct
    82921 ccccgttccg tcatctggct tatgttcctc atgtagcatt cagaccgaat gactctatga
    82981 aattacgtca atacttccat tccacatatt acgggtaacg taggagacat ctctattttt
    83041 ccccggggga tctttataat taccactgct tagcttttaa ttcgcctctg accatcaaat
    83101 taaatgtgaa taacccggcc tcctctcttt gaaacaaggg gcgctctccg gttctgtgcg
    83161 tgcttcaaac aatttttttt tttgtcttct ccatattacc atatctctag agtcaataat
    83221 tttctatgag gaactactga actcaatcac ttgctgccgt tactcaacag ttttctgctg
    83281 aggtttctcc cgtagaggta ctcaaattgg atcagtgatc gatttctagg tttcgtcgta
    83341 aacctaattg gttacttcca attacgtaaa tcaatagttc aaaccgcact caaaggtagg
    83401 gcatttccca ttgatatagg aacttctgta ccagaaacaa tggtatctcc aattatagcc
    83461 cctctgggat gtaaaatata tctcttctca ccatccccat agtgtatgag acaaatgtgt
    83521 gcatttcgat tagggtcgta ttctatggtt acgattctac cagatatgtc tttatcattc
    83581 cgtcgaaaat ctattttacg gtatagacgc ttatgacctc cccctctatg ccctgcggta
    83641 atgattcctc tggcattacg acctttacta caacgacgct gtccatggat caaattattt
    83701 cgtggattgg attttacttg actgtctatg gctccattgc gtgtgctcgg ggtagaagtt
    83761 ttgtataaat gtatcgccgt gttattaagt attttgcttt aagttctttt ctctataaga
    83821 ggtggaatag aataacctgg ttgaagcgta atgatcatac gtttgtaatg cattgtatgt
    83881 cccataatag gtcccattct tctacccttt cccgggactc gatgactatt tatagctatt
    83941 accttgacgc caaagaagag ttcgacccaa tgctttattt ctgtcctagt tgatcctgat
    84001 tcgacattag aagtatattg attgttcccc aataaccgaa tacttttttc tgtaaatact
    84061 gcatatttga ttccatccat aaatccattt tcttccctat gagttccagt atcaataaga
    84121 attctagttc ttactgttca tatgttatgg tatgaatata ccataccaat tcggtatgta
    84181 tggatgatga gattccattg atacagagcc aattctaata gacttattga acgttcccat
    84241 tggcgtgcat ccagcaggaa ttgaacctac gaatttgcca attatgagtt gggcgcttta
    84301 accattcagc catggatgct taacagggat catcgtacat cgtaaataac caaattccaa
    84361 ttgaaatgaa atctttagga ggaatcaatg agaggacatc aattcaaatc ctggatcttc
    84421 gaattgagag agatattgag agagatcaag aattctcact atttcttaga ttcatggacc
    84481 aaattcgatt cagtgggatc tttcactcac attcttttcc accaagaacg ttttatgaaa
    84541 ctctttgacc cccgaatttg gagtatccta ctttcacgtg attcacaggg ttcaagaagc
    84601 aatcgatatt tcacgatcaa aggtataata ctgcttgtag tagcggtcct tatatctcgt
    84661 attaacaatc gaaagattgt cgaaagaaaa aatctctatt tgatggggct tcttcctata
    84721 cctatgaatt ccattggacc cagaaatgag acattggaag aatctttttg gtcttgcaat
    84781 atcaataggt tgattgtttc gcccctgtat cttccaaaag gaaaaaatat ttctgagagt
    84841 tgtttcatgg attcgcaaga gagtacttgg gttctcccaa taaataaaaa gtgtatcatg
    84901 cctgaatcta accggggttc gcggtggtgg aggaaccgga tcggaaaaaa gagggattct
    84961 agttgtaagg tatctaataa aaccgtagtt ggaattgaga tctcattcaa agagaaagat
    85021 agcaaatatc tggagtttct ttttttatcc tatacggatg atatgatccg caaggaccat
    85081 gattgggaat tgtttgatcg tctttctccg aggaagaagc gaaacatact caacttgaat
    85141 tcgggacagc tattcgaagt cttagggaaa gacttgattt gttatctcat gtctgctttt
    85201 cgtgaaaaaa gaccaattga aggggggggg ttcttcaaac aacaaggagc tgaggcaact
    85261 attcaatcaa attatattga gcatgtttcc catctcttct cgagaaacaa gtgggatatt
    85321 tctttgcaaa attgtgctca atttcatatg tggcaattcc accaagatct cttcgttagt
    85381 tggggaaaga atcagcacga atcggatttt ttgaggaacg tatcgagaga gaatttgatt
    85441 tggttagaca atgtgtggtt ggtaaacaag gatcggtttt ttagcaaggt acggaatgca
    85501 ttgtcaaata ttcaaaaaga aagatcgatt ctttgggatc cttcctttct tcaaacggaa
    85561 ggaacagaga tagaatcaga tcgattcccg aaatgccttt ttggatcttc ctcaatgtcc
    85621 cggctattcg cggaacgtga gaagcagatg aataatcatc tgcttccgga agaaatcgaa
    85681 gaatttcttg ggaatcctac aagatcaatt cgttcttttt tctctgacag atggtcagaa
    85741 cttcatatgg gttcgaatcc tactgagagg tccactagag atcagaaatt tttgaagaaa
    85801 aaacaggatg tttcttttgt tctttccagg cgatcggaaa ataaagaaat ggttgatata
    85861 ttcaagataa ttacgtattt acaaaatacc gtctcaattc atcctatttc atcagatccg
    85921 ggatctgata tggttccgaa ggatgcaccg gatatggaca gttccaataa gatttcattc
    85981 ttgaacaaaa atccattttt ttatttattt catctattcc atggccggaa caagggggga
    86041 tacacgttac accatgattt tgaatcagaa gagagatttc aagaaatggc agatctattc
    86101 actctatcaa taaccgggcc ggatctggtg tatcatagga gatttgcctt ttctattgat
    86161 tcctacgggt tagatcaaaa aaaattcttg aataaggtat tcaactccag agatgaatcg
    86221 aaaaagaaat ctttattgat tctacctcct cttttttatg aagagaatga atctttttat
    86281 cgaaggatca gaaaaaaatt ggtccggatc tactgcggga attatttgga agatccaaaa
    86341 ataaaaacgg cggtatttgc tagcaacaac ataatggagg cagtcaatca atatagattg
    86401 atccgaaatc tgatgcaaat ccaatataac acctatgggt acataagaag tgtatcgaat
    86461 cgattctttt taatgaatag atccgatcgc aacttcgaat atgaaattca aagggatcaa
    86521 ataggaaatg atactctgaa tcatataact ataatgaaat atatgatcaa ccaatattta
    86581 tcgaatttga aaaagagtca gaagaaatgg tttgatcctc ttatttctcg aaccgagaga
    86641 tccatgaatc gggatcctga tgcatacaga tacaaatggt ccaatgggag caagaatttc
    86701 caggaacatt tcatttctga ccagaagaac cattttcaag tagtgttcga tcgattacgt
    86761 attaatcaat attcgattga ttggtccgag gctatcgaca aacaagattt gtttaagtca
    86821 cttcgtttct ttttgtccaa gtcacttccc tttttgtcca agtcacttcc ccttttcttt
    86881 gtgagtatcg ggaatattcc cattcatagg tccgagatcc acatctatga attgaaaggt
    86941 ccgaatgatc aactctgcaa tcagttgtta gaatcaatag atgttcaaat cgttcatttg
    87001 aataaattga aacccttctt attagatgat catgatactt cccaaagacc gaaattcttg
    87061 atcaatggag aaacgatatt accatttttg ttcaaaaaga taccaaagtg gatgattgac
    87121 tcattccata ctagaaataa tcgcaggaaa tcctttgata acacggattc ctatttctca
    87181 atgatatccc acgatcgaga caattggctg aatcccgtga aaccatttca tagaagttca
    87241 ttgatatctt ctttttataa agcaaatcga cttcgattct tgaatgatcc acatcacttc
    87301 tggttctatt gtaacaaaag attccctttt tatgtggaaa agacccgtat caataattat
    87361 gatcttacat atggacaatt tatcaatatc ttgttcattc gcaacaaaat attttctttg
    87421 tgcgtcggta aaaaaaaaca tatttttttg gagagagaga ctatttcacc aattgagtca
    87481 ctggtatctg acatattcat acctaacgat tttccacaaa cacaaagtgg tgacgaaacg
    87541 tataacttgt acaaatattt ccattttcca attcgatccg atccattcgt tcgtagagct
    87601 atttactcga tcgcagacat ttctgcaaca cctctaagag aggaacaaat ggtcaatttt
    87661 gaaagaactt attgtcagcc tctttcagat atgaatctat ctgattcaga agggaagaac
    87721 ttgtatcagt atctcagttt caattcaaat atgagtttga ttcacactcc atattctgag
    87781 aaatatttac catctggaaa gaggaaaaaa cggagtcttt gtctaaagaa atgcgttgag
    87841 aaagggcaga tgtatagaac ctttcaacga gatagtgctt tttcaaatct ctcaaaatgg
    87901 aatctgttcc aaacatatat gccatggttc cttacttcga cagggtgcaa atatctaaat
    87961 ttcacccttt tagatacttt ttcagaccca ttgccgatac taagtagtag tcaaaaattt
    88021 gtatcccttt ttcatgatat tatgcatgga tcagatatac catggccaat tgatcagaag
    88081 attcttccac aatggactct gataagtgag atttcgagta agtgtttaca gaatcttctt
    88141 ctgtccgaag aaatgattca tcgaaataat gagtcaccca ttccattgat atggacatca
    88201 aaaaatgctc gggagttcct ctattcaatc cttttccttc ttcttgttgc tggatatctc
    88261 gttcgtatac atcttctctt cgtttcccga gcctctagtg agttacagac agagttagaa
    88321 aagatcaagt ctttgatgat tccatcatac atgattcagt tgcgaaaact tctggatagg
    88381 tatcctacat ctgaactgaa ttctttctgg ttaaagaatc tctttctagt tgctctggaa
    88441 gaaatacggg gttccgctta tggggtcaaa tcaatacgtt ctaagaagaa atatttgaat
    88501 atcaacctca ttgatctcat aagtatcata ccaaatccca tcaatcgaat cactttttcg
    88561 agaaatacga tacatctaag tcgtacaagt aaagagatct attcattgat aagaaaaaga
    88621 aagaacgcga acgatgattg gattgatgat agaatagaat cctgggtcgc gaacaatgat
    88681 tcgattgatg atgaagaaag agaattcttg gttcagttct ccaccttaac gacagaaaaa
    88741 aggattgatc aaattctatt gagtctgact catagtgatc atttatcaaa gaatgactct
    88801 ggttatcaaa tgattgaaca accgggatca atttacttac gatacttagt tgacattcat
    88861 aaaaagtatc taatgaatta tgagttcaat agatcctgtt tagcagaaag acggatattc
    88921 cttgctcatt atcagacaat cacttattca caaacctcgt gtggggctaa tagttttaat
    88981 ttcccatctc acggaaaacc cttttcgctc cgcttagccc tatccccttc taggggtatt
    89041 ttagtgatag gttctatagg aactggacga tcctatttgg tcaaatacct agcgacaaac
    89101 tcctatgttc ctttcattac ggtatttcca aacaagttcc tgtattataa gtctaaaggt
    89161 tatcctattg acgatatcga ttttgatgat agtgacgata tcgattttga tgatagtgac
    89221 aatatcgata ttgatgatag tgacgatatt gatgatgacc ttgatatgga gctgctaact
    89281 atgacgaatg tgctaactat tatggatatg acgccaaaaa tagaccgatt tgatatcacc
    89341 cttcaattcg aattagcaaa agcaatgtct ccttgcataa tatggattcc aaacattcat
    89401 gatctgtatg tgaatgagtc gaattactta tccctcggtc tattagagaa ctatctctcc
    89461 agggattgtg aaagatgttc cactagaaat attcttgtta ttgcttcgac tcatattccc
    89521 caaaaagtgg atcccgctct aatagctccg aataaattaa atacatgtat taagatacga
    89581 aggcttctta ttccacaaca acgaaagcac tttttcattc tttcctatac tagaggattt
    89641 cacttggaaa agaaaatgtt ccatactaac ggattcgggt ccataaccat gggtttcaat
    89701 gcacgagatc ttgtagcact tatcaatgag gtcctatcaa ttagtattac acagaagaaa
    89761 tcaattatag aaactaatac aattagatca gctcttcata gacaaacttg ggatttgcga
    89821 tcccaggtaa gatcggttca ggatcatgag atccttttct atcagatagg aaggactgtt
    89881 gcacaaaatg tacttctaag taattgcccc atagatccta tatctatcta tatgaagaag
    89941 aaatcatgta aggaagggga ttcttatttg tacaaatggt acttcgaact tggaacgagc
    90001 atgaagaaat taacgatact tctttatctt ttgagttgtt ctgccggatc ggtcgctcaa
    90061 gatctttggt cttcatccgg acccaatgaa aaaaattgga tcacttctta tggcttcgtt
    90121 gagaatgatt ctgatctagt tcatggccta ttagaagtag aaggcgcttt ggcgggatcc
    90181 tcacggacag aaaaagattg cagccagttt gataataatc gagtgacact acttcttcgg
    90241 tccgaaccaa ggaatcagtt agatatgatg caaaatggat cttgttctat cgttgatcag
    90301 agatttctat atgaaaaata cgaatcggag tttgaagaag gggaaggagc cttcgactca
    90361 caacagatgg aggaggattt attcaatcac atagtttggg ctcctcgaat atggcgccct
    90421 tatggcaata tatttgattg tatcgaaagg cccactgaat tgggatttcc ttattgggcc
    90481 gggtcatttc ggggcaagcg gatcatttat cataaagagg atgagcttca agagaatgat
    90541 tcagagttct tgcagagtgg aaccatgcag taccagacac gagatagatt ttccaaagaa
    90601 caaggctttt ttcgaataag ccaattcatt tgggatcctg cggatccatt ctttttccta
    90661 ttcaaagatc agtcctttgt ctctgtgttt tcccgtcgag aattctttgc agatgaagag
    90721 atggggctta ttacttccca aacaaatcct cctacatcta tgtataaacg ctggttcatc
    90781 aagaatacgc aagaaaagca cttcgaattg ttgattcatc gccacagatg gcttagaacc
    90841 aatagttcat tatctaatgg atctttccat tctaatactc tatctgagag ttatcagtat
    90901 ttatcaaatc tgttcctatc taacggaacg ttattggatc aaatgacaaa gacattgttg
    90961 agaaagagat ggcttttccc agatgaaatg aaacatttga ttcatgtaac aggagaaaga
    91021 tttcccattc cttagccata aaataaagat atgtggccat gaaaaaggga ttaagtggaa
    91081 cagaattggc caggtggtag agtcgtggaa atacttgttt attccatatt ttggatctta
    91141 gctccatgga acaatatgtt actgcagaaa gatggaagaa ttgaaatctt agatcaaaac
    91201 actatgtatg gatgatatga actgcctaaa caagaattct tgaacggcga aagagcctat
    91261 ttactcatta catcaaacaa tttccattaa tgaaaccatg tcaatccatc ggaaaatcaa
    91321 aaatacgcat gtccgatgaa atagttgttg ctatctgctc caataatgaa tcattggttt
    91381 aactgaataa ctaaataaaa tagtaggtag acctttttct tcgtctcagg tcgatggatc
    91441 ttctcaattg gaagatctcc tatatggata atacacattc cagttgaccg agcctaattc
    91501 taattgtttt gttctgaagc aaagatatcc acggaggccg gttcgtccta ttcagatatt
    91561 cacgaccaag aggtactgga ttctctttgg gataggccct gaaatgaaag gagaaggaag
    91621 gctggaatgc caacagacgt ctcgtctgtc tattctctaa ttcacccgac tcaatagtac
    91681 ctattttggg aacgtccagt gccaaagtca ctgaatgggc aaagcgccaa tctctaaaac
    91741 ggactatgta atgtacttta tctgctgggt acgggtactg gtgggtattt taccagaggt
    91801 ttctatcaat ctacccttgt gtgattcctg ttgaatcata tactcggggg gtggatgcag
    91861 ggcggacgat ttcaaaacgg actcctcatt cattagatgg agaagatcac caagatttcg
    91921 cgatccgccg ccgaacctat tccaattcca acagttcgga cccggatcgt ggggatcgcc
    91981 ggaatacttc gtatcaacgg ataagatact cggtatatca atattgatta gatccgaaat
    92041 ctgttattga gaatgctcat tgaatgagca ttctcaatat tatgccttga agaggactcg
    92101 aacctccacg ctctttagca caagattttg agtctcgcgt gtctaccatt tcaccatcaa
    92161 ggcatcttta aagttaatcg tattccatga atatgacatc tatctagtgt gatatatgga
    92221 atatatgaca agggtggagt gtttctatcg atcggtcatg tcatatagga ccgagtcaga
    92281 catcaaattg cttcgatttg aattatccgg aggataactt atatatagat gtaaaatcaa
    92341 acctatttct cgattcaata ttcaatagaa gcccaaatga agtagaagtg gagatggtat
    92401 ccaaccaaat aacgatagtt atgtcaaaag caggtccgat tacgcctatt cctaatccta
    92461 aatagaatgt aacgacgtag ggatatccat atgtaaacat agtatctatt tacatacgct
    92521 cgaatgaccc cttctcataa taagatctgg tccggtatgg aatgaactta taatctgatg
    92581 atcgagtcga ttccatgatt ataagttcat aaccccagcc cattcccatt ttgggcggaa
    92641 cagatctact aattctttta ttccagttag taagagggat cttgaactaa gaaatagacc
    92701 tagaagctaa actaaaagag ggtatcctgg gcaattgcaa gaattgggtt cattgatatt
    92761 cctggtatag tagatgctat cacacataca gtcatactca attcgatgga attgtttgat
    92821 cttaaaggag atcttctata atttcgcacg tgaggggtta tttcttggtt tcgtccagtc
    92881 attaataact tgattatttt tagataatag tagatagaaa cgacgctcgt aaggagtcct
    92941 attgaaacta aaaaatatag gcctgcctgc catccacacc agaatagata gagttttccg
    93001 aaaaaacctg ccagtggagg aagaccccct agggataaga gacatagggc taaagagaga
    93061 gccaaaaaag gatctttcgt gtataatcct gcataatctc gaatgttatc agttccggta
    93121 cgtagaccaa atgatacaat gcaagcaaaa gttcctagat tcatggagat atagaacagc
    93181 atataagtta tcatgcttgc atatccatca tttgaatctc caacaattat tccaataatt
    93241 acatatccga tttgaccaat ggacgaatat gcaagcatac gtttcatgct tgtttgagta
    93301 atagcaatga gattacccaa tatcatgcta agaatagcta ggatttccag aagaagatgc
    93361 cattcgtttg atgagaaata aaaaggaata tcgagaattc gtgtggctga agctgaagca
    93421 gctactttcg aagtaacaga aagaaaagca acgactggag tgggagagtc agagtcgaaa
    93481 agaggattcc tcacttcttt ctctcattca aaaccgtgca tgagactttc atctcacacg
    93541 gctcctaagt tataaaagaa agaagaactc atcttctttt ttgattacct tcctcgcgta
    93601 tgtataagac cgaattcatt cgatttctaa attagtaatc cttaactttt cgaggaatcc
    93661 ttcatcagtg gttgtgagtg gctgactttt tcaacctttt cgaccataga accatctgat
    93721 ttgattcgtt ctcaatagcc atgagatgat catcttaggg tgatcctttt gtcaacggat
    93781 gctcctatta cactcgtagt ctctgaagga tgagaaccaa ctatgtagca tctacatcga
    93841 taattcaagt attgtatacg tcattagtcc gatcctttgt aggaactacc cgtaataacg
    93901 aacttgcaaa atggatctgt ttatcataaa gagattcgtt gttcctgacc ttgcttcacc
    93961 ttaattgtta tttgaacaaa aagatctttt ggtaaaagtt atgccttggt ccgagtgggg
    94021 atagcatctc tcttctgcat gtctatggag ttttgaaaaa tccaaacatc tcagagatag
    94081 atatagaggt aggactttgt cgaacgaacc gcactccttc atatacgtca ggagtccatt
    94141 gatgaaaagg ggctggagaa agcttgaacc caattcctac agtgatggat ataagcgcaa
    94201 ttgaaattcc tggggagtta tacatttgtg tattgataag accattcact atttcttgaa
    94261 gctcgatctc ccccccagat gaaccatata gccaagagaa accatgaacc agaatagaag
    94321 agcttgcccc acccatgagt aaatatttcg tagtagcctc attagaccgt acatctctct
    94381 tggtatatcc agataatagg taggaacata aactgaaaca ttctggagct acaaagatag
    94441 ttattaaatc gttagcacca cataaaaaca ttcctcctag agtagctgtt aatacgaata
    94501 acagaaactc tgttatagcc atttctgtac attcaatgta ctctacggat agaggaatac
    94561 atagagttga acatagtaaa ataagaaatt gaaagatttc gttgaaattg ttcgtttgga
    94621 aatttcccga aaagctaatt ataggttctt ctctccatcg gaacaatagg gccgttatgc
    94681 ttattactaa acttgttgaa gagatgaaat agaaccaagg tctatctttt tgatcagagg
    94741 ttgaatcgat catcagaaga agaattaggc caaaaattag gatacattct gggaaaatga
    94801 aacttccatg gaagagaagc aaatgaaacg ctttcataaa aattctcgta gaatcgagaa
    94861 tgaagttttc attctgtaca tgccagatca tgaattagta actgcatcca atccccgaaa
    94921 aagtcccaat tgtttcaact ttaaattttt tgaatgggat atttacggaa tccccatgaa
    94981 taggatcaaa ccttattcca tgatattttt ctataagact cctctttctt attccccccg
    95041 agagggctta gttgatccat gatttatgtt catctttctt ttcctttttg tttgtttcga
    95101 gaaagatctc gatcaattcc gattctttct ttttctattg attcttttcc gatcgagatg
    95161 tatggatcca tagatctata tagacacata gatctatgga ttaacgaaaa tgtgcaaagg
    95221 ctctatttgc ctctgccatt ctatgagtct cttccttttt gcgtatggcg tcgccacccc
    95281 ctttggcagc atctactaat tcggaactta atttgaaagc catatttcga cccgggcgtt
    95341 ttcgggatgc ccctaataac caacgaatgg caagtgtctt tccttgtgta gatcctattt
    95401 caataggaac ttgatgagtc gatccgccta cacgtcttgc ttttactgct atattgggag
    95461 ttactccacg tattgcttgg cgtaaaacag atagtggatt tgtttctgtc ttttgttgaa
    95521 tctttttcaa ggctcgataa ataatttgat aagccaatga tttttttccg tgtttcagaa
    95581 tacggttaac caacatgtta actaatcgat tacgataaat tggatcagat tttgcagttt
    95641 tttcttctgc agtacctcga cgtgacatga gcgtgaaaga ggtccaagaa tccgttttct
    95701 ttttataagg gctaaaaaca aatcacttat tttggctttt tgaccccata ttgtagggtg
    95761 gatctcgaaa gatatgaaag atctccctcc aagccgtaca tacgactttc atcgaatacg
    95821 gctttccaca gaattctata tgtatctatg agatcgagta tggaattctg tttactcact
    95881 ttaaattgag tatccgtttc cctccttttc ctgctaggat tggaaatcct gtattttaca
    95941 tatccatacg atcgagtcct tgggtttccg aaatagtgta atgtaaaaag aagtgcttcg
    96001 aatcattgct atttgactcg gacctgttct aaaaaagtct aggtatttcg aattgtttgt
    96061 tgacacggac aaagtaaggg aaaacctata aaatgatttc aatattggac cttggacata
    96121 taatagttcc gaatcgaatc tctttagaaa gaagatcttt tgtctcatgg tagcctgctc
    96181 cagtcccctt acgaaacttt cgttattggg ttagccatac acttcacatg tttctagcga
    96241 ttcacatggc atcatcaaat gatacaagtc ttggataaga atctacaacg cactagaacg
    96301 cccttgttga cgatccttta ctccgacagc atctagggtt cctcgaacaa tgtgatatct
    96361 cacaccgggt aaatccttaa cccttcctcc tcttactaat actacagaat gttcttgtaa
    96421 attatggcca ataccaggta tataagcagt gatttcaaat ccagaggtta atcgtactct
    96481 ggcaactttg cgtaaggcag agtttggttt tttgggggtg atagtggaaa agttgacaga
    96541 taagtcaccc ttactgtcac tctacagaac cgtacatgag attttcacct catacggctc
    96601 ctcattcaat tctttcgaag taattggatc cttttcttcg ttcgagaatc tcctcccttc
    96661 ttccactccg tcccgaagag taactaagac caattctgtc acgttttcat gttctaattg
    96721 aacactttcc atttatgatc aaagaagaag attatttttt taccaaacca tatacgggtc
    96781 aaatcacaat attataataa gaacaagaga tttttctcga tcaatcccct tgcccctccc
    96841 cattcttcga gaatcagaaa gatccctttt gagtttgaat ttgttcattt ggaatctggg
    96901 ctcttctatg cttctactta tatttatttt ttatatttac ttatttttgt tttgttttat
    96961 tctttattta tttcatttcg attttctttc cctctctttt tattcccttc catcattcct
    97021 taagtcccat aggtttgttg atcctgtaga atctgaccca ttttctcatc gagcgaaggg
    97081 tacgaaagaa atcagattga tttttcgatc aaaatatgtg aaatcttcgg ctttttcctc
    97141 tccctctatc ccataggtac agcgtttgga tcaatagaga accttttctt ctgcatgaat
    97201 cgatattatt ccattcgaat tccttcccga tacctcccaa ggaagaaaat cccaaattgg
    97261 atccaaaatt gacgggttag tgtgagctta tccatgcggt tatgcactct tcaaatagga
    97321 atcgattttc tgaaagatcc tggctttcgt gctttggtga gtcgtccgag atcctttcga
    97381 tgacctatgt tgtgttgaag ggatatctat atgatccgat cgattgcgtg tgtaaggccc
    97441 gcggtagcaa cagaaccggg gaaagtatac agaaaagaca gttcttttct attatattag
    97501 ttagtgatcc cggcttggcg agtcctttct tccgtgatga actgttggcg ccagtcctac
    97561 atttattttg tctctgtgac caaggagaaa ggggggctca gcgggaagag ggttgtacca
    97621 tgagagaagc aaggaggtca acctacttca aatatacaac atggattctg gcaatgcaat
    97681 ggcctcatgc cgatccgaat gaatcagtct tttcacggag gtcaatcttt gcctgctagg
    97741 caagaggata gcaagttaca aattctgtct cgctaggaca tatatttcta ttactattaa
    97801 atattaaatt aataggggtt acccttatcc tttttgtagt gacgaatctt gtcttgtatg
    97861 tgttcctaag aaaaggaatt tgtctatttc atttttcgag gtatcaaatc aaaaaagggc
    97921 gtggaaacac ataggaactc ttgaatggaa attgaaaaga aatgtagctc cagttccttc
    97981 ggaaatggta agatctttgg cgcaagaaga aggggtgatc catatcatct tgacttgctt
    98041 cccctctttt tttaacaata ccgagtcggg ttcttctcct accagtatcg aatagaacat
    98101 gctgaacaaa atattcttca tgtcaaacct gctcgattta gatcgagaaa atcgtacgga
    98161 ttttatgaaa catgtgctat ggctcgaatc cgtagtcaat cctatttccg ataggagcag
    98221 ttgacaattg aatccaaatt ttcctattat ttgactatcc ataatagtgc gaaaagaagg
    98281 cccggctcca agttgttcag gaatagtggc gttgagtttc tcgacccctt gccttaggat
    98341 tagttagttc tatttctcga tggggtcggg aagggatata actcagcggt agagtgtcat
    98401 cttgacgtgg tggaagtcat cagttcgagc ctgattatcc ctaaaccaaa tgtgagtttt
    98461 tctattttga cttgctcccc cgccgtgatc gaacgagata gataagaggc tcgtgggatt
    98521 gacgtgatag ggtagggatg gctatattgc tgggagcgac ctacaggcta atatgaagcg
    98581 catgaataca agttatgcct tggaattaaa gacaactccg aatccgtttt gtatacgaac
    98641 aaggaagcta taagtaatgc aactatgaat ctcatggaga gtttgatcct ggctcaggat
    98701 gaacgctggc ggcatgctta acacatgcaa gtcggacggg aagtggtgtt tccagtggcg
    98761 gacgggtgag taacgcgtaa gaacctgccc ttgggagggg aacaacaact ggaaacggtt
    98821 gctaataccc cgtaggctga ggagcaaaag gaggaatccg cccgaggagg ggctcgcgtc
    98881 tgattagcta gttggtgagg taatagctta ccaaggcgat gatcagtagc tggtccgaga
    98941 ggatgatcag ccacactggg actgagacac ggcccagact cctacgggag gcagcagtgg
    99001 ggaattttcc gcaatgggcg aaagcctgac ggagcaatgc cgcgtggagg tagaaggccc
    99061 acgggtcatg aacttctttt ctcggagaag aagcaatgac ggtatctgag gaataagcat
    99121 cggctaactc tgtgccagca gccgcggtaa gacagaggat gcaagcgtta tccggaatga
    99181 ttgggcgtaa agcgtctgta ggtggctttt caagtccgcc gtcaaatccc agggctcaac
    99241 cctggacagg cggtggaaac taccaagctg gagtacggta ggggcagagg gaatttccgg
    99301 tggagcggtg aaatgcgtag agatcggaaa gaacaccaac ggcgaaagca ctctgctggg
    99361 ccgacactga cactgagaga cgaaagctag gggagcaaat gggattagat accccagtag
    99421 tcctagccgt aaacgatgga tactaggcgc tgtgcgtatc gacccgtgca gtgctgtagc
    99481 taacgcgtta agtatcccgc ctggggagta cgttcgcaag aatgaaactc aaaggaattg
    99541 acgggggccc gcacaagcgg tggagcatgt ggtttaattc gatgcaaagc gaagaacctt
    99601 accagggctt gacatgccgc gaatcctctt gaaagagagg ggtgccttcg ggagcgcgga
    99661 cacaggtggt gcatggctgt cgtcagctcg tgccgtaagg tgttgggtta agtcccgcaa
    99721 cgagcgcaac cctcgtgttt agttgccacc gttgagtttg gaaccctgaa cagactgccg
    99781 gtgataagcc ggaggaaggt gaggatgacg tcaagtcatc atgcccctta tgccctgggc
    99841 gacacacgtg ctacaatggc cgggacaaag ggtcgcgatc ccgcgagggt gagctaaccc
    99901 caaaaacccg tcctcagttc ggattgcagg ctgcaactcg cctgcatgaa gccggaatcg
    99961 ctagtaatcg ccggtcagcc atacggcggt gaattcgttc ccgggccttg tacacaccgc
   100021 ccgtcacact atgggagctg gccatgcccg aagtcgttac cttaaccgca aggaggggga
   100081 tgccgaaggc ggggctagtg actggagtga agtcgtaaca aggtagccgt actggaaggt
   100141 gcggctggat cacctccttt tcagggagag ctaatgcttg ttgggtattt tggttttaca
   100201 ctgcttcaca cccaaaagaa gcgggctatg tctgagctaa gcttgcatat agaagttttc
   100261 tttcgtttct cgacggtgaa gtaagaccaa gctcatgagc ttattatcct aggtcggaac
   100321 aggttgatag gatccctttt tgcgtcccca tgtcgccaca cgggaggggc ataggggccc
   100381 aaaaaggaaa gagagggatg gggtttttct cgcttttggc atattgggcc tcccactggg
   100441 aggcccacac gacgggctat tagctcagtg gtagagcgcg cccctgataa ttgcgtcgtt
   100501 gtgcctgggt tgtgagggct ctcagccaca tggatagttc aatgtgctca tcagcgcctg
   100561 acccggagat gtggatcatc caaggcacat tagcatggcg tactcctcct gttcgaatcg
   100621 gagtttgaaa ccaaactcct cctcaggagg atagatgggg cgattctggt gagatccaat
   100681 ggagatctaa ctttctattc actcgtggga tccgggcggt ccggggggga ccaccacggc
   100741 tcctctcttc tcgagaatct atacatccct tatcagtgta tggacagcta tctctcgagc
   100801 acagaggttt aggttcggcc tcaatgggaa aatggagcac ctaacaacgc atcttcacag
   100861 accaagaact acgagatcgc ccctttcatt ctggggtgac ggagggatcg taccattcga
   100921 gccttttctt tcatgctttt cccggaggtc tggagaaagc agcaatcaat aggatttccc
   100981 taatcctccc ttcccgaaag gaagaacgtg aaattctttt tcctttccgc agggaccagg
   101041 agattggatc tagccataag aagaatgctt ggtataaata actcacttct tggtcttcga
   101101 ccccctcagt cactatgagc gccccccgat cagtgcaatg ggatgtgtct atttatctat
   101161 ctcttgactc gagaagagaa atgggaacag gtttgaaaaa ggatcttaga gtgtctaggg
   101221 tgagggtctc ttaacgcctt cttttttctt cccattggag ttatttcaca aagacttgcc
   101281 atggtaaggg agaaagggga acaagcacac ttgaagagcg cagtatgacg gagagttgta
   101341 tgctgcgttc gggaaggatg aatcgctccc gaaaaagaat ctattgattc tctcccattg
   101401 gatcgtgggt gcgatgattt acttcacggg cgaggtctct ggttcaagtc caggatggcc
   101461 cagctgcgcc agggaaaaga atagaagagg catatgactc tttcatgcat actccacctg
   101521 gctcggggga tatagctcag ttggtagagc tccgctcttg caattgggtc gttgcgatta
   101581 cgggttggat gtctaattgt ccaggcggta atgatagtat cttgtacctg aaccggtggc
   101641 tcactttttc taagtaatgg ggaagaggac cgaaacatgc cactgaaaga ctctactgag
   101701 acaaaaagac gggctgtcaa gaacgtagag gaggtaggat gggcagttgg tcagatctag
   101761 tatggatcgt acatggacga tagttggagt cggcggctct cctggggttc cctcgtctgg
   101821 gatccctggg gaagaggatc aagttggccc ttgcgaatag cttgatgcac tatctccctt
   101881 caacccttta gcaaaatgta gcaaaaggaa gtcaaatcca tggaccggcc ccatcgtctc
   101941 caccccgtag gaactacgag atcaccccaa ggacgccttc ggcatccagg ggtcacggac
   102001 cgaccataga ccctgttcaa tgaaatgagt ggaacgcatt agctgtccgc tctccggttg
   102061 ggcagtaagg gtcggagaag ggcaatcact cgttcttaaa accagcattc ttaagaccaa
   102121 agagtcgagc ggaaaaaggg ggagagccct ccgttcctgg ttctcctgta gctggattct
   102181 ccggaaccac aaaacaagaa tccttagaat gggattgcaa ctcagcacct tttgagattt
   102241 tgagaagagt tgctctttgg agagcacagt acgatgaaag ttgtaagctg tgttcggggg
   102301 ggagttattg tctatcgttg gcctctatgg tataataagt aggggaggcc cgagaggcgg
   102361 tggtttaccc tgtggcggat gtcagcggtt cgagtccgct tatctccagc ccgtgaactt
   102421 agctgatact atgatagcac ccaatttttc cgattcggca gttcaatcta tgatttatca
   102481 ttcatggacg ttgataagat ccttcccttt agcagcacct taggatggca tagccttaac
   102541 gttaatggcg aggttcaaat gaggaaaggc ttacggtgga tacctaggca cccagagacg
   102601 aggaagggcg tagcaagcga cgaaatgctt cggggagttg aaaataagca tagatccgga
   102661 gattcccgaa taggtcaacc tttcgaactg ctgctgaatc catgggcagg caagagacaa
   102721 cctggcgaac tgaaacatct tagtagccag aggaaaagaa agcaaaagcg attcccgtag
   102781 tagcggcgag cgaaatggga gcagcctaaa ccgcgaaaac ggggttgtgg gagagcaata
   102841 caagcgtcgt gctgctaggt gaagcggtgg agtgccgcac cctagatggc gagagtccag
   102901 tagccgaaag catcactagc ttacgctctg acccgagtag catggggcac gtggaatccc
   102961 gtgtgaatca gcaaggacca ccttgcaagg ctaaatactc ctgggtgacc gatagtgaag
   103021 tagtaccgtg agggaaaggt gaaaagaacc cccattgggg agtgaaatag aacatgaaac
   103081 cgtgagctcc caagcagtgg gaggagaatg ttatctctga ccgcgtgcct gttgaagaat
   103141 gagccggcga ctcataggca gtggcttggt taagggaaac ccaccggagc cgtagcgaaa
   103201 gcgagtcttc atagggcgat tgtcactgct tatggacccg aacctgggtg atctatccat
   103261 gaccaggatg aagcttgggt gaaactaagt ggaggtccga accgactgat gttgaagaat
   103321 cagcggatga gttgtggtta ggggtgaaat gccactcgaa cccagagcta gctggttctc
   103381 cccgaaatgc gttgaggcgc agcagttgac tggacatcta ggggtaaagc actgtttcgg
   103441 tgcgggccgc gagagcggta ccaaatcgag gcaaactctg aatactagat ataaccccaa
   103501 aataacaggg tcaaggtcgg ccagtgagac gatgggggat aagcttcatc gtcgagaggg
   103561 aaacagcccg gatcaccagc taaggcccct aaatgaccgc tcagtgataa aggaggtagg
   103621 ggtgcagaga cagccaggag gtttgcctag aagcagccac ccttgaaaga gtgcgtaata
   103681 gctcactgat cgagcgctct tgcgccgaag atgaacgggg ctaagcgatc tgccgaagct
   103741 gtgggatgtc aaatgcatcg gtaggggagc gttccgcctt agagggaagc atccgcgcaa
   103801 gcaggtgtag acgaagcgga agcgagaatg tcggcttgag taacgcaaac attggtgaga
   103861 atccaatgcc ccgaaaacct aagggttcct ccgcaaggtt cgtccacgga gggtgagtca
   103921 gggcctaaga tcaggccgaa aggcgtagtc gatggacaac aggtgaatat tcctgtacta
   103981 ccccttgttg gtcccgaggg acggaggagg ctaagttagc cgaaagatgg ttatcggttc
   104041 aaggacgcaa ggtgaccttg ctttttcagg gtaagaaggg gtagagaaaa tgcctcgagc
   104101 caatgtccga gtaccaggcg ctacggcgct gaagtaaccc atgccatact cccaggaaaa
   104161 gctcgaacga ccttcaacaa aagggtacct gtacccgaaa ccgacacagg tgggtaggta
   104221 gagaatacct aggggcgcga gacaactctc tctaaggaac tcggcaaaat agccccgtaa
   104281 cttcgggaga aggggtgcct cctcacaaag ggggtcgcag tgaccaggcc caggcgactg
   104341 tttaccaaaa acacaggtct ccgcaaagtc gtaagatcat gtatgggggc tgacgcctgc
   104401 ccagtgccgg aaggtcaagg aagttggtga cctgatgaca ggggagccgg cgaccgaagc
   104461 cccggtgaac ggcggccgta actataacgg tcctaaggta gcgaaattcc ttgtcgggta
   104521 agttccgacc cgcacgaaag gcgtaacgat ctgggcactg tctcggagag aggctcggtg
   104581 aaatagacat gtctgtgaag atgcggacta cctgcacctg gacagaaaga ccctatgaag
   104641 ctttactgtt ccctgggatt ggctttgggc ctttcctgcg cagcttaggt ggagggcgaa
   104701 gaaggcctcc ttccgggggg gcccgagcca tcagtgagat accactctgg aagagctaga
   104761 attctaacct tgtgtcagga cctacgggcc aagggacagt ctcaggtaga cagtttctat
   104821 ggggcgtagg cctcccaaaa ggtaacggag gcgtgcaaag gtttcctcgg gccggacgga
   104881 gattggccct cgagtgcaaa ggcagaaggg agcttgactg caagacccac ccgtcgagca
   104941 gggacgaaag tcggccttag tgatccgacg gtgccgagtg gaagggccgt cgctcaacgg
   105001 ataaaagtta ctctagggat aacaggctga tcttccccaa gagttcacat cgacgggaag
   105061 gtttggcacc tcgatgtcgg ctcttcgcca cctggggctg tagtatgttc caagggttgg
   105121 gctgttcgcc cattaaagcg gtacgtgagc tgggttcaga acgtcgtgag acagttcggt
   105181 ccatatccgg tgtgggcgtt agagcattga gaggaccttt ccctagtacg agaggaccgg
   105241 gaaggacgca cctctggtgt accagttatc gtgcccacgg taaacgctgg gtagccaagt
   105301 gcggagcgga taactgctga aagcatctaa gtagtaagcc caccccaaga tgagtgctct
   105361 cctattccga cttccccgga gcctctggta gcacagccga gacagcgacg ggttctctgc
   105421 ccctgcgggg atggagcgac agaagtattg agaatccaag ataaggtcac ggcgagacga
   105481 gccgtttatc attacgatag gtgtcaagtg gaagtgcagt gatgtatgca gctgaggcat
   105541 cctaacagac cgagagattt gaaccttgtt cctacacgac ctgatcaatt cgatcaggaa
   105601 ctcgccatcg attttcattg ttcaactgtt tgacaacatg aaaaaaccaa aaggtctccg
   105661 ccctacctct ctatctatcc aagggatgga agggcggaga ccttttgtgt cccttccagt
   105721 caaagaattg gggccccaca atcactagcc aatatgcctt tctctcatgc ctttcttcgt
   105781 tcatggttcg atattctggt gtcctaggcg tagaggaacc acaccaatcc atcccgaact
   105841 tggtggttaa actctactgc ggcgacgata ctgtagggga ggtcctgcgg aaaaatagct
   105901 cgacgccaga atgataaaaa gcttaacacc tcatatttga cttttaaaat atgaaaaaaa
   105961 aaaaaagaaa aatagaaaat gcaaaggtcg tcttattcaa aaccccaatt atgacatctc
   106021 ctctctccca cttcacacct cggaacgcac tgttcttata gagagaggcg ctttcgcatc
   106081 ttcttaaccc gaaatggctg aggagaggaa agggtccctt ttgagagggt actcccggga
   106141 acagatccag tggagacgag atagggtagg gcctgtagct cagaggatta gagcacgtgg
   106201 ctacgaacca cggtgtcggg ggttcgaatc cctcctcgcc cataaccggc ccaaaaggga
   106261 aggacccttc ctttacctat gggggtagga aaatcatgat cgggatagcg gacgcaaagc
   106321 tattgaactt gggtatggtc ttttgtcgaa atagaatggt cttatcgtga ataagtatat
   106381 cattacatat agtaaccggg gatagtagca tagcaaaaaa gtgttcctca tcattaatat
   106441 gtttgctcgc ggtaattgtg tcctatcggg atgcattttt gatgcacttc tagtacatca
   106501 tctgataatt cttaattggc tagttgtaaa tagccctggg gctatttaca ggggatctac
   106561 gccgaggtat tgacggtgat tctcaaatat cgtagaacag aatgtgatac gatgagatag
   106621 aatgcaatag aaacaacgac aaggaacagg ttacctactc ctaacggtca aagcgagccc
   106681 tttaattcaa ttcttcattc tttaattaag aatgaatcaa atctccccaa gtaggattcg
   106741 aacctacgac cagtcagtta acagccgacc gctctaccac tgagctactg aggaacaacg
   106801 ggagattcga cctcatagag ttcaactccc gttctcaacc catgaacact atgagtccga
   106861 agcttccttc gtaactcccg gaacttcttc gtagtggctc cgttccatgc ctcatttcat
   106921 agggaacctc aaagtggctc tatttcatta tattccatct atatcccaat tccattcatt
   106981 taatatccct ttggtgtcat tgacataaga gatgtcattt agagtctata tgtttctata
   107041 tatggaaagt taagaaatca tcatataata atcgagaaat tgcaatagaa gagaaaaagg
   107101 gaggtttgtg atgattttga aatcttttct actaggtaat ctattatcct tatgcatgaa
   107161 gataataaat tcggtcgttg tggtcggact ctattatgga tttctgacca cattctccat
   107221 agggccctct tatctcttcc ttctccgagc tcgggttatg gaagaaggaa ccgagaaggg
   107281 ggtatcagca acaactggtt ttattacggg acagctcatg atgttcatat cgatctatta
   107341 tgcgcctctg catctagcat tgggtagacc tcatacaata actgtcctag ttctaccgta
   107401 tcttttgttt catttcttct ggaacaatca caaaaacctt tttgattatg gatctactac
   107461 cagaaattca atgcgtaatc tcagcattca atgtgtattc ctgaataatc taatttttca
   107521 attattcaac catttcattt taccaagctc aacgttaacc agattagtca acatttatac
   107581 gtttcgatgc aacaataaga tgttatttgt aacaagtagt tttgttggtt ggttaattgg
   107641 tcacatttta ttcatgaaat gggttggatt ggtcttagtc tggatacggc aaaatcattc
   107701 tattcgatct aataagtacc ttgtgtcaga attgagaaat tatatggctc gaatctttag
   107761 tattctctta tttatcacct gtgtctacta tttaggcaga atgccgtcgc ctattgtcac
   107821 taagaaactg aaagaaacct cagaaacaga agaaaaggga gaaagtgagg aagaaatcga
   107881 tgtagaaaca acttccgaaa cgaaggcgac taaacaggaa caagggggat ccaccgaaga
   107941 agacccttcc ctttgttcgg aagaaaaaga ggatccggac aaaatagatg aaacggaaga
   108001 gatccgggtg aatggaaagg aaaaaacaaa agatgaattc cactttaaag agacatccta
   108061 taaggatagc cctgttgacg aagattctta tcttgatggg tatcaagaga attgggaatt
   108121 gggaagactt aaagaagaaa aaaaagaaaa gacccatgcc tatttccggt ttgaaaaacc
   108181 tcttatgact ttttttttcg attataaacg atggaatcgt ccatttagat atataaaaaa
   108241 tgatctattt gaaaatgctg tacgaaatga aatgtcacaa tatttttttt atacatgtcc
   108301 aagtgatgga aaagaaaaaa tatcttttac gtatccgtca ctaaaaattt attataaaat
   108361 aattataaaa taaaaagatt aataaaaata ttaatacata agataaatac aagaatagat
   108421 aagacgaaat tcgtccacct cccatatatt taatcccttc tcccataaat aaacttgcaa
   108481 ccccaacccc atttatgatt ccatcaatta tacgtctatc aaaaaactga atgagttcgg
   108541 ctaatcttct tatactcatg attaagactc tagtataaaa aatgtctatg taaccacgat
   108601 tatatgacca attgtatacc acttttttta tttggtccaa gatgattctt ttaggacccc
   108661 tttttacaaa tgaattgatt aagtccaaat tcttgaaaga tgaataaaca gacccatata
   108721 aaatggatgc tataaatagt ccaaaaagag ctatacttac tgaaaaaatt gcatttgtaa
   108781 aaaattcata ccaattcata gaatagtttg aatttttatt caaaaggttt ctcgatggaa
   108841 ttaaccattt cgataatata tcaaaatcta ctactccttg atcaaaatca attcctattg
   108901 atcccatgaa caaagtaaat agtgtcaata taagaagagg aaatagcata gtattgtccg
   108961 attcgtgagg atacatgtaa gtgtatttat ttataaaaga agtactcaag tatcgcattc
   109021 gattttttat attatcatta atttgatatg tatcctttga aaaaaagaag accttattat
   109081 taattgttga taaaagtaaa tttctattga ctactttcgg tactgctttt ccccatagag
   109141 atatggaata gaatgaacta tttttagtac tactataatt tttaaaatga acacgcaaat
   109201 gcccatcaaa ggttagtaaa tacattcgaa acatataaaa tgcggttaat cccgctgtaa
   109261 aacaagctat tattgcaaaa attggtgaat acaaccaact atcattaata atttcatcct
   109321 tggaccaaaa acaagcaaga ggcggaatac cacaaagaga aagtgtacct aataagaaag
   109381 tagttcttgt aattggaaca tattttgtta aaccgcccat aagaaccata ttctgacttt
   109441 tatcaggtga atatccaaca ataggttcca tagaattaat aatggatccg gatcccaaaa
   109501 acaataaagc tttagaatag gcatgagtta ttaaatggaa taaggcagct cgataagagc
   109561 ctatacctag agctaacata atataaccca gttgagacat tgtggaatag gctaaacttc
   109621 ttttaatatc tctttgagcg agagccaaag tagctcctaa tagtactgtt attatgccta
   109681 ttaaagaaac aaaattcatt acgtaaggta taactctgaa aagaggaaga agccgagcta
   109741 caagaaaaat tcccgctgct accatggtag cagcgtgtat aagagccgaa ataggggtgg
   109801 gcccctccat agcatcaggt aaccatatgt gaagagggaa ttgtgcagat ttagcaattg
   109861 cgccgacgaa taataaaaag gcgcagagag taacaaatgt agaattgacc ccattactat
   109921 ggatcaagtt attaactatt ttgaacaaat cccgaaattc taaactgcca gttatccaat
   109981 aaaaagctaa gattcctaat aataaaccaa agtctcctac acgattagtt ataaaggctt
   110041 tttggcaagc acttgctgca accggtcgtg taaaccaaaa acctattaat aaatatgaac
   110101 acattcccac gagttcccaa aaaatataaa tttgtatcaa attggaacta gtaactaatc
   110161 ccaacatgga agtattagaa aaactcatat aagcaaaaaa tctcaaatat ccttgatcat
   110221 gagacatata attgtcacta taaataagaa ccatgattcc aacagtagta attagtatta
   110281 acataataga agtaagtgga tcgatcaagt gtccaaactc taaggaaaaa tcattattga
   110341 tagtccaaga ccataaatat tgataaataa aacttccatt tatttgctga atagacagac
   110401 tggccgaaaa ggccatagtt atacttagca gtaaaacact agtaaaaccc cacatacgac
   110461 gaatattttt tgttgctata ggaataaaca gaagtccaaa tcctattgac atagtaactg
   110521 gaagtggaag aaagggtatt atccatgcgt attgatatgt ttgttccata aaaaaatatt
   110581 tgttttttta ttgttataaa tttaattgtt tcaaatccac caaccaaaag aacaataata
   110641 aaagaaatca acaaaaaaaa attattatat atttcattta gccctagata tatgtgatat
   110701 ggcataggta tatatacatg aatacgtata tatacatgga tacgtatata taattcataa
   110761 tcttttggta tattttgtat atatgtatat atttattttt acatatttac atatatatta
   110821 tataattata tagaattata tttctattat tatgatatgt tttacatgtt ttgaacaaag
   110881 tatttattat ccatgggata agtatggata atgacgaaaa aacgatctaa atatatgtct
   110941 ttcacataca ataataaaaa ttagtatttt atttttgaat ggcggttcca aaaaaacgta
   111001 cttctcgatc aaaaaaacgt attcgtagaa atatttggaa gaagaaggga tatttaacgg
   111061 cagtaaaagc tctttcttta gctaaatcgg tttctactgg gcattcaaaa agtttttttg
   111121 tgcaacaaac aagtaataaa attttggaat aatctaaatc gacatacgat taagaactta
   111181 aaaattttta agatattttt taagatataa tgattcacat taactaatgt attgaatgta
   111241 tttaactcct taatatcaat attagtaaga actaactgct gtggcgtgtt atatagtaaa
   111301 taataattct tatgtttact ggcctcttag tatagtacta agtattctaa tttttcttta
   111361 tcaattaaat attctattgt gaaaatttaa ttgatagaga aaaagttttt tgttatatgc
   111421 ctagcccaaa acctaattag aagtatagtt actagatagt atttataaga aattacgaag
   111481 agtattatta atgatactaa ggtatcgaaa ttattagaaa aatgcctcga ataaaattat
   111541 gataaatatg acattttttt tttttttttt ttattaatct ttattaattt tcaatacatt
   111601 gattaaaaaa tcatctaaaa aaaaagatga tttttaattc tataactcga ccctcggccc
   111661 ggaacaaaac tatctagttc tgactgtttt ggtataactc tatttttaca ttctaaacta
   111721 gatacatgaa agtttattct taaagctaaa ccctacggcg atacttagta aacattcaaa
   111781 tattaattta aataagtctt ttttcatcgg ttctaacgtt tactaactat attgaatcct
   111841 tgaatcttga ccatttaaca tgaattgatt attatttatt aatatttcaa ataagccgcc
   111901 atggtgaaat tggtagacac gctgttctta ggaagcagtg ctagagcatc tcggttcgag
   111961 tccgagtggc ggcatcccct aaaagggaca cagtggatcc tataatatat ttaattctcg
   112021 attttaattc tataatggag aacccccgcc ctttttatga tatttgcaac tttagaacat
   112081 atattaactc atatctcttt ttcgattatt ttaattgtga ttacgattca ttttatgact
   112141 ttattaatcc acgaaatcgt aggattacgc aattcatcgg aaagaggtat gatagctacc
   112201 tttttatcta taacaggatt attagttatt cgttggattt attcgggtca ttccccatta
   112261 agtaatttat atgagtcatt aatcttcctt tcatggagtt tctccattat tcatatgatt
   112321 cctaaaatac gaaataataa aaattattta agcgtaataa ccgcgccaag tgctattttt
   112381 acccaaggtt tcgccacgtc gggtctttca accgaaatgc atcaatccgc tatattagta
   112441 cccgctctac aatctcagtg gttaatgatg cacgtaagta tgatgctatt aagctatgca
   112501 gctcttttat gtggatcatt attatcagtc gctcttttag tcgttacatt tcgaaaaaac
   112561 atcgatatgt tttttaaaag caagaattta gtaattaaat catttattgt tggcgaagtc
   112621 gaatatttga atgataaaag aagtgttttt aaaaacactt cttttatttc atttcgaaat
   112681 tattacaaat atcaattgac tcagcgttta gattattgga gttatcgtgt cattagttta
   112741 ggctttacct ttttaaccat aggcattctt tctggagcag tatgggctaa tgaggcttgg
   112801 ggatcttatt ggaattggga ccctaaggaa acttgggcat ttattacttg gatcatattc
   112861 gcgatttatt cacatactag aacaaataaa agtttacaag atacacattc ggcacttgcg
   112921 gcttctatag gatttcttat aatttggata tgttattttg ggatcaatct attaggaata
   112981 ggtttacata gttatggttc attcacatta acatctaatt gaataaacaa tacataacat
   113041 aagaacatca tctcatatgt atctcgagtt tttgcgaacc attttatttc tggagtcaaa
   113101 tggttcgcaa aaactcgaga tacatctcat tacaactcta attcacttta ttttacagaa
   113161 ttataagact tgccgtctca ttaataaaaa ctatctataa aaaataatta gataagatat
   113221 cttgtacctt gtcaactgat agtaagagaa tgaaatcggg ataaatacca atacctatta
   113281 ttggtaaaaa gagacagatc gaaacaaaaa gttctcgtgg tccagaatcc acaaaattag
   113341 aatttggaac attgaataac ttgtatccgt agaacatctg acgtaacata gataataaat
   113401 aaataggagt taatatcatt ccaattgcca ttccaaaagt aattagtact tttggaatta
   113461 aaagatattt tgagctggta attattccaa aaaatactac taattctgca acaaaaccac
   113521 tcatccctgg caatgcaaga gaggccatcg aaaaactact gaacattgta aatattttcg
   113581 gcatcgggac agctatcccc cccatttcgt cgagagaaac aagaggtatt ctatcacaac
   113641 aggttcctgc caagaaaaaa agtgcagcac caataaatcc atgagaaagt atttgtagaa
   113701 tggctccatt tagtcccatg ttggttatgg aaccaattcc tataattgtg aaacccatgt
   113761 gagatacaga ggaataggct attctctttt ttaaattgcg ttgaccaaaa gaggttaaag
   113821 ccgcatagat tatttgtatt gttcccacta tcaccaacca cggagaaaat atggaatgag
   113881 cacggggtaa taattccata ttgatccgaa tcaatccata tgctcccatt tttaataaaa
   113941 ttccggcaag aagcatacat gtactgtaat gtgcttctcc atgggtatct ggtaaccatg
   114001 tatgtagagg tattatcggc gatttgacag cataaacaat aaggaagcca aaatataata
   114061 ttatttccaa tgccatagga tatgattgat tagcaagtct ttcaaaatct aatgttggtt
   114121 cagtggagcc atataaaccc atacctagaa ctcctattaa tagaaaaata gaaccccccg
   114181 cagtgtacaa aataaacttt gtagccgaat ataagcgctt ttttcctccc cacatggata
   114241 aaagtaagta aacaggaatt aattctaact cccacatgat aaaaaaaagt aaaaggtctc
   114301 gagaagaaaa tgatcctatt tgaccactgt acattgctaa cataaagaaa tggaataatc
   114361 gtgaatttcg agtaactggc caagccgcta aagtagctaa agtagtaata aatcctgtca
   114421 gtaaaatggg tcccacggaa agcccatcga ttcccagtct ccagtgaaaa tccaaaatat
   114481 ttatccattt ccaatcttct tccaattgga ttaagggatc gtccaattgg aaatgataac
   114541 agaatgcata ggtcgttaaa aggagtacta ataagcatat acatatagta taccatctaa
   114601 acaccttatt ccccttatgg ggaagaaaaa aaatggaaga acctgcgaat ataggcaaaa
   114661 caacaagtat tgttaaccaa ggaaaatgat tcgtgataaa gacaagatac gctttgacca
   114721 gaaaagcccg tgctcggaat aatatattga ttttatcgag tacgggcttt tgtcggtaaa
   114781 tgaggaatca aatgattcaa gtggagtttt tgtaacgtat caattaataa gatagaccca
   114841 tgctgcgagt tgtttcatgc cataaataaa cacggacact caaaaagtct gtcgggcaag
   114901 cggattcaca tctcttacaa cctacacaat cctcggttct tggtgcggaa gcaatttgtt
   114961 tagctttaca tccgtcccaa ggtatcattt ccaatacatc tgtggggcag gcgcgcacac
   115021 attgagtaca ccctatacat gtatcataaa tttttactga atgtgacatt aaatctataa
   115081 attcccgttt tgaacataaa aaattttcga tctggtatgc taaaaataaa tggtagtaaa
   115141 ttaattatat gtttatattg tagacaccag atgaatcaat gatttattaa tttttttaag
   115201 aatcaatata tttctaaatt tgttcatgaa aaagtgccaa gatactttga tttctctttc
   115261 aacaaccaca gtcatacaat acaagtcgca catctgaatt caaattgttc aacaaataat
   115321 acaatattta attaatatta atggaatttt aattctattt aaaattaaaa taaatctaac
   115381 aaattaatat aaattattat tttattatta tataatttat ataatgaaaa tcaatgatta
   115441 cataatgaat gattacgact aatttaatta ttcaacaaat ttgcttgatt gatacgagtt
   115501 gattttttgt tatgatggat cgatgaaaca atagctaatc caatagcggc ttcagctgct
   115561 gcaatagcta taacaaaaat tgagaaaatg tctcctttta attggcgact atcaaataaa
   115621 tcagaaaatg ttacgagatt gatattaact gaatttagta taagctcaag acacataagt
   115681 gctctaacca tgtttcgact tgtgattaat ccatagatac cgatagaaaa taaatagaca
   115741 ctcaaaaaaa gtacatgctc gaacatcatt gactaactcc tcatcaattt agattcattt
   115801 aaatatgaat aacaattcaa ctgatttcat tgactagata tagaacaaaa tattacagaa
   115861 caatagaagg tattggcaat agatttaact aaaaacctta aacctttttt attttatttc
   115921 aaatctctaa ttctaaaaaa ttttttaaat cataagtatt tatgattgac gagccatagt
   115981 aattgcacct attaaagaaa ctaaaagaat tatagaaatg agttcaaatg gaagataaaa
   116041 atctgttgat aaatgaatcc caatttgttg aacataactt attaggtcct gttctagaat
   116101 ctggtttgat cttgtagtcc aaagaattcc gtaccatgac gtatctggga tagtaataat
   116161 tagtaaaaaa aaaatacttg tacaaaccag tgaagtaacc ccatctccaa gggtccaaag
   116221 gcgggaaaca ttggaatatt ctgagccatt tatgaacatt acagcaaata tgattaagac
   116281 atttatggct cccacataaa taagaagttg tgcagcagct acaaaataag aattcgatag
   116341 aatatagaat aaggatatac aaacaagaac caatcccaac gaaaaggcag aataaattgg
   116401 attggtaaat aatactattc ccaggccccc aaatataaga actgatccca gaaatactac
   116461 aacaatatta tgtattgatc caggtaaatc cattatgtat gaaataagaa aataaataaa
   116521 taaatcgaaa gatttcatga ccttactgaa tagtccagga agtaaaaatt agtctatttt
   116581 tttaattgtt tatgataccg ttcctaaata aaatcttaat gtagtaatgc agtatcgatt
   116641 gtaatataga tttatgtaga tatagataaa gttattgggc caactcaact ttttaatttt
   116701 aatttattca gaagaaaaga agagttggaa tcttatattt ccaaataaaa acgaaaaata
   116761 taaaataaac ccgctattct caacaataaa tagttatcgt tttactttta gttacattga
   116821 ctaaaaaaaa aaataaataa agaagtttgg atcctttcta tcaaaataga aaaataaaat
   116881 cttactaatt ggtaattgtt cttgaatcaa gatatttacc tttgtctatt tttatttgag
   116941 tcgaattcat aactgtttga attgtgtagt ctccaattac tgacattggt aaccgaccca
   117001 aagcgatttg attataattc aattcgtgac gatcataagt agaaagttca tattcttcag
   117061 tcattgataa acagttagtg ggacaatatt caatacagtt accacaaaat atacagacac
   117121 caaaatctat actatagtta agcaatattt tatttttaat atctccttca aatctccaat
   117181 caacaacagg tagatctatg gggcacacac gaacacatac ttcacaagca atacatttat
   117241 caaattcaaa gtggattcga ccacggaaac gttctgatgt gatcgacttt tcataaggat
   117301 actgaatagt tacaggtaaa cgatttgcat gggataaggt aattatgaaa ctttgaccaa
   117361 tataccttgc ggctcgtatt gtttgttgac cataattcat gaacccagtc accataggaa
   117421 acatattgta gatatccacg aataagttga tgtttctttc tcttgtttaa gagaggttat
   117481 gagtatagaa taccattatc gtattgtgtt atttatagtg aaacaagttg ggaagacgtt
   117541 gtcaataata aattacctag agaaataggt aaaagaaatt tccatccaag atttaatagt
   117601 tggtccattc tcatcctggg taaagtccat cttgttgtga tagatataaa aagaaacaaa
   117661 taagctttag ctaatgtaat aaagatacca attgtcattc caaagactct agcaatttga
   117721 tttattccga aaagttcagg aacagatatg tatggaatag ataaattcca cccacctaaa
   117781 taaagaattg ttacaaataa tgaagaaact aagagattta gataagaagc aatataaaat
   117841 aaaccatatt tgataccaga atattcggtt tgataacctg ctactaattc ttcttctgct
   117901 tctggtaaat caaaaggtaa tctctcgcat tctgctagag aagaaattag aaaaacgata
   117961 aaccctatag gttgacgcca catattccac ccccaaaaac catattttga ctgcgcctca
   118021 actatatcaa ctgtacttga actgttcgat aatcatagtc gataataaca taactgttcg
   118081 caccgctatt ccaaaaccgt acatgagacc tcagcttcat acggctcctc tatggccgcg
   118141 tacaaataaa tgtaaggact ggttcggtat tattataggt atctttgtgg ggtggggtag
   118201 atagaataaa aataccgtgt agagtcccaa aaattagacc aatgaaattc tgtctgctag
   118261 aataaaaaaa aaaaaaaggc gcttccgaat tgatctcatc ccttataatt aaatcttccg
   118321 taataactta atctttcaat aaaatactca ttatatcaag agataaaaag aattagacat
   118381 tctttactga atcataaaga ataagaattt catatataca tatatatttg gtatagatgt
   118441 aggaaaaaat aaataaagat cttttttata ttctatttct tttgttcctg ttcttctttc
   118501 tcataagagg tattcctgag aataaaggat taattcgttc ttgatagtta tttcttgaat
   118561 cagtgactag gagcatactc tagatcggaa tcgtggggaa gtactgcttg atcatttcta
   118621 ctaacttaaa gcccctatca tcttatgatt cgttttatgt ggaaatacct cttttttgat
   118681 accttacatt atctctatta ctaatccttt gtgtaccttg gtgttcctaa ccgtccactg
   118741 atttttgatt gatctcctgt atggtaatac atacaagaca gtaatcccat acagttgatc
   118801 ttttgtaccc gcttcaagat atgatgagaa tctcaatctt gggataaaga gtttatactc
   118861 cttaatgttt acttctgctt tattcttgta tatagggaat gagattttat ctttttacta
   118921 cacattgata agctgttttg ttttactcat ataactatct ggtttaactc atcgacctga
   118981 ataactctga tgaataaaaa aataaaaata tctatatcta tccaatacat taattcctct
   119041 ttcctttatt tcattttgag gtcaaagttc atgttctaac gaatcacacg tagagatatt
   119101 gataacacac atagagttaa tggtatttca taactaatag attgagccgc agctcgcaag
   119161 ccacctaaaa aagagtattt attattcgat acatatcctg atataagaag cccaatagga
   119221 gcaatacttg aaatggagat ccataaaaaa acacctatac tgagatccgc taaaacaagt
   119281 cgatacccaa aaggaattat taaataactt aatacaattg atatgactgc tatagacggt
   119341 ccgatactaa acaaacgaat atctcctcta gatggtagga ggtcctcttt aaaaagtaat
   119401 ttagtcccgt ccgctagagc ttgaagaatt cccaacgggc cggcatattc gggtccaata
   119461 cgttgttgta ttgctgcgga tatttctctt tctaaccata caattactag tactcctatt
   119521 atgattccca atataagggt caaagcaggg ataaatagcc atatgagttc atagacttct
   119581 tttaaggatt ctgatttaga aaaataattg atagtttgtg cttctgttgt gccaattatc
   119641 atttcaacgg tcaacttctc ccataatgat atctatacta cctagtattg tcatgatatc
   119701 agccaatttc attcttttaa ttagctgagg aagaatttgc aaattgataa aaccgggcgg
   119761 acgaattttc catctccagg ggaaaacact attatctcct atcaaataaa ttcctaattc
   119821 tccctttggg gcttctactc ttacataaag ttcttgtttc gacaattcaa aattaggcga
   119881 aggtttttta ctaatgaatc tatattcaaa atcattccat tcggaattcc ttgctctatc
   119941 taagcgccga atttctaaat tctcataggg tcctccggga attccttcta aagactgttg
   120001 aataattttt atggattccc tcatttcgcc aattcgtact aaataacgag ctaatgaatc
   120061 cccttctttt tgccattgga cttcccaatc aaattcattg taacattcat aatgatcaac
   120121 ttgacgaaga tcccattgga tcccagaagc tcgtaacatg ggtcctgata agccccaatt
   120181 tagtgcttct tctccaccaa taatgcccac tccttcaact cgttccaaaa aaatgggatt
   120241 ccgcgtaata agtttttcat attcaacaac actcgttaaa aaataatcgc agaaatctaa
   120301 acatttatct atccaaccat gaggtagatc agcagctatt cctccgatgc ggaaataatt
   120361 atgcatcatt cgcatacctg tggcagcttc gaatagatca tatagcaatt ctctctctct
   120421 gaaaatatag aaaaagggag tctgcgcacc gatatccgcc ataaaaggcc caagccataa
   120481 caaatgcgaa gctacacgac tcagctctag cataattact cttatatagc tggccctttg
   120541 gggtacttga acatttccca attgttctgg tgcatttact gttattgctt cggtgaacat
   120601 agtagctaaa taatcccaac gtgttacata aggaagatat tgtataattg ttcggttttc
   120661 cgctattttt tccatccctc tgtgtaaata gcccaatacg gggtcacagt caataacatc
   120721 ttcaccgtcg agagttataa taagtctaag aacaccatgc atcgatgggt gatgagggcc
   120781 catattgact atcatgagat cttttcttgt agccggtaca gtcatatctt ttctttccta
   120841 attcattatt ccatgaattt ctcaaaacga ggtttataaa aataaaaacc taaaaaaaaa
   120901 atttcaaatg aatcctcaaa attaacgagt ttttagctcc cgaatatcta actgactaat
   120961 taatttttta taacttactc tatttttctt tgacaaataa gccaacagcc gttgacgttt
   121021 tcccagaatt tttcgtagac ctctttgaga taaaaaatct tttttgtgca attccaaatg
   121081 cgaggtgagt ctccgtattt tattggtgaa actgaatatt tgaaattcaa cagacccttt
   121141 gttttcttct ttttcgtctt gcagaataac tgaaatgaat gaatttttga ccataaaaaa
   121201 atttttctat ctttttattt tttatagatt ttaccgatca ggaaaaataa taattaatat
   121261 tatattatgt tatgattatg tcagtcattt taagctgata taaacaaaag tttagattta
   121321 ttcatacttt tttattctat cgaaatccca tttttatttc aaacataaaa taggatttcg
   121381 atagaataaa atataataca tttacacatt cacgaaagag agtgattttt tttttttttt
   121441 ttacttaaaa agattccact aatttattat tcctagatcc aaaaataaat aaatatcatg
   121501 tactaaaatg taacatatgc atatgtacat ctttcgccat atatcaaata tgttatgtcg
   121561 ggtgatatat aggaaatata ataatagttt attaacttat tctggattgg ggatacatat
   121621 atatccttga catactaaaa cgactgctgt tatgggtatc aaaccagtaa cgattcatac
   121681 aagctaaatc ctctaatcgg taattaggcc aaagaaataa ttttaattta ataaagttgt
   121741 ttgcatctct attaagatgc ttgtcctcat taaaaaattg tccacagttt attattttgt
   121801 tttcgttgca aaattttgga tttttatcta tatcattcca attccagaaa ttgaaacaaa
   121861 ttctaattct caactctctc cgacgtcgat gagatagaat atgttcagga acaagaaaat
   121921 tagaattatt ttttttttct tcattcacag gcatatcgct atgttgtgca atggatttgt
   121981 ctaaattatt cttatcaaca tttcgttttt ttatgaattt tttattagtt ttaactttat
   122041 caactaatga aatacttatg gtttgataga taataaattg cccatccctt tttatagata
   122101 aacgaattgg ttcgataatt aatattcctc tttttatcaa ttctgtaaga gcaagatctt
   122161 tttgaatcag cattacatcc agacacattt ctcctctttg aatcgaggct atagtaattt
   122221 gctttgcatt tgtcaatcta agtaagagac aatatacctt aatattattg atcattcttt
   122281 gactcaaaga atcatcccat cttaattgaa aaaggaaata tttttttagt aacaaatcta
   122341 gttctgcttc cttgatcttc ttagattctt ttttatttct acgtttttta atgtctgatc
   122401 ctgcgcgatt ctcttcaaca tctttttttt cgttttgttt tcctagatca tatccaagat
   122461 attttggata ttgttgtttg tttttttctt ggttagaatt ttctaaatca atatattctt
   122521 tttgattaga taatatggga aggttttttt ttttttttat gttgatgctt tcatattgac
   122581 taatcttttc atttttatga aaatctaaaa gaagaaattg gattggtata atccatggtt
   122641 taattttata tgtttcaaaa agtagcgcaa attctggtaa gaacccagat tttagttttg
   122701 ctatggtaga attatgatat aacctttttt gattcattcc catccaatca aaaaagtttt
   122761 tttttttttt gtataaattg atttctttat gaaatgaaat atctttcttt ttcattttgt
   122821 ttttatactt attagtttga gtcttagtat ttttattaat attgatacca atatgcgcat
   122881 tggtccaagt ctcgatatca atatttttta taagacaaaa atggagaatt ttacaatcaa
   122941 aatattttct atcccaattt atattcgtat caataggata tctttcctct agataatcac
   123001 taatagttgt acttaccaat agataaaatg cgtcggattt cgatgtattg aaattatata
   123061 gatatggaat ttcccggttc tcctttactt gtactgttga tccataaaaa taggagtttt
   123121 tcttatcccc ataattaata tattcataat tcatatattt atgtgataaa agatcatatc
   123181 tgtagtgttt tttaaccaat tttttttttt tttttgtgaa cgaaaccgtt acggaataat
   123241 cttcttttac ataatgactt aattggtctt ttttgttttt atatgaatta aatttaattg
   123301 agtctttatt tttaatcata cgaagttgat tgactctatt tcgccatttt ttcgggacta
   123361 atcgagacca tttgatccgg gaaaaattgt attgataaaa accctttaac cagtttttcc
   123421 agtcattcat tccagacttt ttaattttat tatgccttga tttgtaatca aatagtcctc
   123481 gtgttataca ataatctttt attttatccc taagataata atgggtttca tgatcttgaa
   123541 atatatattt caagttatac ttattaagta attgggtttg tgataatttg taaaagacat
   123601 atgcttgaga caagcaaata taactattta aatttttatt actaatttta gtatttgaaa
   123661 cccacttttt tatagttgaa atgaagttca ttccatttgg atttatttca tcaatttttt
   123721 cttgatttgt ttcatggttg taagtgtatt tattgagaat tttttttttt gattcaaaaa
   123781 aaagttgtat attgattcgg ggaatgttta tggcgcatag caagatatcc atgtatattt
   123841 tttcaatgaa aaattttata aaaaaatgtg atttacgtat taatcgtata ttgtttcttt
   123901 ttaatatctg ccaactagat ttctgtgatt ctgatccttt tcttttatca tcataggtta
   123961 aaactgtttt tttattgtct tttgtgattt gttctatttg attcttggtt gtgattatcc
   124021 tatcataaag atctttcatt tttttttcta tgagtgaata atttgtccaa ttcatagatc
   124081 gaattggtat ggtcccttca tggttaattt tattatttat ttttgaatct tttccatttt
   124141 tatttggttt atagactttc accttcttca attcaaatga aaaaatcgga tttacttttt
   124201 ctttcattat tcgctttata acaagagctg tttttatgac ccattctttt ttttctttta
   124261 aaatttgtag agaccatttt cctctttcct ttaagaccct tagaacgaga aaaaatggtt
   124321 tttttagctt tctaattttt cttttgaatt ctttaaaaat gggttcaaaa aaagaaagtt
   124381 gttttcgggg agaaccaaag ggaagttccg tttccattcc ccatactgtt aaaaaataaa
   124441 aagtgtcttt ttttacttgt tttttcattg aatctatata atgagatcgt accttagatc
   124501 tttgtcttcg ccaaggtttc agacaaaaag gaaataaaat ctttatctga attccgtctg
   124561 ttaaccaatc ttttggaaat tctgtttctg ataattgaac accattatag gtgcacttaa
   124621 tgtgcatttc tcgattccat ttcttcaaat cctcgtacca ttcaggaaat tggaataata
   124681 acatacggcc catattttta gctattatca atgaaggtaa tacaatatat tttctaagaa
   124741 aagattgtgt tactaacatc aaacctctta taacttgagc aaatggaatg ctatcccaag
   124801 tttctgctat tgttattcgc tcattttcct cttttttttc ctgttctttt gccccttctt
   124861 tatcaaaatc aaaagaagaa tcggaaattt gcgattctga ttctttaccg actccatttc
   124921 taaaaatgaa atttataatt tcagaaagat caaaagaatc aaaaaaaaat gttttgttta
   124981 ttcgatccaa aaaaagcggg gaattagcat ttgcttgaaa catttcccaa gtaaccgttt
   125041 tgcgtctttg agcacgcatg gatcctttta ttatatcccg acgaaaatct gattgttgcg
   125101 agtaacgtat caaagccact tcttctcctt cattattatt actagtatta ttaatactag
   125161 taacagaatt agtattctga ttgttatcag taaaaattaa cacctgtttg gcttttcttg
   125221 aacgaatctc atgatcttcc gccgattctt cctcatcttc ttcctccagc tcttcaataa
   125281 aaaaatcatc ggttaatttg tatgaccatc gagaaatttt tttgcttatt tcttttattc
   125341 caatagattt ctttttaatt attgtttgat tatttgggtc ggttgtaatt acatcgaata
   125401 aaaatttcaa gaattttgat tgactttctg aatcaattct tttagacttc gatgataatt
   125461 tcttatcaaa atcaaatgaa ttctttttat tttgaaattt ttgggaatta ttaggaatag
   125521 gaagtagacc atgaatctta tttatccaaa atatttttat ggaatctttt ctagaagtca
   125581 ttaaatcatt tatatttgcg cgtgaatcga acttttttat tattccacga tatggtccat
   125641 ttaaaaaagg atcataggtt ttagacaagc attctttttc attttcatca ttgtatagtc
   125701 tggccctttt ttcaagcatg tctagaagaa gaaatccctt ttctttttct agaactttta
   125761 ttcgacttat caattcattt cttaagttga actttttttg ttcattggta taaatccaat
   125821 aattatataa gtcttgatga cttagttttt ttattgtgta taaagaaatt ttgcgttcta
   125881 tcatttctga aaaagttgat aaacttgacg gatacgtaaa agatattttt tcttttccat
   125941 cacttggaca tgtataaaaa aaatattgtg acatttcatt tcgtacagca ttttcaaata
   126001 gatcattttt tatatatcta aatggacgat tccatcgttt ataatcgaaa aaaaaagtca
   126061 taagaggttt ttcaaaccgg aaataggcat gggtcttttc ttttttttct tctttaagtc
   126121 ttcccaattc ccaattctct tgatacccat caagataaga atcttcgtca acagggctat
   126181 ccttatagga tgtctcttta aagtggaatt catcttttgt tttttccttt ccattcaccc
   126241 ggatctcttc cgtttcatct attttgtccg gatcctcttt ttcttccgaa caaagggaag
   126301 ggtcttcttc ggtggatccc ccttgttcct gtttagtcgc cttcgtttcg gaagttgttt
   126361 ctacatcgat ttcttcctca ctttctccct tttcttctgt ttctgaggtt tctttcagtt
   126421 tcttagtgac aataggcgac ggcattctgc ctaaatagta gacacaggtg ataaataaga
   126481 gaatactaaa gattcgagcc atataatttc tcaattctga cacaaggtac ttattagatc
   126541 gaatagaatg attttgccgt atccagacta agaccaatcc aacccatttc atgaataaaa
   126601 tgtgaccaat taaccaacca acaaaactac ttgttacaaa taacatctta ttgttgcatc
   126661 gaaacgtata aatgttgact aatctggtta acgttgagct tggtaaaatg aaatggttga
   126721 ataattgaaa aattagatta ttcaggaata cacattgaat gctgagatta cgcattgaat
   126781 ttctggtagt agatccataa tcaaaaaggt ttttgtgatt gttccagaag aaatgaaaca
   126841 aaagatacgg tagaactagg acagttattg tatgaggtct acccaatgct agatgcagag
   126901 gcgcataata gatcgatatg aacatcatga gctgtcccgt aataaaacca gttgttgctg
   126961 ataccccctt ctcggttcct tcttccataa cccgagctcg gagaaggaag agataagagg
   127021 gccctatgga gaatgtggtc agaaatccat aatagagtcc gaccacaacg accgaattta
   127081 ttatcttcat gcataaggat aatagattac ctagtagaaa agatttcaaa atcatcacaa
   127141 acctcccttt ttctcttcta ttgcaatttc tcgattatta tatgatgatt tcttaacttt
   127201 ccatatatag aaacatatag actctaaatg acatctctta tgtcaatgac accaaaggga
   127261 tattaaatga atggaattgg gatatagatg gaatataatg aaatagagcc actttgaggt
   127321 tccctatgaa atgaggcatg gaacggagcc actacgaaga agttccggga gttacgaagg
   127381 aagcttcgga ctcatagtgt tcatgggttg agaacgggag ttgaactcta tgaggtcgaa
   127441 tctcccgttg ttcctcagta gctcagtggt agagcggtcg gctgttaact gactggtcgt
   127501 aggttcgaat cctacttggg gagatttgat tcattcttaa ttaaagaatg aagaattgaa
   127561 ttaaagggct cgctttgacc gttaggagta ggtaacctgt tccttgtcgt tgtttctatt
   127621 gcattctatc tcatcgtatc acattctgtt ctacgatatt tgagaatcac cgtcaatacc
   127681 tcggcgtaga tcccctgtaa atagccccag ggctatttac aactagccaa ttaagaatta
   127741 tcagatgatg tactagaagt gcatcaaaaa tgcatcccga taggacacaa ttaccgcgag
   127801 caaacatatt aatgatgagg aacacttttt tgctatgcta ctatccccgg ttactatatg
   127861 taatgatata cttattcacg ataagaccat tctatttcga caaaagacca tacccaagtt
   127921 caatagcttt gcgtccgcta tcccgatcat gattttccta cccccatagg taaaggaagg
   127981 gtccttccct tttgggccgg ttatgggcga ggagggattc gaacccccga caccgtggtt
   128041 cgtagccacg tgctctaatc ctctgagcta caggccctac cctatctcgt ctccactgga
   128101 tctgttcccg ggagtaccct ctcaaaaggg accctttcct ctcctcagcc atttcgggtt
   128161 aagaagatgc gaaagcgcct ctctctataa gaacagtgcg ttccgaggtg tgaagtggga
   128221 gagaggagat gtcataattg gggttttgaa taagacgacc tttgcatttt ctatttttct
   128281 tttttttttt ttcatatttt aaaagtcaaa tatgaggtgt taagcttttt atcattctgg
   128341 cgtcgagcta tttttccgca ggacctcccc tacagtatcg tcgccgcagt agagtttaac
   128401 caccaagttc gggatggatt ggtgtggttc ctctacgcct aggacaccag aatatcgaac
   128461 catgaacgaa gaaaggcatg agagaaaggc atattggcta gtgattgtgg ggccccaatt
   128521 ctttgactgg aagggacaca aaaggtctcc gcccttccat cccttggata gatagagagg
   128581 tagggcggag accttttggt tttttcatgt tgtcaaacag ttgaacaatg aaaatcgatg
   128641 gcgagttcct gatcgaattg atcaggtcgt gtaggaacaa ggttcaaatc tctcggtctg
   128701 ttaggatgcc tcagctgcat acatcactgc acttccactt gacacctatc gtaatgataa
   128761 acggctcgtc tcgccgtgac cttatcttgg attctcaata cttctgtcgc tccatccccg
   128821 caggggcaga gaacccgtcg ctgtctcggc tgtgctacca gaggctccgg ggaagtcgga
   128881 ataggagagc actcatcttg gggtgggctt actacttaga tgctttcagc agttatccgc
   128941 tccgcacttg gctacccagc gtttaccgtg ggcacgataa ctggtacacc agaggtgcgt
   129001 ccttcccggt cctctcgtac tagggaaagg tcctctcaat gctctaacgc ccacaccgga
   129061 tatggaccga actgtctcac gacgttctga acccagctca cgtaccgctt taatgggcga
   129121 acagcccaac ccttggaaca tactacagcc ccaggtggcg aagagccgac atcgaggtgc
   129181 caaaccttcc cgtcgatgtg aactcttggg gaagatcagc ctgttatccc tagagtaact
   129241 tttatccgtt gagcgacggc ccttccactc ggcaccgtcg gatcactaag gccgactttc
   129301 gtccctgctc gacgggtggg tcttgcagtc aagctccctt ctgcctttgc actcgagggc
   129361 caatctccgt ccggcccgag gaaacctttg cacgcctccg ttaccttttg ggaggcctac
   129421 gccccataga aactgtctac ctgagactgt cccttggccc gtaggtcctg acacaaggtt
   129481 agaattctag ctcttccaga gtggtatctc actgatggct cgggcccccc cggaaggagg
   129541 ccttcttcgc cctccaccta agctgcgcag gaaaggccca aagccaatcc cagggaacag
   129601 taaagcttca tagggtcttt ctgtccaggt gcaggtagtc cgcatcttca cagacatgtc
   129661 tatttcaccg agcctctctc cgagacagtg cccagatcgt tacgcctttc gtgcgggtcg
   129721 gaacttaccc gacaaggaat ttcgctacct taggaccgtt atagttacgg ccgccgttca
   129781 ccggggcttc ggtcgccggc tcccctgtca tcaggtcacc aacttccttg accttccggc
   129841 actgggcagg cgtcagcccc catacatgat cttacgactt tgcggagacc tgtgtttttg
   129901 gtaaacagtc gcctgggcct ggtcactgcg accccctttg tgaggaggca ccccttctcc
   129961 cgaagttacg gggctatttt gccgagttcc ttagagagag ttgtctcgcg cccctaggta
   130021 ttctctacct acccacctgt gtcggtttcg ggtacaggta cccttttgtt gaaggtcgtt
   130081 cgagcttttc ctgggagtat ggcatgggtt acttcagcgc cgtagcgcct ggtactcgga
   130141 cattggctcg aggcattttc tctacccctt cttaccctga aaaagcaagg tcaccttgcg
   130201 tccttgaacc gataaccatc tttcggctaa cttagcctcc tccgtccctc gggaccaaca
   130261 aggggtagta caggaatatt cacctgttgt ccatcgacta cgcctttcgg cctgatctta
   130321 ggccctgact caccctccgt ggacgaacct tgcggaggaa cccttaggtt ttcggggcat
   130381 tggattctca ccaatgtttg cgttactcaa gccgacattc tcgcttccgc ttcgtctaca
   130441 cctgcttgcg cggatgcttc cctctaaggc ggaacgctcc cctaccgatg catttgacat
   130501 cccacagctt cggcagatcg cttagccccg ttcatcttcg gcgcaagagc gctcgatcag
   130561 tgagctatta cgcactcttt caagggtggc tgcttctagg caaacctcct ggctgtctct
   130621 gcacccctac ctcctttatc actgagcggt catttagggg ccttagctgg tgatccgggc
   130681 tgtttccctc tcgacgatga agcttatccc ccatcgtctc actggccgac cttgaccctg
   130741 ttattttggg gttatatcta gtattcagag tttgcctcga tttggtaccg ctctcgcggc
   130801 ccgcaccgaa acagtgcttt acccctagat gtccagtcaa ctgctgcgcc tcaacgcatt
   130861 tcggggagaa ccagctagct ctgggttcga gtggcatttc acccctaacc acaactcatc
   130921 cgctgattct tcaacatcag tcggttcgga cctccactta gtttcaccca agcttcatcc
   130981 tggtcatgga tagatcaccc aggttcgggt ccataagcag tgacaatcgc cctatgaaga
   131041 ctcgctttcg ctacggctcc ggtgggtttc ccttaaccaa gccactgcct atgagtcgcc
   131101 ggctcattct tcaacaggca cgcggtcaga gataacattc tcctcccact gcttgggagc
   131161 tcacggtttc atgttctatt tcactcccca atgggggttc ttttcacctt tccctcacgg
   131221 tactacttca ctatcggtca cccaggagta tttagccttg caaggtggtc cttgctgatt
   131281 cacacgggat tccacgtgcc ccatgctact cgggtcagag cgtaagctag tgatgctttc
   131341 ggctactgga ctctcgccat ctagggtgcg gcactccacc gcttcaccta gcagcacgac
   131401 gcttgtattg ctctcccaca accccgtttt cgcggtttag gctgctccca tttcgctcgc
   131461 cgctactacg ggaatcgctt ttgctttctt ttcctctggc tactaagatg tttcagttcg
   131521 ccaggttgtc tcttgcctgc ccatggattc agcagcagtt cgaaaggttg acctattcgg
   131581 gaatctccgg atctatgctt attttcaact ccccgaagca tttcgtcgct tgctacgccc
   131641 ttcctcgtct ctgggtgcct aggtatccac cgtaagcctt tcctcatttg aacctcgcca
   131701 ttaacgttaa ggctatgcca tcctaaggtg ctgctaaagg gaaggatctt atcaacgtcc
   131761 atgaatgata aatcatagat tgaactgccg aatcggaaaa attgggtgct atcatagtat
   131821 cagctaagtt cacgggctgg agataagcgg actcgaaccg ctgacatccg ccacagggta
   131881 aaccaccgcc tctcgggcct cccctactta ttataccata gaggccaacg atagacaata
   131941 actccccccc gaacacagct tacaactttc atcgtactgt gctctccaaa gagcaactct
   132001 tctcaaaatc tcaaaaggtg ctgagttgca atcccattct aaggattctt gttttgtggt
   132061 tccggagaat ccagctacag gagaaccagg aacggagggc tctccccctt tttccgctcg
   132121 actctttggt cttaagaatg ctggttttaa gaacgagtga ttgcccttct ccgaccctta
   132181 ctgcccaacc ggagagcgga cagctaatgc gttccactca tttcattgaa cagggtctat
   132241 ggtcggtccg tgacccctgg atgccgaagg cgtccttggg gtgatctcgt agttcctacg
   132301 gggtggagac gatggggccg gtccatggat ttgacttcct tttgctacat tttgctaaag
   132361 ggttgaaggg agatagtgca tcaagctatt cgcaagggcc aacttgatcc tcttccccag
   132421 ggatcccaga cgagggaacc ccaggagagc cgccgactcc aactatcgtc catgtacgat
   132481 ccatactaga tctgaccaac tgcccatcct acctcctcta cgttcttgac agcccgtctt
   132541 tttgtctcag tagagtcttt cagtggcatg tttcggtcct cttccccatt acttagaaaa
   132601 agtgagccac cggttcaggt acaagatact atcattaccg cctggacaat tagacatcca
   132661 acccgtaatc gcaacgaccc aattgcaaga gcggagctct accaactgag ctatatcccc
   132721 cgagccaggt ggagtatgca tgaaagagtc atatgcctct tctattcttt tccctggcgc
   132781 agctgggcca tcctggactt gaaccagaga cctcgcccgt gaagtaaatc atcgcaccca
   132841 cgatccaatg ggagagaatc aatagattct ttttcgggag cgattcatcc ttcccgaacg
   132901 cagcatacaa ctctccgtca tactgcgctc ttcaagtgtg cttgttcccc tttctccctt
   132961 accatggcaa gtctttgtga aataactcca atgggaagaa aaaagaaggc gttaagagac
   133021 cctcacccta gacactctaa gatccttttt caaacctgtt cccatttctc ttctcgagtc
   133081 aagagataga taaatagaca catcccattg cactgatcgg ggggcgctca tagtgactga
   133141 gggggtcgaa gaccaagaag tgagttattt ataccaagca ttcttcttat ggctagatcc
   133201 aatctcctgg tccctgcgga aaggaaaaag aatttcacgt tcttcctttc gggaagggag
   133261 gattagggaa atcctattga ttgctgcttt ctccagacct ccgggaaaag catgaaagaa
   133321 aaggctcgaa tggtacgatc cctccgtcac cccagaatga aaggggcgat ctcgtagttc
   133381 ttggtctgtg aagatgcgtt gttaggtgct ccattttccc attgaggccg aacctaaacc
   133441 tctgtgctcg agagatagct gtccatacac tgataaggga tgtatagatt ctcgagaaga
   133501 gaggagccgt ggtggtcccc cccggaccgc ccggatccca cgagtgaata gaaagttaga
   133561 tctccattgg atctcaccag aatcgcccca tctatcctcc tgaggaggag tttggtttca
   133621 aactccgatt cgaacaggag gagtacgcca tgctaatgtg ccttggatga tccacatctc
   133681 cgggtcaggc gctgatgagc acattgaact atccatgtgg ctgagagccc tcacaaccca
   133741 ggcacaacga cgcaattatc aggggcgcgc tctaccactg agctaatagc ccgtcgtgtg
   133801 ggcctcccag tgggaggccc aatatgccaa aagcgagaaa aaccccatcc ctctctttcc
   133861 tttttgggcc cctatgcccc tcccgtgtgg cgacatgggg acgcaaaaag ggatcctatc
   133921 aacctgttcc gacctaggat aataagctca tgagcttggt cttacttcac cgtcgagaaa
   133981 cgaaagaaaa cttctatatg caagcttagc tcagacatag cccgcttctt ttgggtgtga
   134041 agcagtgtaa aaccaaaata cccaacaagc attagctctc cctgaaaagg aggtgatcca
   134101 gccgcacctt ccagtacggc taccttgtta cgacttcact ccagtcacta gccccgcctt
   134161 cggcatcccc ctccttgcgg ttaaggtaac gacttcgggc atggccagct cccatagtgt
   134221 gacgggcggt gtgtacaagg cccgggaacg aattcaccgc cgtatggctg accggcgatt
   134281 actagcgatt ccggcttcat gcaggcgagt tgcagcctgc aatccgaact gaggacgggt
   134341 ttttggggtt agctcaccct cgcgggatcg cgaccctttg tcccggccat tgtagcacgt
   134401 gtgtcgccca gggcataagg ggcatgatga cttgacgtca tcctcacctt cctccggctt
   134461 atcaccggca gtctgttcag ggttccaaac tcaacggtgg caactaaaca cgagggttgc
   134521 gctcgttgcg ggacttaacc caacacctta cggcacgagc tgacgacagc catgcaccac
   134581 ctgtgtccgc gctcccgaag gcacccctct ctttcaagag gattcgcggc atgtcaagcc
   134641 ctggtaaggt tcttcgcttt gcatcgaatt aaaccacatg ctccaccgct tgtgcgggcc
   134701 cccgtcaatt cctttgagtt tcattcttgc gaacgtactc cccaggcggg atacttaacg
   134761 cgttagctac agcactgcac gggtcgatac gcacagcgcc tagtatccat cgtttacggc
   134821 taggactact ggggtatcta atcccatttg ctcccctagc tttcgtctct cagtgtcagt
   134881 gtcggcccag cagagtgctt tcgccgttgg tgttctttcc gatctctacg catttcaccg
   134941 ctccaccgga aattccctct gcccctaccg tactccagct tggtagtttc caccgcctgt
   135001 ccagggttga gccctgggat ttgacggcgg acttgaaaag ccacctacag acgctttacg
   135061 cccaatcatt ccggataacg cttgcatcct ctgtcttacc gcggctgctg gcacagagtt
   135121 agccgatgct tattcctcag ataccgtcat tgcttcttct ccgagaaaag aagttcatga
   135181 cccgtgggcc ttctacctcc acgcggcatt gctccgtcag gctttcgccc attgcggaaa
   135241 attccccact gctgcctccc gtaggagtct gggccgtgtc tcagtcccag tgtggctgat
   135301 catcctctcg gaccagctac tgatcatcgc cttggtaagc tattacctca ccaactagct
   135361 aatcagacgc gagcccctcc tcgggcggat tcctcctttt gctcctcagc ctacggggta
   135421 ttagcaaccg tttccagttg ttgttcccct cccaagggca ggttcttacg cgttactcac
   135481 ccgtccgcca ctggaaacac cacttcccgt ccgacttgca tgtgttaagc atgccgccag
   135541 cgttcatcct gagccaggat caaactctcc atgagattca tagttgcatt acttatagct
   135601 tccttgttcg tatacaaaac ggattcggag ttgtctttaa ttccaaggca taacttgtat
   135661 tcatgcgctt catattagcc tgtaggtcgc tcccagcaat atagccatcc ctaccctatc
   135721 acgtcaatcc cacgagcctc ttatctatct cgttcgatca cggcggggga gcaagtcaaa
   135781 atagaaaaac tcacatttgg tttagggata atcaggctcg aactgatgac ttccaccacg
   135841 tcaagatgac actctaccgc tgagttatat cccttcccga ccccatcgag aaatagaact
   135901 aactaatcct aaggcaaggg gtcgagaaac tcaacgccac tattcctgaa caacttggag
   135961 ccgggccttc ttttcgcact attatggata gtcaaataat aggaaaattt ggattcaatt
   136021 gtcaactgct cctatcggaa ataggattga ctacggattc gagccatagc acatgtttca
   136081 taaaatccgt acgattttct cgatctaaat cgagcaggtt tgacatgaag aatattttgt
   136141 tcagcatgtt ctattcgata ctggtaggag aagaacccga ctcggtattg ttaaaaaaag
   136201 aggggaagca agtcaagatg atatggatca ccccttcttc ttgcgccaaa gatcttacca
   136261 tttccgaagg aactggagct acatttcttt tcaatttcca ttcaagagtt cctatgtgtt
   136321 tccacgccct tttttgattt gatacctcga aaaatgaaat agacaaattc cttttcttag
   136381 gaacacatac aagacaagat tcgtcactac aaaaaggata agggtaaccc ctattaattt
   136441 aatatttaat agtaatagaa atatatgtcc tagcgagaca gaatttgtaa cttgctatcc
   136501 tcttgcctag caggcaaaga ttgacctccg tgaaaagact gattcattcg gatcggcatg
   136561 aggccattgc attgccagaa tccatgttgt atatttgaag taggttgacc tccttgcttc
   136621 tctcatggta caaccctctt cccgctgagc ccccctttct ccttggtcac agagacaaaa
   136681 taaatgtagg actggcgcca acagttcatc acggaagaaa ggactcgcca agccgggatc
   136741 actaactaat ataatagaaa agaactgtct tttctgtata ctttccccgg ttctgttgct
   136801 accgcgggcc ttacacacgc aatcgatcgg atcatataga tatcccttca acacaacata
   136861 ggtcatcgaa aggatctcgg acgactcacc aaagcacgaa agccaggatc tttcagaaaa
   136921 tcgattccta tttgaagagt gcataaccgc atggataagc tcacactaac ccgtcaattt
   136981 tggatccaat ttgggatttt cttccttggg aggtatcggg aaggaattcg aatggaataa
   137041 tatcgattca tgcagaagaa aaggttctct attgatccaa acgctgtacc tatgggatag
   137101 agggagagga aaaagccgaa gatttcacat attttgatcg aaaaatcaat ctgatttctt
   137161 tcgtaccctt cgctcgatga gaaaatgggt cagattctac aggatcaaca aacctatggg
   137221 acttaaggaa tgatggaagg gaataaaaag agagggaaag aaaatcgaaa tgaaataaat
   137281 aaagaataaa acaaaacaaa aataagtaaa tataaaaaat aaatataagt agaagcatag
   137341 aagagcccag attccaaatg aacaaattca aactcaaaag ggatctttct gattctcgaa
   137401 gaatggggag gggcaagggg attgatcgag aaaaatctct tgttcttatt ataatattgt
   137461 gatttgaccc gtatatggtt tggtaaaaaa ataatcttct tctttgatca taaatggaaa
   137521 gtgttcaatt agaacatgaa aacgtgacag aattggtctt agttactctt cgggacggag
   137581 tggaagaagg gaggagattc tcgaacgaag aaaaggatcc aattacttcg aaagaattga
   137641 atgaggagcc gtatgaggtg aaaatctcat gtacggttct gtagagtgac agtaagggtg
   137701 acttatctgt caacttttcc actatcaccc ccaaaaaacc aaactctgcc ttacgcaaag
   137761 ttgccagagt acgattaacc tctggatttg aaatcactgc ttatatacct ggtattggcc
   137821 ataatttaca agaacattct gtagtattag taagaggagg aagggttaag gatttacccg
   137881 gtgtgagata tcacattgtt cgaggaaccc tagatgctgt cggagtaaag gatcgtcaac
   137941 aagggcgttc tagtgcgttg tagattctta tccaagactt gtatcatttg atgatgccat
   138001 gtgaatcgct agaaacatgt gaagtgtatg gctaacccaa taacgaaagt ttcgtaaggg
   138061 gactggagca ggctaccatg agacaaaaga tcttctttct aaagagattc gattcggaac
   138121 tattatatgt ccaaggtcca atattgaaat cattttatag gttttccctt actttgtccg
   138181 tgtcaacaaa caattcgaaa tacctagact tttttagaac aggtccgagt caaatagcaa
   138241 tgattcgaag cacttctttt tacattacac tatttcggaa acccaaggac tcgatcgtat
   138301 ggatatgtaa aatacaggat ttccaatcct agcaggaaaa ggagggaaac ggatactcaa
   138361 tttaaagtga gtaaacagaa ttccatactc gatctcatag atacatatag aattctgtgg
   138421 aaagccgtat tcgatgaaag tcgtatgtac ggcttggagg gagatctttc atatctttcg
   138481 agatccaccc tacaatatgg ggtcaaaaag ccaaaataag tgatttgttt ttagccctta
   138541 taaaaagaaa acggattctt ggacctcttt cacgctcatg tcacgtcgag gtactgcaga
   138601 agaaaaaact gcaaaatctg atccaattta tcgtaatcga ttagttaaca tgttggttaa
   138661 ccgtattctg aaacacggaa aaaaatcatt ggcttatcaa attatttatc gagccttgaa
   138721 aaagattcaa caaaagacag aaacaaatcc actatctgtt ttacgccaag caatacgtgg
   138781 agtaactccc aatatagcag taaaagcaag acgtgtaggc ggatcgactc atcaagttcc
   138841 tattgaaata ggatctacac aaggaaagac acttgccatt cgttggttat taggggcatc
   138901 ccgaaaacgc ccgggtcgaa atatggcttt caaattaagt tccgaattag tagatgctgc
   138961 caaagggggt ggcgacgcca tacgcaaaaa ggaagagact catagaatgg cagaggcaaa
   139021 tagagccttt gcacattttc gttaatccat agatctatgt gtctatatag atctatggat
   139081 ccatacatct cgatcggaaa agaatcaata gaaaaagaaa gaatcggaat tgatcgagat
   139141 ctttctcgaa acaaacaaaa aggaaaagaa agatgaacat aaatcatgga tcaactaagc
   139201 cctctcgggg ggaataagaa agaggagtct tatagaaaaa tatcatggaa taaggtttga
   139261 tcctattcat ggggattccg taaatatccc attcaaaaaa tttaaagttg aaacaattgg
   139321 gactttttcg gggattggat gcagttacta attcatgatc tggcatgtac agaatgaaaa
   139381 cttcattctc gattctacga gaatttttat gaaagcgttt catttgcttc tcttccatgg
   139441 aagtttcatt ttcccagaat gtatcctaat ttttggccta attcttcttc tgatgatcga
   139501 ttcaacctct gatcaaaaag atagaccttg gttctatttc atctcttcaa caagtttagt
   139561 aataagcata acggccctat tgttccgatg gagagaagaa cctataatta gcttttcggg
   139621 aaatttccaa acgaacaatt tcaacgaaat ctttcaattt cttattttac tatgttcaac
   139681 tctatgtatt cctctatccg tagagtacat tgaatgtaca gaaatggcta taacagagtt
   139741 tctgttattc gtattaacag ctactctagg aggaatgttt ttatgtggtg ctaacgattt
   139801 aataactatc tttgtagctc cagaatgttt cagtttatgt tcctacctat tatctggata
   139861 taccaagaga gatgtacggt ctaatgaggc tactacgaaa tatttactca tgggtggggc
   139921 aagctcttct attctggttc atggtttctc ttggctatat ggttcatctg ggggggagat
   139981 cgagcttcaa gaaatagtga atggtcttat caatacacaa atgtataact ccccaggaat
   140041 ttcaattgcg cttatatcca tcactgtagg aattgggttc aagctttctc cagccccttt
   140101 tcatcaatgg actcctgacg tatatgaagg agtgcggttc gttcgacaaa gtcctacctc
   140161 tatatctatc tctgagatgt ttggattttt caaaactcca tagacatgca gaagagagat
   140221 gctatcccca ctcggaccaa ggcataactt ttaccaaaag atctttttgt tcaaataaca
   140281 attaaggtga agcaaggtca ggaacaacga atctctttat gataaacaga tccattttgc
   140341 aagttcgtta ttacgggtag ttcctacaaa ggatcggact aatgacgtat acaatacttg
   140401 aattatcgat gtagatgcta catagttggt tctcatcctt cagagactac gagtgtaata
   140461 ggagcatccg ttgacaaaag gatcacccta agatgatcat ctcatggcta ttgagaacga
   140521 atcaaatcag atggttctat ggtcgaaaag gttgaaaaag tcagccactc acaaccactg
   140581 atgaaggatt cctcgaaaag ttaaggatta ctaatttaga aatcgaatga attcggtctt
   140641 atacatacgc gaggaaggta atcaaaaaag aagatgagtt cttctttctt ttataactta
   140701 ggagccgtgt gagatgaaag tctcatgcac ggttttgaat gagagaaaga agtgaggaat
   140761 cctcttttcg actctgactc tcccactcca gtcgttgctt ttctttctgt tacttcgaaa
   140821 gtagctgctt cagcttcagc cacacgaatt ctcgatattc ctttttattt ctcatcaaac
   140881 gaatggcatc ttcttctgga aatcctagct attcttagca tgatattggg taatctcatt
   140941 gctattactc aaacaagcat gaaacgtatg cttgcatatt cgtccattgg tcaaatcgga
   141001 tatgtaatta ttggaataat tgttggagat tcaaatgatg gatatgcaag catgataact
   141061 tatatgctgt tctatatctc catgaatcta ggaacttttg cttgcattgt atcatttggt
   141121 ctacgtaccg gaactgataa cattcgagat tatgcaggat tatacacgaa agatcctttt
   141181 ttggctctct ctttagccct atgtctctta tccctagggg gtcttcctcc actggcaggt
   141241 tttttcggaa aactctatct attctggtgt ggatggcagg caggcctata ttttttagtt
   141301 tcaataggac tccttacgag cgtcgtttct atctactatt atctaaaaat aatcaagtta
   141361 ttaatgactg gacgaaacca agaaataacc cctcacgtgc gaaattatag aagatctcct
   141421 ttaagatcaa acaattccat cgaattgagt atgactgtat gtgtgatagc atctactata
   141481 ccaggaatat caatgaaccc aattcttgca attgcccagg ataccctctt ttagtttagc
   141541 ttctaggtct atttcttagt tcaagatccc tcttactaac tggaataaaa gaattagtag
   141601 atctgttccg cccaaaatgg gaatgggctg gggttatgaa cttataatca tggaatcgac
   141661 tcgatcatca gattataagt tcattccata ccggaccaga tcttattatg agaaggggtc
   141721 attcgagcgt atgtaaatag atactatgtt tacatatgga tatccctacg tcgttacatt
   141781 ctatttagga ttaggaatag gcgtaatcgg acctgctttt gacataacta tcgttatttg
   141841 gttggatacc atctccactt ctacttcatt tgggcttcta ttgaatattg aatcgagaaa
   141901 taggtttgat tttacatcta tatataagtt atcctccgga taattcaaat cgaagcaatt
   141961 tgatgtctga ctcggtccta tatgacatga ccgatcgata gaaacactcc acccttgtca
   142021 tatattccat atatcacact agatagatgt catattcatg gaatacgatt aactttaaag
   142081 atgccttgat ggtgaaatgg tagacacgcg agactcaaaa tcttgtgcta aagagcgtgg
   142141 aggttcgagt cctcttcaag gcataatatt gagaatgctc attcaatgag cattctcaat
   142201 aacagatttc ggatctaatc aatattgata taccgagtat cttatccgtt gatacgaagt
   142261 attccggcga tccccacgat ccgggtccga actgttggaa ttggaatagg ttcggcggcg
   142321 gatcgcgaaa tcttggtgat cttctccatc taatgaatga ggagtccgtt ttgaaatcgt
   142381 ccgccctgca tccacccccc gagtatatga ttcaacagga atcacacaag ggtagattga
   142441 tagaaacctc tggtaaaata cccaccagta cccgtaccca gcagataaag tacattacat
   142501 agtccgtttt agagattggc gctttgccca ttcagtgact ttggcactgg acgttcccaa
   142561 aataggtact attgagtcgg gtgaattaga gaatagacag acgagacgtc tgttggcatt
   142621 ccagccttcc ttctcctttc atttcagggc ctatcccaaa gagaatccag tacctcttgg
   142681 tcgtgaatat ctgaatagga cgaaccggcc tccgtggata tctttgcttc agaacaaaac
   142741 aattagaatt aggctcggtc aactggaatg tgtattatcc atataggaga tcttccaatt
   142801 gagaagatcc atcgacctga gacgaagaaa aaggtctacc tactatttta tttagttatt
   142861 cagttaaacc aatgattcat tattggagca gatagcaaca actatttcat cggacatgcg
   142921 tatttttgat tttccgatgg attgacatgg tttcattaat ggaaattgtt tgatgtaatg
   142981 agtaaatagg ctctttcgcc gttcaagaat tcttgtttag gcagttcata tcatccatac
   143041 atagtgtttt gatctaagat ttcaattctt ccatctttct gcagtaacat attgttccat
   143101 ggagctaaga tccaaaatat ggaataaaca agtatttcca cgactctacc acctggccaa
   143161 ttctgttcca cttaatccct ttttcatggc cacatatctt tattttatgg ctaaggaatg
   143221 ggaaatcttt ctcctgttac atgaatcaaa tgtttcattt catctgggaa aagccatctc
   143281 tttctcaaca atgtctttgt catttgatcc aataacgttc cgttagatag gaacagattt
   143341 gataaatact gataactctc agatagagta ttagaatgga aagatccatt agataatgaa
   143401 ctattggttc taagccatct gtggcgatga atcaacaatt cgaagtgctt ttcttgcgta
   143461 ttcttgatga accagcgttt atacatagat gtaggaggat ttgtttggga agtaataagc
   143521 cccatctctt catctgcaaa gaattctcga cgggaaaaca cagagacaaa ggactgatct
   143581 ttgaatagga aaaagaatgg atccgcagga tcccaaatga attggcttat tcgaaaaaag
   143641 ccttgttctt tggaaaatct atctcgtgtc tggtactgca tggttccact ctgcaagaac
   143701 tctgaatcat tctcttgaag ctcatcctct ttatgataaa tgatccgctt gccccgaaat
   143761 gacccggccc aataaggaaa tcccaattca gtgggccttt cgatacaatc aaatatattg
   143821 ccataagggc gccatattcg aggagcccaa actatgtgat tgaataaatc ctcctccatc
   143881 tgttgtgagt cgaaggctcc ttccccttct tcaaactccg attcgtattt ttcatataga
   143941 aatctctgat caacgataga acaagatcca ttttgcatca tatctaactg attccttggt
   144001 tcggaccgaa gaagtagtgt cactcgatta ttatcaaact ggctgcaatc tttttctgtc
   144061 cgtgaggatc ccgccaaagc gccttctact tctaataggc catgaactag atcagaatca
   144121 ttctcaacga agccataaga agtgatccaa tttttttcat tgggtccgga tgaagaccaa
   144181 agatcttgag cgaccgatcc ggcagaacaa ctcaaaagat aaagaagtat cgttaatttc
   144241 ttcatgctcg ttccaagttc gaagtaccat ttgtacaaat aagaatcccc ttccttacat
   144301 gatttcttct tcatatagat agatatagga tctatggggc aattacttag aagtacattt
   144361 tgtgcaacag tccttcctat ctgatagaaa aggatctcat gatcctgaac cgatcttacc
   144421 tgggatcgca aatcccaagt ttgtctatga agagctgatc taattgtatt agtttctata
   144481 attgatttct tctgtgtaat actaattgat aggacctcat tgataagtgc tacaagatct
   144541 cgtgcattga aacccatggt tatggacccg aatccgttag tatggaacat tttcttttcc
   144601 aagtgaaatc ctctagtata ggaaagaatg aaaaagtgct ttcgttgttg tggaataaga
   144661 agccttcgta tcttaataca tgtatttaat ttattcggag ctattagagc gggatccact
   144721 ttttggggaa tatgagtcga agcaataaca agaatatttc tagtggaaca tctttcacaa
   144781 tccctggaga gatagttctc taatagaccg agggataagt aattcgactc attcacatac
   144841 agatcatgaa tgtttggaat ccatattatg caaggagaca ttgcttttgc taattcgaat
   144901 tgaagggtga tatcaaatcg gtctattttt ggcgtcatat ccataatagt tagcacattc
   144961 gtcatagtta gcagctccat atcaaggtca tcatcaatat cgtcactatc atcaatatcg
   145021 atattgtcac tatcatcaaa atcgatatcg tcactatcat caaaatcgat atcgtcaata
   145081 ggataacctt tagacttata atacaggaac ttgtttggaa ataccgtaat gaaaggaaca
   145141 taggagtttg tcgctaggta tttgaccaaa taggatcgtc cagttcctat agaacctatc
   145201 actaaaatac ccctagaagg ggatagggct aagcggagcg aaaagggttt tccgtgagat
   145261 gggaaattaa aactattagc cccacacgag gtttgtgaat aagtgattgt ctgataatga
   145321 gcaaggaata tccgtctttc tgctaaacag gatctattga actcataatt cattagatac
   145381 tttttatgaa tgtcaactaa gtatcgtaag taaattgatc ccggttgttc aatcatttga
   145441 taaccagagt cattctttga taaatgatca ctatgagtca gactcaatag aatttgatca
   145501 atcctttttt ctgtcgttaa ggtggagaac tgaaccaaga attctctttc ttcatcatca
   145561 atcgaatcat tgttcgcgac ccaggattct attctatcat caatccaatc atcgttcgcg
   145621 ttctttcttt ttcttatcaa tgaatagatc tctttacttg tacgacttag atgtatcgta
   145681 tttctcgaaa aagtgattcg attgatggga tttggtatga tacttatgag atcaatgagg
   145741 ttgatattca aatatttctt cttagaacgt attgatttga ccccataagc ggaaccccgt
   145801 atttcttcca gagcaactag aaagagattc tttaaccaga aagaattcag ttcagatgta
   145861 ggatacctat ccagaagttt tcgcaactga atcatgtatg atggaatcat caaagacttg
   145921 atcttttcta actctgtctg taactcacta gaggctcggg aaacgaagag aagatgtata
   145981 cgaacgagat atccagcaac aagaagaagg aaaaggattg aatagaggaa ctcccgagca
   146041 ttttttgatg tccatatcaa tggaatgggt gactcattat ttcgatgaat catttcttcg
   146101 gacagaagaa gattctgtaa acacttactc gaaatctcac ttatcagagt ccattgtgga
   146161 agaatcttct gatcaattgg ccatggtata tctgatccat gcataatatc atgaaaaagg
   146221 gatacaaatt tttgactact acttagtatc ggcaatgggt ctgaaaaagt atctaaaagg
   146281 gtgaaattta gatatttgca ccctgtcgaa gtaaggaacc atggcatata tgtttggaac
   146341 agattccatt ttgagagatt tgaaaaagca ctatctcgtt gaaaggttct atacatctgc
   146401 cctttctcaa cgcatttctt tagacaaaga ctccgttttt tcctctttcc agatggtaaa
   146461 tatttctcag aatatggagt gtgaatcaaa ctcatatttg aattgaaact gagatactga
   146521 tacaagttct tcccttctga atcagataga ttcatatctg aaagaggctg acaataagtt
   146581 ctttcaaaat tgaccatttg ttcctctctt agaggtgttg cagaaatgtc tgcgatcgag
   146641 taaatagctc tacgaacgaa tggatcggat cgaattggaa aatggaaata tttgtacaag
   146701 ttatacgttt cgtcaccact ttgtgtttgt ggaaaatcgt taggtatgaa tatgtcagat
   146761 accagtgact caattggtga aatagtctct ctctccaaaa aaatatgttt ttttttaccg
   146821 acgcacaaag aaaatatttt gttgcgaatg aacaagatat tgataaattg tccatatgta
   146881 agatcataat tattgatacg ggtcttttcc acataaaaag ggaatctttt gttacaatag
   146941 aaccagaagt gatgtggatc attcaagaat cgaagtcgat ttgctttata aaaagaagat
   147001 atcaatgaac ttctatgaaa tggtttcacg ggattcagcc aattgtctcg atcgtgggat
   147061 atcattgaga aataggaatc cgtgttatca aaggatttcc tgcgattatt tctagtatgg
   147121 aatgagtcaa tcatccactt tggtatcttt ttgaacaaaa atggtaatat cgtttctcca
   147181 ttgatcaaga atttcggtct ttgggaagta tcatgatcat ctaataagaa gggtttcaat
   147241 ttattcaaat gaacgatttg aacatctatt gattctaaca actgattgca gagttgatca
   147301 ttcggacctt tcaattcata gatgtggatc tcggacctat gaatgggaat attcccgata
   147361 ctcacaaaga aaaggggaag tgacttggac aaaaagggaa gtgacttgga caaaaagaaa
   147421 cgaagtgact taaacaaatc ttgtttgtcg atagcctcgg accaatcaat cgaatattga
   147481 ttaatacgta atcgatcgaa cactacttga aaatggttct tctggtcaga aatgaaatgt
   147541 tcctggaaat tcttgctccc attggaccat ttgtatctgt atgcatcagg atcccgattc
   147601 atggatctct cggttcgaga aataagagga tcaaaccatt tcttctgact ctttttcaaa
   147661 ttcgataaat attggttgat catatatttc attatagtta tatgattcag agtatcattt
   147721 cctatttgat ccctttgaat ttcatattcg aagttgcgat cggatctatt cattaaaaag
   147781 aatcgattcg atacacttct tatgtaccca taggtgttat attggatttg catcagattt
   147841 cggatcaatc tatattgatt gactgcctcc attatgttgt tgctagcaaa taccgccgtt
   147901 tttatttttg gatcttccaa ataattcccg cagtagatcc ggaccaattt ttttctgatc
   147961 cttcgataaa aagattcatt ctcttcataa aaaagaggag gtagaatcaa taaagatttc
   148021 tttttcgatt catctctgga gttgaatacc ttattcaaga attttttttg atctaacccg
   148081 taggaatcaa tagaaaaggc aaatctccta tgatacacca gatccggccc ggttattgat
   148141 agagtgaata gatctgccat ttcttgaaat ctctcttctg attcaaaatc atggtgtaac
   148201 gtgtatcccc ccttgttccg gccatggaat agatgaaata aataaaaaaa tggatttttg
   148261 ttcaagaatg aaatcttatt ggaactgtcc atatccggtg catccttcgg aaccatatca
   148321 gatcccggat ctgatgaaat aggatgaatt gagacggtat tttgtaaata cgtaattatc
   148381 ttgaatatat caaccatttc tttattttcc gatcgcctgg aaagaacaaa agaaacatcc
   148441 tgttttttct tcaaaaattt ctgatctcta gtggacctct cagtaggatt cgaacccata
   148501 tgaagttctg accatctgtc agagaaaaaa gaacgaattg atcttgtagg attcccaaga
   148561 aattcttcga tttcttccgg aagcagatga ttattcatct gcttctcacg ttccgcgaat
   148621 agccgggaca ttgaggaaga tccaaaaagg catttcggga atcgatctga ttctatctct
   148681 gttccttccg tttgaagaaa ggaaggatcc caaagaatcg atctttcttt ttgaatattt
   148741 gacaatgcat tccgtacctt gctaaaaaac cgatccttgt ttaccaacca cacattgtct
   148801 aaccaaatca aattctctct cgatacgttc ctcaaaaaat ccgattcgtg ctgattcttt
   148861 ccccaactaa cgaagagatc ttggtggaat tgccacatat gaaattgagc acaattttgc
   148921 aaagaaatat cccacttgtt tctcgagaag agatgggaaa catgctcaat ataatttgat
   148981 tgaatagttg cctcagctcc ttgttgtttg aagaaccccc ccccttcaat tggtcttttt
   149041 tcacgaaaag cagacatgag ataacaaatc aagtctttcc ctaagacttc gaatagctgt
   149101 cccgaattca agttgagtat gtttcgcttc ttcctcggag aaagacgatc aaacaattcc
   149161 caatcatggt ccttgcggat catatcatcc gtataggata aaaaaagaaa ctccagatat
   149221 ttgctatctt tctctttgaa tgagatctca attccaacta cggttttatt agatacctta
   149281 caactagaat ccctcttttt tccgatccgg ttcctccacc accgcgaacc ccggttagat
   149341 tcaggcatga tacacttttt atttattggg agaacccaag tactctcttg cgaatccatg
   149401 aaacaactct cagaaatatt ttttcctttt ggaagataca ggggcgaaac aatcaaccta
   149461 ttgatattgc aagaccaaaa agattcttcc aatgtctcat ttctgggtcc aatggaattc
   149521 ataggtatag gaagaagccc catcaaatag agattttttc tttcgacaat ctttcgattg
   149581 ttaatacgag atataaggac cgctactaca agcagtatta tacctttgat cgtgaaatat
   149641 cgattgcttc ttgaaccctg tgaatcacgt gaaagtagga tactccaaat tcgggggtca
   149701 aagagtttca taaaacgttc ttggtggaaa agaatgtgag tgaaagatcc cactgaatcg
   149761 aatttggtcc atgaatctaa gaaatagtga gaattcttga tctctctcaa tatctctctc
   149821 aattcgaaga tccaggattt gaattgatgt cctctcattg attcctccta aagatttcat
   149881 ttcaattgga atttggttat ttacgatgta cgatgatccc tgttaagcat ccatggctga
   149941 atggttaaag cgcccaactc ataattggca aattcgtagg ttcaattcct gctggatgca
   150001 cgccaatggg aacgttcaat aagtctatta gaattggctc tgtatcaatg gaatctcatc
   150061 atccatacat accgaattgg tatggtatat tcataccata acatatgaac agtaagaact
   150121 agaattctta ttgatactgg aactcatagg gaagaaaatg gatttatgga tggaatcaaa
   150181 tatgcagtat ttacagaaaa aagtattcgg ttattgggga acaatcaata tacttctaat
   150241 gtcgaatcag gatcaactag gacagaaata aagcattggg tcgaactctt ctttggcgtc
   150301 aaggtaatag ctataaatag tcatcgagtc ccgggaaagg gtagaagaat gggacctatt
   150361 atgggacata caatgcatta caaacgtatg atcattacgc ttcaaccagg ttattctatt
   150421 ccacctctta tagagaaaag aacttaaagc aaaatactta ataacacggc gatacattta
   150481 tacaaaactt ctaccccgag cacacgcaat ggagccatag acagtcaagt aaaatccaat
   150541 ccacgaaata atttgatcca tggacagcgt cgttgtagta aaggtcgtaa tgccagagga
   150601 atcattaccg cagggcatag agggggaggt cataagcgtc tataccgtaa aatagatttt
   150661 cgacggaatg ataaagacat atctggtaga atcgtaacca tagaatacga ccctaatcga
   150721 aatgcacaca tttgtctcat acactatggg gatggtgaga agagatatat tttacatccc
   150781 agaggggcta taattggaga taccattgtt tctggtacag aagttcctat atcaatggga
   150841 aatgccctac ctttgagtgc ggtttgaact attgatttac gtaattggaa gtaaccaatt
   150901 aggtttacga cgaaacctag aaatcgatca ctgatccaat ttgagtacct ctacgggaga
   150961 aacctcagca gaaaactgtt gagtaacggc agcaagtgat tgagttcagt agttcctcat
   151021 agaaaattat tgactctaga gatatggtaa tatggagaag acaaaaaaaa aaattgtttg
   151081 aagcacgcac agaaccggag agcgcccctt gtttcaaaga gaggaggccg ggttattcac
   151141 atttaatttg atggtcagag gcgaattaaa agctaagcag tggtaattat aaagatcccc
   151201 cggggaaaaa tagagatgtc tcctacgtta cccgtaatat gtggaatgga agtattgacg
   151261 taatttcata gagtcattcg gtctgaatgc tacatgagga acataagcca gatgacggaa
   151321 cggggagacc taggatgtag aagatcataa catgagtgat tcggcagatt tggattccta
   151381 tatatccact catgtgatac ttcatcatac gattcatata agatccatct gtctagatat
   151441 catcatatac atctagaaag ccgtatgctt tggaagaagc ttgtacagtt tgggaagggg
   151501 tttttattga taaaaaagaa gaatctactt caaccgatat gcccttaggc acggccatac
   151561 ataacataga aatcacactt ggaaagggtg gacaattagc tagagcggca ggtgctgtag
   151621 cgaaactgat tgcaaaagag ggtaaatcgg ccacattaag attaccatct ggggaggtcc
   151681 gtttgatatc caaaaactgc ttagcaacag tcggacaagt gggtaatgtt ggggtgaacc
   151741 aaaaaagttt gggtagagcc ggatctaagc gttggctagg taagcgtcct gtagtaagag
   151801 gagtagttat gaaccctgta gaccatcccc atgggggcgg tgaagggaga gctccgattg
   151861 gtagaaaaaa acccacaact ccttggggtt atcctgcgct tggaagaaga agtaggaaaa
   151921 ggaaaaaata tagtgatagt tttattcttc gtcgccgtaa ataaataaga atatagaaaa
   151981 ctgaattttt agaatttgaa ataatgtgat gggcgaacga cgggaattga acccgcgcgt
   152041 ggtggattca caatccactg ccttgatcca cttggctaca tccgcccctt atctagctaa
   152101 aggattttag cttttttatt tttccattca tcattattgt atttattctt accttcatac
//
