# Supplementary material for: Phylogenetic analysis of Fritillaria cirrhosa D. Don and its closely related species based on complete chloroplast genomes
Source: PeerJ. 2019 Aug 21;7:e7480. doi: 10.7717/peerj.7480 (PMC6708372; doi:10.7717/peerj.7480)
Supplement: Supplemental Information 1 — DNA sequences for the nine chloroplast whole genomes of Fritillaria spp. in this study (MH244906 –MH244913). [file peerj-07-7480-s002.zip › GZDQ2-1_MH244906.gb]

LOCUS       GZDQ2-1               151998 bp    DNA     circular UNA 07-APR-2019
DEFINITION  Fritillaria cirrhosa chloroplast, complete genome.
ACCESSION   GZDQ2-1
KEYWORDS    .
SOURCE      Fritillaria cirrhosa (chloroplast Fritillaria cirrhosa)
  ORGANISM  Fritillaria cirrhosa
            Eukaryota; Viridiplantae; Streptophyta; Embryophyta; Tracheophyta;
            Spermatophyta; Magnoliophyta; Liliopsida; Liliales; Liliaceae;
            Fritillaria.
FEATURES             Location/Qualifiers
     source          1..151998
                     /organism="Fritillaria cirrhosa"
                     /organelle="plastid:chloroplast"
                     /mol_type="genomic DNA"
                     /db_xref="taxon:108544"
     CDS             complement(79..1140)
                     /gene="psbA"
                     /locus_tag="fricic_p001"
                     /codon_start=1
                     /transl_table=11
                     /product="photosystem II protein D1"
                     /protein_id="AHH29791.1"
     gene            complement(79..1140)
                     /gene="psbA"
                     /locus_tag="fricic_p001"
     tRNA            join(complement(3946..3982),complement(1357..1391))
                     /gene="trnK-UUU"
                     /locus_tag="fricic_t001"
                     /product="tRNA-Lys"
     exon            complement(1357..1391)
                     /gene="trnK-UUU"
                     /locus_tag="fricic_t001"
                     /number=2
     gene            complement(1357..3982)
                     /gene="trnK-UUU"
                     /locus_tag="fricic_t001"
     CDS             complement(1693..3231)
                     /gene="matK"
                     /locus_tag="fricic_p002"
                     /codon_start=1
                     /transl_table=11
                     /product="maturase K"
                     /protein_id="AHH29792.1"
     gene            complement(1693..3231)
                     /gene="matK"
                     /locus_tag="fricic_p002"
     exon            complement(3946..3982)
                     /gene="trnK-UUU"
                     /locus_tag="fricic_t001"
                     /number=1
     exon            complement(4679..4888)
                     /gene="rps16"
                     /locus_tag="fricic_p003"
                     /number=2
     CDS             join(complement(5768..5806),complement(4679..4888))
                     /gene="rps16"
                     /locus_tag="fricic_p003"
                     /codon_start=1
                     /transl_table=11
                     /product="ribosomal protein S16"
                     /protein_id="AHH29793.1"
     gene            complement(4679..5806)
                     /gene="rps16"
                     /locus_tag="fricic_p003"
     exon            complement(5768..5806)
                     /gene="rps16"
                     /locus_tag="fricic_p003"
                     /number=1
     tRNA            complement(6075..6146)
                     /gene="trnQ-UUG"
                     /locus_tag="fricic_t002"
                     /product="tRNA-Gln"
     gene            complement(6075..6146)
                     /gene="trnQ-UUG"
                     /locus_tag="fricic_t002"
     CDS             6479..6670
                     /gene="psbK"
                     /locus_tag="fricic_p004"
                     /codon_start=1
                     /transl_table=11
                     /product="photosystem II protein K"
                     /protein_id="AHH29794.1"
     gene            6479..6670
                     /gene="psbK"
                     /locus_tag="fricic_p004"
     CDS             6806..6916
                     /gene="psbI"
                     /locus_tag="fricic_p005"
                     /codon_start=1
                     /transl_table=11
                     /product="photosystem II protein I"
                     /protein_id="AHH29795.1"
     gene            6806..6916
                     /gene="psbI"
                     /locus_tag="fricic_p005"
     tRNA            complement(7003..7092)
                     /gene="trnS-GCU"
                     /locus_tag="fricic_t003"
                     /product="tRNA-Ser"
     gene            complement(7003..7092)
                     /gene="trnS-GCU"
                     /locus_tag="fricic_t003"
     tRNA            join(7792..7814,8507..8554)
                     /gene="trnG-GCC"
                     /locus_tag="fricic_t004"
                     /product="tRNA-Gly"
     exon            7792..7814
                     /gene="trnG-GCC"
                     /locus_tag="fricic_t004"
                     /number=1
     gene            7792..8554
                     /gene="trnG-GCC"
                     /locus_tag="fricic_t004"
     exon            8507..8554
                     /gene="trnG-GCC"
                     /locus_tag="fricic_t004"
                     /number=2
     tRNA            8701..8772
                     /gene="trnR-UCU"
                     /locus_tag="fricic_t005"
                     /product="tRNA-Arg"
     gene            8701..8772
                     /gene="trnR-UCU"
                     /locus_tag="fricic_t005"
     CDS             complement(8895..10418)
                     /gene="atpA"
                     /locus_tag="fricic_p006"
                     /codon_start=1
                     /transl_table=11
                     /product="ATP synthase CF1 alpha subunit"
                     /protein_id="AHH29796.1"
     gene            complement(8895..10418)
                     /gene="atpA"
                     /locus_tag="fricic_p006"
     exon            complement(10498..10908)
                     /gene="atpF"
                     /locus_tag="fricic_p007"
                     /number=2
     CDS             join(complement(11691..11834),complement(10498..10908))
                     /gene="atpF"
                     /locus_tag="fricic_p007"
                     /codon_start=1
                     /transl_table=11
                     /product="ATP synthase CF0 subunit I"
                     /protein_id="AHH29797.1"
     gene            complement(10498..11834)
                     /gene="atpF"
                     /locus_tag="fricic_p007"
     exon            complement(11691..11834)
                     /gene="atpF"
                     /locus_tag="fricic_p007"
                     /number=1
     CDS             complement(12337..12582)
                     /gene="atpH"
                     /locus_tag="fricic_p008"
                     /codon_start=1
                     /transl_table=11
                     /product="ATP synthase CF0 subunit III"
                     /protein_id="AHH29798.1"
     gene            complement(12337..12582)
                     /gene="atpH"
                     /locus_tag="fricic_p008"
     CDS             complement(13471..14214)
                     /gene="atpI"
                     /locus_tag="fricic_p009"
                     /codon_start=1
                     /transl_table=11
                     /product="ATP synthase CF0 subunit IV"
                     /protein_id="AHH29799.1"
     gene            complement(13471..14214)
                     /gene="atpI"
                     /locus_tag="fricic_p009"
     CDS             complement(14458..15168)
                     /gene="rps2"
                     /locus_tag="fricic_p010"
                     /codon_start=1
                     /transl_table=11
                     /product="ribosomal protein S2"
                     /protein_id="AHH29800.1"
     gene            complement(14458..15168)
                     /gene="rps2"
                     /locus_tag="fricic_p010"
     CDS             complement(15390..19520)
                     /gene="rpoC2"
                     /locus_tag="fricic_p011"
                     /codon_start=1
                     /transl_table=11
                     /product="RNA polymerase beta' subunit"
                     /protein_id="AHH29801.1"
     gene            complement(15390..19520)
                     /gene="rpoC2"
                     /locus_tag="fricic_p011"
     exon            complement(19689..21320)
                     /gene="rpoC1"
                     /locus_tag="fricic_p012"
                     /number=2
     CDS             join(complement(22095..22526),complement(19689..21311))
                     /gene="rpoC1"
                     /locus_tag="fricic_p012"
                     /codon_start=1
                     /transl_table=11
                     /product="RNA polymerase beta"
                     /protein_id="AHH29802.1"
     gene            complement(19689..22526)
                     /gene="rpoC1"
                     /locus_tag="fricic_p012"
     exon            complement(22080..22526)
                     /gene="rpoC1"
                     /locus_tag="fricic_p012"
                     /number=1
     CDS             complement(22554..25760)
                     /gene="rpoB"
                     /locus_tag="fricic_p013"
                     /codon_start=1
                     /transl_table=11
                     /product="RNA polymerase beta subunit"
                     /protein_id="AHH29803.1"
     gene            complement(22554..25760)
                     /gene="rpoB"
                     /locus_tag="fricic_p013"
     tRNA            26429..26509
                     /gene="trnC-GCA"
                     /locus_tag="fricic_t006"
                     /product="tRNA-Cys"
     gene            26429..26509
                     /gene="trnC-GCA"
                     /locus_tag="fricic_t006"
     CDS             26876..26965
                     /gene="petN"
                     /locus_tag="fricic_p014"
                     /codon_start=1
                     /transl_table=11
                     /product="cytochrome b6/f complex subunit VIII"
                     /protein_id="AHH29804.1"
     gene            26876..26965
                     /gene="petN"
                     /locus_tag="fricic_p014"
     CDS             complement(27146..27250)
                     /gene="psbM"
                     /locus_tag="fricic_p015"
                     /codon_start=1
                     /transl_table=11
                     /product="photosystem II protein M"
                     /protein_id="AHH29805.1"
     gene            complement(27146..27250)
                     /gene="psbM"
                     /locus_tag="fricic_p015"
     tRNA            complement(28258..28331)
                     /gene="trnD-GUC"
                     /locus_tag="fricic_t007"
                     /product="tRNA-Asp"
     gene            complement(28258..28331)
                     /gene="trnD-GUC"
                     /locus_tag="fricic_t007"
     tRNA            complement(28634..28717)
                     /gene="trnY-GUA"
                     /locus_tag="fricic_t008"
                     /product="tRNA-Tyr"
     gene            complement(28634..28717)
                     /gene="trnY-GUA"
                     /locus_tag="fricic_t008"
     tRNA            complement(28777..28849)
                     /gene="trnE-UUC"
                     /locus_tag="fricic_t009"
                     /product="tRNA-Glu"
     gene            complement(28777..28849)
                     /gene="trnE-UUC"
                     /locus_tag="fricic_t009"
     tRNA            29523..29594
                     /gene="trnT-GGU"
                     /locus_tag="fricic_t010"
                     /product="tRNA-Thr"
     gene            29523..29594
                     /gene="trnT-GGU"
                     /locus_tag="fricic_t010"
     CDS             30685..31746
                     /gene="psbD"
                     /locus_tag="fricic_p016"
                     /codon_start=1
                     /transl_table=11
                     /product="photosystem II protein D2"
                     /protein_id="AHH29806.1"
     gene            30685..31746
                     /gene="psbD"
                     /locus_tag="fricic_p016"
     CDS             31694..33109
                     /gene="psbC"
                     /locus_tag="fricic_p017"
                     /codon_start=1
                     /transl_table=11
                     /product="photosystem II CP43 chlorophyll apoprotein"
                     /protein_id="AHH29807.1"
     gene            31694..33109
                     /gene="psbC"
                     /locus_tag="fricic_p017"
     tRNA            complement(33243..33335)
                     /gene="trnS-UGA"
                     /locus_tag="fricic_t011"
                     /product="tRNA-Ser"
     gene            complement(33243..33335)
                     /gene="trnS-UGA"
                     /locus_tag="fricic_t011"
     CDS             33530..33718
                     /gene="psbZ"
                     /locus_tag="fricic_p018"
                     /codon_start=1
                     /transl_table=11
                     /product="photosystem II protein Z"
                     /protein_id="AHH29808.1"
     gene            33530..33718
                     /gene="psbZ"
                     /locus_tag="fricic_p018"
     tRNA            33998..34068
                     /gene="trnG-UCC"
                     /locus_tag="fricic_t012"
                     /product="tRNA-Gly"
     gene            33998..34068
                     /gene="trnG-UCC"
                     /locus_tag="fricic_t012"
     tRNA            complement(34253..34326)
                     /gene="trnfM-CAU"
                     /locus_tag="fricic_t013"
                     /product="tRNA-Met"
     gene            complement(34253..34326)
                     /gene="trnfM-CAU"
                     /locus_tag="fricic_t013"
     CDS             complement(34494..34796)
                     /gene="rps14"
                     /locus_tag="fricic_p019"
                     /codon_start=1
                     /transl_table=11
                     /product="ribosomal protein S14"
                     /protein_id="AHH29809.1"
     gene            complement(34494..34796)
                     /gene="rps14"
                     /locus_tag="fricic_p019"
     CDS             complement(34930..37134)
                     /gene="psaB"
                     /locus_tag="fricic_p020"
                     /codon_start=1
                     /transl_table=11
                     /product="photosystem I P700 apoprotein A2"
                     /protein_id="AHH29810.1"
     gene            complement(34930..37134)
                     /gene="psaB"
                     /locus_tag="fricic_p020"
     CDS             complement(37160..39412)
                     /gene="psaA"
                     /locus_tag="fricic_p021"
                     /codon_start=1
                     /transl_table=11
                     /product="photosystem I P700 apoprotein A1"
                     /protein_id="AHH29811.1"
     gene            complement(37160..39412)
                     /gene="psaA"
                     /locus_tag="fricic_p021"
     exon            complement(40012..40170)
                     /gene="ycf3"
                     /locus_tag="fricic_p022"
                     /number=3
     CDS             join(complement(41846..41971),complement(40880..41107),
                     complement(40012..40170))
                     /gene="ycf3"
                     /locus_tag="fricic_p022"
                     /codon_start=1
                     /transl_table=11
                     /product="hypothetical chloroplast RF34"
                     /protein_id="AHH29812.1"
     gene            complement(40012..41971)
                     /gene="ycf3"
                     /locus_tag="fricic_p022"
     exon            complement(40880..41107)
                     /gene="ycf3"
                     /locus_tag="fricic_p022"
                     /number=2
     exon            complement(41846..41971)
                     /gene="ycf3"
                     /locus_tag="fricic_p022"
                     /number=1
     tRNA            42535..42621
                     /gene="trnS-GGA"
                     /locus_tag="fricic_t014"
                     /product="tRNA-Ser"
     gene            42535..42621
                     /gene="trnS-GGA"
                     /locus_tag="fricic_t014"
     CDS             complement(42937..43542)
                     /gene="rps4"
                     /locus_tag="fricic_p023"
                     /codon_start=1
                     /transl_table=11
                     /product="ribosomal protein S4"
                     /protein_id="AHH29813.1"
     gene            complement(42937..43542)
                     /gene="rps4"
                     /locus_tag="fricic_p023"
     tRNA            complement(43880..43952)
                     /gene="trnT-UGU"
                     /locus_tag="fricic_t015"
                     /product="tRNA-Thr"
     gene            complement(43880..43952)
                     /gene="trnT-UGU"
                     /locus_tag="fricic_t015"
     tRNA            join(44731..44765,45299..45348)
                     /gene="trnL-UAA"
                     /locus_tag="fricic_t016"
                     /product="tRNA-Leu"
     exon            44731..45348
                     /gene="trnL-UAA"
                     /locus_tag="fricic_t016"
                     /number=1
     gene            44731..45348
                     /gene="trnL-UAA"
                     /locus_tag="fricic_t016"
     exon            45299..45348
                     /gene="trnL-UAA"
                     /locus_tag="fricic_t016"
                     /number=2
     tRNA            45528..45600
                     /gene="trnF-GAA"
                     /locus_tag="fricic_t017"
                     /product="tRNA-Phe"
     gene            45528..45600
                     /gene="trnF-GAA"
                     /locus_tag="fricic_t017"
     CDS             complement(46367..46843)
                     /gene="ndhJ"
                     /locus_tag="fricic_p024"
                     /codon_start=1
                     /transl_table=11
                     /product="NADH-plastoquinone oxidoreductase subunit J"
                     /protein_id="AHH29814.1"
     gene            complement(46367..46843)
                     /gene="ndhJ"
                     /locus_tag="fricic_p024"
     CDS             complement(46919..47812)
                     /gene="ndhK"
                     /locus_tag="fricic_p025"
                     /codon_start=1
                     /transl_table=11
                     /product="NADH-plastoquinone oxidoreductase subunit K"
                     /protein_id="AHH29815.1"
     gene            complement(46919..47812)
                     /gene="ndhK"
                     /locus_tag="fricic_p025"
     CDS             complement(47692..48054)
                     /gene="ndhC"
                     /locus_tag="fricic_p026"
                     /codon_start=1
                     /transl_table=11
                     /product="NADH-plastoquinone oxidoreductase subunit 3"
                     /protein_id="AHH29816.1"
     gene            complement(47692..48054)
                     /gene="ndhC"
                     /locus_tag="fricic_p026"
     tRNA            join(complement(49425..49463),complement(48786..48822))
                     /gene="trnV-UAC"
                     /locus_tag="fricic_t018"
                     /product="tRNA-Val"
     exon            complement(48786..48822)
                     /gene="trnV-UAC"
                     /locus_tag="fricic_t018"
                     /number=2
     gene            complement(48786..49463)
                     /gene="trnV-UAC"
                     /locus_tag="fricic_t018"
     exon            complement(49425..49463)
                     /gene="trnV-UAC"
                     /locus_tag="fricic_t018"
                     /number=1
     tRNA            49626..49697
                     /gene="trnM-CAU"
                     /locus_tag="fricic_t019"
                     /product="tRNA-Met"
     gene            49626..49697
                     /gene="trnM-CAU"
                     /locus_tag="fricic_t019"
     CDS             complement(49896..50300)
                     /gene="atpE"
                     /locus_tag="fricic_p027"
                     /codon_start=1
                     /transl_table=11
                     /product="ATP synthase CF1 epsilon subunit"
                     /protein_id="AHH29817.1"
     gene            complement(49896..50300)
                     /gene="atpE"
                     /locus_tag="fricic_p027"
     CDS             complement(50297..51793)
                     /gene="atpB"
                     /locus_tag="fricic_p028"
                     /codon_start=1
                     /transl_table=11
                     /product="ATP synthase CF1 beta subunit"
                     /protein_id="AHH29818.1"
     gene            complement(50297..51793)
                     /gene="atpB"
                     /locus_tag="fricic_p028"
     CDS             52412..53854
                     /gene="rbcL"
                     /locus_tag="fricic_p029"
                     /codon_start=1
                     /transl_table=11
                     /product="ribulose-1,5-bisphosphate carboxylase/oxygenase
                     large subunit"
                     /protein_id="AHH29819.1"
     gene            52412..53854
                     /gene="rbcL"
                     /locus_tag="fricic_p029"
     CDS             54564..56027
                     /gene="accD"
                     /locus_tag="fricic_p030"
                     /codon_start=1
                     /transl_table=11
                     /product="acetyl-CoA carboxylase carboxyltransferase beta
                     subunit"
                     /protein_id="AHH29820.1"
     gene            54564..56027
                     /gene="accD"
                     /locus_tag="fricic_p030"
     CDS             56827..56931
                     /gene="psaI"
                     /locus_tag="fricic_p031"
                     /codon_start=1
                     /transl_table=11
                     /product="photosystem I subunit VIII"
                     /protein_id="AHH29821.1"
     gene            56827..56931
                     /gene="psaI"
                     /locus_tag="fricic_p031"
     CDS             57291..57845
                     /gene="ycf4"
                     /locus_tag="fricic_p032"
                     /codon_start=1
                     /transl_table=11
                     /product="photosystem I assembly protein ycf4"
                     /protein_id="AHH29822.1"
     gene            57291..57845
                     /gene="ycf4"
                     /locus_tag="fricic_p032"
     CDS             58608..59309
                     /gene="cemA"
                     /locus_tag="fricic_p033"
                     /codon_start=1
                     /transl_table=11
                     /product="chloroplast envelope membrane protein"
                     /protein_id="AHH29823.1"
     gene            58608..59309
                     /gene="cemA"
                     /locus_tag="fricic_p033"
     CDS             59546..60508
                     /gene="petA"
                     /locus_tag="fricic_p034"
                     /codon_start=1
                     /transl_table=11
                     /product="component of cytochrome b6/f complex"
                     /protein_id="AHH29824.1"
     gene            59546..60508
                     /gene="petA"
                     /locus_tag="fricic_p034"
     CDS             complement(61313..61435)
                     /gene="psbJ"
                     /locus_tag="fricic_p035"
                     /codon_start=1
                     /transl_table=11
                     /product="photosystem II protein J"
                     /protein_id="AHH29825.1"
     gene            complement(61313..61435)
                     /gene="psbJ"
                     /locus_tag="fricic_p035"
     CDS             complement(61561..61677)
                     /gene="psbL"
                     /locus_tag="fricic_p036"
                     /codon_start=1
                     /transl_table=11
                     /product="photosystem II protein L"
                     /protein_id="AHH29826.1"
     gene            complement(61561..61677)
                     /gene="psbL"
                     /locus_tag="fricic_p036"
     CDS             complement(61700..61819)
                     /gene="psbF"
                     /locus_tag="fricic_p037"
                     /codon_start=1
                     /transl_table=11
                     /product="photosystem II cytochrome b559 beta subunit"
                     /protein_id="AHH29827.1"
     gene            complement(61700..61819)
                     /gene="psbF"
                     /locus_tag="fricic_p037"
     CDS             complement(61835..62086)
                     /gene="psbE"
                     /locus_tag="fricic_p038"
                     /codon_start=1
                     /transl_table=11
                     /product="photosystem II protein V"
                     /protein_id="AHH29828.1"
     gene            complement(61835..62086)
                     /gene="psbE"
                     /locus_tag="fricic_p038"
     CDS             63260..63355
                     /gene="petL"
                     /locus_tag="fricic_p039"
                     /codon_start=1
                     /transl_table=11
                     /product="cytochrome b6/f complex subunit VI"
                     /protein_id="AHH29829.1"
     gene            63260..63355
                     /gene="petL"
                     /locus_tag="fricic_p039"
     CDS             63532..63645
                     /gene="petG"
                     /locus_tag="fricic_p040"
                     /codon_start=1
                     /transl_table=11
                     /product="cytochrome b6/f complex subunit V"
                     /protein_id="AHH29830.1"
     gene            63532..63645
                     /gene="petG"
                     /locus_tag="fricic_p040"
     tRNA            complement(63748..63821)
                     /gene="trnW-CCA"
                     /locus_tag="fricic_t020"
                     /product="tRNA-Trp"
     gene            complement(63748..63821)
                     /gene="trnW-CCA"
                     /locus_tag="fricic_t020"
     tRNA            complement(63993..64066)
                     /gene="trnP-UGG"
                     /locus_tag="fricic_t021"
                     /product="tRNA-Pro"
     gene            complement(63993..64066)
                     /gene="trnP-UGG"
                     /locus_tag="fricic_t021"
     CDS             64403..64531
                     /gene="psaJ"
                     /locus_tag="fricic_p041"
                     /codon_start=1
                     /transl_table=11
                     /product="photosystem I subunit IX"
                     /protein_id="AHH29831.1"
     gene            64403..64531
                     /gene="psaJ"
                     /locus_tag="fricic_p041"
     CDS             65028..65231
                     /gene="rpl33"
                     /locus_tag="fricic_p042"
                     /codon_start=1
                     /transl_table=11
                     /product="ribosomal protein L33"
                     /protein_id="AHH29832.1"
     gene            65028..65231
                     /gene="rpl33"
                     /locus_tag="fricic_p042"
     CDS             65415..65720
                     /gene="rps18"
                     /locus_tag="fricic_p043"
                     /codon_start=1
                     /transl_table=11
                     /product="ribosomal protein S18"
                     /protein_id="AHH29833.1"
     gene            65415..65720
                     /gene="rps18"
                     /locus_tag="fricic_p043"
     CDS             complement(65997..66350)
                     /gene="rpl20"
                     /locus_tag="fricic_p044"
                     /codon_start=1
                     /transl_table=11
                     /product="ribosomal protein L20"
                     /protein_id="AHH29834.1"
     gene            complement(65997..66350)
                     /gene="rpl20"
                     /locus_tag="fricic_p044"
     CDS             join(complement(67128..67241),137455..137686,
                     138228..138253)
                     /gene="rps12"
                     /locus_tag="fricic_p082"
                     /trans_splicing
                     /codon_start=1
                     /transl_table=11
                     /product="ribosomal protein S12"
                     /protein_id="AHH29835.1"
     CDS             join(complement(67128..67241),complement(96068..96299),
                     complement(95501..95526))
                     /gene="rps12"
                     /locus_tag="fricic_p045"
                     /trans_splicing
                     /codon_start=1
                     /transl_table=11
                     /product="ribosomal protein S12"
                     /protein_id="AHH29790.1"
     gene            join(complement(67128..67241),137455..138253)
                     /gene="rps12"
                     /locus_tag="fricic_p082"
                     /trans_splicing
     gene            join(complement(67128..67241),complement(95501..96299))
                     /gene="rps12"
                     /locus_tag="fricic_p045"
                     /trans_splicing
     exon            complement(67395..67646)
                     /gene="clpP"
                     /locus_tag="fricic_p046"
                     /number=3
     CDS             join(complement(69296..69364),complement(68231..68521),
                     complement(67395..67646))
                     /gene="clpP"
                     /locus_tag="fricic_p046"
                     /codon_start=1
                     /transl_table=11
                     /product="clp protease proteolytic subunit"
                     /protein_id="AHH29836.1"
     gene            complement(67395..69364)
                     /gene="clpP"
                     /locus_tag="fricic_p046"
     exon            complement(68231..68521)
                     /gene="clpP"
                     /locus_tag="fricic_p046"
                     /number=2
     exon            complement(69296..69364)
                     /gene="clpP"
                     /locus_tag="fricic_p046"
                     /number=1
     CDS             69827..71353
                     /gene="psbB"
                     /locus_tag="fricic_p047"
                     /codon_start=1
                     /transl_table=11
                     /product="PSII 47 kDa protein"
                     /protein_id="AHH29837.1"
     gene            69827..71353
                     /gene="psbB"
                     /locus_tag="fricic_p047"
     CDS             71540..71641
                     /gene="psbT"
                     /locus_tag="fricic_p048"
                     /codon_start=1
                     /transl_table=11
                     /product="photosystem II protein T"
                     /protein_id="AHH29838.1"
     gene            71540..71641
                     /gene="psbT"
                     /locus_tag="fricic_p048"
     CDS             complement(71700..71831)
                     /gene="psbN"
                     /locus_tag="fricic_p049"
                     /codon_start=1
                     /transl_table=11
                     /product="photosystem II protein N"
                     /protein_id="AHH29839.1"
     gene            complement(71700..71831)
                     /gene="psbN"
                     /locus_tag="fricic_p049"
     CDS             71943..72164
                     /gene="psbH"
                     /locus_tag="fricic_p050"
                     /codon_start=1
                     /transl_table=11
                     /product="photosystem II phosphoprotein"
                     /protein_id="AHH29840.1"
     gene            71943..72164
                     /gene="psbH"
                     /locus_tag="fricic_p050"
     exon            72290..72295
                     /gene="petB"
                     /locus_tag="fricic_p051"
                     /number=1
     CDS             join(72290..72295,73123..73764)
                     /gene="petB"
                     /locus_tag="fricic_p051"
                     /codon_start=1
                     /transl_table=11
                     /product="cytochrome b6"
                     /protein_id="AHH29841.1"
     gene            72290..73764
                     /gene="petB"
                     /locus_tag="fricic_p051"
     exon            73123..73764
                     /gene="petB"
                     /locus_tag="fricic_p051"
                     /number=2
     exon            73975..73980
                     /gene="petD"
                     /locus_tag="fricic_p052"
                     /number=1
     CDS             join(73975..73980,74746..75237)
                     /gene="petD"
                     /locus_tag="fricic_p052"
                     /codon_start=1
                     /transl_table=11
                     /product="cytochrome b6/f complex subunit IV"
                     /protein_id="AHH29842.1"
     gene            73975..75237
                     /gene="petD"
                     /locus_tag="fricic_p052"
     exon            74746..75237
                     /gene="petD"
                     /locus_tag="fricic_p052"
                     /number=2
     CDS             complement(75445..76443)
                     /gene="rpoA"
                     /codon_start=1
                     /transl_table=11
                     /product="RNA polymerase alpha subunit"
                     /protein_id="AHH29843.1"
     gene            complement(75445..76443)
                     /gene="rpoA"
     CDS             complement(76513..76929)
                     /gene="rps11"
                     /locus_tag="fricic_p054"
                     /codon_start=1
                     /transl_table=11
                     /product="ribosomal protein S11"
                     /protein_id="AHH29844.1"
     gene            complement(76513..76929)
                     /gene="rps11"
                     /locus_tag="fricic_p054"
     CDS             complement(77062..77175)
                     /gene="rpl36"
                     /locus_tag="fricic_p055"
                     /codon_start=1
                     /transl_table=11
                     /product="ribosomal protein L36"
                     /protein_id="AHH29845.1"
     gene            complement(77062..77175)
                     /gene="rpl36"
                     /locus_tag="fricic_p055"
     gene            complement(77280..77513)
                     /gene="infA"
                     /locus_tag="fricic_p056"
                     /pseudogene="unprocessed"
     CDS             complement(77635..78033)
                     /gene="rps8"
                     /locus_tag="fricic_p057"
                     /codon_start=1
                     /transl_table=11
                     /product="ribosomal protein S8"
                     /protein_id="AHH29846.1"
     gene            complement(77635..78033)
                     /gene="rps8"
                     /locus_tag="fricic_p057"
     CDS             complement(78233..78601)
                     /gene="rpl14"
                     /locus_tag="fricic_p058"
                     /codon_start=1
                     /transl_table=11
                     /product="ribosomal protein L14"
                     /protein_id="AHH29847.1"
     gene            complement(78233..78601)
                     /gene="rpl14"
                     /locus_tag="fricic_p058"
     exon            complement(78730..79137)
                     /gene="rpl16"
                     /locus_tag="fricic_p059"
                     /number=2
     CDS             join(complement(80137..80145),complement(78730..79137))
                     /gene="rpl16"
                     /locus_tag="fricic_p059"
                     /codon_start=1
                     /transl_table=11
                     /product="ribosomal protein L16"
                     /protein_id="AHH29848.1"
     gene            complement(78730..80145)
                     /gene="rpl16"
                     /locus_tag="fricic_p059"
     exon            complement(80137..80145)
                     /gene="rpl16"
                     /locus_tag="fricic_p059"
                     /number=1
     CDS             complement(80271..80927)
                     /gene="rps3"
                     /locus_tag="fricic_p060"
                     /codon_start=1
                     /transl_table=11
                     /product="ribosomal protein S3"
                     /protein_id="AHH29849.1"
     gene            complement(80271..80927)
                     /gene="rps3"
                     /locus_tag="fricic_p060"
     CDS             complement(80983..81339)
                     /gene="rpl22"
                     /locus_tag="fricic_p061"
                     /codon_start=1
                     /transl_table=11
                     /product="ribosomal protein L22"
                     /protein_id="AHH29850.1"
     gene            complement(80983..81339)
                     /gene="rpl22"
                     /locus_tag="fricic_p061"
     CDS             complement(81505..81786)
                     /gene="rps19"
                     /locus_tag="fricic_p062"
                     /codon_start=1
                     /transl_table=11
                     /product="ribosomal protein S19"
                     /protein_id="AHH29851.1"
     gene            complement(81505..81786)
                     /gene="rps19"
                     /locus_tag="fricic_p062"
     repeat_region   81756..108104
     tRNA            81925..81999
                     /gene="trnH-GUG"
                     /locus_tag="fricic_t022"
                     /product="tRNA-His"
     gene            81925..81999
                     /gene="trnH-GUG"
                     /locus_tag="fricic_t022"
     exon            complement(82047..82478)
                     /gene="rpl2"
                     /locus_tag="fricic_p063"
                     /number=2
     CDS             join(complement(83152..83538),complement(82047..82478))
                     /gene="rpl2"
                     /locus_tag="fricic_p063"
                     /codon_start=1
                     /transl_table=11
                     /product="ribosomal protein L2"
                     /protein_id="AHH29852.1"
     gene            complement(82047..83538)
                     /gene="rpl2"
                     /locus_tag="fricic_p063"
     exon            complement(83152..83538)
                     /gene="rpl2"
                     /locus_tag="fricic_p063"
                     /number=1
     CDS             complement(83563..83844)
                     /gene="rpl23"
                     /locus_tag="fricic_p064"
                     /codon_start=1
                     /transl_table=11
                     /product="ribosomal protein L23"
                     /protein_id="AHH29853.1"
     gene            complement(83563..83844)
                     /gene="rpl23"
                     /locus_tag="fricic_p064"
     tRNA            complement(84010..84083)
                     /gene="trnI-CAU"
                     /locus_tag="fricic_t023"
                     /product="tRNA-Ile"
     gene            complement(84010..84083)
                     /gene="trnI-CAU"
                     /locus_tag="fricic_t023"
     CDS             84152..90805
                     /gene="ycf2"
                     /locus_tag="fricic_p065"
                     /codon_start=1
                     /transl_table=11
                     /product="hypothetical chloroplast RF2"
                     /protein_id="AHH29854.1"
     gene            84152..90805
                     /gene="ycf2"
                     /locus_tag="fricic_p065"
     gene            90926..91156
                     /gene="ycf15"
                     /locus_tag="fricic_p066"
                     /pseudogene="unprocessed"
     tRNA            complement(91853..91933)
                     /gene="trnL-CAA"
                     /locus_tag="fricic_t024"
                     /product="tRNA-Leu"
     gene            complement(91853..91933)
                     /gene="trnL-CAA"
                     /locus_tag="fricic_t024"
     exon            complement(92482..93237)
                     /gene="ndhB"
                     /locus_tag="fricic_p067"
                     /number=2
     CDS             join(complement(93885..94661),complement(92482..93237))
                     /gene="ndhB"
                     /locus_tag="fricic_p067"
                     /codon_start=1
                     /transl_table=11
                     /product="NADH-plastoquinone oxidoreductase subunit 2"
                     /protein_id="AHH29855.1"
     gene            complement(92482..94661)
                     /gene="ndhB"
                     /locus_tag="fricic_p067"
     exon            complement(93885..94661)
                     /gene="ndhB"
                     /locus_tag="fricic_p067"
                     /number=1
     CDS             complement(94975..95442)
                     /gene="rps7"
                     /locus_tag="fricic_p068"
                     /codon_start=1
                     /transl_table=11
                     /product="ribosomal protein S7"
                     /protein_id="AHH29856.1"
     gene            complement(94975..95442)
                     /gene="rps7"
                     /locus_tag="fricic_p068"
     exon            complement(95501..95526)
                     /gene="rps12"
                     /locus_tag="fricic_p045"
                     /number=2
     exon            complement(96068..96299)
                     /gene="rps12"
                     /locus_tag="fricic_p045"
                     /number=1
     tRNA            98135..98206
                     /gene="trnV-GAC"
                     /locus_tag="fricic_t025"
                     /product="tRNA-Val"
     gene            98135..98206
                     /gene="trnV-GAC"
                     /locus_tag="fricic_t025"
     rRNA            98433..99923
                     /gene="rrn16"
                     /locus_tag="fricic_r001"
                     /product="16S ribosomal RNA"
     gene            98433..99923
                     /gene="rrn16"
                     /locus_tag="fricic_r001"
     tRNA            join(100218..100253,101192..101226)
                     /gene="trnI-GAU"
                     /locus_tag="fricic_t026"
                     /product="tRNA-Ile"
     exon            100218..100253
                     /gene="trnI-GAU"
                     /locus_tag="fricic_t026"
                     /number=1
     gene            100218..101226
                     /gene="trnI-GAU"
                     /locus_tag="fricic_t026"
     gene            100359..100736
                     /gene="ycf68"
                     /locus_tag="fricic_p089"
                     /pseudogene="unprocessed"
     exon            101192..101226
                     /gene="trnI-GAU"
                     /locus_tag="fricic_t026"
                     /number=2
     tRNA            join(101290..101327,102138..102172)
                     /gene="trnA-UGC"
                     /locus_tag="fricic_t027"
                     /product="tRNA-Ala"
     exon            101290..101327
                     /gene="trnA-UGC"
                     /locus_tag="fricic_t027"
                     /number=1
     gene            101290..102172
                     /gene="trnA-UGC"
                     /locus_tag="fricic_t027"
     exon            102138..102172
                     /gene="trnA-UGC"
                     /locus_tag="fricic_t027"
                     /number=2
     rRNA            102318..105128
                     /gene="rrn23"
                     /locus_tag="fricic_r002"
                     /product="23S ribosomal RNA"
     gene            102318..105128
                     /gene="rrn23"
                     /locus_tag="fricic_r002"
     rRNA            105227..105329
                     /gene="rrn4.5"
                     /locus_tag="fricic_r003"
                     /product="4.5S ribosomal RNA"
     gene            105227..105329
                     /gene="rrn4.5"
                     /locus_tag="fricic_r003"
     rRNA            105557..105677
                     /gene="rrn5"
                     /locus_tag="fricic_r004"
                     /product="5S ribosomal RNA"
     gene            105557..105677
                     /gene="rrn5"
                     /locus_tag="fricic_r004"
     tRNA            105933..106006
                     /gene="trnR-ACG"
                     /locus_tag="fricic_t028"
                     /product="tRNA-Arg"
     gene            105933..106006
                     /gene="trnR-ACG"
                     /locus_tag="fricic_t028"
     tRNA            complement(106487..106558)
                     /gene="trnN-GUU"
                     /locus_tag="fricic_t029"
                     /product="tRNA-Asn"
     gene            complement(106487..106558)
                     /gene="trnN-GUU"
                     /locus_tag="fricic_t029"
     gene            106875..108104
                     /gene="ycf1"
                     /locus_tag="fricic_p069"
                     /pseudogene="unprocessed"
     CDS             complement(108105..110333)
                     /gene="ndhF"
                     /locus_tag="fricic_p070"
                     /codon_start=1
                     /transl_table=11
                     /product="NADH-plastoquinone oxidoreductase subunit 5"
                     /protein_id="AHH29857.1"
     gene            complement(108105..110333)
                     /gene="ndhF"
                     /locus_tag="fricic_p070"
     CDS             110726..110899
                     /gene="rpl32"
                     /locus_tag="fricic_p071"
                     /codon_start=1
                     /transl_table=11
                     /product="ribosomal protein L32"
                     /protein_id="AHH29858.1"
     gene            110726..110899
                     /gene="rpl32"
                     /locus_tag="fricic_p071"
     tRNA            111641..111720
                     /gene="trnL-UAG"
                     /locus_tag="fricic_t030"
                     /product="tRNA-Leu"
     gene            111641..111720
                     /gene="trnL-UAG"
                     /locus_tag="fricic_t030"
     CDS             111803..112768
                     /gene="ccsA"
                     /locus_tag="fricic_p072"
                     /codon_start=1
                     /transl_table=11
                     /product="cytochrome c heme attachment protein"
                     /protein_id="AHH29859.1"
     gene            111803..112768
                     /gene="ccsA"
                     /locus_tag="fricic_p072"
     CDS             complement(112941..114443)
                     /gene="ndhD"
                     /locus_tag="fricic_p073"
                     /codon_start=1
                     /transl_table=11
                     /product="NADH-plastoquinone oxidoreductase subunit 4"
                     /protein_id="AHH29860.1"
     gene            complement(112941..114443)
                     /gene="ndhD"
                     /locus_tag="fricic_p073"
     CDS             complement(114570..114815)
                     /gene="psaC"
                     /locus_tag="fricic_p074"
                     /codon_start=1
                     /transl_table=11
                     /product="photosystem I subunit VII"
                     /protein_id="AHH29861.1"
     gene            complement(114570..114815)
                     /gene="psaC"
                     /locus_tag="fricic_p074"
     CDS             complement(115210..115515)
                     /gene="ndhE"
                     /locus_tag="fricic_p075"
                     /codon_start=1
                     /transl_table=11
                     /product="NADH-plastoquinone oxidoreductase subunit 4L"
                     /protein_id="AHH29862.1"
     gene            complement(115210..115515)
                     /gene="ndhE"
                     /locus_tag="fricic_p075"
     CDS             complement(115705..116238)
                     /gene="ndhG"
                     /locus_tag="fricic_p076"
                     /codon_start=1
                     /transl_table=11
                     /product="NADH-plastoquinone oxidoreductase subunit 6"
                     /protein_id="AHH29863.1"
     gene            complement(115705..116238)
                     /gene="ndhG"
                     /locus_tag="fricic_p076"
     CDS             complement(116630..117169)
                     /gene="ndhI"
                     /locus_tag="fricic_p077"
                     /codon_start=1
                     /transl_table=11
                     /product="NADH-plastoquinone oxidoreductase subunit I"
                     /protein_id="AHH29864.1"
     gene            complement(116630..117169)
                     /gene="ndhI"
                     /locus_tag="fricic_p077"
     exon            complement(117258..117797)
                     /gene="ndhA"
                     /locus_tag="fricic_p078"
                     /number=2
     CDS             join(complement(118833..119384),
                     complement(117258..117797))
                     /gene="ndhA"
                     /locus_tag="fricic_p078"
                     /codon_start=1
                     /transl_table=11
                     /product="NADH-plastoquinone oxidoreductase subunit 1"
                     /protein_id="AHH29865.1"
     gene            complement(117258..119384)
                     /gene="ndhA"
                     /locus_tag="fricic_p078"
     exon            complement(118833..119384)
                     /gene="ndhA"
                     /locus_tag="fricic_p078"
                     /number=1
     CDS             complement(119386..120567)
                     /gene="ndhH"
                     /locus_tag="fricic_p079"
                     /codon_start=1
                     /transl_table=11
                     /product="NADH-plastoquinone oxidoreductase subunit 7"
                     /protein_id="AHH29866.1"
     gene            complement(119386..120567)
                     /gene="ndhH"
                     /locus_tag="fricic_p079"
     CDS             complement(120663..120935)
                     /gene="rps15"
                     /locus_tag="fricic_p080"
                     /codon_start=1
                     /transl_table=11
                     /product="ribosomal protein S15"
                     /protein_id="AHH29867.1"
     gene            complement(120663..120935)
                     /gene="rps15"
                     /locus_tag="fricic_p080"
     CDS             complement(121330..126879)
                     /gene="ycf1"
                     /locus_tag="fricic_p081"
                     /codon_start=1
                     /transl_table=11
                     /product="hypothetical chloroplast RF1"
                     /protein_id="AHH29868.1"
     gene            complement(121330..126879)
                     /gene="ycf1"
                     /locus_tag="fricic_p081"
     repeat_region   complement(125650..151998)
     tRNA            127196..127267
                     /gene="trnN-GUU"
                     /locus_tag="fricic_t031"
                     /product="tRNA-Asn"
     gene            127196..127267
                     /gene="trnN-GUU"
                     /locus_tag="fricic_t031"
     tRNA            complement(127748..127821)
                     /gene="trnR-ACG"
                     /locus_tag="fricic_t032"
                     /product="tRNA-Arg"
     gene            complement(127748..127821)
                     /gene="trnR-ACG"
                     /locus_tag="fricic_t032"
     rRNA            complement(128077..128197)
                     /gene="rrn5"
                     /locus_tag="fricic_r005"
                     /product="5S ribosomal RNA"
     gene            complement(128077..128197)
                     /gene="rrn5"
                     /locus_tag="fricic_r005"
     rRNA            complement(128425..128527)
                     /gene="rrn4.5"
                     /locus_tag="fricic_r006"
                     /product="4.5S ribosomal RNA"
     gene            complement(128425..128527)
                     /gene="rrn4.5"
                     /locus_tag="fricic_r006"
     rRNA            complement(128626..131436)
                     /gene="rrn23"
                     /locus_tag="fricic_r007"
                     /product="23S ribosomal RNA"
     gene            complement(128626..131436)
                     /gene="rrn23"
                     /locus_tag="fricic_r007"
     tRNA            join(complement(132427..132464),
                     complement(131582..131616))
                     /gene="trnA-UGC"
                     /locus_tag="fricic_t033"
                     /product="tRNA-Ala"
     exon            complement(131582..131616)
                     /gene="trnA-UGC"
                     /locus_tag="fricic_t033"
                     /number=2
     gene            complement(131582..132464)
                     /gene="trnA-UGC"
                     /locus_tag="fricic_t033"
     exon            complement(132427..132464)
                     /gene="trnA-UGC"
                     /locus_tag="fricic_t033"
                     /number=1
     tRNA            join(complement(133501..133536),
                     complement(132528..132562))
                     /gene="trnI-GAU"
                     /locus_tag="fricic_t034"
                     /product="tRNA-Ile"
     exon            complement(132528..132562)
                     /gene="trnI-GAU"
                     /locus_tag="fricic_t034"
                     /number=2
     gene            complement(132528..133536)
                     /gene="trnI-GAU"
                     /locus_tag="fricic_t034"
     gene            complement(133018..133395)
                     /gene="ycf68"
                     /locus_tag="fricic_p090"
                     /pseudogene="unprocessed"
     exon            complement(133501..133536)
                     /gene="trnI-GAU"
                     /locus_tag="fricic_t034"
                     /number=1
     rRNA            complement(133831..135321)
                     /gene="rrn16"
                     /locus_tag="fricic_r008"
                     /product="16S ribosomal RNA"
     gene            complement(133831..135321)
                     /gene="rrn16"
                     /locus_tag="fricic_r008"
     tRNA            complement(135548..135619)
                     /gene="trnV-GAC"
                     /locus_tag="fricic_t035"
                     /product="tRNA-Val"
     gene            complement(135548..135619)
                     /gene="trnV-GAC"
                     /locus_tag="fricic_t035"
     exon            137455..137686
                     /gene="rps12"
                     /locus_tag="fricic_p082"
                     /number=1
     exon            138228..138253
                     /gene="rps12"
                     /locus_tag="fricic_p082"
                     /number=2
     CDS             138312..138779
                     /gene="rps7"
                     /locus_tag="fricic_p083"
                     /codon_start=1
                     /transl_table=11
                     /product="ribosomal protein S7"
                     /protein_id="AHH29869.1"
     gene            138312..138779
                     /gene="rps7"
                     /locus_tag="fricic_p083"
     exon            139093..139869
                     /gene="ndhB"
                     /locus_tag="fricic_p084"
                     /number=1
     CDS             join(139093..139869,140517..141272)
                     /gene="ndhB"
                     /locus_tag="fricic_p084"
                     /codon_start=1
                     /transl_table=11
                     /product="NADH-plastoquinone oxidoreductase subunit 2"
                     /protein_id="AHH29870.1"
     gene            139093..141272
                     /gene="ndhB"
                     /locus_tag="fricic_p084"
     exon            140517..141272
                     /gene="ndhB"
                     /locus_tag="fricic_p084"
                     /number=2
     tRNA            141821..141901
                     /gene="trnL-CAA"
                     /locus_tag="fricic_t036"
                     /product="tRNA-Leu"
     gene            141821..141901
                     /gene="trnL-CAA"
                     /locus_tag="fricic_t036"
     gene            complement(142598..142828)
                     /gene="ycf15"
                     /locus_tag="fricic_p085"
                     /pseudogene="unprocessed"
     CDS             complement(142949..149602)
                     /gene="ycf2"
                     /locus_tag="fricic_p086"
                     /codon_start=1
                     /transl_table=11
                     /product="hypothetical chloroplast RF2"
                     /protein_id="AHH29871.1"
     gene            complement(142949..149602)
                     /gene="ycf2"
                     /locus_tag="fricic_p086"
     tRNA            149671..149744
                     /gene="trnI-CAU"
                     /locus_tag="fricic_t037"
                     /product="tRNA-Ile"
     gene            149671..149744
                     /gene="trnI-CAU"
                     /locus_tag="fricic_t037"
     CDS             149910..150191
                     /gene="rpl23"
                     /locus_tag="fricic_p087"
                     /codon_start=1
                     /transl_table=11
                     /product="ribosomal protein L23"
                     /protein_id="AHH29872.1"
     gene            149910..150191
                     /gene="rpl23"
                     /locus_tag="fricic_p087"
     exon            150216..150602
                     /gene="rpl2"
                     /locus_tag="fricic_p088"
                     /number=1
     CDS             join(150216..150602,151276..151707)
                     /gene="rpl2"
                     /locus_tag="fricic_p088"
                     /codon_start=1
                     /transl_table=11
                     /product="ribosomal protein L2"
                     /protein_id="AHH29873.1"
     gene            150216..151707
                     /gene="rpl2"
                     /locus_tag="fricic_p088"
     exon            151276..151707
                     /gene="rpl2"
                     /locus_tag="fricic_p088"
                     /number=2
     tRNA            complement(151755..151829)
                     /gene="trnH-GUG"
                     /locus_tag="fricic_t038"
                     /product="tRNA-His"
     gene            complement(151755..151829)
                     /gene="trnH-GUG"
                     /locus_tag="fricic_t038"
ORIGIN      
        1 gatggagcaa tatctttagc aagatacaaa gatatagctc catcaaggat tcgtatacac
       61 taagacagaa tgtaagtctt atccatttgt agatggaact tcaatagcag ctaggtctag
      121 agggaaattg tgagcattac gttcatgcat tacttccata ccaaggttag cacgattgat
      181 gatatcagcc caagtgttaa taacacgacc ctgactgtca actacagatt gattaaaatt
      241 gaacccattt aggttgaaag ccatagtact aatacctaaa gcagtgaacc agatacctac
      301 tacgggccaa gcagccaaaa agaaatgtaa ggaacgagag ttgttgaaac tagcgtattg
      361 gaagatcaat cggccaaaat aaccatgagc agctacgata ttataagttt cttcctcttg
      421 accaaatctg taaccttcat tagcagattc gttttcagta gtttccctga tcaaactaga
      481 ggttaccaag gaaccatgca tagcactgaa tagggagccg ccgaatacac cagctacacc
      541 taacatatga aatgggtgca taaggatgtt gtgctctgcc tggaatacaa tcatgaagtt
      601 gaaagtacca gatattccta aaggcatacc atcagaaaaa cttccttgac caataggata
      661 aatcaagaaa acagcagtag cagctgcaac gggagctgaa tatgcaacag caatccaagg
      721 acgcataccc aaacggaaac taagttccca ctcacgaccc atgtaacaag ctacaccaag
      781 taaaaagtgt agaacaatta actcataagg accgccatta tataaccact catcaacaga
      841 tgctgcttcc catattgggt aaaaatgtaa acctatagct gcagaagtag gaataatggc
      901 accagagata atattgtttc cataaagtag agacccggaa acaggttcac gaataccatc
      961 aatatctaca ggaggagcag caatgaaggc aataataaat acagaagttg cggtcaataa
     1021 ggtagggatc atcaaaacac cgaaccatcc aatgtaaaga cgattttcag tgctggttat
     1081 ccagttgcag aaacgacccc ataggcttgt gctttcgcgt ctctctaaaa ttgcagtcat
     1141 ggttaaatct tggtttattc aatttcaagg actcccaagc acagatatta actataatat
     1201 agagttaagc atagataata gaaggcttgt tatctaacag tataacatgg cttatatacc
     1261 aatgtcaacc aatcttaaca aatggatcta tataactaaa taataaataa atccaccaaa
     1321 aacaaaacag tttgtaaata aagaaaaatt gctttttggg ttgcccggga ctcgaacccg
     1381 gaactagtcg gatggagtag atttttttcc ttgttgcaat agaagaaaaa tatctctccc
     1441 caaatcgtgc ttgcattttt cattgcacac ggctttccct atgtatacat acaacttata
     1501 tccctagaag aacaaatttt aaatattcaa ttgatttaac caccacacta ctacaatgaa
     1561 catttcagta tcaaaattaa tgacttttat tgtctatcaa tcatttgaaa attggatcat
     1621 ttattaaatc atttaaatat attaagtatt aattttatat ttaataaatg attttttttt
     1681 tttagaagat atctaattat tcaccaggtc attgatacga ataatatcca atgaccaaat
     1741 acgttctcta tgtgatccat gtaaagtaaa aagagttgtt ttggggaaaa taaaacaaag
     1801 aacttgttct tcttccgtaa agaactcttc taataatccc gagcctaatc tttgcaaaag
     1861 agcacgtgcc gtacttttat gtttacgagc caaagttcta gcacacgaaa gtctaagtat
     1921 atactttatt cgatataaac tttttttttt tgaagatcca ctgtgataat gagaaagatt
     1981 tctacatatc cgaccaaatc gatcaataat atcaaaatct gataaatctg cccatatcgg
     2041 cttactaatc ggatgtcccg agaaagtaca aaattttgct ttagataatg atccaataag
     2101 agaaataatg ggtattatag tatcaaattt cttaataaca gtatctatta gaaatgagtt
     2161 ctctagcatt tgattattta ccgcataagg atttattagt acacgtaaaa gataccccat
     2221 aaaatagaag gaatagttta ataatgagtt tatatgcatc ctgtacggtt gagaccaaaa
     2281 gtgaaaataa tattgccaga aattaacaaa gtaatatctc catttattca tcagaagatg
     2341 agtccccctt gaagccagaa ttgcttttcc ttgatatcga acataatgta tcaaaggatc
     2401 cttgacaggc cacagggtct tctgaaaatt attacaacac actattataa tatgttccat
     2461 ttttccatag aaatgtgaac gttcaagaaa ggctccagaa gatgttgatc gtaaataaca
     2521 ggattgttta tgaaaaaaaa ctaataaaaa ttcgcattca gatacataag aattgtacag
     2581 gaaccaaaat agtcttttat tttcttttga aaaaacataa atagttttat tactctgaat
     2641 agttttattc agattctgat atttatgtag aaagaatcgc aataaatgta aagaggaaat
     2701 atcttgaatc cagcattgaa ggatttgaac caaaatttca aaatggatag gatggggtat
     2761 tagtatatct gaaacattat ttaaatgaga taatttgtcc tctaaaaaag gaaatattga
     2821 atgaatagat cctaaattct gagattttgg tatttctttt tcttcggagg aagatactaa
     2881 tcgtagcgag aatggaattt ccacaatgac tgaaaaaccc tttgatacca tttgagaata
     2941 aaaaaaatga gaataaaaat aattggtgtg tccaccgaat ctattttgat tagaatcatt
     3001 aaccaaatca atcaaaaaat tctgttgata cattcgaata attaaacgtt ttacaagtac
     3061 taaactcaat ttattgttat aaccaataaa ttcgataggt tcgtaaaaaa tcgaaccatt
     3121 taaactatca tcatgagcaa gtgtgtaaat atactcctgc aagagaagcg gatataggaa
     3181 gtgttgttgc ggagatctat ctttttttaa atacccttgt aattcttcca tttacatttt
     3241 tctacttgaa acagagacac aagacaggag gcatttcttg ggttatcaaa tgatacatag
     3301 tgaatgatac atagtgcaat atggtccgaa cagggtatat aattacagta tatatagtta
     3361 agaaataaag atagaccccg gagacctaga atccaatcaa caggatcctt ttcctctcct
     3421 tttctataca ataggtttta tcctttgtta aaattacaag agagtaaaaa atcctttatt
     3481 tttgcaacct gatcgctctt ttgattttgg aaaaaattag attctcttta ctttatcagt
     3541 atactgtttc ttctacacat ccgtctccaa agagaatagt taggattttt ttttcataaa
     3601 aaaataaaaa ataatcaatg attcactcgc ataaaaacct ttttctgcac tggcactaat
     3661 ctatttttaa catccaaatt agatcgggta attattccaa ttttaagaat ataagctcgt
     3721 tgctttttgt tttaccaaaa ttagggctaa aagacgatat ccatttattc actagaccca
     3781 actgtaaatt tcttttgtct ccttccaaaa ataaaaacaa ttattacgac atgctgtttt
     3841 ttccttcatt accttttaag atcagtcgtg gtcttatata gactctacca atagtctgga
     3901 cgaattcgtt gcttcatcca aatgtgtaaa agatcatagt cgcacttaaa agccgagtac
     3961 tctaccgttg agttagcaac ccggattgta gatatgataa aaaaaaagat tgaactagca
     4021 aaaaatcaaa tttaaaagaa aaattttttt aatcaattat aaacaccaat ccactaaaat
     4081 aggtaggatt ggattaaaaa ataataaatt ctcaatagat atatctaaat atctataatt
     4141 aaaacttata cccatttttc tcttgatcca ttccattttt tttttttacg tcttgtatac
     4201 cagtaaattc agtaaacaca tccttatgac taaggtgact aaggctaaag caaaggaaaa
     4261 ataaatataa ggcaggaata aacagatcca ttttatttat ctatgatcaa attatatttg
     4321 ttcggtacac cattgtcaat atgaatagaa tgctgagaaa aaaattctaa ataaatcaaa
     4381 ttaaggcctt gtgttagatt agcacaatct aaataaaaaa ataaatttga atgcaaaaat
     4441 aaataaaggc agggtagaga aaaatatcga gttgattcaa tcaaaagagg tacaggtaca
     4501 ataaccgaaa ttgaccctgt ctttgtcggt aaattaaatt actacaataa caataaataa
     4561 taaaataata agtgagcaaa aaaaagagca aacaaattat ggagaaataa ttatacaaag
     4621 atagatgcta gtcccctctc ttttttattc aattttttta atttaattaa attaacagtt
     4681 aacccaatat tccttcttta aataattctg tcttccttaa aatatcatga acagttactg
     4741 tgggttgagc gccattttca aggaaatata gaatagcggg aacatttgaa taggtttgat
     4801 tctttatcgg atcgtaaaaa cctaccttcc gaagatctct tccttctctt cgggatcgaa
     4861 catcaattgc aacgattcga tagatggctc atcgggatag atgtagataa acaatgcccc
     4921 ccctagaaac gtataggagg ttttatcctc atacggctcg agaaaaaatg attctaattt
     4981 ctgtatataa cggcaaatat atccataaaa tactgaataa ataattatga ttaaagtggt
     5041 tttttcttcc tctttcctta cgaaagttaa aaagatctca tttgtactca taactcaagt
     5101 tgggtaattc tgaggaaatc cttagatatt tattgagccg tctctaacct cttttgtttg
     5161 tctcgaatca atttttattc cgcattttga tccaattgtt gagacaatta aaaatagtgt
     5221 ttccttgttc cggaatcctt tatttttgtt ttgtaaaatc attgggttta gacattactt
     5281 cggtgatcct tactcctttc aaaagggcag caacatacct tttgtttttt ctcttatttc
     5341 tttctataga aaaaaataag agagattgat tcccttgtga tacacttttg atcgaatata
     5401 gttttatgaa ttccgacaaa tattacttat tttatttttt atttcaaact tgtttgaatt
     5461 ttaacccttt tcaatttata taatttatca atttatatta taaatatata ttatagagga
     5521 tatatttaca aagttggttc aacttattga tttttattgt cactaaccct agattctttc
     5581 ccccaataaa taaatctcaa tactttctgc tcgagcttca tcatgtactt tttatttaga
     5641 ttagaaccca acacaaatta ggttcctagt aaaaagaaca aactatgtcg agccaagagc
     5701 atcttcattc ttatagaaaa tggcggatgt aagaatccac agtcaatcat gtccttcaag
     5761 tcgcacgttg ctttctacca catcgtttta aacgaagttt taccataaca tttctcttat
     5821 ttaatttcaa actgatatgg aattgattca atatgaaatc atgaatagtc attggatcaa
     5881 cggatatatg tatatattat tatatattat gatatggccg gtcgtatagt tttgatttta
     5941 tattatatct ataaatagtc tctatattaa atatataata atatttgact tttcttactt
     6001 tacggaaaag tcttactcag gaaggatccc ttttttttct tgaacaaata aattaaaaac
     6061 ctcaaagaaa ggggctggga cggaaggact cgaacctccg agtaacggga ccaaaacccg
     6121 ttgccttacc gcttggccac gccccattga aatttatatt caacactaat aaatactaat
     6181 attatattag tattggttat tcgtcaattc tagtatgtaa tatattgttg ctaggtttct
     6241 atacatgaag agatagaatc aaaaaattca ttgatcatta cattgaattc aattaagata
     6301 ttgtatgaaa gtataattct ttgtattctt gtttgagaat tgaaaggagt ttttgatttg
     6361 ggatagttca aagaataaag aaggattttt ttgcctgcct ttttcatttt taccttatat
     6421 tataaaaatg actcaatcaa aattaaatta tctaatctac aagaacgaaa tttttgttat
     6481 gcttaatatc tttagtttta tctgtatctg tcttaattct atcccttatt tgagttcgag
     6541 tagttttttc ttcgccaaat tgcccgaggc ttatgctttt ttcaatccac tcatagacat
     6601 tatgcctatc atacctctat tcttttttct cttagccttt gtttggcaag ctgctgtaag
     6661 ttttcgatga aatcttcaat attctcctaa attcatgatt aaaaaaaaaa aaaaaacaca
     6721 cacttcatta tagcatagca tatgcggtac gaaaaaaatg ggtaatctat tccccctaaa
     6781 aaaatgatat cttggagatt ttgtaatgct tactctcaaa ctcttcgttt atacagtagt
     6841 gatattcttt gtttctctct tcatcttcgg attcttatct aatgatccag gacgcaatcc
     6901 aggacgtgaa gaataaacat aagacatttt tagctttgct ttttttaaga attctttatt
     6961 ccattaacta ttttaatcaa gggatccagt gatgagggat agcggagaga gagggattcg
     7021 aaccctcggt ataaataaaa atcatacaac ggattagcaa tccgccgctt tagtccactc
     7081 agccatctct cccaactaaa aattgttaat tgtttatgtg atataacagg taaagttgaa
     7141 gtaaagattg atcaaaaacc cctcatcttc tttcttttct tattttttct tattagaatt
     7201 tagaatagaa aaatataaaa aacaatcaat tcaatatata tatataaata ttatgatgat
     7261 aatatacgat ataaaaaatt ttgatcagat cagcaattca atttatataa tgatttgaaa
     7321 cagatatcac caatagaagg actaccttac tttttatttt gtacgaaaaa atcccggccc
     7381 gcttaagtac tggccgggca atttccattc tcattctatg atggaagtgt catttcttaa
     7441 ttcttattat ttaagaatta agatttgtta ttattttact aaatttattt actttaactg
     7501 taaaaaaaca tatacagaca catatcatac attatacata tattaaatat atacatatat
     7561 taaataaaca ataaattcaa atattaaaca catatatttt atatttattt ataattaaat
     7621 gagtcttttt ttgttcttca ccttgccttt ttttttttct ttaatttaag tttctagcgg
     7681 ggtgaaatag atgttaacgc tataattttc ataattctga tgctatcttg gtttgaaggt
     7741 catctccttt attcgacaaa ggctccattc atatacaata atgaaattgt agcgggtata
     7801 gtttagtggt aaaagtgtga ttcgttctat taacccctta aatagttaag gggtctttca
     7861 gtttccgaca aaaaaacttt atttcttaaa aaggtttgat cctttacctc tcaatggcat
     7921 atttgaggaa gaatataact tctcacgatt tgtatccaaa agtcaattag aaatttaata
     7981 aagacaaaat tggattatgg gatcgcgaag cataattttt tttttttttt tttattggat
     8041 caactcttcc aattgaatga gtatgagtaa aggatccatg gatgaagata caaaagttta
     8101 tttccaatcg taactagatc ttcaattttt ttaaggggag attgaagccc atagctataa
     8161 aatgatggtt ttggtttact aaaaccatcg gcgtattgtt tcagctcggt ggaaaccaaa
     8221 ttcttttcct caggatcctg tgagttgagt agaaataggg aacgaagtaa ctagactaaa
     8281 cggatttgga ttttatatga tccccctcgt ctagagggat catctagaaa gcgagtagct
     8341 ttggatgcat tcatacagaa aagctgacat agatgttatg gatatcattt tttctctggg
     8401 actgggaata catcgatttt ccataaagga gccgaatgaa agcaaaaatt catgttcggt
     8461 tttgaattag agacgttaaa aataatcgac aaacgtcgac tataacccct agccttccaa
     8521 gctaacgatg cgggttcgat tcccgctacc cgcttaatac atacaatact tactacattc
     8581 ctttccttat aatgtttggt atgcatcctt atttttttta ttccctaaag gattttcctt
     8641 gtaatcgtaa tcaaatttta tcctagagaa aaaaagaatt tgaaaagtta ggaatgaaaa
     8701 gcgtccattg tctaatggat aggacagagg tcttctaaac ctttggtata ggttcaaatc
     8761 ctattggacg caattttttt acatctatat atatatattt tttttttatg gctataccaa
     8821 gaaacccatt tttaatgatt caaatcagaa ctagttctca attattattc tttttaagaa
     8881 taagagtgat gaatttatgt ttgttcctga agtagaaact gttcgatctg ttccggaata
     8941 acttccttca aaagagcttc cgcttgcttg gtaagtgttt tggtagaaga tataatttct
     9001 tgaaattgag gtttattctt ttttaagtag gtacgtaatt gaacgagaaa tttttttacc
     9061 tgtccgactt ctaacggatc aagatagcca tttgctccgg tataaatagt aactacctgc
     9121 tcttccaccg gaagagggtc tgcttgggat tgtttgagta attcgcgtaa tcgttgacct
     9181 cttgccaatt gattctgagt agctttatcg agatcagaag caaattgtgc aaaggcttct
     9241 aattccgcga attgagctag ttccaatttt gatttgccgg ctacttgttt catggcttta
     9301 atttgagctg cagatcctac tctagaaaca gaaataccca cattaatagc aggtcgtatt
     9361 ccagcgttga atagatcggc ggataaaaat atttgtccat ccgtaatgga aattacatta
     9421 gtaggaatat aagctgaaac gtctccagat tgagtctcaa ctattggtaa agcagtcata
     9481 cttccttcac ccaaataaga acttaattta gcagctcttt ccaaaagtcg tgaatgcaaa
     9541 taaaaaacat ctcctggata agcctcacga ccggggggtc ttcttaatag aagagacatt
     9601 tggcgataag cttgtgcctg tttggagaga tcatcataaa ttattgaagt atgtcgttta
     9661 cggtacataa aatattcagc cagagcagct cctgtataag gagcgaggta ttgtaatgta
     9721 gcaggtgaat ctgccgtttc ggctaccaca atagtgtatt ccattgcccc ctgttcctgg
     9781 aaagtagtca ctacttgagc cacagaagat gctttttgac caatcgctac ataaacacat
     9841 attacatttt tccctttttg attgagaatt gtatctgtgg ctactgctgt tttgccggtt
     9901 tgtctgtccc caataattaa ttctcgctga ccacgcccta tagggatcat cgcatcaatg
     9961 gcaataagcc ctgtttgaag aggctcatat acggaacgtc ttgaaataat acctggggca
    10021 ggagattcaa ttaaccgaga ttcagaagct gaaatttcac ctctcccatc aataggttta
    10081 gccagagcat ttataacacg acctaaataa gcctcactca caggtatctg agcaattctt
    10141 cctgttgctt ttacagaact tccctcttgg atcatcaaac catcgcccat taatacaaca
    10201 ccaacattat ttgattccaa attcagagca atacctattg taccttcttc aaattctact
    10261 aattcacctg ccattacttc atcaagacca tgaacacgag caatgccatc gcctacttga
    10321 agtacggtac cggtatttac aatctttact tctctattat attgttcaat acgttcacgg
    10381 ataatattac taatttcgtc ggctcgaagg gttgccatta gtatcttttt attctttttc
    10441 ggaagcaaag gaaaaaaaat aatgcctaaa ctctaaacta aagtaaaagt cgaaaggcta
    10501 atccgttatt ttttccatgg ccccgagggt gttaatattg gcacttatgg tacgtaaatg
    10561 taactcgtta ttcaaacaac tattaagagt tcctagagct ctttgtaagg cttgttggaa
    10621 aactcgttgt cgaacctgat taatcgctct ttgttgttca aaatgaaggg tttcattttt
    10681 gtaattttct aatcgttcca aactctcact agtagcctta attaaattga ctttttcccg
    10741 ctctatatca gagtatccat tcattcgata ctcatccgct tcaatttcca ctttacgtaa
    10801 gcgagcccgg gctctttcaa gctgctcaat ggtcccttta cgtaattctt cagaattacg
    10861 aatagtactc aagatcctct gttttcgatt atctaataaa tcatttaatg aaagtagatt
    10921 atcttaccat taatttccca actcccatga tctcttcccg aaccaaacat gaatctttcg
    10981 attcatttgg ctctcacgct caatcaattc aattatttat tttatgggca ttcccaccca
    11041 tatcttttac tataatgagc ctaccctctc tcttttctgt tcgtattcaa agatattgaa
    11101 actgatatac agaatattag gagggctctt ccgaccagac aaaaatccat aattgtcagc
    11161 aaagttgttt atttatttgt tttttattaa ataaaaatta ttatatttta ttttgtattt
    11221 ccctttttat taaaatcttc attaaatcca aaaatgcctc tttttataca taggtcatcg
    11281 attcggcatt gggtaaaaag ggcaaagcgc ccctttttct aataaaaggt ttcaaattat
    11341 tttatcaata tgagtgttct atatcggatg aattatcaac tatttatttt gaaaccattt
    11401 tgctactaat gtagtgttag aaagagtacc atgttgtgcc tgaacttcaa acagtttagc
    11461 tttaaccatg ttaatggtct cgcattattg gtcgatagag aatcaagatt taccaatgaa
    11521 tcacgaaatg ctatggttct tacatatgat ttattaattt attcataagt aattcgtcga
    11581 gatcgtgcac ctttctttcc tatttcttat cctaataaaa aaaaaaaaag aatcataata
    11641 acgtgcagtt ggttggatgc aacctattct tgaaatatac aactcgcaca cactcccttt
    11701 ccaaaaaaaa tcaatacacc aagcaccaca cttagattta ttggatttgt tgctaaaata
    11761 tcggtattaa atccgaaact tccggcagat ggccaatagc ccaaggaaac gaaaaaatag
    11821 gttatatttt tcatatactc tcctctttct tatagataag actaccaaag aacatagttc
    11881 tttttgtatc acctcactcg cctcgccctg atcgatttct ttttattaat ttatttttta
    11941 tgggaataga ttaaatcatc tagtaattta taatagtaat ttagaacttg aaaatttatt
    12001 atttttttaa gttctccata aaaagattaa gatacttatt aagttaggtc ttaggcctca
    12061 caccaattgc gaaatatttc gtttgttgaa acgtttctta gtaaggggtt tcccttgtac
    12121 taagggtggg aatgggaagg aagaaagcga tcggatccgt gaattcctca tcctcaaata
    12181 aacccttccc ggggtattgt ctcataagta attgttagga ttaaagtgtt gatataatta
    12241 gaagaagcaa acggcaagtc caagttaata aaataaacta agactaagaa aaaagtgcat
    12301 aacgtacgtt ttcacatttc taattttagg attaaattaa acaaaaggat ttgcaaataa
    12361 aagtgctaat gccacgacca gtccgtaaat tgttaaagct tccataaaag ctagactaag
    12421 caataaagta cctcgtattt taccttccgc ttctggttgt ctcgcaatac cttctacagc
    12481 ttggcccgca gcagtacctt ggccaactcc aggtccaatg gaagcaagcc ctacggccaa
    12541 tccagcagca ataacggaag cggcagaaat cagtggattc atagtaagtt cctcgtacaa
    12601 aaaaaataaa tggttaatga tacaatcaac caatgcatta ttacttattt tatcactacg
    12661 atctatcggg tcaaagtaat taaaaactct gaattgaaat tataatatta gtgaatcgtc
    12721 agaatgactt cgatatctct ttttttttta gtttctattc ataatcaaat ctttgtaaac
    12781 tcatatgcat atagttctac ttattgcatt tcttagtttc gaaccattct ttcattcaat
    12841 atcttcgttc tttacttact ttctatatcc atacgttcat ctgttttttc attcaatcta
    12901 caattacaga cgaaagagaa agacttatat tgtattgtat tgtaatccat ctaaacgaaa
    12961 tgcagtgtgg ttaaaaaaaa aaataaaaga atcaacattc aataatagta ataataaata
    13021 gtattataat aataatataa atataaaaat agatattaat aatatactgg gaaagaaata
    13081 ggaataaaat aataaaatat agaaatatat aatatataat ccataggaat aatccctata
    13141 taactaataa atatctaata tcacatatac atttgtttct tccataatgt aaaccacctg
    13201 cattttattt tatattgaat tggattttag aatcattctt cgaaacatat ctaagggtta
    13261 aacttataga tattacatat atctagtttg acttgacccc ctaacccata tttttccaat
    13321 tccgtaatat cgtctgtctt ccctcttacg agattaggtc atccatacat atatagatac
    13381 aaatatatat gtattatgtt gcccaaccaa gtgcgtattt ggaatcatgc atgacttcgg
    13441 gtaagtgaaa aaagactatt aaaaagctaa tcaatgatga ccctccatgg attcacctat
    13501 ataagccgcg gctaaagttg caaaaataag agcttgaata ccgcttgtaa ataatccgag
    13561 aaacataacg gggataggaa ctactgaagg tactaaagaa acaagaacaa caactactaa
    13621 ttcatcagcc aatatattcc cgaaaagtcg aaaactaaga gataaaggtt ttgtaaaatc
    13681 ttctaggatg ttaattggta aaagtattgg agttggttgg atgtatttcc caaaataccc
    13741 caatcctttt ttggtaagac ctgcataaaa atatgccact gacgtgagta aagctaaagc
    13801 aacagtagta tttatatcat tcgtgggcgc agctaactcc ccatgaggta actgtataat
    13861 tttccaaggt aaaagagcac ctgaccagtt agaaacaaaa ataaatagga acatagttcc
    13921 aataaaggga acccaagggc catattcttc tccaatctga gttttactca agtctcgaat
    13981 aaattcaagg acatattcga agaaattctg accgtcggtc ggaattgttt gtggattccg
    14041 aactgctatg atgactgaac ctaataagat agcaattacg acccaagaag tgataagtac
    14101 ttgggcatgg atttgtaaac ctcctatttg ccaatataaa tgttggccta cttctacacc
    14161 cgatatatcg tataacccat tgagtatttt aatggaacat ggtatagcat tcatattgtc
    14221 ctctgatata aatcgaactt aaaaaattat tttgattcaa ccatctcttt ctcaactcac
    14281 caacattaat catctttata atacaaattg aatttaggat actaaaaaat cacataacat
    14341 aatataaata tccctatttt tatctctatc tctttttgaa gttcaagaat agtaaccgat
    14401 ccaataaatc gatcgagttc ccaaacaatt aattaatttt attattctta atcataatca
    14461 acgatttctt atatagctat aacgaccctc gcaaattgcg aatactaatt tgttaagaat
    14521 gaatcgaatt gaagctatag catcatcgtt agctggaatc gaaatatctg cgagatccgg
    14581 gtcacaattt gtatcaatta aacaaatagt aggaatccct aaaatgacac attctcgaag
    14641 agccgtatat tcttcttgct gatcaacgat gattacaata tcgggtaacc ccgtcatata
    14701 tttgatccca cccaaatatg tttgcaaggt agataatttt ctcttcacca ttgctgcatc
    14761 tcttttggaa agatggttga gtttccccat cttttgttct gctcttaagt ccctgaactt
    14821 attaagtctc gtttccgtag tggaccagtt cgttaacata ccaccgagcc actttttatt
    14881 aacataatga caccgagccc ctattgcagc tgatgctact aaatccgcta ctttattttt
    14941 ggtaccaacg attaaaaagg tttttccact acttgctgca ttaaaaacta aatcacaggc
    15001 ttctgataaa aaacgagcag ttctcgtaag atttataata tgaatacctt tacgctttgc
    15061 agagatgtaa ggggccattc taggattcca ttttcgagta ccatgaccaa agtgcactcc
    15121 cgcttccatc atttctccta aattgatgtt ccaatatctt tttatcattt ttccccgcat
    15181 ttccccacac ttcctctttt ttttttttaa gcgacaaggt accctgaaat aaataattgt
    15241 tccgacggaa ccttctaccg tggattgacc cttgatatat agcccaaacc attaatttct
    15301 tttaattact tattttttta ttactaaatt aatataaata attgggccaa cctaaccaaa
    15361 tagttaaagt aaaaagaatg aatctcttct taggaaaatc gcgtaaatgg ttgttgtgat
    15421 gtcccatgaa aattgtttgg agcacataat tctctatggt ataacaaaat atctcccatt
    15481 tccaactcga ataaattttt ccttttgatt tccaaataaa tatttttgtt ttcccttgaa
    15541 tggtgtacta attttttgaa tccagtacca acaggaataa gcccccccag aacaacgttc
    15601 tctttcagtc ctttcaacca atcaatacga cctcgtaaag cggcttttgc taaaactcga
    15661 gcggtttctt gaaaactcgc ttcggatatg aaactttgag tattcaggga tgtcctcgtt
    15721 attcccaata agattgcccg ataattgatc gcttcgtcta aagcacgtcc cgctcgttcc
    15781 gctcgcaaca atctgattaa ttctccgggt gaaaaaacat tagacattcc atcttctgaa
    15841 accaacactt ttgatgttat ttgacgtaca atgatctcta tatgtctatt atggatctgt
    15901 actccctgag atcgataaac cttttgaatt ttattaacca aagagatacg actctgggct
    15961 atggttaact cagctccaat caagaatccc caggggattc caagaattct tggtatacgt
    16021 tcgttccaac tttcgactct cttttcgagg ttcatcgata ttgaatcaat tgaacgcact
    16081 tctaagacct gttccacttt tggaagaccc tgcgttatgt caccagatct tgatttttca
    16141 tatataaatg taactagtgt ctttccttca taaaggattt ctccataatg accatgaact
    16201 gttgctcctg gggtagccaa atagggctta gccgatctta taactaagga gtcaacatga
    16261 acaattaaaa tttgaccaga tttttttatg tgtggcccat atttgaataa acatgcattt
    16321 tcacaaataa attgcccaag gcaaattatt gtggatgtct cttcaccaga atcgtgatga
    16381 agaaaacaac aatttaaatg gaatggattc aaaattatat tactgcatga attgggatta
    16441 taaattcttc tattttcatc cattaaacaa tatttaagta cttgaagtac tttaaaagtc
    16501 tgtttaaaat tgttaagtag taaatatttc tttaacgaga tttgattatg agttaataaa
    16561 tggtaagata aataaaaatt cgttatttta ggtacaatag tacctaaggg acccaacaaa
    16621 tacctaattg ggattagggg atccaattct tttatcgcat tgttatattt cgaacccttg
    16681 aatggactaa ttcgaaaaca gttggatgat gacaaaatta tcaaagattg gcattcctta
    16741 tgttgattca acagcgtacc aatagttcct tgctgttgga taagtaattg aaacttcgcc
    16801 ttggaatgaa agggattgat attggcgcga tctagcccct tattaggaat aggaatcaat
    16861 cccgaatctg ttatattata tctttttccg ctatatgaaa gagtggactt gactaactca
    16921 attcttatga aatcacgaat tagatcattt gtccttacct caacaaagga ggcataaacc
    16981 tcttttttgg aaccattttg tttttggtcc caatttaata ctaagcaagt ccgaactaat
    17041 tgaatacttg tgttataaat tcctcgaatt gacttgccat attcataaag gatataattg
    17101 acaattcgaa gttggacatc attcttttcc cgcaagagat cctgaggaaa aagtgttgct
    17161 aaatttatcc cgtcggctat ttcatatgtg actacgggcc gaaccgaaac aaaatacttt
    17221 ttcttggtag gtgtgatccg ctggacatag atccaatctt tcaatttttt tgattcctta
    17281 gaattttttt tttttcctgt tactggcggt atcaaaatgc cgcagtgcct ggatatctta
    17341 tctgtctctc caggaaaatg aatatctcca taaaagattc tcagttcaat actttttttt
    17401 tttctttcca ctcgaactaa tccgcctatt cgacttcttt tatttaaagc aagtcgtgta
    17461 tatactctaa tgatactatt gttccggacc attatggacg aggatccagg taaaatatgc
    17521 acttcttcgg gaatgaaaaa aaaccgatct actttcattt ggtatttcag actcaattct
    17581 tttgttcctc gatactcaat caaatcctct ttttttatga ttgaatccac ctccgcagtc
    17641 ccatatttag taattcctga actgcttctt ctgtatcgtg gatcatcaaa ataagcaaga
    17701 atactatttc tacgtaaaat accatttatg ggtatttcaa ttgaaatacc aaaacaggat
    17761 attagttctt tttgccattc ttgatcatat tttaatggga tgatgaatct attttttcgc
    17821 cttttcgcta ataaatctga attctcttgg agaatagacg gatatattaa attccactta
    17881 ccattggata taattcgatt agatattgaa taatcaatga tttccatatc ttttttacta
    17941 gaagtatcca acaatttatg tcttactcga tcattagtca ttgagaggtc agagatatat
    18001 ttgtcttcga cagaaaaaga atgagcatta atttgatctt gatccttgtg gatcgaaaaa
    18061 gacattatac tggatccgcg cgggcctcct gctaatatcc ataaatgact tgtttttggt
    18121 aatagatgaa cattaccata tgtatattcg ggtgcatggt agacacccgt actccagtgc
    18181 atttctccct ctgattcaga gtaaatatgt tttcggactt tctctttaaa atgaaaagtg
    18241 gacgttcccg cgcgaatctc agcaatcact tgttctgatt ctacatattg attattttga
    18301 actaaaatca aactctttgg cggaatattc acattatgga taacactccg attctcaata
    18361 attacatata aatctataga acataaaaaa gcaggatgcc catgacgggt acgcgtagga
    18421 tgaacaaaat cctcattaaa ttttattttt ccattagaag gagctcgtac atgttcggca
    18481 gtaccacctg tgaatactcc accggtatga aaagttctta atgttagttg agtccccggt
    18541 tccccaatcg attgacccgc aataatacct acagcttctc ccaattcggc taggtcacca
    18601 tgagtgggac ttcgaccata acataattga cagatccaag atgtgcttct gcaagtaaag
    18661 ggggttcgaa tatatattgg tcgtgctcga aaagttatga attgattgat aagcccaatc
    18721 ccaatatctt gattcctagt ggcaatacat cgtagaccta tatatatatc gtctgctaat
    18781 acacgaccaa ttagtgtttg ggcaaaaatt atttctgtca tctcatttcg aggactcacg
    18841 gaaatacctt ggatagtacc acaatctatt ctacgtataa taatgtgttg aaccacttca
    18901 acaagtctac gcgtgagata tccagcatct gatgtacgta cagcagtatc cactactcct
    18961 ttgcgggctc cgtagcagga aattatatat tctgtcaaag agagtccttc acgtaaattg
    19021 ctttgaatag gtaaatcaat catttgtcct tggggatccg acattaatcc tctcatacct
    19081 actaattgat gtacttgaga tgcatttcct ctagctcccg aaaaggacat tagatggact
    19141 ggattagaag gatcagtcat ccgaaaatta ggattcattt cttgtctcaa atattcgctt
    19201 gtggcatacc atatctcaat agattgacgt aatttttcta ccgcatgtac attcccataa
    19261 tgatggtgtt tctccaaaaa aaaactttgt tgttcagcgt ctcggactaa ccatccctta
    19321 gatggtattg ttaaaagatc atctattcct aatgaaatag atgtaacagt ggcttgctgg
    19381 aaacccaaag tcttcatttg atccaggata tgtgatgtat atgccattcc gaaatgatct
    19441 attaatctgc taataagtcg tttcatagca gttctatcta tcactttatt gtgaaagacc
    19501 agatcgaccc gttctgccat aagtaccccc atattccgct gagtaggatt cgacaatgga
    19561 cctgagtcag tgattcgaaa acttcctttc ctaaattttt atttgcgcat aaattcagaa
    19621 attatgatac cagtgaaatt ggagagacct taattcccac aggtatgaat atctctaaat
    19681 ttcttagttt agatagtata tgagtaggcc cggcaaaatc cctgtatggc ttcttctatc
    19741 tctcgataaa aaaaaatatg accgacggtg gttcgaatgt atacacagcc aatttctttt
    19801 tttacacttc ctactattag atagtgctca taaatctcat gataagtgcc cgaagattca
    19861 tattgaactt cgacgggaac ttctcttgaa ccaatgacac gttgatctag tcgccaccgg
    19921 agccacaaag gactatctaa attgattcgt ttctgccgat aagctccaag tgcatcatag
    19981 aaactacaaa aatatggttc tttctctttc gtatacgtat atttatagta attattagca
    20041 actgttttct tttgatagtt tctgcaatta tatagattat acctattcgc accaataccc
    20101 tgacgactcc cgattgttaa tacataaagt ccgataagca tatcttgagt tggtacggaa
    20161 atgggatccc caatagctgg agacaggaga ttcatatgag aaaacataag taaacgagcc
    20221 tctgcttgag cttccaaaga taaaggtaca tgaacagcca tttgatctcc atcaaagtct
    20281 gcattgaagc ccttacaaac taatgggtgt aaacaaatag cgcgcccccc cactaaaatg
    20341 ggttggaacg cctgtatgcc taatctatgc agggtgggtg ctctattcaa caataccgga
    20401 tgcccccgca taatttcttg aagtatttcc catacaatcg gttctttttc ccgaatttta
    20461 cttttagcaa tccctatatt agaagcaaca tgttgtctga ttagaccacg aattacaaag
    20521 gtttggaaaa gctctattgc tatttctcga ggtaatccac attgatgtaa tgaaagcgaa
    20581 ggacccacga caatgacgga acgccccgaa taatcaaccc gtttaccaag cagagtctca
    20641 cgaaatcttc cctctttgcc ttcaattaca tctgaaaatg acttgtaaac tttattatga
    20701 ccatccctcc ttggttgtcc gcggatccca ttatcaagaa gtgtatccac ggcttcttgt
    20761 accaacttct cctgacacat tactaattcg cctggcgcag atctacttgt tgttaataga
    20821 tcgataagag tattatttcg atagataact cttctataga gttcattaat atccgaactc
    20881 attagtttac ccccgtctat ctgaatgata ggtctcaact cgggaggaag aactggtaat
    20941 aggcacaaaa ccatccgctc tggttctaca tttgttcgaa taaaatgttt agctaattcc
    21001 atgcgtctaa ccaaaaaatc ctttcttctt ctaatttttc tatcttccca ctcatttcca
    21061 gtggaccccc cgtctcctaa ttccttccat tctaccaatg aattatctat aataattcgc
    21121 aaatctgaat cggctaattg ttctctgata gcacttgctc ctgtagagat ttctcgattt
    21181 cgaaatgtct caaagccttg ggtagtaaaa aaaagcggga tgctgtattt ccgagattgg
    21241 atttcatatt cgaatgaacc tcgtaatcgt aagaaagtag gttttttagt tatgggccta
    21301 gcaaaagaaa aattgagata ggttcccata gaatgggatt ccccctctta aaaatcggac
    21361 gtgaaggttt tctctcatcc ggctcaagta gttacacaaa ataaagaaaa ggatttttct
    21421 ttatttattt tttaattttg ttcgataaat ccttacaaaa agctaccctt tactcaagtt
    21481 cccggtaaga accaatcttt gattgattca ttcttctttt gactttaatt taatagcctt
    21541 ctgaattact taaatgtact ttactttacc acaaaattga aacgtgaaat taaattattt
    21601 gagtagtcta ccccccctca aatgatgaat tcctttaaag ttaaagtaaa ggaatacttg
    21661 aatactcgta agggatttac ttgttctata tatcgttcca ttcgatcttt taggtcccta
    21721 ctcaccccga tggttatgtc atgatgtcct ttgaagcata tatgcgatag atagacttct
    21781 gtaaccatgc catatttgct tgcttgaaca gaacttatct ctaaaagaaa tggaatggct
    21841 aattccacga aaaagtattt ttatttttat ttatttttca cgaggtataa ctagcgattc
    21901 ctcttcatct gttacggagt cgaccatgga tcaattcccc ttgaatttgg aagtattgac
    21961 tacacccata attctgagct tcatgttact cctcccaaga cacatgtcag agtcaggggc
    22021 atctcaatca gattgaatgg gatgacagtt tctcattcca aatctgtaaa atgaaaattt
    22081 cgatcaaatc acacatcgca gtatactagg ccttctaatt ccttaagggg tttatctaaa
    22141 agattcgcga tataactggg aatacgtttc aaataccaca catgagtcac tggacatgcg
    22201 agtttgatgt atcccatttt atatcttcgt atccgagaat caacaaattc cactccgcat
    22261 tgttcacaaa atttagagtc ttctttttca gcttcgatta ctcgataatt tccacaagaa
    22321 caaattccac tttttatagg cccggagatt ctttcacaaa acaatccatc cttttctggt
    22381 ttattggttt tgtaatgaaa agtatagggc tttgtcacct ctccaactat ctctccatta
    22441 ggtaggattt tgttggccca agaccttatt tgttgaggag acactggtcc aattcgaagt
    22501 tgttgatgtt tataccgatc gatcatagaa tagaaaatta tgattcattc agatcaagct
    22561 tccttcctat taatctggaa gttcttctca gatacaagga aatggttcag ttccagagcc
    22621 aaagatcgta gttctcgaac gagcaatcga aaagattctg gagcatcctc gggattaggt
    22681 actgttcctc caatgatcgt agcaccaagt acttcttgac gagctctgat atgatcagat
    22741 ttataagtaa gcatttcttg taaaatatga gcaacaccaa atccctctag agcccaaact
    22801 tccatttctc ctactcgttg tcctccttgt ttggcccttc ctctaagggg ttgttgtgta
    22861 acaagtgcgt aagggccact ggaacgccca tggattttat catcaacttg atgaattaat
    22921 ttcaggatat aggactttcc tattagaaca ggttgttcaa aaggatctcc tgttcttcca
    22981 tcaaatattt tgctttttcc cggatactcg ggttcaaata cccatggctt ttttgtttgc
    23041 ttactggctt catataattc aggaaacact agttttctcg aagcctcttg ctcatatctc
    23101 tcatcaaaag gtgctactct ataatgtctc tttagcagat cccccgctaa cccgagcgag
    23161 cattcaaata tctgtcccac attcattcgt gagggtactc ctaatgggtt gaaaaccata
    23221 tcaacaggtg ttccatcttg caaatagggc atatcttgtc taggcaaaat ttttgaaatg
    23281 atacctttat tcccatgcct tccagctact ttatcaccta ctttgatttc acgtttctgt
    23341 gaaatatata cacgaatcat ttccggatta taactggaac tccccctttt ctggatccat
    23401 ctcacatcaa taactcggcc ccttccgcct ataggtagtt ttagagaagt ttcttttgcc
    23461 gtggatactt gaatgccaag tatggctcgt aataatctat cctctggggc atacgacgat
    23521 tcgttcgctg tctgaggcgt taatttaccc actaaaatat cacctgcttc tatccaagat
    23581 ccaagcctta caactccatt tctgtctaaa ttgcggagta aattagcctc taaatgtggt
    23641 atttctttag tgattctttc aggaccttgg cttgtcacat gagtctgaat ttcatatttt
    23701 cggatgtgaa aagaagtata aatatcttca tatactagac gttcgctaat tagtactgca
    23761 tcttcagaat tgtaaccttc ccacggcata taagctacta atacgttttt tcctaaagcg
    23821 agttctcccc caactgtagc tgcactgtcc gctaaaattt gtcctttttt aataaattta
    23881 ccctgttgaa cctgagattt ttgacgcata caagtatttt tgttggaacg ttgatacata
    23941 actaatggaa tgtttatagt gtccccatta cttgaaaaaa caatcttgtg agtatcagta
    24001 taaatgatct ttccctcgtg ttcagctata gtggaaagcc ccgaatccag agccgtttgg
    24061 cgttctagcc cagttccaac aatacacttc tcgggccgag aaagggggac tgcttggcgt
    24121 tgcatattag aactcattaa agcccgattt gcatcattat gctcgataaa aggaataagg
    24181 gaagctccaa tagaaaaata ttggaaggga aaaatgcttc taagatgaat ctgttcccat
    24241 gcaatagtca ggaattcttg gcgatatcga gctggaacaa cctgttcctc ctgaataccc
    24301 cgattcaaag ccaaagaatt tcctgctgct accatataat attcatctct acttggtgat
    24361 aaataaacca tctgtgtctc ttttgatgat atttcaaaaa atggactatc tatggatccc
    24421 caatgaccaa tcctcacatg aatagctaag gatccaataa gaccaacatt gattccttcg
    24481 gacgtgtcaa ttgggcaaat acgcccatag tggctaggat ggatatctcg tattcgaaaa
    24541 ctagcagttc gccccgtcaa tcctccagga cctaaataac tcaattttcg cccatgaacg
    24601 atttgtgtca atggattagt tcgatccaaa acttgagata agggatgtaa gccaaaaaaa
    24661 gattcataag tggttgttaa tgaagtcgaa gttaccaaat tttgaggagt cggtatcatt
    24721 ttatgccgga ttgctccaca tatagttcct cgaaccgcat tttctaaacg aacaagggct
    24781 aatccaaatt gatcctgtaa cagatctgct acagaacgaa tacgcttatt tttcaagtga
    24841 ttcatatcgt caagtgtgcc cattccaaat ttcattccga tcaaatgatc tgcagcagcc
    24901 aatatatccc gtggtaacaa aaatgtattg ttttggggta tatcaagatt tagtcttcgg
    24961 ttcatatttc gtcgaccaat ccttcctaat tcacatcttt gttgaaaaaa tttcttttgt
    25021 aattccttac ataaggactc ggaaaatacc ggatccccgc ctatacaagc gaattgttga
    25081 taaaactcca aaattgcatt ttcttttgac ccaatctttt ttttctcttt atcattcagg
    25141 aaagacaaga aaatttcggg ataacaaaca ttatctagaa tttcttttag atttgaaccc
    25201 atagccgatg atagaactag aatagatatt ttttgtttcc tactcacgcg ggcccatatc
    25261 cttgcttttc tatcaatttc taattctaat ctccctcccc aatctgatat tatagtactg
    25321 gtataaacag aaattccgtt atgatccaat tcggaacgat agtaaatacc gggactttgc
    25381 aatatttgat tgattacaat tctgtatatt ccatttacta tagaggtgcc cagggaattc
    25441 attagaggaa tgtttccaat aaaaacagtt tgttcttgta tatctctacc gcttttccaa
    25501 attaatcccg cgggtacata taattcagaa gaatatgtga gtgattcata tacagcatct
    25561 ctttctttta tcaagggttc taccaattga tatctttcca caaataattg aaattcaatt
    25621 tcttgatccg tatcttcaat ttttggaaac ttatgaaatt cttccgccaa gccccgatta
    25681 atgaacccac aaaatccctc aaattgtatc tgattaaatc ctggtattgt ggacatttcc
    25741 tcatttttat tccggagcat cttaactttc ctctttaatc gaaaaaattc cattattgct
    25801 agatcgaccc atatggttag gttagttcga tgaagagtga gccaataatg gaatgtatat
    25861 tctgtttact gaatcacatg aaattttaac caactctata tctctatttc atacgtatga
    25921 acggaaacga gacgtaagaa tgaagattat ttttgacaca agttcaaatt tgcgacagga
    25981 attaataaaa catttttcct ttaccattct atatacatat tagaatagaa ttaaatagaa
    26041 ttcaaaattc aaatatgctg attctttatc tttattagaa atatgtgcat taagaataag
    26101 agagagatcc tctgttctgt gtaacaattt cttttttagg gtttacatat acacatatat
    26161 ggtgttataa ttcaaaatta agattataaa ataatttata ctgatttgtt atttgctttt
    26221 cttatgcgat taaggaaaca catgctttga gatacaaatt tagttcacta attcaacata
    26281 aattaggtaa atgaaatggt tactgcctga atttttcaat ctatgactgg aaaccccccc
    26341 tttttctttc aaaaaataaa attactaaat ttagtactag aataatagag tatagataat
    26401 atttttattc ctattttgga tcggatttgg cgacatggcc aagtggtaag gcgggggact
    26461 gcaaatcctt tatccccagt tcaaatctgg gtgtcgcctg attgacaaaa tttttagaat
    26521 ctgtaagttc tagacaaaga caaaaaaaga ctgtaaattt ttctatatat ttttatatct
    26581 tttgcttata caaaaagtaa caaaagaaac aatggatctt actattagaa agactccttt
    26641 gatattgata taagaaagaa agggtatatg tatcgtattt gtacttacgg ctcgcttcta
    26701 ccgaaaatcc aatacaataa tagagaattt gttacgatta gcttcattga atttgaagca
    26761 tcaatcgttt taaatcagaa tcccattttg actctgcgcc gttaattcca ctatgattat
    26821 tgatcaataa tcatagtgga atcattcctt gatagagata ggagacataa tttacatgga
    26881 tatagtaagt ctcgcttggg ctgctttaat ggtagtcttt acattttccc tttcgctcgt
    26941 agtatggggg aggagtggac tctagagaca ctaccataat tttaaattga tttatattat
    27001 ataaacctat attatatctg tatacaatat gagatagtgt gtagaaaaaa ctatagatat
    27061 aatatctata gttttttcta cacactatct catcatttct tcaattattg acaagaacta
    27121 ataattcgag tttcattaaa attaattatt ttttttgact ggctgttttt acgtaaatga
    27181 taagtaaaaa agcggtagga actagaatga acagcgtagt agcaataaat gcgagaatat
    27241 taacttccat aatctcattt tttttgtttc acaataactc gggatctaat cccatagaga
    27301 tgaaaaattt gattcctgta aattcaataa gttaattgta tcctgatgat gccaaatgga
    27361 tcaaaatatt atgaataata atagatctaa tttatcaaat caattaattg tcgagaattt
    27421 aatagtataa cataggaaga ctttttatcc atactaaatc aaaaattcaa tttctaatcc
    27481 aattccaata tagaatgcta ttgaattttt cgtccttttc cattctttcg tttctataac
    27541 ctaccttctt cgttctactt acttaataca gacaattaat ttaagtatcc gacgaggtat
    27601 tcagatgacc ggtattcaat gggtcaggtc acacctaaga cccaaacaat ataagtgaga
    27661 tggaaaaagg acggattaaa agatctaata ttccaacata tttactaaaa aggggtacct
    27721 tgcttggtct tttatttatt atttataaat ttataataaa taaaatgaaa taattttaat
    27781 taagattatt atatactaat agatttaatt aatattaatt attaatataa ttaattaata
    27841 taatatcctc ttctctttct tggattgggt ttgaatgaga tagatttttt taattaaaat
    27901 atagaggata cacaagtcgg agttggaaaa gggctgggca ctctactcca tttcattatt
    27961 caagaacaat caaaaaataa agtcaaatga ataacgaata tggtatctct aaaaatactg
    28021 acatagagta atataaccga tcgtaccaat caatctagat atgtctcttc cttatcaatc
    28081 ggtactattc cgtagtgaaa gaaatgaaaa ttcccgcatt tcttttgtct gatgataaat
    28141 ataaaaatat taatgtgaaa aaaaaaaaaa aaaataagga ttcttagatc ttgctccctg
    28201 tcccacttta tctgtaaaaa gtgggagatg aattgataaa ttcatcggat cctagttcgg
    28261 gactgacggg gctcgaaccc gcagcttccg ccttgacagg gcggtgctct gaccgattga
    28321 actacaatcc cagcgaggtg tatggcatac atattcttat ggtttcataa gaacattcta
    28381 ttcgtttcgt cgtgttgtaa cagaaacaaa aatgatatac tgatatcata tccacatgga
    28441 tatgaactat agcaataatt actagtaatc ggtggttctt tttttttttt ttattgtcaa
    28501 aaatgactaa ttaaaaaaaa aatatggata gatcaaaaaa atggttgatc tttaattttg
    28561 acggataggg catttctatt tctggaggac aaattaaact ggttagatcg tattcaatgg
    28621 agcggcgaat ttttgggccg agctggattt gaaccagcgt agacatattg ccaacgaatt
    28681 tacagtccgc ccccattaac cgctcgggca tcgacccagg aagaattaat tctaggttta
    28741 gttataatcc atgattaact tcctttcgta gtaccctacc cccaggggaa gtcgaatccc
    28801 cgctgcctcc ttgaaagaga gatgtcctga accgctagac gatgggggca gatccgcccg
    28861 accatcagca tactatgctg atagtatgat aagttttttt ggaattgtca atatacaata
    28921 taattataat atattatata actagatcaa aagagtcttt tctacgtttg aaatttttaa
    28981 tattaatata cagaaatcta gataacttta atttacaata cggattaata tagatatata
    29041 tattattatg tattataata caatgcatag catagtatag tattatataa tatatataca
    29101 gattaattaa acaaagttat agtagtagga ttcccttagt tagggtagtg cttgatccga
    29161 cagaaaaaag ggataaaaag aatatttaat aatatttatt ataatattaa tttttttttt
    29221 cttcattcaa ttttaactaa tttcttcgtt catcgttcag atgagatatg cctatcacta
    29281 tctcatatta aaccaaaaaa ttaaaaaacg ctagacattt tttttttttt tttttatgga
    29341 atttggctcg ggatatgaat ccccccatca catgattgaa gaaaatatct taactctatg
    29401 ttgataatga gctcttatac atatatgtag atatgtatat gtctattata ttatatctat
    29461 tatatatgta gtaaactcat aatttaatta aaactattaa atttttaaaa ttgaataaac
    29521 aggccctttt aactcagtgg tagagtaacg ccatggtaag gcgtaagtca tcggttcaaa
    29581 tccgataaag ggctttttca ttaaactcaa gtcttagtct tcgttttcca ttgttaatag
    29641 ttctaaaaaa aaagtaatca ccagtataat gaattctaat tagattatgg gtcgtagtta
    29701 taaagttgaa atttattcat tttcataatt gtggagagtc cattttgtag tgacatagtg
    29761 accctctttc ttcatgtctc attattcatt ttgtcttgac ttgatacata aatattctag
    29821 atatccaatt catccctatt gttaatcgtc aaactaaagt attcctgctt ctccagtgtt
    29881 cctataaaac aaacccacca taaaattata aataaagaaa aagtaaaaag taagtggatc
    29941 tgacccattg aatcatgact atgtcagcta ttctgatata taaattctat atattcattc
    30001 tatataatat atatatagcg ggtttttctt tggccacgca aagcaaaaat gtgtcgatat
    30061 ttcttgaatt catcttcttg ttacgggatg ctctacacaa agaaaacaaa gaaatcgcta
    30121 ctctctatcc actacactac ataatacata ttacatatat aacatacata tataacatat
    30181 atatataaga tatatataga agttttagtt tattttaaaa tgtattttca atatctttcc
    30241 ttgatttcag aataagatat tgttttgttg ttccgccaat gcaatagaga acaaatgcga
    30301 gaaaggggtt ttcattttca gcctatcatt attaaatatt tattaaatat ttaatttagg
    30361 gtcgtggaaa aatggggatt ttgttttttg ctttgatccc ttaaaagata tactctgtaa
    30421 tatgagtcat aggatagaac aattctggtt caaataggtt agttatatag taaggactaa
    30481 tcaaattgag ttcatagatt ttacccaggt taggtcgttt tgtggctcaa tagaaaaaat
    30541 aatttagatt gtatcttcga aacccgttgt gttgtaagag gcattgagcg aggactcgtc
    30601 catagataat cgaactatca tatgccctga aaattatatg aagtgttcgg aaatggttta
    30661 agtagttgaa ttaggaggat cactatgact atagcccttg gtagatttgc caaagaagaa
    30721 aaagatttat ttgatattat ggatgattgg ttacggaggg accgtttcgt ttttgtgggt
    30781 tggtccggcc tattgctctt tccttgtgct tatttcgctt tagggggttg gttcacaggt
    30841 acaacttttg taacttcatg gtatacccat ggattagcga gttcctattt ggaaggttgc
    30901 aatttcttaa ccgctgcagt ttctaccccc gcgaatagtt tagcacattc tttgttgcta
    30961 ctatggggcc ctgaagcaca aggagatttc actcgttggt gtcaattagg tggtctgtgg
    31021 acttttgttg ctctccatgg tgctttcgga ttaataggtt tcatgttacg tcaattcgag
    31081 cttgctcgat ctgttcaatt gcggccttat aatgcaatcg cattctctgg tccaattgct
    31141 gtttttgttt ctgtattcct gatttatcca ttgggtcagt ctggttggtt ctttgcaccc
    31201 agttttggcg tagcagctat atttcgattc atcctcttct tccaagggtt tcataattgg
    31261 acgttgaatc catttcatat gatgggagtt gccggggtat taggcgccgc tctgctatgt
    31321 gctattcatg gtgctaccgt agaaaatact ttattcgaag atggtgacgg tgcaaataca
    31381 ttccgtgctt ttaacccaac gcaagccgaa gagacttatt caatggtcac cgctaatcgt
    31441 ttttggtctc aaatctttgg ggttgctttt tccaataaac gttggttaca tttctttatg
    31501 ctatttgtac cagtaactgg tttatggatg agtgctattg gggtagtcgg tctggctcta
    31561 aacttacgtg cctatgattt cgtttcccaa gaaatccgcg cagcggaaga tcctgaattt
    31621 gagactttct atactaaaaa tattctctta aacgaaggta ttcgtgcttg gatggcggct
    31681 caggatcagc cccatgaaaa ccttatattc cctgaggagg ttctaccccg tggaaacgct
    31741 ctttaatgga actttagctg gtcgtgatca agaaaccacc ggtttcgctt ggtgggcggg
    31801 gaatgccaga cttatcaatt tgtccggtaa actacttggg gctcatgtgg cccatgccgg
    31861 attaatcgta ttctgggccg gagcaatgaa cctatttgaa gtggctcatt ttgtaccaga
    31921 gaaacccatg tatgaacaag gattgatttt acttccccac ctagctactc taggttgggg
    31981 ggtgggtccg gggggggaag ttatagacac ctttccatac tttgtatccg gagtacttca
    32041 cttaatttct tctgcagtct taggctttgg cggtatttat catgcgcttc ttggacctga
    32101 gactcttgaa gaatcctttc cattcttcgg ttatatatgg aaagatagaa ataaaatgac
    32161 tacaattttg ggtattcact taattttgtt aggtataggt gcttttcttc tggtacttaa
    32221 ggctctttat tttgggggcg tatatgatac ctgggcccct ggggggggag atgtaagaaa
    32281 aattaccaac ttgaccttta gcccaagcat catatttggt tatttactaa aatctccttt
    32341 tggcggggaa ggatggattg ttagtgtgga cgatttagaa gatataattg gtgggcatgt
    32401 atggttaggt tccatttgta tatttggtgg aatttggcat atcttaacca aaccctttgc
    32461 atgggctcgc cgcgcattag tatggtcggg agaggcttac ttgtcttata gcttagctgc
    32521 tttatctgtc tttggtttca tcgcttgttg ttttgtttgg ttcaataata ccgcttatcc
    32581 aagtgagttt tacggcccta ccgggccaga agcttctcaa gctcaagcat ttacttttct
    32641 cgttcgagac caacgtcttg gggctaatgt gggatccgcc caaggaccta ctgggttagg
    32701 taaatatcta atgcgttctc cgactggaga ggttattttt ggaggagaaa ctatgcgttt
    32761 ttgggatctc cgcgccccct ggttggaacc tctaaggggt cccaatggtt tggacttgaa
    32821 taggctgaaa aaggacatac aaccttggca agaacgacgt tcggcagaat atatgactca
    32881 tgctcccttg ggttctttaa attctgtggg tggcgtagct actgagatta atgcagtcaa
    32941 ctatgtatct cctagaagtt ggctagctac ttctcatttt gttctaggat tcttcctttt
    33001 tgtggggcat ttgtggcatg cgggaagggc ccgtgcggct gctgcaggat ttgaaaaagg
    33061 aatcgatcgt gatttggaac ctgttctttc catgactcct cttagctgag attttattat
    33121 ttatatctat attctattgt ttttcctggc tcggctatcc cacttagccg agccattctt
    33181 gtttaagata aatagcggac caggccaaac aaataaagaa acaaatttat tcaacaagca
    33241 aaaggagaga gagggattcg aaccctcgat agttctttgt tcagaactat accggttttc
    33301 aagaccggag ctatcaacca ctcggccatc tctcccggag ttaatctcta ttttattcct
    33361 gtgaatagaa catgaccaga ccatatgaga cgatagatta actgtcggta gaaagatccc
    33421 aggattgtga attaattaaa tttggatgta tctatatact gtaatatata tagatatcta
    33481 tgtcataata gatatagttt atttgttagt agtttggagg attacaaaca tgcttattgc
    33541 tttccaatta gctctttttg cattaattgc gacttcatca atcttactga ttagtgtacc
    33601 tgttgtattt gcttcttctg acggttggtc aagtaacaaa aatgttgttt tttccggtac
    33661 atcattatgg attggattag tctttttggt agctatcctt aattctctca tctcttgaat
    33721 ttctttggta tttccccacc cgaaagtgcc attccttcta aaaattttgg attgtgagac
    33781 acattaagat taaatcttag tttgggttcc gaaaaaaaaa atctcaattt taattaataa
    33841 caatttatta ttaattggat ataattatat aataagatta tcttaagttg gaatctgtat
    33901 agtatctggc cctgcgcaaa tatgatccag acgcatatat gatatatcat atatgtcata
    33961 tatgtgtgga catatgtatg cgtatcacga acaaaatgcg gatatggtcg aatggtaaaa
    34021 tttctctttg ccaaggagaa gatgcgggtt cgattcccgc tatccgccca ttatgaagta
    34081 atgtactgcg ataaaaaatt cggtatagtt gagtttacta ctataactat ggtagttagt
    34141 attccatctt ccccttatct ttgcctccca tccaaaatat tgaattgaat aaggtcatta
    34201 attactagtt aaaaaatcac acctaaaaat caatttttaa gcaaaaacag tgttgcggag
    34261 acaggatttg aacctgcgac ctcaaggtta tgagccttgc gagctaccaa gctgctctac
    34321 tccgcgatga agaattggta actaatggac aaagaaaaat tggatatgac cctctaccat
    34381 atctatacaa atagaatagt ccatttatac agaatggtaa agagggccct ctctatgact
    34441 atgataatag atcatagaga tttatatgga tctgaaacga tattttttta tccttaccaa
    34501 cttgatcttg ttgcgcccgg taataaacat gcatgaacca tttcgcgaag tatgtgtccg
    34561 gatagcccaa agtctcgata attagctctg ggtcttccag tcacaaaaca acgtcgatga
    34621 agacgtatag gcacactatt acgcggtagg gattgcaatt ttccatgaat ttcccatttt
    34681 tcactcagcg atggaacttt gcttatttct ttttttgagg atcgacgaat caaatgatat
    34741 ttctgttcca atttttgccg cttcttctcc ctctgaatca aactttttct tgccataatg
    34801 ttcagttcct attattatca atgatacagt tcggatccta gatgtaaaaa tataagaagg
    34861 tggatcccct tctccatcga aaccaaatcc aatttttgtt gatttgatat agtacaataa
    34921 ataaggaaat taaccaaatt ttcctgatgt agaggcaatc aagaaagcgg cataagtaaa
    34981 tatataaccc acggaaaagt gggctaatcc aactaatctt gcttgcacaa tggaaagagc
    35041 cactggctta tctctccacc gaatcaaatt agccaaaggt gtgcgttcat gagcccatgc
    35101 taaagtttca atcaattcct gccaatatcc gcgccaggaa attaagaaca taaatccagt
    35161 agcccaaaca agatgtccaa ataagaacat ccacgcccat actgataagc tattcatacc
    35221 aaaagggtta tatccattga taagttgtga agagtttaac cataaataat ctcttaacca
    35281 ccccatcaaa taagttgaag attcattaaa ttgtgaaacg ttaccctgcc ataatgtgat
    35341 gtgtttccaa tgccaataaa aagtcaccca tccaatggta tttaacatcc agaaaactgc
    35401 caaataaaaa gcgtcccaag cagaaatatc acaagtaccc ccgcgtcctg ggccgtcgca
    35461 aggaaaacta taaccgaaat cctttttatc cggcattaac ttggaaccgc gtgcatctaa
    35521 agcacctttt actaaaatca atgtagttgt atgcaaacct agagcaatag catgatgaac
    35581 caagaaatct cccggaccta ttgttaagaa gagtgaatta ctattctcat taatagcatt
    35641 caaccagcca ggtaaccata tacttcgacc cgcattgaat gccgggccat tcgttgaaga
    35701 taagagtaca tcgaacccat atgaagtctt accatgagca gattgtatcc attgggcaaa
    35761 tatgggttcg atcaagattt gtttttccgg agtaccaaaa gcgagcatga cgtcgttatg
    35821 aacataaagt cccaaggtat ggaaccccag aaacaggctg gcccaactta aatgagatat
    35881 gatagcttct ttatggtcta acattcttgc caatacatta tcctcattct gttccggatt
    35941 gtaatctcta atgagaaata tagctccatg agcaaaggct cctgtcatga tgaaccccgc
    36001 aatgtattgg tgatgagtat acaacgcagc ttgagtagta aaatcttgtg ctatgaatgc
    36061 ataagcaggt aaagaataca tgtgttgagc tactaaggaa gtaataaccc ctaaggaggc
    36121 taaggcaaga cctaattgaa aatgaatcga attatttatt gtgtcataaa gacccttatg
    36181 cccacgccct aatagacccc ccggaggaat atgtgcttct aaaagatctt tgatactgtg
    36241 tccaatcccg aagttcgttc tatacatatg accggcaatc aggaaaagaa ttgctatagc
    36301 taaatgatga tgagccatat ccgttagcca taaactttgc gtttgtggat ggaatccccc
    36361 cagaagggtt agaatggcag ttcctgctcc ttgggaggta ccaaataaat gactatttga
    36421 atcagggttt tgggcataaa gattccactg acccgtaaga agtggtccca acccctgggg
    36481 atgcggtaat acgtcgaaga aattattcca tctgacgtat tcccccctgg atccgggaat
    36541 agcaatatga actaaatgtc ctgcccaagc cagggagctt actccaaaaa gtcctgacaa
    36601 atgatgattg agacgagatt cggcattttt gaaccacgaa acgcttggtt tccattttgg
    36661 ctgtaggtgt aaccaacctg ctattaagga tatagcagaa agaaataata aaaaaagagc
    36721 tccagtataa agatcctcat tggtgcgtaa tccaattgta taccaccact gataaacacc
    36781 ggaataggcg atattcactg gaccgctagc gcctcctcga gtaaaggctt ctacagctgg
    36841 ttgaccaaaa tgaggatccc aaattgcatg agcaataggt cttacatgta aagggtcctg
    36901 tatccacgac tcaaaatttc cttgccaagc tacatgaaac agatttccgg acgtccacag
    36961 aaaaattatt gctaactgac caaagtgaga agcaaaaatg ttctgataaa gacgttcctc
    37021 tgtaatatca tcatgactct caaagtcatg tgcggtagca ataccaaacc aaatacgacg
    37081 agtagtgggg tcctgagcta agccttggct aaaccttgga aatcttaatg ccataatgct
    37141 tttcaaatcc tcctagccat tatcctactg caataattct tgctaagaag aatgcccatg
    37201 ttgtggcaat tccgcccaga aggtaatggg ttactcctac agcacgtcct tgtacaatac
    37261 tcaaggctct aggctgagta gcaggagcaa cttttaattt gttatgtgcc caaacgatgg
    37321 attcaataag ttcttgccaa taaccccggc cgctgaatag aaacattaaa ctgaaagccc
    37381 agacaaaatg agcacctaag aaaaaaagac catatgcaga taatgaagaa ccataagact
    37441 gaattacctg agatgcctgt gcccataaga aatcccggag ccagccatta atagtaatgg
    37501 aactctgtgc aaaatttcct cctgtgatat gagttaccac tccctgatca cttatggtac
    37561 cccaaacatc cgactgcatt ttccaactga aatggaaaat tactaccgaa attgcattgt
    37621 acatccagaa tagacctaaa aagacatgat cccaggcgga tacttgacat gtcccccctc
    37681 ttccaggtcc atcacaagga aagcgaaaac ccagatttgc tttatcaggt atcaaacggg
    37741 aactgcgagc aaatagaaca cctttcagta gtatcaatac agtcacatgg atcgtaaatg
    37801 catgaatatg atggaccaaa aaatctgcgg ttcctaatgg aataggtaac aaagcgactt
    37861 tgccgcctac tgctactaac tcactacctc cccaagttac gctagtactc gttgttgcac
    37921 caggagcggt tataccaggc gctaaagcat gggtgttttg tacccattga gcaaagatgg
    37981 gttgtaattg tatagcagta tctgaaaaca tatcttgggg ccgccctaaa gcactcatgg
    38041 tatcattatg aatatataag ccaaaactgt gaaaccctag aaatatacat gcccagttaa
    38101 gatgtgatat tattgcatcg cggtgcctaa ggacacgatc taatagatcg ttgtatcgag
    38161 tagttggatc gtagtctctt accataaaaa tggctgcatg cgcagcagca ccaactatga
    38221 gaaatccacc gatccacatg tgatgtgtga acaacgaaag ttgtgtacca tagtcaatag
    38281 ctaggtatgg ataagggggc atggaataca tatggtgagc tacaacgatg gttaaagagc
    38341 ctaacatagc caggttaaga gataattgag catgccatga cgttgttagg atttcgtaga
    38401 ggcccttatg gccctggcct gtaaatggac ccttatgagc ctctaaaatg tctttaagtc
    38461 catgaccaat gccccagtta gtcctataca tatgaccggc gatcaagaaa agaattgcaa
    38521 tagctaaatg atggtgtgca atatcactca gccatagacc ccctgttatt ggatttaatc
    38581 ctccacgaaa actaagaaaa tctgaatatt ttgaccaatt caaggtgaaa aaaggagttg
    38641 ctccttcggc aaaactagga taaagttgag ccaaaagatc cctattcaag atgaattcat
    38701 gaggaagtgg tatctcttta ggatcaactc cagcatcaag aaattgatta atcggcaaag
    38761 atacatggat ttggtgtccc gcccaagaaa gagacccaag ccctagtaac cccgctaaat
    38821 ggtgattcaa catagattct acatcttgga accaaaccaa ttttggggcg gctttatgat
    38881 aatggaacca accggcaaaa agcattaatg atgcaaagac caatgcacca attgcagtac
    38941 aataaagttg taattcacta gttattccag atgctcgcca aatctgaaaa aagccggagg
    39001 ttatttgtat tcctcggaaa cccccgccca catcaccatt caatatttct tgaccaacta
    39061 ttggccaaac tacctgggcg ctaggtccaa tgtgagcagg atcgcttagc catgcttcat
    39121 aattagaaaa acgggcgcca tggaagtaca tgccactcag ccaaagaaag ataatggaga
    39181 gttgaccaaa atgagcacta aatacttttc gggagatctc ctccaaatca ttggtatgac
    39241 tgtcgaaatc gtgagcatca gcatgtaggt tccagatcca agtggtagta tcagggccct
    39301 tagctattgt tctcgagaaa tggcctggtc tagcccattc ctcaaaagac gtttttacgg
    39361 gatccctatc tacaacaatt ttcacttctg gttccggcga acgaataatc attaagtcct
    39421 cctctttccg gacaacacat acaaagagac ctgccaacag tcaagttttt agtgaaacct
    39481 ctgaaagatg gatatttttt tttttatcat cggtccccca tctctcatcc atctatttta
    39541 tttagttatt aactagagca attatgatat cgaagttgat ccggggcaag tgttcggatc
    39601 tattatgaca taacgattag gtgcccaacg gacccttttt attatcaaat acctttgact
    39661 tttcctggca tgacgaagat gttttttttg ctagtgtatt tatatctgaa tgtaaaagtg
    39721 cccatatcga tatacttcta tgaaacatct tcttatgcga tatccatatt tagtaattcg
    39781 ggggcatact tgatttattt attagctata tcctatacga tttgatactg ctgtatccct
    39841 atcatttatc cttatgggat actatacaaa atagaatttt ttaggaggaa gagatataat
    39901 gaaattcttg attggatctt ctcatagtaa ctatctattt tagttgattg atggatccaa
    39961 tcaccatttt tattttaata aatttaatta aaaaaaaaaa aaagagtgct tttattcgaa
    40021 ttcgaaacgc ctcgtgatct tcaaccaatt atgtgcttca atataattac ctggagtaag
    40081 cgctatagct tgtttccaat actcagcagc ttgatcgaac caagcctccg caatttcaga
    40141 atcaccctgt agaatggcct gttctccccg gtcggaatag gtgattaaat tccttccctt
    40201 agaaccgtac ttgagagttt cctgcctcat acggctcagc aatcgactct ttttgtgtcc
    40261 catcttttta atctacccta tgctaactga attagatttt tcataaacct atcctagttt
    40321 tcttgggtta accagacgaa gttaagttaa ttacataagt ttcaaactct aattttgatc
    40381 aataatcagt tttatctttt ctcctacctt cataagaatt aactccccct atatcgttag
    40441 gattttctga aaggtaacta tctcggtttc atctcataat atgaaattca tatagaattt
    40501 ttgaaaaaga ctttcctccg taagaaaaaa gaacttacta tctttgggat ctgatgctac
    40561 accgctgctc aatactttag tagatcgact ctattacata agtagattcc taactttata
    40621 tctcatatta tgacataagt aagcagttct taactgtatc gatctaataa cttgctaatt
    40681 gatctttacg gtgctttctc tatcaattcg atcctttatc catagagtat ataggcgtac
    40741 ttattcattt atatttgaag tctttttcct tgctacagct gataaaaatc gttgctttgg
    40801 acgatacata tgtagaaagc ctattttatt ctagtattta ctagccttta tcttttttct
    40861 ataatggaga tagtcgcacg taatgacaga tcacggccat attattaaaa gcttgtggta
    40921 agaatgggtt tcgttctagt gcccggaaat aatattccaa agccttcgta tgctctccgt
    40981 tgcttgtgtg tataaggcct atattataga gtatataact tcgatcatag ggatcaattt
    41041 ctggtcgcgt agcttcataa taattctgta aagcttccgc ataatttcct tcggattgag
    41101 ccgacatccg ttacggccgt tcattctatt caaagaatct ccgttccaga accgtacatg
    41161 agatttttat ctcatacggc tcctcccctc tgtgcatagt actaagggac ataatctctg
    41221 gaatcaagat ttcactattc tcatttatga actgatgggg gctagtattt ttacaagaaa
    41281 tttctagcca gccttcccga aagaggtctt ttcttaacac caattgtatt agtgctagat
    41341 gaaaatagtc actccaacaa tttctttgtt cacaacgcct tctatttcca ggaatcagtc
    41401 acttcaacaa tctttgatgg ttatatgggt atccaaagta caaacgagat ggatgtttgt
    41461 tgtcccaacc attcattctt aattagtccc aataccgaga aggggaaggg gtgatttata
    41521 atataacaaa gttttcgtgt tgttgattcc gtagagtagt gcttcttcct ctatgccgcc
    41581 cattggtact agtggcgtag tattgacccg caatccagaa cccataggtg taacctttcg
    41641 ctcaatacta aaatcgataa ttaaagcatc tgaagccgta tctatcaatc gaggatacac
    41701 gacagaagga attgttctat ctttaaactt caccttcacc aagcgttggt ttaaaaaaaa
    41761 aatttgtttc tttctatttt ctatcccgaa ccacgcttct ctctcagatt aaggtctaaa
    41821 aaagcaagaa aaaaaatcaa atcgcaccat ctctgtaata ggtaaatgcc tttttttccc
    41881 ctgaagttgt cggaattatt cgtaataaga tattggctac aattgaagaa gtcttatcaa
    41941 taaaatttcc atttattcgg gatctaggca taattaacaa tccattctat aattcttctc
    42001 attttcccaa aggaaaatta tccgaattgt acagtagtac gaaatatcat aaaaatagac
    42061 taattctaaa aaaagatgtg gatattccgc tcaaattgtg cccaaggggg gatgatgaaa
    42121 tatttgaatg agattggatt tcctacaaat taagtagtat actgataaac agaactatta
    42181 cgattttctc taagttgact aaccaaggac tttatttgac tatagattct ggtaactcga
    42241 aaagttttga tttggttata atcaaaagag gaaaaataaa gaatggaata agaattccat
    42301 gataaaatag aggagagtaa ccatactctt ttgtttgcat aatgcgtatg cgtcatacaa
    42361 ttgaaatata aaaatccatt aagtaaattg gtgttgagaa atatgaaatt tgaaaggaat
    42421 cttttagtcc tatgtaacca gtaatgggtc ctacccgtac tggaataaat aatatgaatg
    42481 actcgctatt cacttcactt ggtttctggt caataataag attatgatta tgtaggagag
    42541 atggccgagt ggttcaaggc gtagcattgg aactgctatg taggcttttg tttaccgagg
    42601 gttcgaatcc ctctctttcc gtttctatcg agtcatcaac gttactgatc acaatgtatc
    42661 aaataaaatt caaataacaa ttgatagcat tattccaaca gtaagtaaga actttatttg
    42721 atttgataga gattctctat tcctaattac attactgtgg tacgtaaaat ataaatatgg
    42781 gaaaagaaaa aaaaaaatcc tactgccgat ccatttgtga tacgtgaata agaaaaaaaa
    42841 atgtggatca aggctcttaa atctatttcc ttcaacaaaa aaagggtatg gtataaagtc
    42901 aaattgtctg aacctttctt gttattttca ttaggttcaa gtctgacggg aataatattc
    42961 tacgactaac aactcattta ttttcaaacc aatccactta ctatctatta tttgatttac
    43021 taatccttca tattggaata agtcaatagt caaatgtttt ggcaattcct cccggagcga
    43081 tgaagcaata taattttgaa tcagagattt cgatctttgt ttatccttcg tagtaataat
    43141 atctcgaggt ttgcaacgat aacttggtat atctactaga cgaccattaa ctaaaatatg
    43201 tctatggtta actaattgtc tggctccagg aatggttgaa gccataccta atcgaaaaag
    43261 gatgttatcc aaacgcatct caagtagctg tagtaaaacc tgacctgttg accctttggc
    43321 ttttccagcg atatgcacat atctaagtaa ttgtcgttct gtcagaccat aatgaaaacg
    43381 caatttctgt ttttcttcta gacgaatacg atattgcgat tttttcccag aacgcaattg
    43441 gtttttaaga tcacttccag atctgggcct tttactagtt aatcctggta aagcccccag
    43501 acggcgtatt tttttgaaac gaggccctcg gtaacgagac ataaaactcc ttttttttat
    43561 tgaaaaattt aaagaaaaat ctaaattaag actgaactaa aggataaaca aagcaaggct
    43621 aaatctactg aagtatacaa tactaaagta gaatgaaaat agaatgaaat gcattgtatc
    43681 aatatctata tttttttgta tatgatagta aggaagttaa gtctctgttt tatgatttgt
    43741 tctgtataga tctaattgct ccattccaat ctatttttta ttcatagttg caagttaaca
    43801 cgacataata gatcagcgac cgatatttga agaaaggagg gagaagatat tatcaatcat
    43861 gaaaaaatag ataggtaaaa gccggctatc ggaatcgaac cgatgaccat cgcattacaa
    43921 atgcgatgct ctaacctctg agctaagcgg gctcacatag cagaaatata aatagtgaat
    43981 agggagtccg gaaactacca gatttaatat attagctatt aatttatttt aattaatatt
    44041 tatttttttt ttttattcat aatattaata attacttaat aataatactt aaaaatacat
    44101 aatattttca taattattac ttgatgtaag aatataatat caaattcaat ttgatattat
    44161 attttagaaa agtaataatt atttcttaga acagttatac caaattatgc taaataatta
    44221 ttaattatct ctaaataaat aatataatta attatattat ataatatatt atataatatt
    44281 aatgatagtg aatccattca taagataaga ataaagacat tattattata aagatataat
    44341 taaaattata attaagacat tcctttgttg tcattcagag aagatagggc gaaaaaaaaa
    44401 agtaagtaat tgagtatcga tccttccagt attacaaatt gcgcttttaa agtcaaaatt
    44461 aagggaggag agatatagag gtgggatata tctattcata ttgaattgga ggcgcatcaa
    44521 tgatagaatc atgtccgatt ggaacaaata gggttcattc aatacaatgg aaatgataga
    44581 gaatggaaaa aaaaaaaaaa aaaaaatagt ggcatacact tttagatata agaatcatta
    44641 tctaataaat tcaacgcaat gatttgattc caagataaat aaaataaata aaagaattga
    44701 atagaattac aactggatcc tgtcgcaaaa ggggatatgg cgaaatcggt agacgctacg
    44761 gacttgatta aattgagcct tggtatggaa acctgctaag tgataacttc caaattcaga
    44821 gaaaccccgg aattaaaaat gggcaatcct gagccaaatc ttgattttga gaaaaagggt
    44881 ttaatttaga gtttttataa tataaaacta caataaaaaa agataggtgc agagactcaa
    44941 tggaagctgt tctaacgaat gaagttgatt acgttgcgct ggtagccgga atccttctat
    45001 caaaattacg gagaggatgc ccgccctata tacgtatata tacatactga catagtaaac
    45061 gattgattaa tcgcggcccg aatccattat aatatatata tatgaaaaat ttaagagtta
    45121 ttgtaaatct attccatatt ccaatcaaag tttaaggaag aatcgaatat tcagtgatca
    45181 aattattcat tccagagtct gtatagatct ttttaaaaac tgattattcg gacgagaata
    45241 aagagagagt cccattctac gtgtcaatac cgacaacaat gaaatttata gtaaaaggaa
    45301 aatccgtcga ctttataagt cgtgagggtt caagtccctc tatccccaat aaaagcccat
    45361 tttaagtact aacttaacta tacttcctaa ctacttttta tcttattttt ttttttttaa
    45421 tctaagaaat tcaggggctg ggtaagattt tttaatactc tcttaatttt ttagtccctt
    45481 taattgacat agataaagtg ctctactagg ataatgcgcg agaaaaggtc gggatagctc
    45541 agttggtaga gcagaggact gaaaatcctc gtgtcaccag ttcaaatctg gttcctgaca
    45601 cgtaaataat gtatcaaata attagtcata tacaaattaa tgggatatat attcattaat
    45661 agcctcaagc attatatata tgtataccta aattctatat catctaggta taattaggta
    45721 taatagggta tatggatagt gtatggatat agacctccat ttttgagatg gataaaatat
    45781 ataaagaaca aaatgggatt atgctttatt ttattttttg tttgttcata ccgtgctttc
    45841 tctcacccaa atgttaagcc ttcatatata tctaacatat atatatctaa aattaataag
    45901 ttaaaggatt ggttaaaaaa cttaaaagtc taaaggagtt gaaggataga aataaacaga
    45961 atgtatttca aacacagtac aaataaaatc tgatcctttt gcatttctga atttagtttt
    46021 cgtattttct tttatattta ttctattttt cactcctact tatactttat ttaacttttt
    46081 tttacttcct gagatccctc taaagtaatg tgcgcggtac aaagttcatg ttacatggta
    46141 cagaactctt ttgatttatc ctattctatt gtttttgctc atccgaaatg tatatctttc
    46201 aaattgggga atatcaatga agcatctttt ttagctttta acccatccag aatacgaatt
    46261 agagtgcagt tactctgttt catctgaaac aggatgtttc aatattcttt aaatgaattc
    46321 tggaatcgtg tcattatcgt atacattaac attagttcct tgtcattcaa tgagcatctt
    46381 gtatttcata gaaatttgga gtaatatagt ccttacgtag gggccagcct atccaacttt
    46441 caggcatcaa gatacgttta aggcgtggat gattattata agagattccc aacatatcat
    46501 atgattcccg ttcttgaaaa tctgcacttt tccaaaccca gaaaacagac ggtattctag
    46561 gattattcct tgggacaaag acttttatgc atacctcttc aggtttatct ataccatacc
    46621 gtattctcgt aagatgatac acactagcta aaaatccacc tggtgctata tcataggcgc
    46681 actgggagcg taaataattg taaccataga catatgaaat gacagcaatg gagtcccaat
    46741 cctcagtttt tatttgtaaa gtctctattc cttggtaatc gaagcccaaa gatctatgaa
    46801 ctagctcatg cttgactagc caatcagata aattaccctg cattttcttg atctctccca
    46861 catttgtaca tttataattt atatgagtat ttcacattta caatggaatt tttaaagatt
    46921 aacccgctgt tttctgttta ttattctgca caaaagaacc cgctttattc actaattcgc
    46981 gggaagatac tgaatttttg gatttgaaaa atgtttcaga aggtatctcc gaagtagatg
    47041 gtgattgata aagcaatcct tgatcataat tttcagtatg aaggctacac tgaacataaa
    47101 acttatgatt ggtagtaaaa catcgatttt cctgttgaaa cacagttcta tcttcagaga
    47161 tttctcgaga tatcttctta cgaagttttg ttatagcatc tataattgcc tctggtttag
    47221 gcgggcagcc cggcaaatag acatccacag gaattaactt atcaactccc cgaacagtac
    47281 tataagaatc agtactgaac ataccccctg taatagtaca cgctcccata gcaatgacat
    47341 attttggttc aggcatttgc tcatataatc tgactaaaga aggagccatt ttcattgtta
    47401 ctgtgccggc tgttaaaatt aggtctgctt gcctaggact cgatcttggt accaatccat
    47461 aacgatcaaa gtcgaatcgt gaacctatta atgaagcaaa ttcaatgaaa caacaactgg
    47521 taccgtagag aagtggccat aaacttgaga gccttgacca attcgaaaga tcattcaatg
    47581 tagttgaaat aactgaattg ggtgttgttt ggtcaagtaa cggaaactca atcaaattca
    47641 taattgtctt aatgtcatct tttccttccc ttttattgtc tgaatattca gctaagacca
    47701 ttctaatgct ccttttcgcc atgcataaac tgaacccaca attgggataa gcacgaaaat
    47761 taaagcttct ataaatacgg atacacccaa tacatcgaaa ctcattgccc atggataaag
    47821 aaagaccgtt tcaacatcaa aaataacaaa aactagagca aacatgtaat agcggattcg
    47881 gaattgtaac caagcatctc ccatgggttc tatacccgat tcataactag agagcttctc
    47941 cggcccctta ctaattggtg ctaaaactcc ggaaattaca aatgctaaga taggaataac
    48001 acttgatatt attagaaatg cccaaaaaat atcatattcg tgaagcagaa acataagtgc
    48061 acccctatta attaatttaa tgtggaatat gctgaattat tcgattagaa ttgtaattgt
    48121 caattaatcc agaaccaaaa cttcttagga gaaacaagaa ttaattttaa tttaatcaaa
    48181 ccacatagag tttgtttgct gcgggacatg tcttgtttca tttttaattt aaagattcat
    48241 tcattatatc atttattttt cattgtttgt attgactcga tataaaaaat ttaatacatc
    48301 gaactattcg acagaccaaa ttacccaacc aactcaactg atagaatata aaatcaaact
    48361 caagttgata catttaggac taactaatca tatccaaaac aatcaattgg agttattgtt
    48421 ctcaattagt ctggggactt ccacaaaaca aatacaagac caaaaaaaga ataggtccta
    48481 ggtccatgtg acctatgatt cgatttggtt aggtcaggct aaagttttta gccagcatca
    48541 tgtcatgcac gaaaattaat gaaaaggtat gggtatttta tccaagccaa gattttacaa
    48601 atactgtgtt agatctatta aaattggatc cattaaaatg cattgttctt gtttttattt
    48661 ttctgtccct atgtacttac atgaacatgt agtaatgctt ttatttctat ggaccaacct
    48721 attggccttt tcataaaaaa gcactaataa ggaaataaaa tctatttcta aaaaatagaa
    48781 tgtattaggg ctatacggac tcgaaccgta gaccttctcg gtaaaacaga tcaaactttt
    48841 tattattatc gaaatgattc gaactgtttc aaagacccaa catgcatttt gttgcattgg
    48901 gctctttcat taactgatgt aaatattcag ttagtccacc atatttttct ttcctttatt
    48961 acgggaagaa aaaaagataa tgagatggtt ccatgtgctc tgattcatta tttgtattct
    49021 aatctaagag caataccaaa gtttttcaaa gaagggttac cttgacttag gtctgcctcc
    49081 ggcctaaatt aacctaagtt aaatagagtc tccgccgctc cgctgcaaga gtcaaatatg
    49141 agacttcata caccttaaag ttcatagaac gaaaagaggt tattttgatt gaggtcctta
    49201 aactcattat gcctggcatt gaatgggctg agtattaacc ttatcaacta taaaggattc
    49261 tatttggtat ctgaattcgt acctgaatca gaccgaacca aaaatttgtc atgctattgt
    49321 tcttttgttc tctcgagttt aatttatgga gtaagacatc gatttctcaa taagataaat
    49381 tatgttcatt gcataattgg ctcccttgaa aagcattggc gcatgtgtaa acgaggtgct
    49441 ctacctaact gagctatagc ccttgttcat agatatctta acatatggat aatttcttgt
    49501 caagatggat tggatattcc atgatcccac aggatagttc tatggctaaa ggagattggt
    49561 attgcttata aataatattc catctataat tccccaagta atggatcctt tttgatgata
    49621 aataacctac ttaactcagt ggttagagta ttgctttcat acggcgggag tcattggttc
    49681 aaatccaata gtaggtagaa ctcattagat accggagtca atggtatcta ataagttttt
    49741 ctaccatatt ttttctttta gttgtatcaa attagacttt aactgtattc catttcaatt
    49801 ctgctaattg aaatgggata tgtatagtat aataaataac ttccacttct aaaattctaa
    49861 aagataaaaa acttcttttg attgattatt tttatttatt tggaaatatt attgatagcc
    49921 tctactcgtg tcctagcccg cctgagagct agattcgcct caattgcctg tttcttacct
    49981 tcagctctac ttaagttagc ttcagctatt ttaagagctt gttgagcttc ttgcggatca
    50041 atgtcagtac tcatctctgc atcatttcct aaaatagtga tctcattatt acctatccta
    50101 gcgaaaccgc ccatcagagc cacagttaac cattggtcat tgaggcgtat tctcaaaaga
    50161 ccgatatcta cagctgtagc aataggggca tggtttggta atacaccaat ttggccacta
    50221 ttagtagata aaatgatttc tttcacttct gaatccaaaa taattcgatt aggagtcagt
    50281 acacaaagat ttaaggtcat ttcttcaaat tgctctcccc ttctaagttc atagctttcg
    50341 cggtagcttc atcaatgtta cccaccaaat aaaaggcctg ctcgggaaga ccatctaatt
    50401 ctccggaaag aatcaattga aaccccttaa ttgtttctgc gagagcaaca tatttacctg
    50461 gagaaccagt aaatacttct gccacgaaga agggttgtga caaaaaacgc tcaatttttc
    50521 gtgctcttgc tacagttaaa cggtcctcct cggataattc gtccaaccca agtatagcta
    50581 taatgtcttg aagctctttg taacgttgtg aagtttgctt aactctttgc gcaatttcat
    50641 aatgttcctc gccaacaatc cgaggttgta acatagttga cgtggaatct aaaggatcca
    50701 ctgccggata aatacctttg gcagctaatc ctcttgatag tacggtagta gcatctaaat
    50761 gtgcaaatgt cgcggcagga gcagggtcgg tcaaatcgtc cgcaggtaca taaactgctt
    50821 ggatcgaagt tatggatccc tctttggtag aagtaattct ttcttgcaaa gaacccattt
    50881 ctgtactaag tgtaggttga taacctactg cagaaggcat tctccctaat aaggcggata
    50941 cttccgatcc tgcttggacg aaacgaaaga tattgtcgat gaataaaagt acgtcttgct
    51001 cattaacatc ccggaaatat tctgccatgg ttagggcagt caaaccaact ctcatacgag
    51061 ctcccggggg ttcattcatt tgaccataga ctagagccac ttttgattct gcaatatttt
    51121 tttcattaat cactccagat tctttcattt ccatgtagag atcatttcct tcacgagtac
    51181 gttcgcctac tccgccaaat acggatacgc ctccatgagc tttggcaatg ttgttgatca
    51241 attccatgat gagtactgtt ttacctactc cagctcctcc aaataaccct atttttcctc
    51301 cacggcgata gggagctaaa agatccacta ctttaattcc tgtttcaaaa attgataatt
    51361 ttgtatctaa ctgtataaag gcaggcgccg atctatgaat aggagatgtt gtacgagtat
    51421 ctacgggacc taaattatca acaggctccc caagaacatt gaaaattcgt ccaagagtag
    51481 ctcctccgac tggaacactt agaggagttc ccgtgtcaat cacttccatc cctctcatca
    51541 gcccatctgt agcattcata gcgacagctc taactcgatt atttcctaat aattgttgta
    51601 cctcgcaagt aacattaatt tgtggaccgg cagtatctcg acccttaact actaaagcat
    51661 tataaatatt aggcattttg ccgggggtaa aaacgacatc caataccggg ccaataattt
    51721 gagcgatacg ccctaggttt ttttcttcaa gcgtggaaac gccaagacca gaagtagtag
    51781 gatttattct cataataata aagtgaaata tgtcgaaatt tttgaatagt actgaaaaaa
    51841 atatgtccga tatcaaattg atcagttaat tcaataataa ataaatggag ttagcattcg
    51901 atttagtttg taccactcaa atgaatccaa ttcaatcatt tacactacac attgaatgat
    51961 gaaattttca agttcaacca atctttattt ttttttttta tggatttttg tgttttatac
    52021 tacgatttat gcctagtttc acatctagga tttacatata caacatatat cactgtcaag
    52081 agggaatttt tattagtatt tcatttctta gattaataat aagaagggat atactcctcc
    52141 attataaact tgcaaaacaa ggattgggtt gcaccatata tataaaagag tatacaataa
    52201 tatagatata caataatgat gtattttatt tatcaaatac atggtctaat aacaaaccaa
    52261 ttttaacatt ttaattagtt tataatattc gttaaatatt ttgtgtttga aaaattgttg
    52321 tcaaaggttt tgagttattt acgcctaata catatcgagt agaccctgtt gttgtaagaa
    52381 ttcttaattc atgagttgta gggagggact tatgtcacca caaacagaga ctaaagcaag
    52441 tgctggattc aaagctggtg ttaaagatta caaattgact tattatactc ctgactatga
    52501 aaccaaagat actgatattt tggcagcatt ccgagtaact cctcaacccg gagttccacc
    52561 cgaagaggca ggggcagcgg tagccgccga atcttccact ggtacatgga caactgtgtg
    52621 gactgatgga cttaccagtc ttgatcgtta caaagggcga tgctaccaca tcgagagcgt
    52681 tgttggggaa gaaaatcaat atattgctta tgtagcttat cctttagacc tttttgaaga
    52741 aggttctgtt actaacatgt tcacttccat tgtgggtaat gtatttggtt tcaaagccct
    52801 acgagctcta cgtctggagg atctgcgaat tcctacttct tattccaaaa cttttcaagg
    52861 cccgcctcat ggtatccaag ttgaaaggga taaattgaac aagtatggtc gtcccctatt
    52921 aggatgtacc attaaaccaa aattaggatt atctgcaaag aactatggta gagcagttta
    52981 tgaatgtctg cgcggtggac ttgattttac caaggatgat gaaaacgtga actcacaacc
    53041 atttatgcgt tggagagacc gtttcttatt ttgtgccgaa gcaatttata aagcgcaagc
    53101 cgaaacgggt gaaatcaaag gacattactt gaatgctact gcgggtacat gtgaagaaat
    53161 gatgaaaagg gccatatttg ctagagaatt gggagttcct atcgtaatgc atgactactt
    53221 aacgggggga ttcactgcaa atactagctt gtctcattat tgccgagaca acggcctact
    53281 tcttcacatt catcgtgcaa tgcatgcagt tattgataga cagaaaaatc atggtatgca
    53341 ttttcgcgta ctagctaaag cattacgtat gtccggtggc gatcatattc actctggtac
    53401 agtagtaggt aaactggaag gagaacgcga gatgacttta ggttttgttg atttactgcg
    53461 cgatgatttt attgaaaaag accgaagtcg tggtattttt ttcactcaag attgggtctc
    53521 tatgccaggt gttctgcccg tggcttcggg gggtattcat gtttggcata tgcctgctct
    53581 aaccgaaatc tttggagatg attctgtact acagttcggt ggaggaactt tagggcaccc
    53641 ttggggaaat gcacctggtg cagtagctaa tcgagtggct ttagaagcgt gtgtacaagc
    53701 tcgtaatgaa gggcgtgatc ttgctcgtga gggtaatgaa attatccgtg aagcttgcaa
    53761 atggagtcct gaactagctg ctgcttgtga agtatggaag gagatcaaat tcgagttcga
    53821 accagtagat aagctagata cagagaagaa ataagcgcgt gtaattcagt aattcctgtt
    53881 tgttctccta attgtaatta aactcggctc aatcttttcc taaaaaagat tgagccgaat
    53941 cgaataagga atgagtatct tatacttctt aaatattact actctaatac tatagtaaat
    54001 atataagtat aaatatctaa gtatatattg actattaagt atagtattta tatattttat
    54061 atgcacagat cttacctata tacacaagat ctaaatacaa gattaaggtc gaagacaaaa
    54121 caaccccata tttctttctt atttgtatta tttattattt tattgtttat tttatcgttg
    54181 gatccataat taaaattaaa ttaatcctat ggattcttgg tattattggg gattattggt
    54241 ggatcatttt atattgcgta gcttcagacc atagatcaag ccagggaagg gctacttcta
    54301 cccctcctgt atattgtctt tttcgttcca tgttgcaata caaatgtatt agttaattat
    54361 atgagattgt atgaaaatga attctttatt tataggaata aaaaaagaac gatttatcct
    54421 tgataatttg tccatgacgt gagagaaccc tgtctttata gttataattg aggaaaagac
    54481 tatatacata ataaaaaaat gattattcat cgaatgacta ttcatctatt gtattctcgt
    54541 caaatagggg gcgataagac tctatggaaa aatggtggtt caattcgatg ttgtttaaca
    54601 aaaagttaga acatagatgt gggttaagta aatcaatgga taattctgat gttattggaa
    54661 ataccagtgg aagtgaagaa cccattataa atgataaggg gaaaaacact cctagttgga
    54721 gtaatagtga caattatgct ttcagtaatg ttgattattt atttgatatc gggaatattt
    54781 ggagtttggt ctctgatgac acctttttag ttagagatag taatggtgac aattattctg
    54841 tctattttga tattgaaaat cagatttttg agattgacaa tgatagttct tttatgttta
    54901 tgagtgaact agaaagtttt ttttctagtt atttgaatag tgggtccaag aactactatt
    54961 atcattacat gtatgatact caatctagtt ggaataatca cattaatagt tgcattaata
    55021 attatcttca ttttgaagtt agtattaata gttctatttc aggtgatacc gattattaca
    55081 gtaatagtta taattatagt ttcatttata ctgaaagtag tgaaagtggg aattcgagta
    55141 taaaaactag taataatggc agcgatctca atataagaga ggagtctaat gatttcgata
    55201 taaatcaaag atacaaacat ttatgggttc aatgcgaaaa ttgttatgga ttaaattata
    55261 aaaaattttt taagtcaaaa atgaatattt gtgaacagtg tggatatcat ttgaaaatga
    55321 gtagttcaga tagaatcgaa cttttgattg attcgggcac ttggaatcct atggatgaag
    55381 agatggtctc tatggaccct attgaatttc attcggagga agaaccttat aaagatcgta
    55441 ttgattttta tcaaagaaaa acgggtttaa ctgaagctgt tcaaacaggc ataggtcaac
    55501 taaatggtat tccaatagca gttggggtta tggattttca gtttatggga ggtagtatgg
    55561 gatccgtagt cggcgagaaa atcacccgtt tgatcgagta tgctactaat cgatctttac
    55621 ctgtcattat tgtgtgtgct tctgggggag cacgcatgca agaaggaagt ttgagcttga
    55681 tgcaaatggc taaaatatct tctgctttat atgattatca atcaaataaa aagttattct
    55741 atatatcaat cctgacatct cctacaactg gtggagtaac agccagtttt ggtatgttgg
    55801 gagatgtcat tattgctgaa ccaaatgccc acattgcatt tgcgggtaag agaataattg
    55861 aacaaacatt gaataaaaca gtacccgatg gttcacaagc ggctgagtat tcattccata
    55921 agggcttatt cgacccaatc gtaccacgta atcctttaag gggtgttctg agtgagttat
    55981 ttcagctcca cggtttcttt cctctgaatc acaattcaat atattaaagt atagcactcg
    56041 attcaatcga attatttgta gcgaacgagt atttagttca tcgtaaaaaa aaaaacttaa
    56101 gtttaagaag agtggtgttt tctttggtga cataagttcc acttgtagta agagccggaa
    56161 gttttagata attattattt tttcctccag atcgattatt ctatttttta tcttatccct
    56221 aattcctgat tactaatcat gaatccttta taaatcaatt aggataaaca aagataaaag
    56281 agttaagttt ctccttccga ggaattgggg gaagggaaga cattaataaa aaaagaattt
    56341 tatttggcct tcttaacgta tcaatttcat tttaatagag acaataatat aaatatatct
    56401 taattatctt attaataata tatcatattt gaatcttaat attaattata agatataaga
    56461 ttcaaatatg atatattata gaaaggagtg aaagaaccct cactttgatt ttttattata
    56521 gaatcgagtt accgtttgct ttgttggatt cgattagtga aagtcgcgaa ctcataataa
    56581 actcttaaat acccttagta aaaaaaaaaa aaatagaaag aatcaaaaag gatggaagaa
    56641 gaagaatagg aaagtttttt atattaaagt gaattatcat acatatttat gtagaacgat
    56701 gaattaggta cacttaattc aggtctatat tccttgcact tattaactac ttaatattat
    56761 ttatattaga tatacttatc ataagatatc tttaaaatac aaatattaaa ttggggcacc
    56821 cattctatga cagatctacc ctctattttt gtgcctttag tgggcctagt atttccggca
    56881 attgcaatgg cttctttatt tcttcatgtc caagaaaata agattgtcta gattcgatga
    56941 gagcaaatct catcaattta tttcaacact ggatcataat acacatattt atttagtcta
    57001 atatggtacg atatgtggct ctttccgaac acaaatgaga gactcatatg catacggata
    57061 cacgatatct acataaatgc agattatata tgggtatagc tggttaaaaa tggatcggcg
    57121 aatagtttta aatataaagt caatttatct aactaattac tcctaatagt tcccgtcaaa
    57181 atagtgctag ttgatgagag ttacttgggg gtcaagaaaa gtaaagtcaa attcatttgg
    57241 gttattctct caattccaat cgaatacaac cttaatatag taagtatagt atgaactggc
    57301 gatcagagca tatctggata gaacttataa cggggtctcg aaaaacaagt aatttttttt
    57361 tggcctgtag ccttttttta ggttcattag ggttcttagt ggttggaact tccagttatc
    57421 tcggtaggaa tcttatatcc atatttccat ctcagcaaat attttttttt ccgcaaggaa
    57481 tcataatgtc tttttatggg atcgcaggtc tatttattag ctcctatttg tggtgtacaa
    57541 ttgcgtggaa tgtaggtagt ggttatgacc gatttgatag aaaagaagga attgtttgta
    57601 tttttcgttg gggatttcct ggaataaatc gtcgcatttt ccttcgtttc cttatgagag
    57661 atattcaatc catcagaatg gaggttaaag agggtcttta tcctcgtcgt gtcctttata
    57721 tggaaataag aggccaaggg gcggttccct tgactggcac tgatgagaat cttactccac
    57781 gagaaattga acaaaaaatt gccgaattag cctatttctt gcgtgtacca atcgaagtat
    57841 tttgaaatga agaatttaat gttttctcag tatgagggag gggacttgct aattcccttt
    57901 ttaatacaat tgaagtttat tcaaaaaact tatttgatta aaacatatta gatttgattt
    57961 ctcccttctg ttagcgggta aacccacatg gaataaaaca aaagtgggag attttatttt
    58021 tatatggaac aactaaattc taataaaaat ccattttttc tataccaaaa cccctttttt
    58081 atgcgcaggg agcccctaat ttagaattta tactaaataa aattttatat aatttatact
    58141 aataaaaata aaaagtctaa ttaagtatgc attcatcaaa catattcgaa catttatttt
    58201 gtaatacaga attcatcttt ttagacccaa tatttcgaat ttataggtta cattattcct
    58261 ggactgtggt taggtggtga aacatttcga aataattatc cgagaaggca ttttttgttt
    58321 cgaaatccaa atcatattcg ttacttctag tggattttcg agtattcatt gataggatca
    58381 aataacaaat ggagatgaaa ttagttggaa tttacccaat ggagatatct caatattttc
    58441 taaatacatg gagatatctc aatattttct aaatacaagg actaaatttt gacacaaaaa
    58501 tgggaataaa ttcattggtt cgatacgata ccttagttat agaatctgtg ttcagataaa
    58561 tatctgataa aatccacgaa tgcagcggat tcattaacaa tttatggata aaaaatgaaa
    58621 aaaaaaaaaa aaaatcattg acttccctcc catatcttgt atccatagta tttttgccct
    58681 ggtgggtctc tctttcattt aataaaagtc tggaaccttg ggttataaat tggtggaata
    58741 cccggcaatc cgaaactttc ttgaatgata ttcaagagaa aaggattcta gaaaaattta
    58801 tagaattaga agaactattc ctcttggacg aaatgataaa ggaataccct gaaacacaga
    58861 tacaaaagct tcgtatagga atacacaagg aaacagtaca attagtcaaa acacacgatg
    58921 agtataatct ccatatcatt tttaatttat cgacaaatat aatctgtttc gctattctaa
    58981 gtggttattg tattctgggt aatgaagaac ttgttattct taattcttgg gttcaggaat
    59041 tcctgtataa cttgagtgac acaataaaag ctttttcaat tcttttagtt actgatttat
    59101 ggatcggatt tcattcaacc catggttggg aacttatgat tggttcagtc tacaacgatt
    59161 ttggattggc tcataacgat aaaattatat ccggtcttgt ttccactttt ccagttattc
    59221 tagatacaat tgtgaaatat tggatcttcc attatttaaa tcgtgtatct ccttcgcttg
    59281 tagtcattta tcattcaatc aacgaataaa gaactcattt ggtctcttga tatcaatcaa
    59341 ataagaatgt ttcttcgtgt ttaaagaata aagaaagtat tttcaatctt acttattctt
    59401 tatttatact tatacctgtt caaggtattc gtcccatatt ctagtacaat tattccagta
    59461 caatggcaga ctcgtggata gggaactaca ctaattagtt acctttctaa tttattgtag
    59521 aaattctggg atcaatgatt gaaccatgca aaatagaaat attttttctt gggtaaagga
    59581 acagatgact cgatccattt ctgtatcaat catgatatat gtaataactc gggtatctat
    59641 ttcaaatgca tatcccattt ttgcgcagca gggttatgaa aatccgcgtg aagcaactgg
    59701 acgaattgta tgtgcaaatt gccatttagc taataagccc gtggatattg aagttccgca
    59761 aactgtactt cctgatactg tatttgaagc agttgttcga atcccttatg atatgcaact
    59821 gaaacaagtt cttgctaatg ggaaaaaggg ggctttgaat gtgggagctg ttcttatttt
    59881 acccgaagga tttgaattag ccccccccga tcgtatttct cccgaggtga aagaaaggac
    59941 ggtaaatcta tcctttcaga gttaccgtcc caataaaaga aatattcttg taataggtcc
    60001 tgttcccggc cagaaatata gtgaaattgt ttttcccatt ctttcccccg accctgcaac
    60061 gaagaaagac gttcacttct taaaatatcc aatatatgtg ggtggaaata gaggaagggg
    60121 tcagatttat cctgatggga gcaagagtaa caatacagtc tataatgcta catcggcagg
    60181 aatagtaagc agaatagtac gtaaagaaaa ggggggatat gaaataacca tagttgacgc
    60241 atcagatgga catcaagtgg ttgatattgt acctccagga ccggaacttc ttatttcaga
    60301 gggtgaatcc atcaagcttg atcaaccatt aacaagcaat cctaatgtag gaggttttgg
    60361 tcagggagat gcagaaatag tgcttcaaga cccattacgt gtccaaggcc ttttgttctt
    60421 tttggcatct gttattttgg cacaaatttt tttggttctt aaaaagaaac agtttgaaaa
    60481 ggttcaattg tacgaaatga atttctagat tcagaaatcc tattgagttg gtaaagcaaa
    60541 aagcattaat ttttgtcgat cgatacaatt atgtatgatc aaaaaattat gtaaacctcc
    60601 taagcttgcc ttgtttatat tgttttcgcg gatgtccgga attaattact tgtatcctaa
    60661 ttcctaaaaa tagagaatag gcataaaaaa gaatattaag gtaagaaaag ggtgggataa
    60721 atgaaaggaa caaatacttg tatctagggg ggattactag ttttactaat ctgctattcg
    60781 acacaagaaa ggatttattt tacacccttt cttgtgtcat cttatattga aataataatg
    60841 attttttgtc tgttcatcaa agattactat atttttcgtg tctatcgaaa tcccttgttt
    60901 cggtttttaa tttctattta taataaagta gtggacaaac aaaaaaaggg ttagggggaa
    60961 taattaattg agcaaatgga acttcttcaa ttatgcaata ttcaattaac ttttaaactt
    61021 taaatttaat acattattca aacaaaaaat aaaaacaaaa gaatagagta gtttgaaaca
    61081 tcagatcaga gccaaggatc ccccttttgt tatttctagg aatatatata taatattttt
    61141 attatgttga ctggataatt ttccaatttg tatcttatgg aatacattaa attaaatgga
    61201 atagatcaaa atctcacttt aagagttaag aactcagcgg ggcctcgccg ccaggggata
    61261 aggcccgctg agttcttacc ttttcatgtt tacaatctgg ttcatcctat tactacagag
    61321 atgaacccaa cccggaatat gaaccgtaaa agaaaatacc tattaaaccg atcacaggaa
    61381 taccagttac agtacctatc agccaaagag gaatccttcc agtagtatcg gccattttcc
    61441 ccgctttcct ccacatttaa tcaaattgtc atactagaga caaaaacagt catgaataat
    61501 tatgaggatg gtacccttcc gaatggcata agagatttta tattattctc cttctttctc
    61561 tcaattgaag aaataattgg aaaataaaac agcaagtaca aaaatgagta ataaacccca
    61621 gtatagactg gtacgattca attcaacatt ttgttcattt ggatttgatt gtgtcatagt
    61681 tctataattt gaattaggtt tatcgttgga tgaactgcat tgctgatatt gaccccaaaa
    61741 aagaaacggt aggtacagct agtccatgaa cagccaacca tcgcactgta aaaattggat
    61801 aggttctatc tatggtcatt ggaagcctcc tatcctaaaa ggatctacta aattcatcaa
    61861 gttgttccaa aggatcaaaa cggccggtta ttaatggaat cccttgtcgg ctctctgtga
    61921 aatattcatt tggccgagga cttccaaaca catcgtaagc taaacccgta ctgacgaata
    61981 accaacccgc aataaatagg gagggtatag taatgctatg aatgacccag tatcgaatac
    62041 tggtaataat atcagcaaaa gaacgttctc ccgtgcttcc agacatgctg agctccacaa
    62101 tttctttctt gtacattcaa aaagggaatc gattctgtga aagatgaaag ggatcagtaa
    62161 atcgaaaaca aaactactga atattgcatc tttgtaagat cgtcaatttt ataccaaagg
    62221 tgtatttaga gtatatcgaa tcagtatagc tatccttcct ctggcacagc aacgcagtct
    62281 caattagtac caaaatgcta catttccctt tttgttcttt ggatatgcat aaactttatg
    62341 ttatggaata aattaataca atataaaatt cctcaaatta tttataatat ttcaaggttt
    62401 ccattatggg tttcgtaata gatagagata gaaagtcaag atcttgagaa agtgtgaatc
    62461 catgggtttt aactaattca tgtaaagata ttatcatatt tacacaattc aattatatgc
    62521 aaaatttata aacccttttt atggttaaat atttttttgt ttagaatact ttcatttact
    62581 tagcttagtt ggtcatacaa tacataatac aataaataat aacatagatt atgatatgat
    62641 agtgtgtttg atgaaaaaac cgaaaatagt tagaacaatc aatatacaga atattggcga
    62701 tgcaacaacc gttgttgcca aagcaaggtt attttttgac tgaactacaa agatagaact
    62761 ctatgatatg gaaagacaga gtgtagaagc taaaaagata ctggaagttg ctcatcttca
    62821 aatcgagttg gacccgaaat gaaaaaaata aaaaggaggt atcgggcctg ggccgtccga
    62881 ttgaaaagaa agtgggttaa atcctattga aaataaatga ttcaaattga aattatttta
    62941 aaatccaatt attctttttt tttttttagt tatacgatag agtttttatt actttcactc
    63001 aactcacgaa ttgcacaatg aatctgttga tttggaatca catgaccggt tgatgtcaca
    63061 tcagagcaat cgattttttc tactatgtaa ttctatcttt tttagtgcta tctataatga
    63121 ctgatcaatt aagatggaac taagttaata ttgtctactg tcaatagttt ttcttactgt
    63181 cgtatctggg aaaattgaaa cttaggtaag tgttttatca acatatgtag taaaagaaca
    63241 tatctaattt agccctttca tgtctactat aactagttat ttcggttttc tattagctgc
    63301 ttcaactata acctcagctc tattgattgg tttgaacaag atacgactta tttgaaataa
    63361 attgaatgaa caatttataa aaataagtat ttcttttaaa tgccaggtct tccatagtcc
    63421 cgcgggcgcg ggaattgcca attctcggtt attgagattc gcgaacaatt cagattaata
    63481 tttagggata gatcttacct ctctttttat tctctcaaac aaaaaataga aatgattgaa
    63541 gtttttttat ttggaatcgt tttaggccta attcctatta ctttggcagg attattcgta
    63601 actgcatatt tacaatacag acgtggtgat caattggacc tttgattgaa aaatatattt
    63661 tttgattgac ctcctactcc tttccttgaa aggaggtcaa atttaagttt attaagttat
    63721 tttattgtat gtgattcgac ataacatcac gctctgtagg atttgaacct acgacatcgg
    63781 gttttggaga cccgcgttct accgaactga actaagagcg ctttcttatt acaggggata
    63841 cgactgtaaa aaaaaaaaaa atttctatgt acccaaaaat atcttgcaaa cacctagtat
    63901 agtatgcaaa aattaaagat tatatagcca attttaaaat ttaatcaatc tcgagtaatc
    63961 tcccgttact gcccattagt agaagtaata ggtagggatg acaggatttg aacccgtgac
    64021 attttgtacc caaaacaaac gcgctaccaa gctgcgctac atccctttta aaaattgttt
    64081 tacaatgtca ttgtacaaaa tccttgtctt gttttccaca tttttatttt cttcttgatt
    64141 ttagacttta ttaattatat taaaatattg tatttatatt atatacatct aaaacctaaa
    64201 cgcataaaaa aattaatatt aatcgataac acttaggctt ttttttaagg acaagaacat
    64261 tgactcgttc attgtacata tccattttag ttaggaattc tgcataaaaa aaaaatacaa
    64321 attatcttga actacgacat ctgctcatat atataatcta tgtctatagt tttacaataa
    64381 acaataaaaa ggaggatttt caatgcgaga tataaaaaca tatctctcca cggcacctgt
    64441 gctaagtact ctatggtttg ggtctttagc gggtctattg atagagatta atcgtttatt
    64501 cccagacgcc ttgtcatttc cttttttttg attattgata tgcaaaaaat aaaaaaaaaa
    64561 ttagagattt aattctatgt gacatgatta aaaaaaaaaa aaaaaaaaat gtattaaacc
    64621 caagcaaaaa gttgatctaa taaaattata tttggaaaaa cataaataga aatgcgggtc
    64681 cagtctagga gaggctccac gaaatcataa cacagtaaag aagatacata actgaaatat
    64741 tggtattagt ataggaataa ttgatagtta gaaaaaaatt gtattactta aaattatata
    64801 taatattata atatataatt gatatttaaa taaaattaaa taaaaaaaat atatatattc
    64861 aatctattta attttcatta ttactcttaa attaattgaa ttaattaata ttaattacaa
    64921 tgaaatcttt ttaaaattaa tttcaaatta gtaacttcta ttaatttttt gttctttatt
    64981 attttcagat cgaaaataga aaagttaagt cgatccaaag ggggttcatg gccaagggta
    65041 aagatgtaag ggtcataatt attttggaat gtacttgttg ttgtgcccga aatggtgtca
    65101 ataaagaatc gccgggtatt tctagatata ttactcaaaa gaatcgacac aatacaccca
    65161 gtcgattaga attgagaaaa ttttgtcgtt attgtcacag gcatacgatt catggggaaa
    65221 taaagaaata gatcgaacgg aacatatgtg caatcttttc attccaactc aaagagcaga
    65281 aagaggaaga acatataaca taatcataat ataatacaaa ttatattaaa attagaaatt
    65341 atacaaataa aaccccactt tggccggatc ttaaattaat aaagaaatag aattttagaa
    65401 ataaggaata aaccatggat aaatctaagc aaccttttcg taaatccaag ctctcttttc
    65461 gtcggcgttt gcccccaatt gtctcggggg atcgaattga ttatagaaac atgagtttaa
    65521 ttagtcgatt tattagtgaa caaggaaaaa tattatctag acggataaat aaattgacct
    65581 tgaaacaaca acgattaatt actattgcta taaaacaagc tcgtatttta tcttcgttac
    65641 cttttcttaa taatgagaaa caatttgaga gaaccgagtc gatccctaga actgcgggtc
    65701 ctagagccag aaataaatag gcatattcct caattgactc aaaactccga ttggaattca
    65761 agctcaaatg gattggatgt tttgctcgaa aagacccaga atccaggttt aattcttgtc
    65821 ttataagaaa caaaaaaagg gggataagca atttttttta ttgaagcatg ttcgttcatt
    65881 cctacctact tttcttatct taattttatc tcaatttagt ttattctatc ttcccggagt
    65941 tcattctccg gggaattctt gttcaatcat tcctgtatat tactttatag tttcctttat
    66001 tttatgatct tattggaaat catgtaaaga caattcttat ttgatatagc tatttgcgca
    66061 agtattttac gattaagaag caattgcccc ttgtacagat tgtgtattaa tcgactataa
    66121 ctatgaaata ctttattctc gcgagttact gcatttatcc gagtgatcca caaacgacga
    66181 aaatttctct tttgcctgcc cctatctcga tgagaggaaa ccaaagctct cattttatgt
    66241 tgagtaattg ttcgcgtaag tcttgaatga gcccctctaa aggttgatgc aaatacacga
    66301 atttttgttc gacgtctccg agctgtatac cctcgtttaa ctctggtcat tgaatcaaat
    66361 taaactttaa tgaataacta attgaattct cttctttcag tcattatttg tccccccggt
    66421 cggttaataa caaaacggat tattccgata tataaaatat aaattccaat ggcttttgct
    66481 actatgacct tcccaaccac tattttttag ttttattctt tccaggccag acatttggtt
    66541 cacctggaac taagaaattc taccaaatac tatacaaaaa aatagtgggt tccttcgttt
    66601 ctatggttac ttcttaaacg gtgaggccct ctctatgcgc cggagcctca tctctcattt
    66661 aatcaaatgg tattgttaac ttgtatagtt aacattcttg ggctctaccc attaattata
    66721 cagtaatagg cctttttcac agtaagagct atccatacag tgacggcatt taattatgaa
    66781 agttggctag gtagctgacc ctgttagtcc gttctttcaa gaatatgggc ataacctttt
    66841 tgttttgctt cttatcctta taataccatt tcctccgctt aatggataac catttgctac
    66901 caatggagaa ttgcttctca tctcaaattg aggtagttgg atttgcacca atgaaaacca
    66961 taaattccat acacaatata caagaaacaa taagggaagg ggatataata tatccccatt
    67021 ttagatagta aatagcgttc ttttactcta tctattcatt ggtattaatc attgatactg
    67081 gaaaaattgt ctcatttgct cgagctcatg atctaaacga gtcgcacata caccctagta
    67141 catgttcctc gacgctgagg acatcctcga agagcggggg atttcgtgac attttttatt
    67201 ggctgtcttg tgtttctaat aagttgttta atagttggca tgtcggatat ataaaattat
    67261 attatagaat gggttggttt agatcgatct taacctgatt tttgattgat gattattaat
    67321 tatttcgatt caatataaga tatcaaatcg tgtaaaattc gaattatggt tgaaaagaaa
    67381 acggaatcat ggatttatac gaaatccgaa gtattttcat tttcaaccgc tacaagatct
    67441 acaatgccat gggcttgggc ttctgttgcc gacataaaaa catctcgttc catgtcttcg
    67501 gatataaccc acaaagggtt gcctgttctt tgtacataaa cttttgtgag gttttcgcga
    67561 agtttcagga gttcttccgc ttccaggata aattctcctg cctgtgcctc ataaaaagaa
    67621 ctagcaggtt ggtgaatcat aaccctgatg atattgagat aacatcatga atggttcttc
    67681 tatctcgcat gatgggattt aaattaaagg gataaaaaaa gaagaaaaaa agagaattga
    67741 acaaccgtac aggcaccttt tgtgcattgc atacggctct gcaatggaat ttactaaccc
    67801 cctcctccag agaagaggga aagaaataga atctatccga tccagccgga tcgttgaata
    67861 atccatttgc catccttctt tatcataaga gtaaaaaaat actatgatgg ttctgttgct
    67921 ttatattaga tatttatata tttatctagt ttgtgatttg gcaatcccaa agtgtctttc
    67981 tgatatgatc aaataaggaa aaaatgattt gtgacgctaa aatgtcctcc cgacacataa
    68041 gataaaatcg caaataaagg ttatttcata ctactatctc gatacaaaat ctcaggttat
    68101 aaaaaacaat aatggtttgt tcatatcgaa ctcaaaatgc catgctatta ttacttaatt
    68161 tttcctaatt cgattattta tattcgatat ggcgaaggca tagtcttttt tttttaactc
    68221 attggcgcca agcgtgaggg aatgctagac gtttggtaat ttctcctcca accagaatga
    68281 aagatcccat tgaagcagct aatcccatgc atattgtatg tacatcgggt ggcacaaata
    68341 gcatagtatc ataaatggct attcctggta ttacccatcc gccgggagag tttataaaca
    68401 aataaaaatc cctagtatta tcttctatac tgagatatac catgagaccc acaagttgat
    68461 tggagatctc gctatcaact tcttggccta aaaaaagtaa tctttctcga tgaagtcggt
    68521 tgattaggac aaaattgtat cccttaggaa ccatacgtgc acctttggat gcatacggtt
    68581 caaaaaattg cgaaaaaaaa aaatcaatca atgtatcaat tctagtcttc atttattttt
    68641 tataacaggt ttttcttttt ctaaagaagg gcttttcttc gatttttcaa aaacatgagt
    68701 tttggttccc tttctcttcc ttatcaaaaa aaattattga acttattaaa ctaacctctc
    68761 attgatgtat tatttcatcg aaattcaaat cacgatggca ttttcttgtt cttgaataga
    68821 ccctttcaat tcttttaggt tcgtgttcta ctccgggtaa agatttgtcc aaattctatt
    68881 tgcacatata gggcaaatta tctcagtacc gcttattttt tttttttatg tttcatttca
    68941 tgctttccct caaattattc catgctattg aatggcaatt tgagatcact cctaaataat
    69001 atatagaaag cataaattaa atataaataa agaatgttta tgatacaaat agtaatcata
    69061 tatattacca attttatatt ttctgaacgg agcctggata ctttatttta tcgttacaag
    69121 ttaaccataa attcttaata atattgatcc ccaatataaa ttgatctaat tgcacttcac
    69181 gctccgaata attgatggtt caatcaatat ttcttgggcg aaacggagga tatcccgatc
    69241 ggtggagaca acgggtaaac cccatatgac ctaatatatc tgacaagccg cactatacgt
    69301 caacccaaac tgcgtcttcc tctccaggat tccgaaaagg tacttttgga acaccaacgg
    69361 gcattaaatt aaagaaaaaa gttaagtact atacttcact ttaatatgga aacgtaccaa
    69421 tgaatttatt gtcttcattt ttttatgttt attctatttt aaacataaat tggatacatg
    69481 gattgggtga atatttccgg aagaagacag aatgaataaa taattttcac gagcgggtcg
    69541 atcatttgaa tgataaacaa gtatctacgc attcattcta caaaaaaagg gggcccaacc
    69601 cccattgcgt attggtactt atcgagtata gaatagatct gcttctcttt gttcttacga
    69661 acaaaattgt tccgttattt tcaatggaac gaaataaatc ttaacccttt ctcatacaaa
    69721 atctactgaa aaggttaggt acataacata gtatagtctt ttccaatgcg ataaagttac
    69781 atagtgtcta tttttctttg atatttgata aaaaaggggt atttccatgg gtttaccttg
    69841 gtatcgtgtt catactgtcg tattgaatga tcccggtcgg ttgctttctg tccatataat
    69901 gcatacagct ctagtttctg gttgggccgg ctcgatggct ctatacgaat tagcagtttt
    69961 tgatccttct gacccagttc ttgatccaat gtggagacag ggtatgttcg ttataccctt
    70021 tatgactcgt ttaggaataa ccaattcatg gggtgggtgg agtatttcag gaggaactat
    70081 accgaatccg ggtatttgga gttacgaagg tgtggcaggg gcacatattg tgttttctgg
    70141 cttgtgcttc ttggcagcta tctggcattg ggtgtattgg gatctagaaa tattctctga
    70201 tgaacgtacc ggaaaacctt ctttggattt gcctaagatc tttggaattc atttatttct
    70261 ctcagggttg gcttgctttg gctttggcgc atttcatgta acaggcttgt atggtcctgg
    70321 aatatgggtg tccgatcctt atgggctaac tggaaaagta caatctgtaa atccagcgtg
    70381 gggcgcagaa ggttttgatc cttttgtttc gggaggaata gcctctcatc atattgcagc
    70441 gggtacattg ggcatattag cgggtttatt tcatcttagt gtccgtccgc ctcaacgtct
    70501 atacaaagga ttacgtatgg gcaatattga aactgtactt tccagcagta tcgctgctgt
    70561 ttttttcgca gctttcgttg ttgctggaac tatgtggtat ggttcagcaa ctaccccaat
    70621 cgaattattt ggccccactc gttatcagtg ggatcaggga tacttccagc aagaaatata
    70681 tcgaagagtt ggcacaggac tagctgaaaa tctgagtttt tcggaagctt ggtctaaaat
    70741 ccccgaaaaa ttagcttttt atgattacat tggtaataat ccggcaaaag ggggattatt
    70801 cagagccggc tcaatggaca gcggggatgg aatagctgtt ggatggttag gacaccccat
    70861 ctttagagat aaagaaggcc gcgagctttt tgtacgtcgt atgcccactt tttttgaaac
    70921 attccccgta gttttggtag acggagacgg aattgtgaga gccgatgttc cttttagaag
    70981 ggcagaatcc aagtatagtg tcgaacaagt gggcgtaact gtcgagttct atggcggcga
    71041 actcaatgga gtcagttata gtgatcctgc tactgtgaaa aaatatgcta gacgcgccca
    71101 attaggtgaa atttttgaat tagaccgagc tactttgaaa tccgatggtg tttttcggag
    71161 cagtccaagg ggttggttca cttttgggca tgccacattt gctttgctct tctttttcgg
    71221 acacatttgg catggcgcta gaaccttgtt cagagatgtt tttgctggta ttgatccaga
    71281 tttggattct caagtagaat ttggagcatt ccaaaagctt ggagatccaa ctacaagaag
    71341 acaagtagtc tgatagaata ttactctgat atctttcgtc tccacttttt ttatttgatg
    71401 acattttgat gacataaggt accagaaaaa tcgtgacttg attgaatcgc catctttaat
    71461 tctttccctt tctttactat agtaaatgat ccaaaatgaa taggtgtgga agctataatt
    71521 gtaaaccacg atcaaatcta tggaagcatt ggtttataca tttctcttag tctcgacttt
    71581 agggataatt tttttcgcta tcttttttcg agaaccacct aaggttccga ctaaaaaata
    71641 atttttgatc atcttaattt gaagtaacga gcccaccatt ggtaggctca ttacttcaat
    71701 tagtccccgt gttcttcgaa tggatctctt aattgttgag agggttgccc aaaagcggta
    71761 tataaggcgt acccagtaaa gcttacaagt aaaccagata tgaagatggc gactagggtt
    71821 gctgtttcca tttctagata atttaaggat cacaatggat ctacgataag atcgtttatt
    71881 tacaactaca accaaatggt atacaaagtc aacagatctt aaccaatcat taaataagat
    71941 ttatggctac acaaaccgtt gaggatagtt ctaaatctag gccaagacaa actaatatag
    72001 gaagtttatt gaaaccattg aattcggaat atggtaaagt agctccgggc tgggggacta
    72061 caccacttat gggggtcgca atggctctgt ttgcgatatt tttatctatc attttggaaa
    72121 tttataattc atccgtttta ttggatggaa tttcaatgaa ttaggttcct aaggactata
    72181 aagtcctagt tctagttttt caataaaaaa ataaaaacgc acttaaaact cagatttctc
    72241 attctggtag ttcgaccgtg gaattttttt gtttcggtat ttccggaata tgagtgtgtg
    72301 acttgttata attgatccta ttgataatac agagaatagt ctgtcatctc tatcaagatg
    72361 attctacctc gtcggatatt tattctagta tctggagcac ggaatatgaa tattgtagaa
    72421 tagatcaaga aaagaaatat ttgaactatg attcatactt actatttagt cagacctcgc
    72481 gaccggacta aaaaaaaaaa aaaaaaatgc aaataggtat tttataaatt aaacgctttt
    72541 tcttccttca gactgaattt ggtcaacgga cacccatttc tttatatttt ttgaattatt
    72601 aataacatcc attcattgaa attgaaattg gataagtgat gatcaaatgg ttcttactca
    72661 cagaaccttt gcgtttagcg tgggctttat taaatcatcg tggttctagt atgaatctga
    72721 ggtgtcaatt gattgacagg gtctcaacaa gggaattcct atcaataact agtaaaacaa
    72781 gagtcaatct gtattattac acaaaaaaga acaaataaaa aataatagga aagagaagat
    72841 tcaagaggcc tttattttaa caattaacat aaagaataaa gaggaacgag ggagccaact
    72901 tgagattttt ggcattatca tcacaaaaaa gagattccgg atttttttta tttggtattt
    72961 ttgggacaaa ttgaatcaag tggctaattt gaatttgaac tttctattac atatccgtta
    73021 aaatccgtat ttgatttgtg ttgtttctgc ttgagccgta cgaggttaaa ttctcatata
    73081 cggttctcag ggggggtcta ttttttggtt acctatccca ataaagtata tgattggttc
    73141 gaagaacgtc tcgagattca ggcgattgca gatgatataa ctagtaaata tgttcctcct
    73201 catgtcaaca tattttattg tctagggggg atcacactta cttgtttttt agtacaagta
    73261 gccacaggtt ttgctatgac tttttactat cgtccaaccg ttacagaggc tttttcctct
    73321 gttcaataca taatgactga ggctaacttt ggttggttaa tccgatcagt tcatcgatgg
    73381 tcagcaagta tgatggttct tatgatgatc ttgcacgtat ttcgtgtgta tctcacaggg
    73441 ggatttaaaa aacctcgcga attaacttgg gttacaggtg ttattctggc cgtattgact
    73501 gcgtcttttg gtgtaactgg ttattcttta cctcgggacc aaattggtta ttgggcagta
    73561 aaaattgtga caggcgtacc tgaagcgatt cccgtaatag gattaccttt ggtagagcta
    73621 ttacgcggaa gtgctagtgt gggccaatcc actttgaccc gtttttatag tttacacact
    73681 tttgtattgc ctcttcttac tgccgtattt atgttaatgc acttcccaat gatacgtaag
    73741 caaggtattt caggtccttt atagagaaaa tatatcatat atatttgtaa ttgattatat
    73801 atcatttcgg ggaggaataa aaaatagttt tgtatttcat tgctacaaat atggattatt
    73861 gaaaaataag acatgttatt tggttggata cctctcttca actctgaagt attgtatttc
    73921 ttatttgata ccaatacaat agttgaagtg gattctctga agagaagatg gattatggga
    73981 gtgtgtgact tgaactattg attgggccat gcagatatat gatttgatct gccacgttgg
    74041 aattgacaac caaataaaat gtgtctccgc atccaaccac cacgtaagtc cccctacata
    74101 gcagggatat gccggttcac ttgaggagaa ttttttctat gatcataccc gaatcatgtc
    74161 atgtatgagt aggctccgca agattccata gaatagaagc atagaataaa caatgtggca
    74221 cgacctaatg ttgtatctat tccacttact taattttaat tttatttata gtatataaat
    74281 gcattcattt cctatgcatt gatccagatc tatgatacta tcggagtgaa ataagggatc
    74341 taaggaagaa cagaggttag actttattag taacaagtaa atactttgtt tgtatgtaat
    74401 aaaatcaaaa tgttgcgggg ataaataaca atcaaaagac atgagacaat ccaaaaagca
    74461 cttgatcatg atcaaatttg taagcctact tggatattga gcatttatct gtaagaactt
    74521 aattctttgc aatgaataat tgcaacttcg gaaaattgaa tcgggcattt cttacatcga
    74581 gttattatat attaatatat agcacggata tctatgaaat atagatttga tacggatcta
    74641 tttccattat tcctttgatt cttgctcgag ccggatgatt aaaaattatc atgtccggtt
    74701 ccttcggggg atggatccat aagaattaag aattcaccta tcccaataac aaaaaaacct
    74761 gatttgaatg atcctgtatt aagagctaaa ttggctaaag ggatggggca taattattat
    74821 ggagaacccg catggcccaa tgatctttta tatatttttc cggtagtaat tctaggtact
    74881 attgcgtgta acgtgggctt agcggttcta gaaccgtcaa tgattggtga accggcggat
    74941 ccatttgcga ctcctttgga aatattacct gaatggtact tctttcccgt atttcaaata
    75001 ctccgtacag tacccaataa gttattgggt gttcttttaa tggtttcagt accaatagga
    75061 ttattgacag tacccttttt ggagaatgtt aataaattcc aaaatccatt tcgtcgtcca
    75121 gtagctacaa cagtcttttt tatcggtacc gcagtagctc tttggttagg tattggagct
    75181 acattaccta ttgataaatc cctcacttta ggtctttttc aaattcaaat caattaaact
    75241 ttgaaatacc gtacataagt attaagtatc taaggaagat tgactttgaa gcaagacttt
    75301 agatacatta atttgattat attccatttt gagctgagta cggatcgtgc tgaagattaa
    75361 aaactaaatc cattctataa tatataaatg atatatatat atattataga atggatttaa
    75421 aatgaaaatt ttttattagg taaatcaatt gtgaaatgct tctggtaggg tgttcaatat
    75481 ctgttttaca tcttctatgc gaaaatattc aattctcata aggtcttctt gactattact
    75541 attactcaaa agatccaata atgtatgtat attggatctt ttgagacaat tataggtcct
    75601 ggaaggcaat tctaactggt caataaaaat aaatttcaat ggaactatta ttttgttttt
    75661 ctttaaatta gttgatctat cttgaaaggt aaaaggggat agagtaaact tgtttttatt
    75721 ttccgtgaaa ttaatgccct cttcttccgc atgtagaaaa ggaataaata aatcaatcaa
    75781 attacgagaa gcttcataaa gtgcttcctt aggagttaaa ctcccgtttg tccatatttc
    75841 tagaaaaagt atctcttgtt tttcatttcc atccccataa gaatgaatac tatgatttgc
    75901 atttcgaata ggcatgaata tggcatctat agggtaactt ccatcttgag agttatttgt
    75961 gggtttcata cgatatccgc gatccctatt gatttgtaat tcaatacaca aatcaattgg
    76021 ttccgtcagg ttagctatat gctgtgtcgt gtccactatt tccacagaag gtggtgagat
    76081 gatatcttga gcggttacgt gtctagggcc tctgacgcaa atagatgcgt ctctaactcc
    76141 atatagagta cttctcaata caatttcttt caaatttatt aatatttcgt ggactgattc
    76201 tttaatacct actattgtag aatattcatg tggtaccttc tcagattttg cgcgtgtgat
    76261 acatgttcct tctatttctc caagtaaagc ccttcgcatg gcaataccta tggtatcggc
    76321 ttgacctttc ataagcgggg acagaatgaa acgaccataa taaagacgtt tactatctat
    76381 ttttgattca acacacttcc actgtaatgt ttgagtggac cctcctactt cctctcgaac
    76441 catactaaat attgttattt aatcagatca ttgaatcatt tatttctctt gaaatccatt
    76501 taattcttat ttttacacac gtcttttttt agggggtcga catccattat gtggcatagg
    76561 tgttacatcg cgcacgaaac ttaatagtag accacttcta cggatggctc gtaatgctgc
    76621 atctcttccg agaccggggc cttttatcat aacttctgct cgttgcatgc cctgatcaac
    76681 caccgtacga atagcattta tagctgccgc ttgagcagca tagggtgtcc ctcgttttgt
    76741 gcctttgaat ccagaagtac ccgcggaggc ccaagaaact actcgtcctc gtacatctgt
    76801 aacagttaca atggtattgt tgaaacttgc ttgaacatga ataacacctt ttggtattct
    76861 acgtccattc ttgcgtgaac caatacgccc attcttacgc gaaccaattc ttggtatagg
    76921 ttttgtcata ttttatcatc tcataaatat gagtcagaaa tatacggaaa gatacggaga
    76981 tatccattta atgttaaaac agattctttt acacgggtcc ttctttttat tttagaagat
    77041 tctttattta gtttagaaag attacccttg tctctgttta tgtctcggat tggaacaaat
    77101 cactataatc cgtccacgcc tacggataag tcgacatttt tcacaaattt tacgaacaga
    77161 agcccttatt ttcatatttc tcattcctta ccttaattct gaatccactc cttgaaaaat
    77221 aagtttcttg atttttttta acttcaaatt gtatccctat gaaaggaatg tttaaaaaat
    77281 catctaatag ttcgaatttg tgaattctat aaattctacg tcccctggtt gaatcataac
    77341 cacttatttc aattttgact ctatttcatg gtagtatcta tataaaactg tgccgtatcc
    77401 ttcctgaaac ataacctaga atttagatct tcattatcta aaaggacccg gaacatactg
    77461 ttgggaagcg attcagtaat taaacattca tgaataaatt ttagtctttt attcgaggta
    77521 agcctcttga agtattaact aatggagaaa gggttatata atttattttt actctctttt
    77581 tccaaaaggg aagttagaga taaaattaag ataacaggag gaaggggtgt aagatcacca
    77641 tatataacac aaaatttctc ccccgatttt ttctagtcga gcttctcgat ctgtcattat
    77701 acctcgagaa gtcgaaagaa ttacaattcc cattccacct aaaatcttag gaatttgttg
    77761 atagttggaa tagattcgta gaccgggtcg gctgatacgt tttaaaatag ttctatatat
    77821 tccctttcga ttccgtctat gtcgtagggt taaaaccaag aaaaatttgt tactttcctg
    77881 atgtttacga acattttcga taaaaccctc tcgtagaagt attttgacaa tgttttcggt
    77941 aatattagta gatgctattc gaaccgttct ttttttatcc atgtcagcat ttcttataga
    78001 agttattata tcggcaatag tatccttacc catggcgaac tataattatt ggtaccccct
    78061 aatttttata taatcaacat gtttatttat tattttaata aaaaataatt aaatttattt
    78121 atattaataa aattaattat aaagtatatg cgtgatacac aatctactaa ttgacttgac
    78181 ccattccaga taccccgcta tataatatta ttatttaata tactactagt atttataata
    78241 cctcgggagc taatgaaact attttagtaa aattcaactg tctcaattcc cgagcgatcg
    78301 caccaaaaac tcgagttcct tttggatttc cttcttgatc aataacaact gcggcattgt
    78361 catcatatcg tattatcatg ccgttgtcac gtttgagttc tttacatgta cgcacaatta
    78421 cagccctaat aacttctgat ctttctagag gcatatttgg tactgcttct ttgattacgg
    78481 caacaacaac gtcaccaata tgagcatatc gttggttacc agctcctagg actcgaatac
    78541 acattaattt tcgagctcca ctattatccg ctacattcaa aagggtctga ggttgaatca
    78601 tatcattttt attttaatct gttattttgc tgcaaaggat aaaaaataaa taaaaagaaa
    78661 tatttgtctg tctataaaaa aataaacttc tatttttcat catcacctta tcttttaatt
    78721 tctgcatccc tatccctcaa taacgaattg agtttgtata ggcatcttgc gcgcagctat
    78781 tttaatagct gctctggcta cagtttctga tactccgccc atttcataaa gtattcgacc
    78841 cggtttaaca acggataccc aatattcggg ggcccccttc cccgaaccca tacgtgtttc
    78901 tgcgggtctt actgtaacag gtttgtcggg aaatatacgt acccatattt ttccgccacg
    78961 acgcgcatat cgtgtcattg ctcttcgtcc tgcttccatc tgtctagccg tgatccaagc
    79021 gggttcaagt gcttgaagag cgtatccgcc gaaacaaata cgattgcctc gacaagatat
    79081 tcctttcatt cttcctctat gttgtttacg aaattttgtt cttttggggt tatagttgat
    79141 ggttctttct taattaaatt ccatctctac tgcagaaccg gacatgagag tttcttttca
    79201 tccggctcct cgcgaatgaa atgattcatt aatattacta cggaatacac atatatttaa
    79261 tattattaaa tgatacacat tacacttagt aatgtaatgg aatttattat gtcattttgt
    79321 tatattattt gattttgtta ttctaggata gtttagtatt gttatgttat atagttaaga
    79381 gtaagcttta tataccagat caacattatt tattttgtat cgaatcgcgc taaaacaaaa
    79441 tgtagattgt atgtataatt caataactaa aaactaaggg tttcgcgggc gaatattgac
    79501 tctttcgtgc tacattcgta gggtcaagac cttgttactt ttagaataaa tcaatttgtt
    79561 cttggttcgt tccgccatcc cacccaatga atcattagga tttgtttatt ttcatgaaat
    79621 cctatacaat catgggttct gtcgttccca tagcctcttc gttaatggtt aggtccgaac
    79681 tccgcaatgg aaccccaaca aaattcgttc ctgagttaat tttcttagtt tatattaacc
    79741 cgaggctcgt tatctttaat tattgatatt atatcagtat tgatgcttta tcacattgcc
    79801 ttttgtgaga taattcataa accatacata ttggaatcat atatcattga tacttttgtt
    79861 ctttctttct atcatccttc catttatcca catcccttta tttttgttta gcaacctata
    79921 ataagattta aaaaattttt ttttatttca gttgctacaa ctatatgatc gatctagtca
    79981 tatagtgact gtttcttgga atctcgacaa tacgaaacga agccataagt tggttattag
    80041 tttatatagt tagtaagctc atagtgaggg tcggtcaaat tttttgaatt ccaactatct
    80101 atactataaa ctaacaaaaa aactaacgag tcacacacta agcatagcaa ttctcttaaa
    80161 tgatcaatct aatttttatt caaccttata gaattttaat tgctcagttt tgtttgattt
    80221 aatggaataa aaaagaaaat ttgtcatttt tttttttttt tttaggtcca ttatttctcg
    80281 tctacaaata tccaaatttt tatgcctaat actccataga tagttcgagt tgtataggaa
    80341 caatgatcaa ttttagcacg aattgtttgt agaggaaccc taccctctct gatccattcg
    80401 acgcgtgcaa tttcttttcc gtcgatacgc ccggcaattt gtacttgaat tccttttgta
    80461 tccgtttgtt cagttaattc aatagctttt ttcattgctt ttcgaaatga aactctattt
    80521 tttaattgta aagctatata ttccgcaaga atattaggtt gtccataagg tttttcaact
    80581 cttgttatag caatgttgag tctacggttc acagaatgaa actccttttg tacattcatc
    80641 tgtaattctt cgattcctcg tgttcggccc tctattaata aattagggaa tccaatatgg
    80701 attatgactt ggatcaaatc gattcttttt tttatttgta tacgtgctat tccttcgaaa
    80761 cctgaggaca ttttcttatt tttttgtaca taatccttga tacaattccg tattttttca
    80821 tcttcctgta tacccgcgga ataattttgt ggttgtgcga accaaaagga atgatgactt
    80881 tgggttgtac caagtctgaa accaagtgga tttatttttt gtcccatatt tttctattag
    80941 gttatcttta ccatatatat ttttcgaaag atgaatcgaa agttaagatt catctttaac
    81001 taatttagtt ttatccctca atataattgt tatatgacaa gtgagtcttt ttatcggata
    81061 actacgtcct cgagcccggg gtcttaattt tttcacaata gtacctgcgt taacttcagc
    81121 tttactaata aataaattag ctttgtttaa gcccatgtta ttactagcat ttgctgccgc
    81181 ggaaaaaact aatttcaaaa tgggataaga tgctcgataa ggcataagtt ctagtatcat
    81241 aagtgcttct tcataggagc gtccacgaat ctgatcaatt actcttcgtg ctttgaaaac
    81301 cgacatacat atatgtttat gttgagctaa agctttaatt tctgtactcc aacgcgagtt
    81361 ctttctattt atcataaggt tatccccact aaatgaataa aaactgccta attttactta
    81421 taaaataaaa aatataatat attaaaattt aattaaaatt ttagtcttat taattatttt
    81481 ttagaaaaaa aaaaaaaaaa aaaattaacg acgagattta ttatcggttt ttgcatgtct
    81541 tgcgaaagtt agagtcggca cgaattctcc caatttatga cccaccatac gatctgttat
    81601 ataaataggt aaatgccctt ttccattatg aatagcaatt gtatggccaa tcattgtggg
    81661 tataatggta gatgccctag accaagttac tattatttcc ttctcctccc ttatgtttag
    81721 tttttcaatt tttgccgata aatgattagc tacaaaagga ttttttttta ttgaacgtgt
    81781 cacaggggat tactccttta ttacattaca tttttaaaat tggcattcta tgcccaatat
    81841 atcgatctaa gtatgaaggt aagaataaat acaataatga tgaatggaaa aataaaaaag
    81901 ctaaaatcct ttagctagat aaggggcgga tgtagccaag tggatcaagg cagtggattg
    81961 tgaatccacc acgcgcgggt tcaattcccg tcgttcgccc atcacattat ttcaaattct
    82021 aaaaattcag ttttctatat tcttatttat ttacggcgac gaagaataaa actatcacta
    82081 tattttttcc ttttcctact tcttcttcca agcgcaggat aaccccaagg agttgtgggt
    82141 ttttttctac caatcggagc tctcccttca ccgcccccat ggggatggtc tacagggttc
    82201 ataactactc ctcttactac aggacgctta cctagccaac gcttagatcc ggctctaccc
    82261 aaactttttt ggttcacccc aacattaccc acttgtccga ctgttgctaa gcagtttttg
    82321 gatatcaaac ggacctcccc agatggtaat cttaatgtgg ccgatttacc ctcttttgca
    82381 atcagtttcg ctacagcacc tgccgctcta gctaattgtc caccctttcc aagtgtgatt
    82441 tctatgttat gtatggccgt gcctaagggc atatcggttg aagtagattc ttctttttta
    82501 tcaataaaaa ccccttccca aactgtacaa gcttcttcca aagcatacgg ctttctagat
    82561 gtatatgatg atatctagac agatggatct tatatgaatc gtatgatgaa gtatcacatg
    82621 agtggatata taggaatcca aatctgccga atcactcatg ttatgatctt ctacatccta
    82681 ggtctccccg ttccgtcatc tggcttatgt tcctcatgta gcattcagac cgaatgactc
    82741 tatgaaatta cgtcaatact tccattccac atattacggg taacgtagga gacatctcta
    82801 tttttccccg ggggatcttt ataattacca ctgcttagct tttaattcgc ctctgaccat
    82861 caaattaaat gtgaataacc cggcctcctc tctttgaaac aaggggcgct ctccggttct
    82921 gtgcgtgctt caaacaattt tttttttgtc ttctccatat taccatatct ctagagtcaa
    82981 taattttcta tgaggaacta ctgaactcaa tcacttgctg ccgttactca acagttttct
    83041 gctgaggttt ctcccgtaga ggtactcaaa ttggatcagt gatcgatttc taggtttcgt
    83101 cgtaaaccta attggttact tccaattacg taaatcaata gttcaaaccg cactcaaagg
    83161 tagggcattt cccattgata taggaacttc tgtaccagaa acaatggtat ctccaattat
    83221 agcccctctg ggatgtaaaa tatatctctt ctcaccatcc ccatagtgta tgagacaaat
    83281 gtgtgcattt cgattagggt cgtattctat ggttacgatt ctaccagata tgtctttatc
    83341 attccgtcga aaatctattt tacggtatag acgcttatga cctccccctc tatgccctgc
    83401 ggtaatgatt cctctggcat tacgaccttt actacaacga cgctgtccat ggatcaaatt
    83461 atttcgtgga ttggatttta cttgactgtc tatggctcca ttgcgtgtgc tcggggtaga
    83521 agttttgtat aaatgtatcg ccgtgttatt aagtattttg ctttaagttc ttttctctat
    83581 aagaggtgga atagaataac ctggttgaag cgtaatgatc atacgtttgt aatgcattgt
    83641 atgtcccata ataggtccca ttcttctacc ctttcccggg actcgatgac tatttatagc
    83701 tattaccttg acgccaaaga agagttcgac ccaatgcttt atttctgtcc tagttgatcc
    83761 tgattcgaca ttagaagtat attgattgtt ccccaataac cgaatacttt tttctgtaaa
    83821 tactgcatat ttgattccat ccataaatcc attttcttcc ctatgagttc cagtatcaat
    83881 aagaattcta gttcttactg ttcatatgtt atggtatgaa tataccatac caattcggta
    83941 tgtatggatg atgagattcc attgatacag agccaattct aatagactta ttgaacgttc
    84001 ccattggcgt gcatccagca ggaattgaac ctacgaattt gccaattatg agttgggcgc
    84061 tttaaccatt cagccatgga tgcttaacag ggatcatcgt acatcgtaaa taaccaaatt
    84121 ccaattgaaa tgaaatcttt aggaggaatc aatgagagga catcaattca aatcctggat
    84181 cttcgaattg agagagatat tgagagagat caagaattct cactatttct tagattcatg
    84241 gaccaaattc gattcagtgg gatctttcac tcacattctt ttccaccaag aacgttttat
    84301 gaaactcttt gacccccgaa tttggagtat cctactttca cgtgattcac agggttcaag
    84361 aagcaatcga tatttcacga tcaaaggtat aatactgctt gtagtagcgg tccttatatc
    84421 tcgtattaac aatcgaaaga ttgtcgaaag aaaaaatctc tatttgatgg ggcttcttcc
    84481 tatacctatg aattccattg gacccagaaa tgagacattg gaagaatctt tttggtcttg
    84541 caatatcaat aggttgattg tttcgcccct gtatcttcca aaaggaaaaa atatttctga
    84601 gagttgtttc atggattcgc aagagagtac ttgggttctc ccaataaata aaaagtgtat
    84661 catgcctgaa tctaaccggg gttcgcggtg gtggaggaac cggatcggaa aaaagaggga
    84721 ttctagttgt aaggtatcta ataaaaccgt agttggaatt gagatctcat tcaaagagaa
    84781 agatagcaaa tatctggagt ttcttttttt atcctatacg gatgatatga tccgcaagga
    84841 ccatgattgg gaattgtttg atcgtctttc tccgaggaag aagcgaaaca tactcaactt
    84901 gaattcggga cagctattcg aagtcttagg gaaagacttg atttgttatc tcatgtctgc
    84961 ttttcgtgaa aaaagaccaa ttgaaggggg ggggttcttc aaacaacaag gagctgaggc
    85021 aactattcaa tcaaattata ttgagcatgt ttcccatctc ttctcgagaa acaagtggga
    85081 tatttctttg caaaattgtg ctcaatttca tatgtggcaa ttccaccaag atctcttcgt
    85141 tagttgggga aagaatcagc acgaatcgga ttttttgagg aacgtatcga gagagaattt
    85201 gatttggtta gacaatgtgt ggttggtaaa caaggatcgg ttttttagca aggtacggaa
    85261 tgcattgtca aatattcaaa aagaaagatc gattctttgg gatccttcct ttcttcaaac
    85321 ggaaggaaca gagatagaat cagatcgatt cccgaaatgc ctttttggat cttcctcaat
    85381 gtcccggcta ttcgcggaac gtgagaagca gatgaataat catctgcttc cggaagaaat
    85441 cgaagaattt cttgggaatc ctacaagatc aattcgttct tttttctctg acagatggtc
    85501 agaacttcat atgggttcga atcctactga gaggtccact agagatcaga aatttttgaa
    85561 gaaaaaacag gatgtttctt ttgttctttc caggcgatcg gaaaataaag aaatggttga
    85621 tatattcaag ataattacgt atttacaaaa taccgtctca attcatccta tttcatcaga
    85681 tccgggatct gatatggttc cgaaggatgc accggatatg gacagttcca ataagatttc
    85741 attcttgaac aaaaatccat ttttttattt atttcatcta ttccatggcc ggaacaaggg
    85801 gggatacacg ttacaccatg attttgaatc agaagagaga tttcaagaaa tggcagatct
    85861 attcactcta tcaataaccg ggccggatct ggtgtatcat aggagatttg ccttttctat
    85921 tgattcctac gggttagatc aaaaaaaatt cttgaataag gtattcaact ccagagatga
    85981 atcgaaaaag aaatctttat tgattctacc tcctcttttt tatgaagaga atgaatcttt
    86041 ttatcgaagg atcagaaaaa aattggtccg gatctactgc gggaattatt tggaagatcc
    86101 aaaaataaaa acggcggtat ttgctagcaa caacataatg gaggcagtca atcaatatag
    86161 attgatccaa aatctgatgc aaatccaata taacacctat gggtacataa gaagtgtatc
    86221 gaatcgattc tttttaatga atagatccga tcgcaacttc gaatatgaaa ttcaaaggga
    86281 tcaaatagga aatgatactc tgaatcatat aactataatg aaatatatga tcaaccaata
    86341 tttatcgaat ttgaaaaaga gtcagaagaa atggtttgat cctcttattt ctcgaaccga
    86401 gagatccatg aatcgggatc ctgatgcata cagatacaaa tggtccaatg ggagcaagaa
    86461 tttccaggaa catttcattt ctgaccagaa gaaccatttt caagtagtgt tcgatcgatt
    86521 acgtattaat caatattcga ttgattggtc cgaggctatc gacaaacaag atttgtttaa
    86581 gtcacttcgt ttctttttgt ccaagtcact tccctttttg tccaagtcac ttcccctttt
    86641 ctttgtgagt atcgggaata ttcccattca taggtccgag atccacatct atgaattgaa
    86701 aggtccgaat gatcaactct gcaatcagtt gttagaatca atagatgttc aaatcgttca
    86761 tttgaataaa ttgaaaccct tcttattaga tgatcatgat acttcccaaa gaccgaaatt
    86821 cttgatcaat ggagaaacga tattaccatt tttgttcaaa aagataccaa agtggatgat
    86881 tgactcattc catactagaa ataatcgcag gaaatccttt gataacacgg attcctattt
    86941 ctcaatgata tcccacgatc gagacaattg gctgaatccc gtgaaaccat ttcatagaag
    87001 ttcattgata tcttcttttt ataaagcaaa tcgacttcga ttcttgaatg atccacatca
    87061 cttctggttc tattgtaaca aaagattccc tttttatgtg gaaaagaccc gtatcaataa
    87121 ttatgatctt acatatggac aatttatcaa tatcttgttc attcgcaaca aaatattttc
    87181 tttgtgcgtc ggtaaaaaaa aacatatttt tttggagaga gagactattt caccaattga
    87241 gtcactggta tctgacatat tcatacctaa cgattttcca caaacacaaa gtggtgacga
    87301 aacgtataac ttgtacaaat atttccattt tccaattcga tccgatccat tcgttcgtag
    87361 agctatttac tcgatcgcag acatttctgc aacacctcta agagaggaac aaatggtcaa
    87421 ttttgaaaga acttattgtc agcctctttc agatatgaat ctatctgatt cagaagggaa
    87481 gaacttgtat cagtatctca gtttcaattc aaatatgagt ttgattcaca ctccatattc
    87541 tgagaaatat ttaccatctg gaaagaggaa aaaacggagt ctttgtctaa agaaatgcgt
    87601 tgagaaaggg cagatgtata gaacctttca acgagatagt gctttttcaa atctctcaaa
    87661 atggaatctg ttccaaacat atatgccatg gttccttact tcgacagggt gcaaatatct
    87721 aaatttcacc cttttagata ctttttcaga cccattgccg atactaagta gtagtcaaaa
    87781 atttgtatcc ctttttcatg atattatgca tggatcagat ataccatggc caattgatca
    87841 gaagattctt ccacaatgga ctctgataag tgagatttcg agtaagtgtt tacagaatct
    87901 tcttctgtcc gaagaaatga ttcatcgaaa taatgagtca cccattccat tgatatggac
    87961 atcaaaaaat gctcgggagt tcctctattc aatccttttc cttcttcttg ttgctggata
    88021 tctcgttcgt atacatcttc tcttcgtttc ccgagcctct agtgagttac agacagagtt
    88081 agaaaagatc aagtctttga tgattccatc atacatgatt cagttgcgaa aacttctgga
    88141 taggtatcct acatctgaac tgaattcttt ctggttaaag aatctctttc tagttgctct
    88201 ggaagaaata cggggttccg cttatggggt caaatcaata cgttctaaga agaaatattt
    88261 gaatatcaac ctcattgatc tcataagtat cataccaaat cccatcaatc gaatcacttt
    88321 ttcgagaaat acgatacatc taagtcgtac aagtaaagag atctattcat tgataagaaa
    88381 aagaaagaac gcgaacgatg attggattga tgatagaata gaatcctggg tcgcgaacaa
    88441 tgattcgatt gatgatgaag aaagagaatt cttggttcag ttctccacct taacgacaga
    88501 aaaaaggatt gatcaaattc tattgagtct gactcatagt gatcatttat caaagaatga
    88561 ctctggttat caaatgattg aacaaccggg atcaatttac ttacgatact tagttgacat
    88621 tcataaaaag tatctaatga attatgagtt caatagatcc tgtttagcag aaagacagat
    88681 attccttgct cattatcaga caatcactta ttcacaaacc tcgtgtgggg ctaatagttt
    88741 taatttccca tctcacggaa aacccttttc gctccgctta gccctatccc cttctagggg
    88801 tattttagtg ataggttcta taggaactgg acgatcctat ttggtcaaat acctagcgac
    88861 aaactcctat gttcctttca ttacggtatt tccaaacaag ttcctgtatg ataagtctaa
    88921 aggttatcct attgacgata tcgattttga tgatagtgac gatatcgatt ttgatgatag
    88981 tgacaatatc gatattgatg atagtgacga tattgatgat gaccttgata tggagctact
    89041 aactatgacg aatgtgctaa ctattatgga tatgacgcca aaaatagacc gatttgatat
    89101 cacccttcaa ttcgaattag caaaagcaat gtctccttgc ataatatgga ttccaaacat
    89161 tcatgatctg tatgtgaatg agtcgaatta cttatccctc ggtctattag agaactatct
    89221 ctccagggat tgtgaaagat gttccactag aaatattctt gttattgctt cgactcatat
    89281 tccccaaaaa gtggatcccg ctctaatagc tccgaataaa ttaaatacat gtattaagat
    89341 acgaaggctt cttattccac aacaacgaaa gcactttttc attctttcct atactagagg
    89401 atttcacttg gaaaagaaaa tgttccatac taacggattc gggtccataa ccatgggttt
    89461 caatgcacga gatcttgtag cacttatcaa tgaggtccta tcaattagta ttacacagaa
    89521 gaaatcaatt atagaaacta atacaattag atcagctctt catagacaaa cttgggattt
    89581 gcgatcccag gtaagatcgg ttcaggatca tgagatcctt ttctatcaga taggaaggac
    89641 tgttgcacaa aatgtacttc taagtaattg ccccatagat cctatatcta tctatatgaa
    89701 gaagaaatca tgtaaggaag gggattctta tttgtacaaa tggtacttcg aacttggaac
    89761 gagcatgaag aaattaacga tacttcttta tcttttgagt tgttctgccg gatcggtcgc
    89821 tcaagatctt tggtcttcat ccggacccaa tgaaaaaaat tggatcactt cttatggctt
    89881 cgttgagaat gattctgatc tagttcatgg cctattagaa gtagaaggcg ctttggcggg
    89941 atcctcacgg acagaaaaag attgcagcca gtttgataat aatcgagtga cactacttct
    90001 tcggtccgaa ccaaggaatc agttagatat gatgcaaaat ggatcttgtt ctatcgttga
    90061 tcagagattt ctatatgaaa aatacgaatc ggagtttgaa gaaggggaag gagccttcga
    90121 ctcacaacag atggaggagg atttattcaa tcacatagtt tgggctcctc gaatatggcg
    90181 cccttatggc aatatatttg attgtatcga aaggcccact gaattgggat ttccttattg
    90241 ggccgggtca tttcggggca agcggatcat ttatcataaa gaggatgagc ttcaagagaa
    90301 tgattcagag ttcttgcaga gtggaaccat gcagtaccag acacgagata gattttccaa
    90361 agaacaaggc ttttttcgaa taagccaatt catttgggat cctgcggatc cattcttttt
    90421 cctattcaaa gatcagtcct ttgtctctgt gttttcccgt cgagaattct ttgcagatga
    90481 agagatgtta aaggggctta ttacttccca aacaaatcct cctacatcta tgtataaacg
    90541 ctggttcatc aagaatacgc aagaaaagca cttcgaattg ttgattcatc gccacagatg
    90601 gcttagaacc aatagttcat tatctaatgg atctttccat tctaatactc tatctgagag
    90661 ttatcagtat ttatcaaatc tgttcctatc taacggaacg ttattggatc aaatgacaaa
    90721 gacattgttg agaaagagat ggcttttccc agatgaaatg aaacatttga ttcatgtaac
    90781 aggagaaaga tttcccattc cttagccata aaataaagat atgtggccat gaaaaaggga
    90841 ttaagtggaa cagaattggc caggtggtag agtcgtggaa atacttgttt attccatatt
    90901 ttggatctta gctccatgga acaatatgtt actgcagaaa gatggaagaa ttgaaatctt
    90961 agatcaaaac actatgtatg gatgatatga actgcctaaa caagaattct tgaacggcga
    91021 aagagcctat ttactcatta catcaaacaa tttccattaa tgaaaccatg tcaatccatc
    91081 ggaaaatcaa aaatacgcat gtccgatgaa atagttgttg ctatctgctc caataatgaa
    91141 tcattggttt aactgaataa ctaaataaaa tagtaggtag acctttttct tcgtctcagg
    91201 tcgatggatc ttctcaattg gaagatctcc tatatggata atacacattc cagttgaccg
    91261 agcctaattc taattgtttt gttctgaagc aaagatatcc acggaggccg gttcgtccta
    91321 ttcagatatt cacgaccaag aggtactgga ttctctttgg gataggccct gaaatgaaag
    91381 gagaaggaag gctggaatgc caacagacgt ctcgtctgtc tattctctaa ttcacccgac
    91441 tcaatagtac ctattttggg aacgtccagt gccaaagtca ctgaatgggc aaagcgccaa
    91501 tctctaaaac ggactatgta atgtacttta tctgctgggt acgggtactg gtgggtattt
    91561 taccagaggt ttctatcaat ctacccttgt gtgattcctg ttgaatcata tactcggggg
    91621 gtggatgcag ggcggacgat ttcaaaacgg actcctcatt cattagatgg agaagatcac
    91681 caagatttcg cgatccgccg ccgaacctat tccaattcca acagttcgga cccggatcgt
    91741 ggggatcgcc ggaatacttc gtatcaacgg ataagatact cggtatatca atattgatta
    91801 gatccgaaat ctgttattga gaatgctcat tcaatgagca ttctcaatat tatgccttga
    91861 agaggactcg aacctccacg ctctttagca caagattttg agtctcgcgt gtctaccatt
    91921 tcaccatcaa ggcatcttta aagttaatcg tattccatga atatgacatc tatctagtgt
    91981 gatatatgga atatatgaca agggtggagt gtttctatcg atcggtcatg tcatatagga
    92041 ccgagtcaga catcaaattg cttcgatttg aattatccgg aggataactt atatatagat
    92101 gtaaaatcaa acctatttct cgattcaata ttcaatagaa gcccaaatga agtagaagtg
    92161 gagatggtat ccaaccaaat aacgatagtt atgtcaaaag caggtccgat tacgcctatt
    92221 cctaatccta aatagaatgt aacgacgtag ggatatccat atgtaaacat agtatctatt
    92281 tacatatgct cgaatgaccc cttctcataa taagatctgg tccggtatgg aatgaactta
    92341 taatctgatg atcgagtcga ttccatgatt ataagttcat aaccccagcc cattcccatt
    92401 ttgggcggaa cagatctact aattctttta ttccagttag taagagggat cttgaactaa
    92461 gaaatagacc tagaagctaa actaaaagag ggtatcctgg gcaattgcaa gaattgggtt
    92521 cattgatatt cctggtatag tagatgctat cacacataca gtcatactca attcgatgga
    92581 attgtttgat cttaaaggag atcttctata atttcgcacg tgaggggtta tttcttggtt
    92641 tcgtccagtc attaataact tgattatttt tagataatag tagatagaaa cgacgctcgt
    92701 aaggagtcct attgaaacta aaaaatatag gcctgcctgc catccacacc agaatagata
    92761 gagttttccg aaaaaacctg ccagtggagg aagaccccct agggataaga gacatagggc
    92821 taaagagaga gccaaaaaag gatctttcgt gtataatcct gcataatctc gaatgttatc
    92881 agttccggta cgtagaccaa atgatacaat gcaagcaaaa gttcctagat tcatggagat
    92941 atagaacagc atataagtta tcatgcttgc atatccatca tttgaatctc caacaattat
    93001 tccaataatt acatatccga tttgaccaat ggacgaatat gcaagcatac gtttcatgct
    93061 tgtttgagta atagcaatga gattacccaa tatcatgcta agaatagcta ggatttccag
    93121 aagaagatgc cattcgtttg atgagaaata aaaaggaata tcgagaattc gtgtggctga
    93181 agctgaagca gctactttcg aagtaacaga aagaaaagca acgactggag tgggagagtc
    93241 agagtcgaaa agaggattcc tcacttcttt ctctcattca aaaccgtgca tgagactttc
    93301 atctcacacg gctcctaagt tataaaagaa agaagaactc atcttctttt ttgattacct
    93361 tcctcgcgta tgtataagac cgaattcatt cgatttctaa attagtaatc cttaactttt
    93421 cgaggaatcc ttcatcagtg gttgtgagtg gctgactttt tcaacctttt cgaccataga
    93481 accatctgat ttgattcgtt ctcaatagcc atgagatgat catcttaggg tgatcctttt
    93541 gtcaacggat gctcctatta cactcgtagt ctctgaagga tgagaaccaa ctatgtagca
    93601 tctacatcga taattcaagt attgtatacg tcattagtcc gatcctttgt aggaactacc
    93661 cgtaataacg aacttgcaaa atggatctgt ttatcataaa gagattcgtt gttcctgacc
    93721 ttgcttcacc ttaattgtta tttgaacaaa aagatctttt ggtaaaagtt atgccttggt
    93781 ccgagtgggg atagcatctc tcttctgcat gtctatggag ttttgaaaaa tccaaacatc
    93841 tcagagatag atatagaggt aggactttgt cgaacgaacc gcactccttc atatacgtca
    93901 ggagtccatt gatgaaaagg ggctggagaa agcttgaacc caattcctac agtgatggat
    93961 ataagcgcaa ttgaaattcc tggggagtta tacatttgtg tattgataag accattcact
    94021 atttcttgaa gctcgatctc ccccccagat gaaccatata gccaagagaa accatgaacc
    94081 agaatagaag agcttgcccc acccatgagt aaatatttcg tagtagcctc attagaccgt
    94141 acatctctct tggtatatcc agataatagg taggaacata aactgaaaca ttctggagct
    94201 acaaagatag ttattaaatc gttagcacca cataaaaaca ttcctcctag agtagctgtt
    94261 aatacgaata acagaaactc tgttatagcc atttctgtac attcaatgta ctctacggat
    94321 agaggaatac atagagttga acatagtaaa ataagaaatt gaaagatttc gttgaaattg
    94381 ttcgtttgga aatttcccga aaagctaatt ataggttctt ctctccatcg gaacaatagg
    94441 gccgttatgc ttattactaa acttgttgaa gagatgaaat agaaccaagg tctatctttt
    94501 tgatcagagg ttgaatcgat catcagaaga agaattaggc caaaaattag gatacattct
    94561 gggaaaatga aacttccatg gaagagaagc aaatgaaacg ctttcataaa aattctcgta
    94621 gaatcgagaa tgaagttttc attctgtaca tgccagatca tgaattagta actgcatcca
    94681 atccccgaaa aagtcccaat tgtttcaact ttaaattttt tgaatgggat atttacggaa
    94741 ttcccatgaa taggatcaaa ccttattcca tgatattttt ctataagact cctctttctt
    94801 attccccccg agagggctta gttgatccat gatttatgtt catctttctt ttcctttttg
    94861 tttgtttcga gaaagatctc gatcaattcc gattctttct ttttctattg attcttttcc
    94921 gatcgagatg tatggatcca tagatctata tagacagaca catagatcta tggattaacg
    94981 aaaatgtgca aaggctctat ttgcctctgc cattctatga gtctcttcct ttttgcgtat
    95041 ggcgtcgcca ccccctttgg cagcatctac taattcggaa cttaatttga aagccatatt
    95101 tcgacccggg cgttttcggg atgcccctaa taaccaacga atggcaagtg tctttccttg
    95161 tgtagatcct atttcaatag gaacttgatg agtcgatccg cctacacgtc ttgcttttac
    95221 tgctatattg ggagttactc cacgtattgc ttggcgtaaa acagatagtg gatttgtttc
    95281 tgtcttttgt tgaatctttt tcaaggctcg ataaataatt tgataagcta atgatttttt
    95341 tccgtgtttc agaatacggt taaccaacat gttaactaat cgattacgat aaattggatc
    95401 agattttgca gttttttctt ctgcagtacc tcgacgtgac atgagcgtga aagaggtcca
    95461 agaatccgtt ttctttttat aagggctaaa aacaaatcac ttattttggc tttttgaccc
    95521 catattgtag ggtggatctc gaaagatatg aaagatctcc ctccaagccg tacatacgac
    95581 tttcatcgaa tacggctttc cacagaattc tatatgtatc tatgagatcg agtatggaat
    95641 tctgtttact cactttaaat tgagtatccg tttccctcct tttcctgcta ggattggaaa
    95701 tcctgtattt tacatatcca tacgatcgag tccttgggtt tccgaaatag tgtaatgtaa
    95761 aaagaagtgc ttcgaatcat tgctatttga ctcggacctg ttctaaaaaa gtctaggtat
    95821 ttcgaattgt ttgttgacac ggacaaagta agggaaaacc tataaaatga tttcaatatt
    95881 ggaccttgga catataatag ttccgaatcg aatctcttta gaaagaagat cttttgtctc
    95941 atggtagcct gctccagtcc ccttacgaaa ctttcgttat tgggttagcc atacacttca
    96001 catgtttcta gcgattcaca tggcatcatc aaatgataca agtcttggat aagaatctac
    96061 aacgcactag aacgcccttg ttgacgatcc tttactccga cagcatctag ggttcctcga
    96121 acaatgtgat atctcacacc gggtaaatcc ttaacccttc ctcctcttac taatactaca
    96181 gaatgttctt gtaaattatg gccaatacca ggtatataag cagtgatttc aaatccagag
    96241 gttaatcgta ctctggcaac tttgcgtaag gcagagtttg gttttttggg ggtgatagtg
    96301 gaaaagttga cagataagtc acccttactg tcactctaca gaaccgtaca tgagattttc
    96361 acctcatacg gctcctcatt caattctttc gaagtaattg gatccttttc ttcgttcgag
    96421 aatctcctcc cttcttccac tccgtcccga agagtaacta agaccaattc tgtcacgttt
    96481 tcatgttcta attgaacact ttccatttat gatcaaagaa gaagattatt tttttaccaa
    96541 accatatacg ggtcaaatca caatattata ataagaacaa gagatttttc tcgatcaatc
    96601 cccttgcccc tccccattct tcgagaatca gaaagatccc ttttgaattt gttcatttgg
    96661 aatctgggct cttctatgct tctacttata tttatttttt atatttactt atttttgttt
    96721 tgttttattc tttatttatt tcatttcgat tttctttccc tctcttttta ttcccttcca
    96781 tcattcctta agtcccatag gtttgttgat cctgtagaat ctgacccatt ttctcatcga
    96841 gcgaagggta cgaaagaaat cagattgatt tttcgatcaa aatatgtgaa atcttcggct
    96901 ttttcctctc cctctatccc ataggtacag cgtttggatc aatagagaac cttttcttct
    96961 gcatgaatcg atattattcc attcgaattc cttcccgata cctcccaagg aagaaaatcc
    97021 caaattggat ccaaaattga cgggttagtg tgagcttatc catgcggtta tgcactcttc
    97081 aaataggaat cgattttctg aaagatcctg gctttcgtgc tttggtgagt cgtccgagag
    97141 cctttcgatg acctatgttg tgttgaaggg atatctatat gatccgatcg attgcgtgtg
    97201 taaggcccgc ggtagcaaca gaaccgggga aagtatacag aaaagacagt tcttttctat
    97261 tataagtgat cccggcttgg cgagtccttt cttccgtgat gaactgttgg cgccagtcct
    97321 acatttattt tgtctctgtg accaaggaga aaggggggct cagcgggaag agggttgtac
    97381 catgagagaa gcaaggaggt caacctactt caaatataca acatggattc tggcaatgca
    97441 atggcctcat gccgatccga atgaatcagt cttttcacgg aggtcaatct ttgcctgcta
    97501 ggcaagagga tagcaagtta caaattctgt ctcgctagga catatatttc tattactatt
    97561 aaatattaaa ttaatagggg ttacccttat cctttttgta gtgacgaatc ttgtcttgta
    97621 tgtgttccta aagaaaagga atttgtctat ttcatttttc gaggtatcaa atcaaaaaag
    97681 ggcgtggaaa cacataggaa ctcttgaatg gaaattgaaa agaaatgtag ctccagttcc
    97741 ttcggaaatg gtaagatctt tggcgcaaga agaaggggtg atccatatca tcttgacttg
    97801 cttcccctct ttttttaaca ataccgagtc gggttcttct cctaccagta tcgaatagaa
    97861 catgctgaac aaaatcttct tcatgtcaaa cctgctcgat ttagatcgag aaaatcgtac
    97921 ggattttatg aaacatgtgc tatggctcga atccgtagtc aatcctattt ccgataggag
    97981 cagttgacaa ttgaatccaa attttcctat tatttgacta tccataatag tgcgaaaaga
    98041 aggcccggct ccaagttgtt caggaatagt ggcgttgagt ttctcgaccc cttgccttag
    98101 gattagttag ttctatttct cgatggggtc gggaagggat ataactcagc ggtagagtgt
    98161 catcttgacg tggtggaagt catcagttcg agcctgatta tccctaaacc aaatgtgagt
    98221 ttttctattt tgacttgctc ccccgccgtg atcgaacgag atagataaga ggctcgtggg
    98281 attgacgtga tagggtaggg atggctatat tgctgggagc gacctacagg ctaatatgaa
    98341 gcgcatgaat acaagttatg ccttggaatt aaagacaact ccgaatccgt tttgtatacg
    98401 aacaaggaag ctataagtaa tgcaactatg aatctcatgg agagtttgat cctggctcag
    98461 gatgaacgct ggcggcatgc ttaacacatg caagtcggac gggaagtggt gtttccagtg
    98521 gcggacgggt gagtaacgcg taagaacctg cccttgggag gggaacaaca actggaaacg
    98581 gttgctaata ccccgtaggc tgaggagcaa aaggaggaat ccgcccgagg aggggctcgc
    98641 gtctgattag ctagttggtg aggtaatagc ttaccaaggc gatgatcagt agctggtccg
    98701 agaggatgat cagccacact gggactgaga cacggcccag actcctacgg gaggcagcag
    98761 tggggaattt tccgcaatgg gcgaaagcct gacggagcaa tgccgcgtgg aggtagaagg
    98821 cccacgggtc atgaacttct tttctcggag aagaagcaat gacggtatct gaggaataag
    98881 catcggctaa ctctgtgcca gcagccgcgg taagacagag gatgcaagcg ttatccggaa
    98941 tgattgggcg taaagcgtct gtaggtggct tttcaagtcc gccgtcaaat cccagggctc
    99001 aaccctggac aggcggtgga aactaccaag ctggagtacg gtaggggcag agggaatttc
    99061 cggtggagcg gtgaaatgcg tagagatcgg aaagaacacc aacggcgaaa gcactctgct
    99121 gggccgacac tgacactgag agacgaaagc taggggagca aatgggatta gataccccag
    99181 tagtcctagc cgtaaacgat ggatactagg cgctgtgcgt atcgacccgt gcagtgctgt
    99241 agctaacgcg ttaagtatcc cgcctgggga gtacgttcgc aagaatgaaa ctcaaaggaa
    99301 ttgacggggg cccgcacaag cggtggagca tgtggtttaa ttcgatgcaa agcgaagaac
    99361 cttaccaggg cttgacatgc cgcgaatcct cttgaaagag aggggtgcct tcgggagcgc
    99421 ggacacaggt ggtgcatggc tgtcgtcagc tcgtgccgta aggtgttggg ttaagtcccg
    99481 caacgagcgc aaccctcgtg tttagttgcc accgttgagt ttggaaccct gaacagactg
    99541 ccggtgataa gccggaggaa ggtgaggatg acgtcaagtc atcatgcccc ttatgccctg
    99601 ggcgacacac gtgctacaat ggccgggaca aagggtcgcg atcccgcgag ggtgagctaa
    99661 ccccaaaaac ccgtcctcag ttcggattgc aggctgcaac tcgcctgcat gaagccggaa
    99721 tcgctagtaa tcgccggtca gccatacggc ggtgaattcg ttcccgggcc ttgtacacac
    99781 cgcccgtcac actatgggag ctggccatgc ccgaagtcgt taccttaacc gcaaggaggg
    99841 ggatgccgaa ggcggggcta gtgactggag tgaagtcgta acaaggtagc cgtactggaa
    99901 ggtgcggctg gatcacctcc ttttcaggga gagctaatgc ttgttgggta ttttggtttt
    99961 acactgcttc acacccaaaa gaagcgggct atgtctgagc taagcttgca tatagaagtt
   100021 ttctttcgtt tctcgacggt gaagtaagac caagctcatg agcttattat cctaggtcgg
   100081 aatcaggttg ataggatccc tttttgcgtc cccatgtcgc cacacgggag gggcataggg
   100141 gcccaaaaag gaaagagagg gatggggttt ttctcgcttt tggcatattg ggcctcccag
   100201 tgggaggccc acacgacggg ctattagctc agtggtagag cgcgcccctg ataattgcgt
   100261 cgttgtgcct gggttgtgag ggctctcagc cacatggata gttcaatgtg ctcatcagcg
   100321 cctgacccgg agatgtggat catccaaggc acattagcat ggcgtactcc tcctgttcga
   100381 atcggagttt gaaaccaaac tcctcctcag gaggatagat ggggcgattc tggtgagatc
   100441 caatggagat ctaactttct attcactcgt gggatccggg cggtccgggg gggaccacca
   100501 cggctcctct cttctcgaga atctatacat cccttatcag tgtatggaca gctatctctc
   100561 gagcacagag gtttaggttc ggcctcaatg ggaaaatgga gcacctaaca acgcatcttc
   100621 acagaccaag aactacgaga tcgccccttt cattctgggg tgacggaggg atcgtaccat
   100681 tcgagccttt tctttcatgc ttttcccgga ggtctggaga aagcagcaat caataggatt
   100741 tccctaatcc tcccttcccg aaaggaagaa cgtgaaatta ttttgccttt ccgcagggac
   100801 caggagattg gatctagcca taagaagaat gcttggtata aataactcac ttcttggtct
   100861 tcgaccccct cagtcactat gagcgccccc cgatcagtgc aatgggatgt gtctatttat
   100921 ctatctcttg actcgagaag agaaatggga acaggtttga aaaaggatct tagagtgtct
   100981 agggtgaggg tctcttaacg ccttcttttt tcttcccatt ggagttattt cacaaagact
   101041 tgccatggta agggagaaag gggaacaagc acacttgaag agcgcagtat gacggagagt
   101101 tgtatgctgc gttcgggaag gatgaatcgc tcccgaaaaa gaatctattg attctctccc
   101161 attggatcgt gggtgcgatg atttacttca cgggcgaggt ctctggttca agtccaggat
   101221 ggcccagctg cgccagggaa aagaatagaa gaggcatatg actctttcat gcatactcca
   101281 cctggctcgg gggatatagc tcagttggta gagctccgct cttgcaattg ggtcgttgcg
   101341 attacgggtt ggatgtctaa ttgtccaggc ggtaatgata gtatcttgta cctgaaccgg
   101401 tggctcactt tttctaagta atggggaaga ggaccgaaac atgccactga aagactctac
   101461 tgagacaaaa agacgggctg tcaagaacgt agaggaggta ggatgggcag ttggtcagat
   101521 ctagtatgga tcgtacatgg acgatagttg gagtcggcgg ctctcctggg gttccctcgt
   101581 ctgggatccc tggggaagag gatcaagttg gcccttgcga atagcttgat gcactatctc
   101641 ccttcaaccc tttagcaaaa tgtagcaaaa ggaagtcaaa tccatggacc ggccccatcg
   101701 tctccacccc gtaggaacta cgagatcacc ccaaggacgc cttcggcatc caggggtcac
   101761 ggaccgacca tagaccctgt tcaatgaaat gagtggaacg cattagctgt ccgctctccg
   101821 gttgggcagt aagggtcgga gaagggcaat cactcgttct taaaaccagc attcttaaga
   101881 ccaaagagtc gagcggaaaa agggggagag ccctccgttc ctggttctcc tgtagctgga
   101941 ttctccggaa ccacaaaaca agaatcctta gaatgggatt gcaactcagc accttttgag
   102001 attttgagaa gagttgctct ttggagagca cagtacgatg aaagttgtaa gctgtgttcg
   102061 ggggggagtt attgtctatc gttggcctct atggtataat aagtagggga ggcccgagag
   102121 gcggtggttt accctgtggc ggatgtcagc ggttcgagtc cgcttatctc cagcccgtga
   102181 acttagctga tactatgata gcacccaatt tttccgattc ggcagttcaa tctatgattt
   102241 atcattcatg gacgttgata agatccttcc ctttagcagc accttaggat ggcatagcct
   102301 taacgttaat ggcgaggttc aaatgaggaa aggcttacgg tggataccta ggcacccaga
   102361 gacgaggaag ggcgtagcaa gcgacgaaat gcttcgggga gttgaaaata agcatagatc
   102421 cggagattcc cgaataggtc aacctttcga actgctgctg aatccatggg caggcaagag
   102481 acaacctggc gaactgaaac atcttagtag ccagaggaaa agaaagcaaa agcgattccc
   102541 gtagtagcgg cgagcgaaat gggagcagcc taaaccgcga aaacggggtt gtgggagagc
   102601 aatacaagcg tcgtgctgct aggtgaagcg gtggagtgcc gcaccctaga tggcgagagt
   102661 ccagtagccg aaagcatcac tagcttacgc tctgacccga gtagcatggg gcacgtggaa
   102721 tcccgtgtga atcagcaagg accaccttgc aaggctaaat actcctgggt gaccgatagt
   102781 gaagtagtac cgtgagggaa aggtgaaaag aacccccatt ggggagtgaa atagaacatg
   102841 aaaccgtgag ctcccaagca gtgggaggag aatgttatct ctgaccgcgt gcctgttgaa
   102901 gaatgagccg gcgactcata ggcagtggct tggttaaggg aaaacccacc ggagccgtag
   102961 cgaaagcgag tcttcatagg gcgattgtca ctgcttatgg acccgaacct gggtgatcta
   103021 tccatgacca ggatgaagct tgggtgaaac taagtggagg tccgaaccga ctgatgttga
   103081 agaatcagcg gatgagttgt ggttaggggt gaaatgccac tcgaacccag agctagctgg
   103141 ttctccccga aatgcgttga ggcgcagcag ttgactggac atctaggggt aaagcactgt
   103201 ttcggtgcgg gccgcgagag cggtaccaaa tcgaggcaaa ctctgaatac tagatataac
   103261 cccaaaataa cagggtcaag gtcggccagt gagacgatgg gggataagct tcatcgtcga
   103321 gagggaaaca gcccggatca ccagctaagg cccctaaatg accgctcagt gataaaggag
   103381 gtaggggtgc agagacagcc aggaggtttg cctagaagca gccacccttg aaagagtgcg
   103441 taatagctca ctgatcgagc gctcttgcgc cgaagatgaa cggggctaag cgatctgccg
   103501 aagctgtggg atgtaaaatg catcggtagg ggagcgttcc gccttagagg gaagcatccg
   103561 cgcaagcagg tgtagacgaa gcggaagcga gaatgtcggc ttgagtaacg caaacattgg
   103621 tgagaatcca atgccccgaa aacctaaggg ttcctccgca aggttcgtcc acggagggtg
   103681 agtcagggcc taagatcagg ccgaaaggcg tagtcgatgg acaacaggtg aatattcctg
   103741 tactacccct tgttggtccc gagggacgga ggaggctaag ttagccgaaa gatggttatc
   103801 ggttcaagga cgcaaggtga ccttgctttt tcagggtaag aaggggtaga gaaaatgcct
   103861 cgagccaatg tccgagtacc aggcgctacg gcgctgaagt aacccatgcc atactcccag
   103921 gaaaagctcg aacgaccttc aacaaaaggg tacctgtacc cgaaaccgac acaggtgggt
   103981 aggtagagaa tacctagggg cgcgagacaa ctctctctaa ggaactcggc aaaatagccc
   104041 cgtaacttcg ggagaagggg tgcctcctca caaagggggt cgcagtgacc aggcccaggc
   104101 gactgtttac caaaaacaca ggtctccgca aagtcgtaag atcatgtatg ggggctgacg
   104161 cctgcccagt gccggaaggt caaggaagtt ggtgacctga tgacagggga gccggcgacc
   104221 gaagccccgg tgaacggcgg ccgtaactat aacggtccta aggtagcgaa attccttgtc
   104281 gggtaagttc cgacccgcac gaaaggcgta acgatctggg cactgtctcg gagagaggct
   104341 cggtgaaata gacatgtctg tgaagatgcg gactacctgc acctggacag aaagacccta
   104401 tgaagcttta ctgttccctg ggattggctt tgggcctttc ctgcgcagct taggtggagg
   104461 gcgaagaagg cctccttccg ggggggcccg agccatcagt gagataccac tctggaagag
   104521 ctagaattct aaccttgtgt caggacctac gggccaaggg acagtctcag gtagacagtt
   104581 tctatggggc gtaggcctcc caaaaggtaa cggaggcgtg caaaggtttc ctcgggccgg
   104641 acggagattg gccctcgagt gcaaaggcag aagggagctt gactgcaaga cccacccgtc
   104701 gagcagggac gaaagtcggc cttagtgatc cgacggtgcc gagtggaagg gccgtcgctc
   104761 aacggataaa agttactcta gggataacag gctgatcttc cccaagagtt cacatcgacg
   104821 ggaaggtttg gcacctcgat gtcggctctt cgccacctgg ggctgtagta tgttccaagg
   104881 gttgggctgt tcgcccatta aagcggtacg tgagctgggt tcagaacgtc gtgagacagt
   104941 tcggtccata tccggtgtgg gcgttagagc attgagagga cctttcccta gtacgagagg
   105001 accgggaagg acgcacctct ggtgtaccag ttatcgtgcc cacggtaaac gctgggtagc
   105061 caagtgcgga gcggataact gctgaaagca tctaagtagt aagcccaccc caagatgagt
   105121 gctctcctat tccgacttcc ccggagcctc tggtagcaca gccgagacag cgacgggttc
   105181 tctgcccctg cggggatgga gcgacagaag tattgagaat ccaagataag gtcacggcga
   105241 gacgagccgt ttatcattac gataggtgtc aagtggaagt gcagtgatgt atgcagctga
   105301 ggcatcctaa cagaccgaga gatttgaacc ttgttcctac acgacctgat caattcgatc
   105361 aggaactcgc catcgatttt cattgttcaa ctgtttgaca acatgaaaaa accaaaaggt
   105421 ctccgcccta cctctctatc tatccaaggg atggaagggc ggagaccttt tgtgtccctt
   105481 ccagtcaaag aattggggcc ccacaatcac tagccaatat gcctttctct catgcctttc
   105541 ttcgttcatg gttcgatatt ctggtgtcct aggcgtagag gaaccacacc aatccatccc
   105601 gaacttggtg gttaaactct actgcggcga cgatactgta ggggaggtcc tgcggaaaaa
   105661 tagctcgacg ccagaatgat aaaaagctta acacctcata ttttactttt taaatatgaa
   105721 aaaaagaaaa taaaaatcga aaatgcaaag gtcgtcttat tcaaaacccc aattatgaca
   105781 tctcctctct cccacttcac acctcggaac gcactgttct tatagagaga ggcgctttcg
   105841 catcttctta acccgaaatg gctgaggaga ggaaagggtc ccttttgaga gggtactccc
   105901 gggaacagat ccagtggaga cgagataggg tagggcctgt agctcagagg attagagcac
   105961 gtggctacga accacggtgt cgggggttcg aatccctcct cgcccataac cggcccaaaa
   106021 gggaaggacc cttcctttac ctatgggggt aggaaaatca tgatcgggat agcggacgca
   106081 aagctattga acttgggtat ggtcttttgt cgaaatagaa tggtcttatc gtgaataagt
   106141 atatcattac atatagtaac cggggatagt agcatagcaa aaaagtgttc ctcatcatta
   106201 atatgtttgc tcgcggtaat tgtgtcctat cgggatgcat ttttgatgca cttctagtac
   106261 atcatctgat aattcttaat tggctagttg taaatagccc tggggctatt tacaggggat
   106321 ctacgccgag gtattgacgg tgattctcaa atatcgtaga acagaatgtg atacgatgag
   106381 atagaatgca atagaaacaa cgacaaggaa caggttacct actcctaacg gtcaaagcga
   106441 gccctttaat tcaattcttc attctttaat taagaatgaa tcaaatctcc ccaagtagga
   106501 ttcgaaccta cgaccagtca gttaacagcc gaccgctcta ccactgagct actgaggaac
   106561 aacgggagat tcgacctcat agagttcaac tcccgttctc aacccatgaa cactatgagt
   106621 ccgaagcttc cttcgtaact cccggaactt cttcgtagtg gctccgttcc atgcctcatt
   106681 tcatagggaa cctcaaagtg gctctatttc attatattcc atctatatcc caattccatt
   106741 catttaatat ccctttggtg tcattgacat aagagatgtc atttagagtc tatatgtttc
   106801 tatatatgga aagttaagaa atcatcatat aataatcgag aaattgcaat agaagagaaa
   106861 aagggaggtt tgtgatgatt ttgaaatctt ttctactagg taatctatta tccttatgca
   106921 tgaagataat aaattcggtc gttgtggtcg gactctatta tggatttctg accacattct
   106981 ccatagggcc ctcttatctc ttccttctcc gagctcgggt tatggaagaa ggaaccgaga
   107041 agggggtatc agcaacaact ggttttatta cgggacagct catgatgttc atatcgatct
   107101 attatgcgcc tctgcatcta gcattgggta gacctcatac aataactgtc ctagttctac
   107161 cgtatctttt gtttcatttc ttctggaaca atcacaaaaa cctttttgat tatggatcta
   107221 ctaccagaaa ttcaatgcgt aatctcagca ttcaatgtgt attcctgaat aatctaattt
   107281 ttcaattatt caaccatttc attttaccaa gctcaacgtt aaccagatta gtcaacattt
   107341 atacgtttcg atgcaacaat aagatgttat ttgtaacaag tagttttgtt ggttggttaa
   107401 ttggtcacat tttattcatg aaatgggttg gattggtctt agtctggata cggcaaaatc
   107461 attctattcg atctaataag taccttgtgt cagaattgag aaattatatg gctcgaatct
   107521 ttagtattct cttatttatc acctgtgtct actatttagg cagaatgccg tcgcctattg
   107581 tcactaagaa actgaaagaa acctcagaaa cagaagaaaa gggagaaagt gaggaagaaa
   107641 tcgatgtaga aacaacttcc gaaacgaagg cgactaaaca ggaacaaggg ggatccaccg
   107701 aagaagaccc ttccctttgt tcggaagaaa aagaggatcc ggacaaaata gatgaaacgg
   107761 aagagatccg ggtgaatgga aaggaaaaaa caaaagatga attccacttt aaagagacat
   107821 cctataagga tagccctgtt gacgaagatt cttatcttga tgggtatcaa gagaattggg
   107881 aattgggaag acttaaagaa gaaaaaaaag aaaagaccca tgcctatttc cggtttgaaa
   107941 aacctcttat gacttttttt ttcgattata aacgatggaa tcgtccattt agatatataa
   108001 aaaatgatct atttgaaaat gctgtacgaa atgaaatgtc acaatatttt ttttatacat
   108061 gtccaagtga tggaaaagaa aaaatatctt ttacgtatcc gtcactaaaa atttattata
   108121 aaataattat aaaataaaaa gattaataaa aatattaata cataagataa atacaagaat
   108181 agataagacg aaattcgtcc acctcccata tatttaatcc cttctcccat aaataaactt
   108241 gcaaccccaa ccccatttat aattccatca attatacgtc tatcaaaaaa ctgaatgagt
   108301 tcggctaatc ttcttatact catgattaag actctagtat aaaaaatgtc tatgtaacca
   108361 cgattatatg accaattgta taccactttt tttatttggt ccaagatgat tcttttagga
   108421 ccccttttta caaatgaatt gattaagtcc aaattcttga aagatgaata aacagaccca
   108481 tataaaatgg atgctataaa tagtccaaaa agagctatac ttactgaaaa aattgcattt
   108541 gtaaaaaatt cataccaatt catagaatag tttgaatttt tattcaaaag gtttctcgat
   108601 ggaattaacc atttcgataa tatatcaaaa tctactactc cttgatcaaa atcaattcct
   108661 attgatccca tgaacaaagt aaatagtgtc aatataagaa gaggaaatag catagtattg
   108721 tccgattcgt gaggatacat gtaagtgtat ttatttataa aagaagtact caagtatcgc
   108781 attcgatttt ttatattatc attcatttga tatgtatcct ttgaaaaaaa gaagacctta
   108841 ttattaattg ttgataaaag taaatttcta ttgactactt tcggtactgc ttttccccat
   108901 agagatatgg aatagaatga actattttta gtactactat aatttttaaa atgaacacgc
   108961 aaatgcccat caaaggttag taaatacatt cgaaacatat aaaatgcggt taatcctgct
   109021 gtaaaacaag ctattattgc aaaaattggt gaatacaacc aactatcatt aataatttca
   109081 tccttggacc aaaaacaagc aagaggcgga ataccacaaa gagaaagtgt acctaataag
   109141 aaagtagttc ttgtaattgg aacatatctt gttaaaccgc ccataagaac catattctga
   109201 cttttatcgg gtgaatatcc aacaataggt tccatagaat taataatgga tccggatccc
   109261 aaaaacaata aagctttaga ataggcatga gttattaaat ggaataaggc agctcgataa
   109321 gagcctatac ctagagctaa cataatataa cccagttgag acattgtgga ataggctaaa
   109381 cttcttttaa tatctctttg agcgagagcc aaagtagctc ctaatagtac tgttattatg
   109441 cctattaaag aaacaaaatt cattacgtaa ggtataactc tgaaaagagg aagaagccga
   109501 gctacaagaa aaattcccgc tgctaccatg gtagcagcgt gtataagagc cgaaataggg
   109561 gtgggcccct ccatagcatc aggtaaccat atgtgaagag ggaattgtgc agatttagca
   109621 attgcgccga cgaataataa aaaggcgcag agagtaacaa atgtagaatt gaccccatta
   109681 ctatggatca agttattaac tattttgaac aaatcccgaa attctaaact gccagttatc
   109741 caataaaaag ctaagattcc taataataaa ccaaagtctc ctacacgatt agttataaag
   109801 gctttttggc aagcacttgc tgcaaccggt cgtgtaaacc aaaaacctat taataaatat
   109861 gaacacattc ccacgagttc ccaaaaaata taaatttgta tcaaattgga actagtaact
   109921 aatcccaaca tggaagtatt agaaaaactc atataagcaa aaaatctcaa atatccttga
   109981 tcatgagaca tataattgtc actataaata agaaccatga ttccaacagt agtaattagt
   110041 attaacataa tagaagtaag tggatcgatc aagtgtccaa actctaagga aaaatcatta
   110101 ttgatagtcc aagaccataa atattgataa ataaaacttc catttatttg ctgaatagac
   110161 agactggccg aaaaggccat agttatactt agcagtaaaa cactagtaaa accccacata
   110221 cgacgaatat tttttgttgc tataggaata aacagaagtc caaatcctat tgacatagta
   110281 actggaagtg gaagaaaggg tattatccat gcgtattgat atgtttgttc cataaaaaaa
   110341 tatttgtttt tttattgtta taaatttaat tgtttcaaat ccaccaacca aaagaacaat
   110401 aataaaagaa atcaacaaaa aaaaaattat tatatatttc atttagccct agatatatgt
   110461 gatatggcat aggtatatat acatggatac gtatatataa ttcataatct tttggtatat
   110521 tttgtatata tgtatatatt tatttttaca tatttacata tatattatat aattatatag
   110581 aattatattt ctattattat gatatgtttt acatgttttg aacaaagtat ttattatcca
   110641 tgggataagt atggataatg acgaaaaaac gatccaaata tatgtctttc acatacaata
   110701 ataaaaatta gtattttatt tttgaatggc ggttccaaaa aaacgtactt ctcgatcaaa
   110761 aaaacgtatt cgtaaaaata tttggaagaa gaagggatat ttaacggcag taaaagctct
   110821 ttctttagct aaatcggttt ctactgggca ttcaaaaagt ttttttgtgc aacaaacaag
   110881 taataaaatt ttggaataat ctaaatcgac atacgattaa gaacttaaaa atttttaaga
   110941 tattttttaa gatataatga ttcacattaa ctaatgtatt gaatgtattt aactccttaa
   111001 tatcaatatt agtaagaact aactgctgtg gcgtgttata tagtaaataa taattcttat
   111061 gtttactggc ctcttagtat agtactaagt attctaattt ttctttatca attaaatatt
   111121 ctattgtgaa aatttaattg atagagaaaa agttttttgt tatatgccta gcccaaaacc
   111181 taattagaag tatagttact agatagtatt tataagaaat tacgaagagt attattaatg
   111241 atactaaggt atcgaaatta ttagaaaaat gcctcgaata aaattatgat aaatatgaca
   111301 tttttttttt ttttattaat ctttattaat tttcaataca ttgattaaaa aatcatctaa
   111361 aaaaaaaaaa agatgatttt taattctata actcgaccct cggcccggaa caaaactatc
   111421 tagttctgac tgttttggta taactctatt tttacattct aaactagata catgaaagtt
   111481 gattcttaaa gctaaaccct acggcgatac ttagtaaaca ttcaaatatt aatttaaata
   111541 agtctttttt catcggttct aacgtttact aactatattg aatccttgaa tcttgaccat
   111601 ttaacatgaa ttgattatta tttattaata tttcaaataa gccgccatgg tgaaattggt
   111661 agacacgctg ttcttaggaa gcagtgctag agcatctcgg ttcgagtccg agtggcggca
   111721 tcccctaaaa gggacacagt ggatcctata atatatttaa ttctcgattt taattctata
   111781 atggagaacc cccgcccttt ttatgatatt tgcaacttta gaacatatat taactcatat
   111841 ctctttttcg attattttaa ttgtgattac gattcatttt atgaccttat taatccacga
   111901 aatcgtagga ttacgcaatt catcggaaag aggtatgata gctacctttt tatctataac
   111961 aggattatta gttattcgtt ggatttattc gggtcattcc ccgttaagta atttatatga
   112021 gtcattaatc ttcctttcat ggagtttctc cattattcat atgattccta aaatacgaaa
   112081 taataaaaat tatttaagcg taataaccgc gccaagtgct atttttaccc aaggtttcgc
   112141 cacgtcgggt ctttcaaccg aaatgcatca atccgctata ttagtacccg ctctacaatc
   112201 tcagtggtta atgatgcacg taagtatgat gctattaagc tatgcagctc ttttatgtgg
   112261 atcattatta tcagtcgctc ttttagtcgt tacatttcga aaaaacatcg atatgttttt
   112321 taaaagcaag aatttagtaa ttaaatcatt tattgttggc gaagtcgaat atttgaatga
   112381 taaaagaagt gtttttaaaa acacttcttt tatttcattt cgaaattatt acaaatatca
   112441 attgactcag cgtttagatt attggagtta tcgtgtcatt agtttaggct ttaccttttt
   112501 aaccataggc attctttctg gagcagtatg ggctaatgag gcttggggat cttattggaa
   112561 ttgggaccct aaggaaactt gggcatttat tacttggatc atattcgcga tttattcaca
   112621 tactagaaca aataaaagtt tacaagatac acattcggca cttgcggctt ctataggatt
   112681 tcttataatt tggatatgtt attttgggat caatctatta ggaataggtt tacatagtta
   112741 tggttcattc acattaacat ctaattgaat aaacaataca taacataaga acatcatctc
   112801 atatgtatct cgagtttttg cgaaccattt gactccagaa ataaaatggt tcgcaaaaac
   112861 tcgagataca tctcattaca actctaattc actttatttt acagaattat aagacttgcc
   112921 gtctcattaa taaaaactat ctataaaaaa taattagata agatatcttg taccttgtca
   112981 actgatagta agagaatgaa atcgggataa ataccaatac ctattattgg taaaaagaga
   113041 cagatcgaaa caaaaagttc tcgtggtcca gaatccacaa aattagaatt tggaacattg
   113101 aataacttgt atccgtagaa catctgacgt aacatagata ataaataaat aggagttaat
   113161 atcattccaa ttgccattcc aaaagtaatt agtacttttg gaattaaaag atactttgag
   113221 ctggtaatta ttccaaaaaa tactactaat tctgcaacaa aaccactcat ccctggcaat
   113281 gcaagagagg ccatcgaaaa actactgaac attgtaaata ttttcggcat cgggacagct
   113341 atccccccca tttcgtcgag agaaacaaga ggtattctat cacaacaggt tcctgccaag
   113401 aaaaaaagtg cagcaccaat aaatccatga gaaagtattt gtagaatggc tccatttagt
   113461 cccatgttgg ttatggaacc aattcctata attgtgaaac ccatgtgaga tacagaggaa
   113521 taggctattc tcttttttaa attgcgttga ccaaaagagg ttaaagccgc atagattatt
   113581 tgtattgttc ccactatcac caaccacgga gaaaatatgg aatgagcacg gggtaataat
   113641 tccatattga tccgaatcaa tccatatgct cccattttta ataaaattcc ggcaagaagc
   113701 atacatgtac tgtaatgtgc ttctccatgg gtatctggta accatgtatg tagaggtatg
   113761 atcggcgatt tgacagcata aacaataagg aagccaaaat agaatattat ttccaatgcc
   113821 ataggatatg attgattagc aagtctttca aaatctaatg ttggttcagt ggagccatat
   113881 aaacccatac ctagaactcc tattaataga aaaatagaac cccccgcagt gtacaaaata
   113941 aactttgtag ccgaatataa gcgctttttt cctccccaca tggataaaag taagtaaaca
   114001 ggaattaatt ctaactccca cattataaaa aaaagtaaaa ggtctcgaga agaaaatgat
   114061 cctatttgac cactgtacat tgctaacata aagaaatgga ataatcgtga atttcgagta
   114121 actggccaag ccgctaaagt agctaaagta gtaataaatc ctgtcagtaa aatgggtccc
   114181 acggaaagcc catcgattcc cagtctccag tgaaaatcca aaatatttat ccatttccaa
   114241 tcttcttcca attggattaa gggatcgtcc aattggaaat gataacagaa tgcataggtc
   114301 gttaaaagga gttctaataa gcatatacat atagtatacc atctaaacac cttattcccc
   114361 ttatggggaa gaaaaaaaat ggaagaacct gcgaatatag gcaaaacaac aagtattgtt
   114421 aaccaaggaa aatgattcgt gataaagaca agatacgctt tgaccagaaa agcccgtgct
   114481 cggaataata tattgatttt atcgagtacg ggcttttgtc ggtaaatgag gaatcaaatg
   114541 attcaagtgg agtttttgta acgtatcaat taataagata gacccatgct gcgagttgtt
   114601 tcatgccata aataaacacg gacactcaaa aagtctgtcg ggcaagcgga ttcacatctt
   114661 ttacaaccta cacaatcctc ggttcttggt gcggaagcaa tttgtttagc tttacatccg
   114721 tcccaaggta tcatttccaa tacatctgtg gggcaggcgc gcacacattg agtacaccct
   114781 atacatgtat cataaatttt tactgaatgt gacattaaat ctataaattc ccgttttgaa
   114841 cataaaaaat tttcgatctg gtatgctaaa aataaatggt agtaaattaa ttatatgttt
   114901 atattgtaga caccagatga atcaatgatt tattaatttt tttaagaatc aatatatttc
   114961 taaatttgtt catgaaaaag tgccaagata ctttgatttc tctttcaaca accacagtca
   115021 tacaatacaa gtcgcacatc tgaattcaaa ttggtcaaca aataatacaa tatttaatta
   115081 atattaatgg aatttgaatt ctattttaaa ttcaaataaa tctaacaaat taatataaat
   115141 tattatttta ttattatata atttatataa tgaaaatcaa tgattacata atgaatgatt
   115201 acgactaatt taattattca acaaatttgc ttgattgata cgagttgatt ttttgttatg
   115261 atggatcgat gaaacaatag ctaatccgat agcggcttca gctgctgcaa tagctataac
   115321 aaaaattgag aaaatgtctc cttttaattg gcgactatca aataaatcag aaaatgttac
   115381 gagattgata ttaactgaat ttagtataag ctcaagacac ataagtgctc taaccatgtt
   115441 tcgacttgtg attaatccat agataccgat agaaaataaa tagacactca aaaaaagtac
   115501 atgctcgaac atcattgact aattcctcat caatttagat tcatttaaat atgaataaca
   115561 attcaactga tttcattgac tagatataga acaaaatatt acagaacaat agaaggtatt
   115621 agcaatagat ttaactaaaa accttaaacc ttttttattt tatttcaaat ctctaattct
   115681 aaaaattttt taaatcataa gtatttatga ttgacgagcc atagtaattg cacctattaa
   115741 agaaactaaa agaattatag aaatgagttc aaatggaaga taaaaatctg ttgataaatg
   115801 aatcccaatt tgttgaacat aacttattag gtcctgttct agaatctggt ttgatcttgt
   115861 agtccaaaga attccgtacc atgacgtatc tgggatagta ataattagta aaaaaaaaat
   115921 acttgtacaa accagtgaag taaccccatc tccaagggtc caaaggcggg aaacattgga
   115981 atattctgag ccatttatga acattacagc aaatatgatt aagacattta tggctcccac
   116041 ataaataaga agttgtgcag cagctacaaa ataagaattc gatagaatat agaataagga
   116101 tatacaaaca agaaccaatc ccaacgaaaa ggcagaataa attggattgg taaataatac
   116161 tattcccagg cccccaaata taagaactga tcccagaaat actacaacaa tattatgtat
   116221 tgatccaggt aaatccatta tgtatgaaat aagaaaataa ataaataaat cgaaagattt
   116281 catgacctta ctgaatagtc caggaagtaa aaattagtct atttttttaa ttgtttatga
   116341 taccgttcct aaataaaatc ttaatgtagt aatgcagtat cgattgtaat atagatttat
   116401 gtagatatag ataaagttat tgggccaact caactttttt attttaattt attcagaaga
   116461 aaagaagagt tggaatctta tatttccaaa taaaaacgaa aaatattaaa taaacccgct
   116521 attctcaaca atcaatagtt atcgttttac ttttagttac attgactaaa aaaaaaaata
   116581 aataaagaag tttggatcct ttctatcaaa atagaaaaat aaaatcttac taattggtaa
   116641 ttgttcttga atcaagatat ttacctttgt ctatttttat ttgagtcgaa ttcataactg
   116701 tttgaattgt gtagtctcca attactgaca ttggtaaccg acccaaagcg atttgattat
   116761 aattcaattc gtgacgatca taagtagaaa gttcatattc ttcagtcatt gataaacagt
   116821 tagtgggaca atattcaata cagttaccac aaaatataca gacaccaaaa tctatactat
   116881 agttaagcaa tattttattt ttaatatctc cttcaaatct ccaatcaaca acaggtagat
   116941 ctatggggca cacacgaaca catacttcac aagcaataca tttatcaaat tcaaagtgga
   117001 ttcgaccacg gaaacgttct gatgtgatcg acttttcata aggatactga atagttacag
   117061 gtaaacgatt tgcatgggat aaggtaatta tgaaactttg accaatatac cttgcggctc
   117121 gtattgtttg ttgaccataa ttaatgaacc cagtcaccat aggaaacata ttgtagatat
   117181 ccacgaataa gttgatgttt ctttctcttg tttaagagag gttatgagtc tagaatacca
   117241 ttatcgtatt gtgttattta tagtgaaata agttgggaag acgttgtcaa taataaatta
   117301 cctagagaaa taggtaaaag aaatttccat ccaagattta atagttggtc cattctcatc
   117361 ctgggtaaag tccatcttgt tgtgatagat ataaaaagaa acaaataagc tttagctaat
   117421 gtaataaaga taccaattgt cattccaaag actctagcaa tttgatttat tccgaaaagt
   117481 tcaggaacag atatgtatgg aatagataaa ttccacccac ctaaataaag aattgttaca
   117541 aataatgaag aaactaagag atttagataa gaagcaatat aaaataaacc atatttgata
   117601 ccagaatatt cggtttgata acctgctact aattcttctt ctgcttctgg taaatcaaaa
   117661 ggtaatctct cgcattctgc tagagaagaa attagaaaaa cgataaaccc tataggttga
   117721 cgccacatat tccaccccca aaaaccatat tttgactgcg cctcaactat atcaactgta
   117781 cttgaactgt tcgataatca tagtcgataa taacataact gttcgcaccg ctattccaaa
   117841 accgtacatg agacctcagc ttcatacggc tcctctatgg ccgcgtacaa ataaatgtaa
   117901 ggactggttc ggtattatta taggtatctt tgcggggtgg ggtagataga ataaaaatac
   117961 cgtgtagagt cccaaaaatt agaccaatgg aattctgtct gctagaataa aaaaaaaggg
   118021 cgcttccgaa ttgatctcat cccttataat taaatcttcc gtaataactt aatctttcaa
   118081 taaaatactc gttatatcaa gagataaaaa gaattagaca ttctttactg aatcataaag
   118141 aataagaatt tcatatatac atatatattt ggtatagatg taagaaaaaa taaataaaga
   118201 tcttttttat attctatatt cttttgttcc tgttcttctt tctcataaga ggtattcctg
   118261 agaataaagg attaattcgt tcttgatagt tatttcttga atcagtgact aggagcatac
   118321 tctagatcgg aatcgtgggg aagtactact tgatcatttc taccaactta aagcccctat
   118381 catcttatga ttcgttttat gtggaaatac ttattttttg ataccttaca ttatctctat
   118441 tactaatcct ttgtgtacct tggtgttcct aaccgtccac tgatttttga ttgatctcct
   118501 gtatggtaat acatacaaga cagtaatccc atacagttga tcttttgtac ccgcttcaag
   118561 atatgatgag aatctcaatc ttgggataaa gagtttatac tccttaatgt ttacttatgc
   118621 tttattcttg tatataggga atgatatttt atctttttac tacacattga taagctgttt
   118681 tgttttactc atataactat ctggtttaac tcatcgacct gaataactct gatgaataaa
   118741 aaaataaaaa tatctatatc tatccaatac attaattcct ctttccttta tttcattttg
   118801 aggtcaaagt tcatgttcta acgaatcaca cgtagagata ttgataacac acatagagtt
   118861 aatggtattt cataactaat agattgagcc gcagctcgca agccacctaa aaaagagtat
   118921 ttattattcg atacatatcc tgatataaga agcccaatag gagcaatact tgaaatggag
   118981 atccataaaa aaacacctat actgagatca gctaaaacaa gtcgataccc aaaaggaatt
   119041 attaaataac ttaatacaat tgatatgact gctatagacg gtccgatact aaacaaacga
   119101 atatctcctc tagatggtag gaggtcctct ttaaaaagta atttagtccc gtccgctaga
   119161 gcttgaagaa ttcccaacgg gccggcatat tcgggtccaa tacgttgttg tattgctgcg
   119221 gatatttctc tttctaacca tacaattact agtactccta ttatgattcc caatataagg
   119281 gtcaaagcag ggataaatag ccatatgagt tcatagactt cttttaagga ttctgattta
   119341 gaaaaataat tgatagtttg tgcttctgtt gtgccaatta tcatttcaac ggtcaacttc
   119401 tcccataatg atatctatac tacctagtat tgtcatgata tcagccaatt tcattctttt
   119461 aattagctga ggaagaattt gcaaattgat aaaaccgggc ggacgaattt tccatctcca
   119521 ggggaaaaca ctattatctc ctatcaaata aattcctaat tctccctttg gggcttctac
   119581 tcttacataa agttcttgtt tcgacaattc aaaattaggc gaaggttttt tactaatgaa
   119641 tctatattca aaatcattca attcggaatt ccttgctcta tctaagcgcc gaatttctaa
   119701 attctcatag ggtcctccgg gaattccttc taaagactgt tgaataattt ttatggattc
   119761 cctcatttcg ccaattcgta ctaaataacg agctaatgaa tccccttctt tttgccattg
   119821 gacttcccaa tcaaattcat tgtaacattc ataatgatca acttgacgaa gatcccattg
   119881 gatcccagaa gctcgtaaca tgggtcctga taagccccaa tttagtgctt cttctccacc
   119941 aataatgccc actccttcaa ctcgttccaa aaaaatggga ttccgcgtaa taagtttttc
   120001 atattcaaca acactcgtta aaaaataatc gcagaaatct aaacatttat ctatccaacc
   120061 atgaggtaga tcagcagcta ttcctccgat gcggaaataa ttatgcatca ttcgcatacc
   120121 tgtggcagct tcgaatagat catatagcaa ttctctctct ctgaaaatat agaaaaaggg
   120181 agtctgcgca ccgatatccg ccataaaagg cccaagccat aacaaatgcg aagctacacg
   120241 actcagctct agcataatta ctctgatata gctggccctt tggggtactt gaacatttcc
   120301 caattgttct ggtgcattta ctgttattgc ttcggtgaac atagtagcta aataatccca
   120361 acgtgttaca taaggaagat attgtataat tgttcggttt tccgctattt tttccatccc
   120421 tctgtgtaaa tagcccaata cggggtcaca gtcaataaca tcttcaccgt cgagagttat
   120481 aataagtcta agaacaccat gcatcgatgg gtgatgagga cccatattga ctatcattag
   120541 atcttttctt gtagccggta cagtcatatc ttttctttcc taattcatta ttccatgaat
   120601 ttctcaaaac gaggtttata aaaataaaaa cctaaaaaaa attttcaaat gaatcctcaa
   120661 aattaacgag tttttagctc ccgaatatct aactgactaa ttaatttttt ataacttact
   120721 ctatttttct ttgacaaata agccaacagc cgttgacgtt ttcccagaat ttttcgtaga
   120781 cctctttgag ataaaaaatc ttttttgtgc aattccaaat gcgaggtgag tctccgtatt
   120841 ttattggtga aactgaatat ttgaaattca acagaccctt tgttttcttc tttttcgtct
   120901 tgcagaataa ctgaaatgaa tgaatttttg accataaaaa aatttttcta tctttttatt
   120961 ttttatagat tttaccgatc aggaaaaata ataattaata ttatattatg ttatgattat
   121021 gtcagtcatt ttaatctgat ataaacaaaa gtttagattt attcatactt ttttattcta
   121081 tcgaaatccc atttttattt caaacataaa ataggatttc gatagaataa aatataatac
   121141 atttacacat tcacgaaaga gagttatttt tttttttttt acttaaaaag attccactaa
   121201 tttattattc ctagatccaa aaataaataa atatcatgta ctaaaatgta acatatgcat
   121261 atgtacatct ttcgccatat atcaaatatg ttatgtcagg tgatatatag gaaatataat
   121321 aatagtttct taacttattc tggattgggg atacatatat atccttgaca tactaaaacg
   121381 actgctgtta tgggtatcaa accagtaacg attcatacaa gctaaatcct ctaatcggta
   121441 attaggccaa agaaataatt ttaatttaat aaagttgttt gcatctctat taagatgctt
   121501 gtcctcatta aaaaattgtc cacagtttat tattttgttt tcgttgcaaa attttggatt
   121561 tttatctata tcattccaat tccagaaatt gaaacaaatt agaattctca actctctccg
   121621 acgtcgatga gatagaatat gttcaggaac aagaaaatta taattatttt ttttttcttc
   121681 attcacaggc atatcgctat gttgtgcaat ggatttgtct aaattattct tatcaacatt
   121741 tcgttttttt atgaattttt tattagtttt aactttatca actaatgaaa tacttatggt
   121801 ttgatagata ataaattgcc catccctttt tatagataaa cgaattggtt cgataattaa
   121861 tattcctctt tttatcaatt ctgtaagagc aagatccttt tgaatcagca ttacatccag
   121921 acacatttct cctctttgaa tcgaggctat agtaatttgc tttgcatttg tcaatctaag
   121981 taagagacaa tataccttaa tattattgat cattctttga ctcaaagaat catcccatct
   122041 taattgaaaa agtaaatatt tttttagtaa caaatctagt tctgcttcct tgatcttctt
   122101 agattctttt ttatttctac gttttttaat gtctgatccc gcgcgattct cttcaacatc
   122161 ttttttttcg ttttgttttc ctagatcata tccaagatat tttggatatt gttgtttgtt
   122221 tttttcttgg ttagaatttt ctaaatcaat atattctttt tgattagata atatgggaag
   122281 gttttttttt ttttttatgt tgatgctttc atattgacta atcttttcat ttttatgaaa
   122341 atctaaaaga agaaattgga ttggtataat ccatggttta attttatatg tttcaaaaag
   122401 tagcgcaaat tctggtaaga acccagattt tagttttgct atggtagaat tatgatataa
   122461 ccttttttga ttcattccca tccaatcaaa aaagtttttt ttttttttgt ataaattgat
   122521 ttctttatga aataaaatat ctttcttttt cattttgttt ttatacttat tagtttgagt
   122581 ttgagtctta gtatttttat taatattgat accaatatgc gcattggtcc aagtctcgat
   122641 atcaatattt tttataagac aaaaatggag aattttacaa tcaaaatatt ttctatcctg
   122701 atttatattc gtatcaatag gatatctttc ctctagataa tcactaatag ttgtacttac
   122761 caatagataa aatgcgtcgg atttcgatgt attgaaatta tatagatatg gaatttcccg
   122821 gttctccttt acttgtactg ttgatccata aaaataggag tttttcttat ccccataatt
   122881 aatatattca taattcatat atttatgtga taaaagatca tatctgtagt gttttttaac
   122941 caattttttt tttttttttg tgaacgaaac cgttacggaa taatcttctt ttacataata
   123001 acttaattgg tcttttttgt tttcatatga attaaattta attgagtctt gatttttaat
   123061 catacgaagt tgattgactc tatttcgcca ttttttaggg actaatcgag accatttgat
   123121 ccgggaaaaa ttgtattgat aaaaaccctt taaccagttt ttccagtcat tcattccaga
   123181 ctttttaatt ttattatgcc ttgatttgta atcaaatagt cctcgtgtta tacaataatc
   123241 ttttatttta tccctaagat aataatgggt ttcatgatct tgaaatatat atttcaagtt
   123301 atacttatta agtaattggg tttgtgataa tttgtaaaat acatatgctt gagacaagca
   123361 aatataacta tttaaatttt tattactaat attagtattt gaaacccact tttttatagt
   123421 tgaaatgaag ttcattctat ttggatttat ttcatcaatt ttttcttgat ttgtttcatg
   123481 gttgtaagtg tatttattga taattttttt ttttgattca aaaaaaagtt gtatattgat
   123541 tcggggaatg tttatggcac atagcaagat atccatgtat attttttcaa tgaaaaattt
   123601 tataaaaaaa tgtgatttac gtattaatcg tatattgttt ctttttaata tctgccaact
   123661 atatttctgt gattctgatc cttttctttt atcatcatag gttaaaactg tttttttatt
   123721 gtcttttgtg atttgttcta tttgattctt ggttgtgatt atcctatcat aaagatcttt
   123781 catttttttt tctatgagtg aataatttgt ccaattcata gatcgaattg gtatggtccc
   123841 ttcatggtta attttattat ttatttttga atcttttcca tttttgtttg gtttatagac
   123901 tttcaccttc ttcaattcaa atgaaaaaat cggatttact ttttctttca ttattcgctt
   123961 tataacaaga gctgttttta tgacccattc ttttttttct tttaaaattt gtagagacca
   124021 ttttcctctt tcctttaaga cccttagaac gagaaaaaat ggttttttta gctttctaat
   124081 ttttcttttg aattctttaa aaatgggttc aaaaaaagaa agttgttttc ggggagaacc
   124141 aaagggaagt tccgtttcca ttccccatac tgttaaaaaa gaaaaagtat ctttttttac
   124201 ttgttttttc attgaatcta tataatgaga tcgtacctta gatctttgtc ttcgccaagg
   124261 tttcagacaa aaaggaaata aaatctttat ctgaattccg tctgttaacc aatcttttgg
   124321 aaattctgtt tctgataatt gaacaccatt ataggtgcac ttaatgtgca tttctcgatt
   124381 ccatttcttc aaatcctcgt accattcagg aaattggaat aataacatac ggcccatatt
   124441 tttagctatt atcaatgaag gtaatacaat atattttcta agaaaagatt gtgttactaa
   124501 cataaaacct cttataactt gagcaaatgg aatgctatcc caagtttctg ctattgttat
   124561 tcgctcattt tcctcttttt tttcctgttc ttttgcccct tctttatcaa aatcaaaaga
   124621 agaatcggaa atttgcgatt ctgattcttt accgactcca tttctaaaaa tgaaatttat
   124681 aatttcagaa agatcaaaag aatcaaaaaa aaatgttttg tttattcgat ccaaaaaaag
   124741 cggggaatta gcatttgctt gaaacatttc ccaagtaacc gttttgcgtc tttgagcacg
   124801 catggatcct tttattatat cccgacgaaa atctgattgt tgcgagtaac gtatcaaagc
   124861 cacttcttct ccttcattat tattactagt attattaata ctagtaacag aattagtatt
   124921 ctgattgtta tcagtaaaaa ttaacacctg tttggctttt cttgaacgaa tctcatgatc
   124981 ttccgtcgat tcttcctcat cttcttcctc cagctcttca ataaaaaaat catcggttaa
   125041 tttgtatgac catcgagaaa tttttttgct tatttctttt attccaatag atttcttttt
   125101 aattattgtt tgattatttg ggtcggttgt aattacatcg aataaaaatt tcaagaattt
   125161 tgattgactt tctgaatcaa ttcttttaga cttcgatgat aatttcttat caaaatcaaa
   125221 tgaattcttt ttattttcaa attcttggga attattagga ataggaagta gaccatgaat
   125281 cttatttatc caaaatattt ttatggaatc ttttctagaa gtcattaaat catttatatt
   125341 tgcgtgtgaa tcaaactttt ttattattcc acgatatggt ccatttaaaa aaggatcata
   125401 cgttttagac aagcattctt tttcattttc atcattgtat agtctggccc ttttttcaag
   125461 catgtctaga agaataaatc ccttttcttt ttctagaact tttattcgac ttatcaattc
   125521 atttcttaag ttgaactttt tttgttcatt ggtataaatc caataattat ataagtcttg
   125581 atgacttagt ttttttattg tatataaaga aattttgcgt tctatcattt ctgaaaaagt
   125641 tgataaactt gacggatacg taaaagatat tttttctttt ccatcacttg gacatgtata
   125701 aaaaaaatat tgtgacattt catttcgtac agcattttca aatagatcat tttttatata
   125761 tctaaatgga cgattccatc gtttataatc gaaaaaaaaa gtcataagag gtttttcaaa
   125821 ccggaaatag gcatgggtct tttctttttt ttcttcttta agtcttccca attcccaatt
   125881 ctcttgatac ccatcaagat aagaatcttc gtcaacaggg ctatccttat aggatgtctc
   125941 tttaaagtgg aattcatctt ttgttttttc ctttccattc acccggatct cttccgtttc
   126001 atctattttg tccggatcct ctttttcttc cgaacaaagg gaagggtctt cttcggtgga
   126061 tcccccttgt tcctgtttag tcgccttcgt ttcggaagtt gtttctacat cgatttcttc
   126121 ctcactttct cccttttctt ctgtttctga ggtttctttc agtttcttag tgacaatagg
   126181 cgacggcatt ctgcctaaat agtagacaca ggtgataaat aagagaatac taaagattcg
   126241 agccatataa tttctcaatt ctgacacaag gtacttatta gatcgaatag aatgattttg
   126301 ccgtatccag actaagacca atccaaccca tttcatgaat aaaatgtgac caattaacca
   126361 accaacaaaa ctacttgtta caaataacat cttattgttg catcgaaacg tataaatgtt
   126421 gactaatctg gttaacgttg agcttggtaa aatgaaatgg ttgaataatt gaaaaattag
   126481 attattcagg aatacacatt gaatgctgag attacgcatt gaatttctgg tagtagatcc
   126541 ataatcaaaa aggtttttgt gattgttcca gaagaaatga aacaaaagat acggtagaac
   126601 taggacagtt attgtatgag gtctacccaa tgctagatgc agaggcgcat aatagatcga
   126661 tatgaacatc atgagctgtc ccgtaataaa accagttgtt gctgataccc ccttctcggt
   126721 tccttcttcc ataacccgag ctcggagaag gaagagataa gagggcccta tggagaatgt
   126781 ggtcagaaat ccataataga gtccgaccac aacgaccgaa tttattatct tcatgcataa
   126841 ggataataga ttacctagta gaaaagattt caaaatcatc acaaacctcc ctttttctct
   126901 tctattgcaa tttctcgatt attatatgat gatttcttaa ctttccatat atagaaacat
   126961 atagactcta aatgacatct cttatgtcaa tgacaccaaa gggatattaa atgaatggaa
   127021 ttgggatata gatggaatat aatgaaatag agccactttg aggttcccta tgaaatgagg
   127081 catggaacgg agccactacg aagaagttcc gggagttacg aaggaagctt cggactcata
   127141 gtgttcatgg gttgagaacg ggagttgaac tctatgaggt cgaatctccc gttgttcctc
   127201 agtagctcag tggtagagcg gtcggctgtt aactgactgg tcgtaggttc gaatcctact
   127261 tggggagatt tgattcattc ttaattaaag aatgaagaat tgaattaaag ggctcgcttt
   127321 gaccgttagg agtaggtaac ctgttccttg tcgttgtttc tattgcattc tatctcatcg
   127381 tatcacattc tgttctacga tatttgagaa tcaccgtcaa tacctcggcg tagatcccct
   127441 gtaaatagcc ccagggctat ttacaactag ccaattaaga attatcagat gatgtactag
   127501 aagtgcatca aaaatgcatc ccgataggac acaattaccg cgagcaaaca tattaatgat
   127561 gaggaacact tttttgctat gctactatcc ccggttacta tatgtaatga tatacttatt
   127621 cacgataaga ccattctatt tcgacaaaag accataccca agttcaatag ctttgcgtcc
   127681 gctatcccga tcatgatttt cctaccccca taggtaaagg aagggtcctt cccttttggg
   127741 ccggttatgg gcgaggaggg attcgaaccc ccgacaccgt ggttcgtagc cacgtgctct
   127801 aatcctctga gctacaggcc ctaccctatc tcgtctccac tggatctgtt cccgggagta
   127861 ccctctcaaa agggaccctt tcctctcctc agccatttcg ggttaagaag atgcgaaagc
   127921 gcctctctct ataagaacag tgcgttccga ggtgtgaagt gggagagagg agatgtcata
   127981 attggggttt tgaataagac gacctttgca ttttcgattt ttattttctt tttttcatat
   128041 ttaaaaagta aaatatgagg tgttaagctt tttatcattc tggcgtcgag ctatttttcc
   128101 gcaggacctc ccctacagta tcgtcgccgc agtagagttt aaccaccaag ttcgggatgg
   128161 attggtgtgg ttcctctacg cctaggacac cagaatatcg aaccatgaac gaagaaaggc
   128221 atgagagaaa ggcatattgg ctagtgattg tggggcccca attctttgac tggaagggac
   128281 acaaaaggtc tccgcccttc catcccttgg atagatagag aggtagggcg gagacctttt
   128341 ggttttttca tgttgtcaaa cagttgaaca atgaaaatcg atggcgagtt cctgatcgaa
   128401 ttgatcaggt cgtgtaggaa caaggttcaa atctctcggt ctgttaggat gcctcagctg
   128461 catacatcac tgcacttcca cttgacacct atcgtaatga taaacggctc gtctcgccgt
   128521 gaccttatct tggattctca atacttctgt cgctccatcc ccgcaggggc agagaacccg
   128581 tcgctgtctc ggctgtgcta ccagaggctc cggggaagtc ggaataggag agcactcatc
   128641 ttggggtggg cttactactt agatgctttc agcagttatc cgctccgcac ttggctaccc
   128701 agcgtttacc gtgggcacga taactggtac accagaggtg cgtccttccc ggtcctctcg
   128761 tactagggaa aggtcctctc aatgctctaa cgcccacacc ggatatggac cgaactgtct
   128821 cacgacgttc tgaacccagc tcacgtaccg ctttaatggg cgaacagccc aacccttgga
   128881 acatactaca gccccaggtg gcgaagagcc gacatcgagg tgccaaacct tcccgtcgat
   128941 gtgaactctt ggggaagatc agcctgttat ccctagagta acttttatcc gttgagcgac
   129001 ggcccttcca ctcggcaccg tcggatcact aaggccgact ttcgtccctg ctcgacgggt
   129061 gggtcttgca gtcaagctcc cttctgcctt tgcactcgag ggccaatctc cgtccggccc
   129121 gaggaaacct ttgcacgcct ccgttacctt ttgggaggcc tacgccccat agaaactgtc
   129181 tacctgagac tgtcccttgg cccgtaggtc ctgacacaag gttagaattc tagctcttcc
   129241 agagtggtat ctcactgatg gctcgggccc ccccggaagg aggccttctt cgccctccac
   129301 ctaagctgcg caggaaaggc ccaaagccaa tcccagggaa cagtaaagct tcatagggtc
   129361 tttctgtcca ggtgcaggta gtccgcatct tcacagacat gtctatttca ccgagcctct
   129421 ctccgagaca gtgcccagat cgttacgcct ttcgtgcggg tcggaactta cccgacaagg
   129481 aatttcgcta ccttaggacc gttatagtta cggccgccgt tcaccggggc ttcggtcgcc
   129541 ggctcccctg tcatcaggtc accaacttcc ttgaccttcc ggcactgggc aggcgtcagc
   129601 ccccatacat gatcttacga ctttgcggag acctgtgttt ttggtaaaca gtcgcctggg
   129661 cctggtcact gcgaccccct ttgtgaggag gcaccccttc tcccgaagtt acggggctat
   129721 tttgccgagt tccttagaga gagttgtctc gcgcccctag gtattctcta cctacccacc
   129781 tgtgtcggtt tcgggtacag gtaccctttt gttgaaggtc gttcgagctt ttcctgggag
   129841 tatggcatgg gttacttcag cgccgtagcg cctggtactc ggacattggc tcgaggcatt
   129901 ttctctaccc cttcttaccc tgaaaaagca aggtcacctt gcgtccttga accgataacc
   129961 atctttcggc taacttagcc tcctccgtcc ctcgggacca acaaggggta gtacaggaat
   130021 attcacctgt tgtccatcga ctacgccttt cggcctgatc ttaggccctg actcaccctc
   130081 cgtggacgaa ccttgcggag gaacccttag gttttcgggg cattggattc tcaccaatgt
   130141 ttgcgttact caagccgaca ttctcgcttc cgcttcgtct acacctgctt gcgcggatgc
   130201 ttccctctaa ggcggaacgc tcccctaccg atgcatttta catcccacag cttcggcaga
   130261 tcgcttagcc ccgttcatct tcggcgcaag agcgctcgat cagtgagcta ttacgcactc
   130321 tttcaagggt ggctgcttct aggcaaacct cctggctgtc tctgcacccc tacctccttt
   130381 atcactgagc ggtcatttag gggccttagc tggtgatccg ggctgtttcc ctctcgacga
   130441 tgaagcttat cccccatcgt ctcactggcc gaccttgacc ctgttatttt ggggttatat
   130501 ctagtattca gagtttgcct cgatttggta ccgctctcgc ggcccgcacc gaaacagtgc
   130561 tttaccccta gatgtccagt caactgctgc gcctcaacgc atttcgggga gaaccagcta
   130621 gctctgggtt cgagtggcat ttcaccccta accacaactc atccgctgat tcttcaacat
   130681 cagtcggttc ggacctccac ttagtttcac ccaagcttca tcctggtcat ggatagatca
   130741 cccaggttcg ggtccataag cagtgacaat cgccctatga agactcgctt tcgctacggc
   130801 tccggtgggt tttcccttaa ccaagccact gcctatgagt cgccggctca ttcttcaaca
   130861 ggcacgcggt cagagataac attctcctcc cactgcttgg gagctcacgg tttcatgttc
   130921 tatttcactc cccaatgggg gttcttttca cctttccctc acggtactac ttcactatcg
   130981 gtcacccagg agtatttagc cttgcaaggt ggtccttgct gattcacacg ggattccacg
   131041 tgccccatgc tactcgggtc agagcgtaag ctagtgatgc tttcggctac tggactctcg
   131101 ccatctaggg tgcggcactc caccgcttca cctagcagca cgacgcttgt attgctctcc
   131161 cacaaccccg ttttcgcggt ttaggctgct cccatttcgc tcgccgctac tacgggaatc
   131221 gcttttgctt tcttttcctc tggctactaa gatgtttcag ttcgccaggt tgtctcttgc
   131281 ctgcccatgg attcagcagc agttcgaaag gttgacctat tcgggaatct ccggatctat
   131341 gcttattttc aactccccga agcatttcgt cgcttgctac gcccttcctc gtctctgggt
   131401 gcctaggtat ccaccgtaag cctttcctca tttgaacctc gccattaacg ttaaggctat
   131461 gccatcctaa ggtgctgcta aagggaagga tcttatcaac gtccatgaat gataaatcat
   131521 agattgaact gccgaatcgg aaaaattggg tgctatcata gtatcagcta agttcacggg
   131581 ctggagataa gcggactcga accgctgaca tccgccacag ggtaaaccac cgcctctcgg
   131641 gcctccccta cttattatac catagaggcc aacgatagac aataactccc ccccgaacac
   131701 agcttacaac tttcatcgta ctgtgctctc caaagagcaa ctcttctcaa aatctcaaaa
   131761 ggtgctgagt tgcaatccca ttctaaggat tcttgttttg tggttccgga gaatccagct
   131821 acaggagaac caggaacgga gggctctccc cctttttccg ctcgactctt tggtcttaag
   131881 aatgctggtt ttaagaacga gtgattgccc ttctccgacc cttactgccc aaccggagag
   131941 cggacagcta atgcgttcca ctcatttcat tgaacagggt ctatggtcgg tccgtgaccc
   132001 ctggatgccg aaggcgtcct tggggtgatc tcgtagttcc tacggggtgg agacgatggg
   132061 gccggtccat ggatttgact tccttttgct acattttgct aaagggttga agggagatag
   132121 tgcatcaagc tattcgcaag ggccaacttg atcctcttcc ccagggatcc cagacgaggg
   132181 aaccccagga gagccgccga ctccaactat cgtccatgta cgatccatac tagatctgac
   132241 caactgccca tcctacctcc tctacgttct tgacagcccg tctttttgtc tcagtagagt
   132301 ctttcagtgg catgtttcgg tcctcttccc cattacttag aaaaagtgag ccaccggttc
   132361 aggtacaaga tactatcatt accgcctgga caattagaca tccaacccgt aatcgcaacg
   132421 acccaattgc aagagcggag ctctaccaac tgagctatat cccccgagcc aggtggagta
   132481 tgcatgaaag agtcatatgc ctcttctatt cttttccctg gcgcagctgg gccatcctgg
   132541 acttgaacca gagacctcgc ccgtgaagta aatcatcgca cccacgatcc aatgggagag
   132601 aatcaataga ttctttttcg ggagcgattc atccttcccg aacgcagcat acaactctcc
   132661 gtcatactgc gctcttcaag tgtgcttgtt cccctttctc ccttaccatg gcaagtcttt
   132721 gtgaaataac tccaatggga agaaaaaaga aggcgttaag agaccctcac cctagacact
   132781 ctaagatcct ttttcaaacc tgttcccatt tctcttctcg agtcaagaga tagataaata
   132841 gacacatccc attgcactga tcggggggcg ctcatagtga ctgagggggt cgaagaccaa
   132901 gaagtgagtt atttatacca agcattcttc ttatggctag atccaatctc ctggtccctg
   132961 cggaaaggca aaataatttc acgttcttcc tttcgggaag ggaggattag ggaaatccta
   133021 ttgattgctg ctttctccag acctccggga aaagcatgaa agaaaaggct cgaatggtac
   133081 gatccctccg tcaccccaga atgaaagggg cgatctcgta gttcttggtc tgtgaagatg
   133141 cgttgttagg tgctccattt tcccattgag gccgaaccta aacctctgtg ctcgagagat
   133201 agctgtccat acactgataa gggatgtata gattctcgag aagagaggag ccgtggtggt
   133261 cccccccgga ccgcccggat cccacgagtg aatagaaagt tagatctcca ttggatctca
   133321 ccagaatcgc cccatctatc ctcctgagga ggagtttggt ttcaaactcc gattcgaaca
   133381 ggaggagtac gccatgctaa tgtgccttgg atgatccaca tctccgggtc aggcgctgat
   133441 gagcacattg aactatccat gtggctgaga gccctcacaa cccaggcaca acgacgcaat
   133501 tatcaggggc gcgctctacc actgagctaa tagcccgtcg tgtgggcctc ccactgggag
   133561 gcccaatatg ccaaaagcga gaaaaacccc atccctctct ttcctttttg ggcccctatg
   133621 cccctcccgt gtggcgacat ggggacgcaa aaagggatcc tatcaacctg attccgacct
   133681 aggataataa gctcatgagc ttggtcttac ttcaccgtcg agaaacgaaa gaaaacttct
   133741 atatgcaagc ttagctcaga catagcccgc ttcttttggg tgtgaagcag tgtaaaacca
   133801 aaatacccaa caagcattag ctctccctga aaaggaggtg atccagccgc accttccagt
   133861 acggctacct tgttacgact tcactccagt cactagcccc gccttcggca tccccctcct
   133921 tgcggttaag gtaacgactt cgggcatggc cagctcccat agtgtgacgg gcggtgtgta
   133981 caaggcccgg gaacgaattc accgccgtat ggctgaccgg cgattactag cgattccggc
   134041 ttcatgcagg cgagttgcag cctgcaatcc gaactgagga cgggtttttg gggttagctc
   134101 accctcgcgg gatcgcgacc ctttgtcccg gccattgtag cacgtgtgtc gcccagggca
   134161 taaggggcat gatgacttga cgtcatcctc accttcctcc ggcttatcac cggcagtctg
   134221 ttcagggttc caaactcaac ggtggcaact aaacacgagg gttgcgctcg ttgcgggact
   134281 taacccaaca ccttacggca cgagctgacg acagccatgc accacctgtg tccgcgctcc
   134341 cgaaggcacc cctctctttc aagaggattc gcggcatgtc aagccctggt aaggttcttc
   134401 gctttgcatc gaattaaacc acatgctcca ccgcttgtgc gggcccccgt caattccttt
   134461 gagtttcatt cttgcgaacg tactccccag gcgggatact taacgcgtta gctacagcac
   134521 tgcacgggtc gatacgcaca gcgcctagta tccatcgttt acggctagga ctactggggt
   134581 atctaatccc atttgctccc ctagctttcg tctctcagtg tcagtgtcgg cccagcagag
   134641 tgctttcgcc gttggtgttc tttccgatct ctacgcattt caccgctcca ccggaaattc
   134701 cctctgcccc taccgtactc cagcttggta gtttccaccg cctgtccagg gttgagccct
   134761 gggatttgac ggcggacttg aaaagccacc tacagacgct ttacgcccaa tcattccgga
   134821 taacgcttgc atcctctgtc ttaccgcggc tgctggcaca gagttagccg atgcttattc
   134881 ctcagatacc gtcattgctt cttctccgag aaaagaagtt catgacccgt gggccttcta
   134941 cctccacgcg gcattgctcc gtcaggcttt cgcccattgc ggaaaattcc ccactgctgc
   135001 ctcccgtagg agtctgggcc gtgtctcagt cccagtgtgg ctgatcatcc tctcggacca
   135061 gctactgatc atcgccttgg taagctatta cctcaccaac tagctaatca gacgcgagcc
   135121 cctcctcggg cggattcctc cttttgctcc tcagcctacg gggtattagc aaccgtttcc
   135181 agttgttgtt cccctcccaa gggcaggttc ttacgcgtta ctcacccgtc cgccactgga
   135241 aacaccactt cccgtccgac ttgcatgtgt taagcatgcc gccagcgttc atcctgagcc
   135301 aggatcaaac tctccatgag attcatagtt gcattactta tagcttcctt gttcgtatac
   135361 aaaacggatt cggagttgtc tttaattcca aggcataact tgtattcatg cgcttcatat
   135421 tagcctgtag gtcgctccca gcaatatagc catccctacc ctatcacgtc aatcccacga
   135481 gcctcttatc tatctcgttc gatcacggcg ggggagcaag tcaaaataga aaaactcaca
   135541 tttggtttag ggataatcag gctcgaactg atgacttcca ccacgtcaag atgacactct
   135601 accgctgagt tatatccctt cccgacccca tcgagaaata gaactaacta atcctaaggc
   135661 aaggggtcga gaaactcaac gccactattc ctgaacaact tggagccggg ccttcttttc
   135721 gcactattat ggatagtcaa ataataggaa aatttggatt caattgtcaa ctgctcctat
   135781 cggaaatagg attgactacg gattcgagcc atagcacatg tttcataaaa tccgtacgat
   135841 tttctcgatc taaatcgagc aggtttgaca tgaagaagat tttgttcagc atgttctatt
   135901 cgatactggt aggagaagaa cccgactcgg tattgttaaa aaaagagggg aagcaagtca
   135961 agatgatatg gatcacccct tcttcttgcg ccaaagatct taccatttcc gaaggaactg
   136021 gagctacatt tcttttcaat ttccattcaa gagttcctat gtgtttccac gccctttttt
   136081 gatttgatac ctcgaaaaat gaaatagaca aattcctttt ctttaggaac acatacaaga
   136141 caagattcgt cactacaaaa aggataaggg taacccctat taatttaata tttaatagta
   136201 atagaaatat atgtcctagc gagacagaat ttgtaacttg ctatcctctt gcctagcagg
   136261 caaagattga cctccgtgaa aagactgatt cattcggatc ggcatgaggc cattgcattg
   136321 ccagaatcca tgttgtatat ttgaagtagg ttgacctcct tgcttctctc atggtacaac
   136381 cctcttcccg ctgagccccc ctttctcctt ggtcacagag acaaaataaa tgtaggactg
   136441 gcgccaacag ttcatcacgg aagaaaggac tcgccaagcc gggatcactt ataatagaaa
   136501 agaactgtct tttctgtata ctttccccgg ttctgttgct accgcgggcc ttacacacgc
   136561 aatcgatcgg atcatataga tatcccttca acacaacata ggtcatcgaa aggctctcgg
   136621 acgactcacc aaagcacgaa agccaggatc tttcagaaaa tcgattccta tttgaagagt
   136681 gcataaccgc atggataagc tcacactaac ccgtcaattt tggatccaat ttgggatttt
   136741 cttccttggg aggtatcggg aaggaattcg aatggaataa tatcgattca tgcagaagaa
   136801 aaggttctct attgatccaa acgctgtacc tatgggatag agggagagga aaaagccgaa
   136861 gatttcacat attttgatcg aaaaatcaat ctgatttctt tcgtaccctt cgctcgatga
   136921 gaaaatgggt cagattctac aggatcaaca aacctatggg acttaaggaa tgatggaagg
   136981 gaataaaaag agagggaaag aaaatcgaaa tgaaataaat aaagaataaa acaaaacaaa
   137041 aataagtaaa tataaaaaat aaatataagt agaagcatag aagagcccag attccaaatg
   137101 aacaaattca aaagggatct ttctgattct cgaagaatgg ggaggggcaa ggggattgat
   137161 cgagaaaaat ctcttgttct tattataata ttgtgatttg acccgtatat ggtttggtaa
   137221 aaaaataatc ttcttctttg atcataaatg gaaagtgttc aattagaaca tgaaaacgtg
   137281 acagaattgg tcttagttac tcttcgggac ggagtggaag aagggaggag attctcgaac
   137341 gaagaaaagg atccaattac ttcgaaagaa ttgaatgagg agccgtatga ggtgaaaatc
   137401 tcatgtacgg ttctgtagag tgacagtaag ggtgacttat ctgtcaactt ttccactatc
   137461 acccccaaaa aaccaaactc tgccttacgc aaagttgcca gagtacgatt aacctctgga
   137521 tttgaaatca ctgcttatat acctggtatt ggccataatt tacaagaaca ttctgtagta
   137581 ttagtaagag gaggaagggt taaggattta cccggtgtga gatatcacat tgttcgagga
   137641 accctagatg ctgtcggagt aaaggatcgt caacaagggc gttctagtgc gttgtagatt
   137701 cttatccaag acttgtatca tttgatgatg ccatgtgaat cgctagaaac atgtgaagtg
   137761 tatggctaac ccaataacga aagtttcgta aggggactgg agcaggctac catgagacaa
   137821 aagatcttct ttctaaagag attcgattcg gaactattat atgtccaagg tccaatattg
   137881 aaatcatttt ataggttttc ccttactttg tccgtgtcaa caaacaattc gaaataccta
   137941 gactttttta gaacaggtcc gagtcaaata gcaatgattc gaagcacttc tttttacatt
   138001 acactatttc ggaaacccaa ggactcgatc gtatggatat gtaaaataca ggatttccaa
   138061 tcctagcagg aaaaggaggg aaacggatac tcaatttaaa gtgagtaaac agaattccat
   138121 actcgatctc atagatacat atagaattct gtggaaagcc gtattcgatg aaagtcgtat
   138181 gtacggcttg gagggagatc tttcatatct ttcgagatcc accctacaat atggggtcaa
   138241 aaagccaaaa taagtgattt gtttttagcc cttataaaaa gaaaacggat tcttggacct
   138301 ctttcacgct catgtcacgt cgaggtactg cagaagaaaa aactgcaaaa tctgatccaa
   138361 tttatcgtaa tcgattagtt aacatgttgg ttaaccgtat tctgaaacac ggaaaaaaat
   138421 cattagctta tcaaattatt tatcgagcct tgaaaaagat tcaacaaaag acagaaacaa
   138481 atccactatc tgttttacgc caagcaatac gtggagtaac tcccaatata gcagtaaaag
   138541 caagacgtgt aggcggatcg actcatcaag ttcctattga aataggatct acacaaggaa
   138601 agacacttgc cattcgttgg ttattagggg catcccgaaa acgcccgggt cgaaatatgg
   138661 ctttcaaatt aagttccgaa ttagtagatg ctgccaaagg gggtggcgac gccatacgca
   138721 aaaaggaaga gactcataga atggcagagg caaatagagc ctttgcacat tttcgttaat
   138781 ccatagatct atgtgtctgt ctatatagat ctatggatcc atacatctcg atcggaaaag
   138841 aatcaataga aaaagaaaga atcggaattg atcgagatct ttctcgaaac aaacaaaaag
   138901 gaaaagaaag atgaacataa atcatggatc aactaagccc tctcgggggg aataagaaag
   138961 aggagtctta tagaaaaata tcatggaata aggtttgatc ctattcatgg gaattccgta
   139021 aatatcccat tcaaaaaatt taaagttgaa acaattggga ctttttcggg gattggatgc
   139081 agttactaat tcatgatctg gcatgtacag aatgaaaact tcattctcga ttctacgaga
   139141 atttttatga aagcgtttca tttgcttctc ttccatggaa gtttcatttt cccagaatgt
   139201 atcctaattt ttggcctaat tcttcttctg atgatcgatt caacctctga tcaaaaagat
   139261 agaccttggt tctatttcat ctcttcaaca agtttagtaa taagcataac ggccctattg
   139321 ttccgatgga gagaagaacc tataattagc ttttcgggaa atttccaaac gaacaatttc
   139381 aacgaaatct ttcaatttct tattttacta tgttcaactc tatgtattcc tctatccgta
   139441 gagtacattg aatgtacaga aatggctata acagagtttc tgttattcgt attaacagct
   139501 actctaggag gaatgttttt atgtggtgct aacgatttaa taactatctt tgtagctcca
   139561 gaatgtttca gtttatgttc ctacctatta tctggatata ccaagagaga tgtacggtct
   139621 aatgaggcta ctacgaaata tttactcatg ggtggggcaa gctcttctat tctggttcat
   139681 ggtttctctt ggctatatgg ttcatctggg ggggagatcg agcttcaaga aatagtgaat
   139741 ggtcttatca atacacaaat gtataactcc ccaggaattt caattgcgct tatatccatc
   139801 actgtaggaa ttgggttcaa gctttctcca gccccttttc atcaatggac tcctgacgta
   139861 tatgaaggag tgcggttcgt tcgacaaagt cctacctcta tatctatctc tgagatgttt
   139921 ggatttttca aaactccata gacatgcaga agagagatgc tatccccact cggaccaagg
   139981 cataactttt accaaaagat ctttttgttc aaataacaat taaggtgaag caaggtcagg
   140041 aacaacgaat ctctttatga taaacagatc cattttgcaa gttcgttatt acgggtagtt
   140101 cctacaaagg atcggactaa tgacgtatac aatacttgaa ttatcgatgt agatgctaca
   140161 tagttggttc tcatccttca gagactacga gtgtaatagg agcatccgtt gacaaaagga
   140221 tcaccctaag atgatcatct catggctatt gagaacgaat caaatcagat ggttctatgg
   140281 tcgaaaaggt tgaaaaagtc agccactcac aaccactgat gaaggattcc tcgaaaagtt
   140341 aaggattact aatttagaaa tcgaatgaat tcggtcttat acatacgcga ggaaggtaat
   140401 caaaaaagaa gatgagttct tctttctttt ataacttagg agccgtgtga gatgaaagtc
   140461 tcatgcacgg ttttgaatga gagaaagaag tgaggaatcc tcttttcgac tctgactctc
   140521 ccactccagt cgttgctttt ctttctgtta cttcgaaagt agctgcttca gcttcagcca
   140581 cacgaattct cgatattcct ttttatttct catcaaacga atggcatctt cttctggaaa
   140641 tcctagctat tcttagcatg atattgggta atctcattgc tattactcaa acaagcatga
   140701 aacgtatgct tgcatattcg tccattggtc aaatcggata tgtaattatt ggaataattg
   140761 ttggagattc aaatgatgga tatgcaagca tgataactta tatgctgttc tatatctcca
   140821 tgaatctagg aacttttgct tgcattgtat catttggtct acgtaccgga actgataaca
   140881 ttcgagatta tgcaggatta tacacgaaag atcctttttt ggctctctct ttagccctat
   140941 gtctcttatc cctagggggt cttcctccac tggcaggttt tttcggaaaa ctctatctat
   141001 tctggtgtgg atggcaggca ggcctatatt ttttagtttc aataggactc cttacgagcg
   141061 tcgtttctat ctactattat ctaaaaataa tcaagttatt aatgactgga cgaaaccaag
   141121 aaataacccc tcacgtgcga aattatagaa gatctccttt aagatcaaac aattccatcg
   141181 aattgagtat gactgtatgt gtgatagcat ctactatacc aggaatatca atgaacccaa
   141241 ttcttgcaat tgcccaggat accctctttt agtttagctt ctaggtctat ttcttagttc
   141301 aagatccctc ttactaactg gaataaaaga attagtagat ctgttccgcc caaaatggga
   141361 atgggctggg gttatgaact tataatcatg gaatcgactc gatcatcaga ttataagttc
   141421 attccatacc ggaccagatc ttattatgag aaggggtcat tcgagcatat gtaaatagat
   141481 actatgttta catatggata tccctacgtc gttacattct atttaggatt aggaataggc
   141541 gtaatcggac ctgcttttga cataactatc gttatttggt tggataccat ctccacttct
   141601 acttcatttg ggcttctatt gaatattgaa tcgagaaata ggtttgattt tacatctata
   141661 tataagttat cctccggata attcaaatcg aagcaatttg atgtctgact cggtcctata
   141721 tgacatgacc gatcgataga aacactccac ccttgtcata tattccatat atcacactag
   141781 atagatgtca tattcatgga atacgattaa ctttaaagat gccttgatgg tgaaatggta
   141841 gacacgcgag actcaaaatc ttgtgctaaa gagcgtggag gttcgagtcc tcttcaaggc
   141901 ataatattga gaatgctcat tgaatgagca ttctcaataa cagatttcgg atctaatcaa
   141961 tattgatata ccgagtatct tatccgttga tacgaagtat tccggcgatc cccacgatcc
   142021 gggtccgaac tgttggaatt ggaataggtt cggcggcgga tcgcgaaatc ttggtgatct
   142081 tctccatcta atgaatgagg agtccgtttt gaaatcgtcc gccctgcatc caccccccga
   142141 gtatatgatt caacaggaat cacacaaggg tagattgata gaaacctctg gtaaaatacc
   142201 caccagtacc cgtacccagc agataaagta cattacatag tccgttttag agattggcgc
   142261 tttgcccatt cagtgacttt ggcactggac gttcccaaaa taggtactat tgagtcgggt
   142321 gaattagaga atagacagac gagacgtctg ttggcattcc agccttcctt ctcctttcat
   142381 ttcagggcct atcccaaaga gaatccagta cctcttggtc gtgaatatct gaataggacg
   142441 aaccggcctc cgtggatatc tttgcttcag aacaaaacaa ttagaattag gctcggtcaa
   142501 ctggaatgtg tattatccat ataggagatc ttccaattga gaagatccat cgacctgaga
   142561 cgaagaaaaa ggtctaccta ctattttatt tagttattca gttaaaccaa tgattcatta
   142621 ttggagcaga tagcaacaac tatttcatcg gacatgcgta tttttgattt tccgatggat
   142681 tgacatggtt tcattaatgg aaattgtttg atgtaatgag taaataggct ctttcgccgt
   142741 tcaagaattc ttgtttaggc agttcatatc atccatacat agtgttttga tctaagattt
   142801 caattcttcc atctttctgc agtaacatat tgttccatgg agctaagatc caaaatatgg
   142861 aataaacaag tatttccacg actctaccac ctggccaatt ctgttccact taatcccttt
   142921 ttcatggcca catatcttta ttttatggct aaggaatggg aaatctttct cctgttacat
   142981 gaatcaaatg tttcatttca tctgggaaaa gccatctctt tctcaacaat gtctttgtca
   143041 tttgatccaa taacgttccg ttagatagga acagatttga taaatactga taactctcag
   143101 atagagtatt agaatggaaa gatccattag ataatgaact attggttcta agccatctgt
   143161 ggcgatgaat caacaattcg aagtgctttt cttgcgtatt cttgatgaac cagcgtttat
   143221 acatagatgt aggaggattt gtttgggaag taataagccc ctttaacatc tcttcatctg
   143281 caaagaattc tcgacgggaa aacacagaga caaaggactg atctttgaat aggaaaaaga
   143341 atggatccgc aggatcccaa atgaattggc ttattcgaaa aaagccttgt tctttggaaa
   143401 atctatctcg tgtctggtac tgcatggttc cactctgcaa gaactctgaa tcattctctt
   143461 gaagctcatc ctctttatga taaatgatcc gcttgccccg aaatgacccg gcccaataag
   143521 gaaatcccaa ttcagtgggc ctttcgatac aatcaaatat attgccataa gggcgccata
   143581 ttcgaggagc ccaaactatg tgattgaata aatcctcctc catctgttgt gagtcgaagg
   143641 ctccttcccc ttcttcaaac tccgattcgt atttttcata tagaaatctc tgatcaacga
   143701 tagaacaaga tccattttgc atcatatcta actgattcct tggttcggac cgaagaagta
   143761 gtgtcactcg attattatca aactggctgc aatctttttc tgtccgtgag gatcccgcca
   143821 aagcgccttc tacttctaat aggccatgaa ctagatcaga atcattctca acgaagccat
   143881 aagaagtgat ccaatttttt tcattgggtc cggatgaaga ccaaagatct tgagcgaccg
   143941 atccggcaga acaactcaaa agataaagaa gtatcgttaa tttcttcatg ctcgttccaa
   144001 gttcgaagta ccatttgtac aaataagaat ccccttcctt acatgatttc ttcttcatat
   144061 agatagatat aggatctatg gggcaattac ttagaagtac attttgtgca acagtccttc
   144121 ctatctgata gaaaaggatc tcatgatcct gaaccgatct tacctgggat cgcaaatccc
   144181 aagtttgtct atgaagagct gatctaattg tattagtttc tataattgat ttcttctgtg
   144241 taatactaat tgataggacc tcattgataa gtgctacaag atctcgtgca ttgaaaccca
   144301 tggttatgga cccgaatccg ttagtatgga acattttctt ttccaagtga aatcctctag
   144361 tataggaaag aatgaaaaag tgctttcgtt gttgtggaat aagaagcctt cgtatcttaa
   144421 tacatgtatt taatttattc ggagctatta gagcgggatc cactttttgg ggaatatgag
   144481 tcgaagcaat aacaagaata tttctagtgg aacatctttc acaatccctg gagagatagt
   144541 tctctaatag accgagggat aagtaattcg actcattcac atacagatca tgaatgtttg
   144601 gaatccatat tatgcaagga gacattgctt ttgctaattc gaattgaagg gtgatatcaa
   144661 atcggtctat ttttggcgtc atatccataa tagttagcac attcgtcata gttagtagct
   144721 ccatatcaag gtcatcatca atatcgtcac tatcatcaat atcgatattg tcactatcat
   144781 caaaatcgat atcgtcacta tcatcaaaat cgatatcgtc aataggataa cctttagact
   144841 tatcatacag gaacttgttt ggaaataccg taatgaaagg aacataggag tttgtcgcta
   144901 ggtatttgac caaataggat cgtccagttc ctatagaacc tatcactaaa atacccctag
   144961 aaggggatag ggctaagcgg agcgaaaagg gttttccgtg agatgggaaa ttaaaactat
   145021 tagccccaca cgaggtttgt gaataagtga ttgtctgata atgagcaagg aatatctgtc
   145081 tttctgctaa acaggatcta ttgaactcat aattcattag atacttttta tgaatgtcaa
   145141 ctaagtatcg taagtaaatt gatcccggtt gttcaatcat ttgataacca gagtcattct
   145201 ttgataaatg atcactatga gtcagactca atagaatttg atcaatcctt ttttctgtcg
   145261 ttaaggtgga gaactgaacc aagaattctc tttcttcatc atcaatcgaa tcattgttcg
   145321 cgacccagga ttctattcta tcatcaatcc aatcatcgtt cgcgttcttt ctttttctta
   145381 tcaatgaata gatctcttta cttgtacgac ttagatgtat cgtatttctc gaaaaagtga
   145441 ttcgattgat gggatttggt atgatactta tgagatcaat gaggttgata ttcaaatatt
   145501 tcttcttaga acgtattgat ttgaccccat aagcggaacc ccgtatttct tccagagcaa
   145561 ctagaaagag attctttaac cagaaagaat tcagttcaga tgtaggatac ctatccagaa
   145621 gttttcgcaa ctgaatcatg tatgatggaa tcatcaaaga cttgatcttt tctaactctg
   145681 tctgtaactc actagaggct cgggaaacga agagaagatg tatacgaacg agatatccag
   145741 caacaagaag aaggaaaagg attgaataga ggaactcccg agcatttttt gatgtccata
   145801 tcaatggaat gggtgactca ttatttcgat gaatcatttc ttcggacaga agaagattct
   145861 gtaaacactt actcgaaatc tcacttatca gagtccattg tggaagaatc ttctgatcaa
   145921 ttggccatgg tatatctgat ccatgcataa tatcatgaaa aagggataca aatttttgac
   145981 tactacttag tatcggcaat gggtctgaaa aagtatctaa aagggtgaaa tttagatatt
   146041 tgcaccctgt cgaagtaagg aaccatggca tatatgtttg gaacagattc cattttgaga
   146101 gatttgaaaa agcactatct cgttgaaagg ttctatacat ctgccctttc tcaacgcatt
   146161 tctttagaca aagactccgt tttttcctct ttccagatgg taaatatttc tcagaatatg
   146221 gagtgtgaat caaactcata tttgaattga aactgagata ctgatacaag ttcttccctt
   146281 ctgaatcaga tagattcata tctgaaagag gctgacaata agttctttca aaattgacca
   146341 tttgttcctc tcttagaggt gttgcagaaa tgtctgcgat cgagtaaata gctctacgaa
   146401 cgaatggatc ggatcgaatt ggaaaatgga aatatttgta caagttatac gtttcgtcac
   146461 cactttgtgt ttgtggaaaa tcgttaggta tgaatatgtc agataccagt gactcaattg
   146521 gtgaaatagt ctctctctcc aaaaaaatat gttttttttt accgacgcac aaagaaaata
   146581 ttttgttgcg aatgaacaag atattgataa attgtccata tgtaagatca taattattga
   146641 tacgggtctt ttccacataa aaagggaatc ttttgttaca atagaaccag aagtgatgtg
   146701 gatcattcaa gaatcgaagt cgatttgctt tataaaaaga agatatcaat gaacttctat
   146761 gaaatggttt cacgggattc agccaattgt ctcgatcgtg ggatatcatt gagaaatagg
   146821 aatccgtgtt atcaaaggat ttcctgcgat tatttctagt atggaatgag tcaatcatcc
   146881 actttggtat ctttttgaac aaaaatggta atatcgtttc tccattgatc aagaatttcg
   146941 gtctttggga agtatcatga tcatctaata agaagggttt caatttattc aaatgaacga
   147001 tttgaacatc tattgattct aacaactgat tgcagagttg atcattcgga cctttcaatt
   147061 catagatgtg gatctcggac ctatgaatgg gaatattccc gatactcaca aagaaaaggg
   147121 gaagtgactt ggacaaaaag ggaagtgact tggacaaaaa gaaacgaagt gacttaaaca
   147181 aatcttgttt gtcgatagcc tcggaccaat caatcgaata ttgattaata cgtaatcgat
   147241 cgaacactac ttgaaaatgg ttcttctggt cagaaatgaa atgttcctgg aaattcttgc
   147301 tcccattgga ccatttgtat ctgtatgcat caggatcccg attcatggat ctctcggttc
   147361 gagaaataag aggatcaaac catttcttct gactcttttt caaattcgat aaatattggt
   147421 tgatcatata tttcattata gttatatgat tcagagtatc atttcctatt tgatcccttt
   147481 gaatttcata ttcgaagttg cgatcggatc tattcattaa aaagaatcga ttcgatacac
   147541 ttcttatgta cccataggtg ttatattgga tttgcatcag attttggatc aatctatatt
   147601 gattgactgc ctccattatg ttgttgctag caaataccgc cgtttttatt tttggatctt
   147661 ccaaataatt cccgcagtag atccggacca atttttttct gatccttcga taaaaagatt
   147721 cattctcttc ataaaaaaga ggaggtagaa tcaataaaga tttctttttc gattcatctc
   147781 tggagttgaa taccttattc aagaattttt tttgatctaa cccgtaggaa tcaatagaaa
   147841 aggcaaatct cctatgatac accagatccg gcccggttat tgatagagtg aatagatctg
   147901 ccatttcttg aaatctctct tctgattcaa aatcatggtg taacgtgtat ccccccttgt
   147961 tccggccatg gaatagatga aataaataaa aaaatggatt tttgttcaag aatgaaatct
   148021 tattggaact gtccatatcc ggtgcatcct tcggaaccat atcagatccc ggatctgatg
   148081 aaataggatg aattgagacg gtattttgta aatacgtaat tatcttgaat atatcaacca
   148141 tttctttatt ttccgatcgc ctggaaagaa caaaagaaac atcctgtttt ttcttcaaaa
   148201 atttctgatc tctagtggac ctctcagtag gattcgaacc catatgaagt tctgaccatc
   148261 tgtcagagaa aaaagaacga attgatcttg taggattccc aagaaattct tcgatttctt
   148321 ccggaagcag atgattattc atctgcttct cacgttccgc gaatagccgg gacattgagg
   148381 aagatccaaa aaggcatttc gggaatcgat ctgattctat ctctgttcct tccgtttgaa
   148441 gaaaggaagg atcccaaaga atcgatcttt ctttttgaat atttgacaat gcattccgta
   148501 ccttgctaaa aaaccgatcc ttgtttacca accacacatt gtctaaccaa atcaaattct
   148561 ctctcgatac gttcctcaaa aaatccgatt cgtgctgatt ctttccccaa ctaacgaaga
   148621 gatcttggtg gaattgccac atatgaaatt gagcacaatt ttgcaaagaa atatcccact
   148681 tgtttctcga gaagagatgg gaaacatgct caatataatt tgattgaata gttgcctcag
   148741 ctccttgttg tttgaagaac cccccccctt caattggtct tttttcacga aaagcagaca
   148801 tgagataaca aatcaagtct ttccctaaga cttcgaatag ctgtcccgaa ttcaagttga
   148861 gtatgtttcg cttcttcctc ggagaaagac gatcaaacaa ttcccaatca tggtccttgc
   148921 ggatcatatc atccgtatag gataaaaaaa gaaactccag atatttgcta tctttctctt
   148981 tgaatgagat ctcaattcca actacggttt tattagatac cttacaacta gaatccctct
   149041 tttttccgat ccggttcctc caccaccgcg aaccccggtt agattcaggc atgatacact
   149101 ttttatttat tgggagaacc caagtactct cttgcgaatc catgaaacaa ctctcagaaa
   149161 tattttttcc ttttggaaga tacaggggcg aaacaatcaa cctattgata ttgcaagacc
   149221 aaaaagattc ttccaatgtc tcatttctgg gtccaatgga attcataggt ataggaagaa
   149281 gccccatcaa atagagattt tttctttcga caatctttcg attgttaata cgagatataa
   149341 ggaccgctac tacaagcagt attatacctt tgatcgtgaa atatcgattg cttcttgaac
   149401 cctgtgaatc acgtgaaagt aggatactcc aaattcgggg gtcaaagagt ttcataaaac
   149461 gttcttggtg gaaaagaatg tgagtgaaag atcccactga atcgaatttg gtccatgaat
   149521 ctaagaaata gtgagaattc ttgatctctc tcaatatctc tctcaattcg aagatccagg
   149581 atttgaattg atgtcctctc attgattcct cctaaagatt tcatttcaat tggaatttgg
   149641 ttatttacga tgtacgatga tccctgttaa gcatccatgg ctgaatggtt aaagcgccca
   149701 actcataatt ggcaaattcg taggttcaat tcctgctgga tgcacgccaa tgggaacgtt
   149761 caataagtct attagaattg gctctgtatc aatggaatct catcatccat acataccgaa
   149821 ttggtatggt atattcatac cataacatat gaacagtaag aactagaatt cttattgata
   149881 ctggaactca tagggaagaa aatggattta tggatggaat caaatatgca gtatttacag
   149941 aaaaaagtat tcggttattg gggaacaatc aatatacttc taatgtcgaa tcaggatcaa
   150001 ctaggacaga aataaagcat tgggtcgaac tcttctttgg cgtcaaggta atagctataa
   150061 atagtcatcg agtcccggga aagggtagaa gaatgggacc tattatggga catacaatgc
   150121 attacaaacg tatgatcatt acgcttcaac caggttattc tattccacct cttatagaga
   150181 aaagaactta aagcaaaata cttaataaca cggcgataca tttatacaaa acttctaccc
   150241 cgagcacacg caatggagcc atagacagtc aagtaaaatc caatccacga aataatttga
   150301 tccatggaca gcgtcgttgt agtaaaggtc gtaatgccag aggaatcatt accgcagggc
   150361 atagaggggg aggtcataag cgtctatacc gtaaaataga ttttcgacgg aatgataaag
   150421 acatatctgg tagaatcgta accatagaat acgaccctaa tcgaaatgca cacatttgtc
   150481 tcatacacta tggggatggt gagaagagat atattttaca tcccagaggg gctataattg
   150541 gagataccat tgtttctggt acagaagttc ctatatcaat gggaaatgcc ctacctttga
   150601 gtgcggtttg aactattgat ttacgtaatt ggaagtaacc aattaggttt acgacgaaac
   150661 ctagaaatcg atcactgatc caatttgagt acctctacgg gagaaacctc agcagaaaac
   150721 tgttgagtaa cggcagcaag tgattgagtt cagtagttcc tcatagaaaa ttattgactc
   150781 tagagatatg gtaatatgga gaagacaaaa aaaaaattgt ttgaagcacg cacagaaccg
   150841 gagagcgccc cttgtttcaa agagaggagg ccgggttatt cacatttaat ttgatggtca
   150901 gaggcgaatt aaaagctaag cagtggtaat tataaagatc ccccggggaa aaatagagat
   150961 gtctcctacg ttacccgtaa tatgtggaat ggaagtattg acgtaatttc atagagtcat
   151021 tcggtctgaa tgctacatga ggaacataag ccagatgacg gaacggggag acctaggatg
   151081 tagaagatca taacatgagt gattcggcag atttggattc ctatatatcc actcatgtga
   151141 tacttcatca tacgattcat ataagatcca tctgtctaga tatcatcata tacatctaga
   151201 aagccgtatg ctttggaaga agcttgtaca gtttgggaag gggtttttat tgataaaaaa
   151261 gaagaatcta cttcaaccga tatgccctta ggcacggcca tacataacat agaaatcaca
   151321 cttggaaagg gtggacaatt agctagagcg gcaggtgctg tagcgaaact gattgcaaaa
   151381 gagggtaaat cggccacatt aagattacca tctggggagg tccgtttgat atccaaaaac
   151441 tgcttagcaa cagtcggaca agtgggtaat gttggggtga accaaaaaag tttgggtaga
   151501 gccggatcta agcgttggct aggtaagcgt cctgtagtaa gaggagtagt tatgaaccct
   151561 gtagaccatc cccatggggg cggtgaaggg agagctccga ttggtagaaa aaaacccaca
   151621 actccttggg gttatcctgc gcttggaaga agaagtagga aaaggaaaaa atatagtgat
   151681 agttttattc ttcgtcgccg taaataaata agaatataga aaactgaatt tttagaattt
   151741 gaaataatgt gatgggcgaa cgacgggaat tgaacccgcg cgtggtggat tcacaatcca
   151801 ctgccttgat ccacttggct acatccgccc cttatctagc taaaggattt tagctttttt
   151861 atttttccat tcatcattat tgtatttatt cttaccttca tacttagatc gatatattgg
   151921 gcatagaatg ccaattttaa aaatgtaatg taataaagga gtaatcccct gtgacacgtt
   151981 caataaaaaa aaatcctt
//
