# Supplementary material for: Phylogenetic analysis of Fritillaria cirrhosa D. Don and its closely related species based on complete chloroplast genomes
Source: PeerJ. 2019 Aug 21;7:e7480. doi: 10.7717/peerj.7480 (PMC6708372; doi:10.7717/peerj.7480)
Supplement: Supplemental Information 1 — DNA sequences for the nine chloroplast whole genomes of Fritillaria spp. in this study (MH244906 –MH244913). [file peerj-07-7480-s002.zip › GZDQ4-1_MH244907.gb]

LOCUS       GZDQ4-1               151958 bp    DNA     circular UNA 07-APR-2019
DEFINITION  Fritillaria sichuanica chloroplast, complete genome.
ACCESSION   GZDQ4-1
KEYWORDS    .
SOURCE      Fritillaria sichuanica (chloroplast Fritillaria sichuanica)
  ORGANISM  Fritillaria sichuanica
            Eukaryota; Viridiplantae; Streptophyta; Embryophyta; Tracheophyta;
            Spermatophyta; Magnoliophyta; Liliopsida; Liliales; Liliaceae;
            Fritillaria.
FEATURES             Location/Qualifiers
     source          96..>151958
                     /organism="Fritillaria sichuanica"
                     /organelle="plastid:chloroplast"
                     /mol_type="genomic DNA"
                     /db_xref="taxon:108544"
     CDS             complement(174..1235)
                     /gene="psbA"
                     /locus_tag="fricic_p001"
                     /codon_start=1
                     /transl_table=11
                     /product="photosystem II protein D1"
                     /protein_id="AHH29791.1"
     gene            complement(174..1235)
                     /gene="psbA"
                     /locus_tag="fricic_p001"
     tRNA            join(complement(4054..4090),complement(1459..1493))
                     /gene="trnK-UUU"
                     /locus_tag="fricic_t001"
                     /product="tRNA-Lys"
     exon            complement(1459..1493)
                     /gene="trnK-UUU"
                     /locus_tag="fricic_t001"
                     /number=2
     gene            complement(1459..4090)
                     /gene="trnK-UUU"
                     /locus_tag="fricic_t001"
     CDS             complement(1800..3338)
                     /gene="matK"
                     /locus_tag="fricic_p002"
                     /codon_start=1
                     /transl_table=11
                     /product="maturase K"
                     /protein_id="AHH29792.1"
     gene            complement(1800..3338)
                     /gene="matK"
                     /locus_tag="fricic_p002"
     exon            complement(4054..4090)
                     /gene="trnK-UUU"
                     /locus_tag="fricic_t001"
                     /number=1
     exon            complement(4819..5028)
                     /gene="rps16"
                     /locus_tag="fricic_p003"
                     /number=2
     CDS             join(complement(5909..5947),complement(4819..5028))
                     /gene="rps16"
                     /locus_tag="fricic_p003"
                     /codon_start=1
                     /transl_table=11
                     /product="ribosomal protein S16"
                     /protein_id="AHH29793.1"
     gene            complement(4819..5947)
                     /gene="rps16"
                     /locus_tag="fricic_p003"
     exon            complement(5909..5947)
                     /gene="rps16"
                     /locus_tag="fricic_p003"
                     /number=1
     tRNA            complement(6219..6290)
                     /gene="trnQ-UUG"
                     /locus_tag="fricic_t002"
                     /product="tRNA-Gln"
     gene            complement(6219..6290)
                     /gene="trnQ-UUG"
                     /locus_tag="fricic_t002"
     CDS             6623..6814
                     /gene="psbK"
                     /locus_tag="fricic_p004"
                     /codon_start=1
                     /transl_table=11
                     /product="photosystem II protein K"
                     /protein_id="AHH29794.1"
     gene            6623..6814
                     /gene="psbK"
                     /locus_tag="fricic_p004"
     CDS             6951..7061
                     /gene="psbI"
                     /locus_tag="fricic_p005"
                     /codon_start=1
                     /transl_table=11
                     /product="photosystem II protein I"
                     /protein_id="AHH29795.1"
     gene            6951..7061
                     /gene="psbI"
                     /locus_tag="fricic_p005"
     tRNA            complement(7148..7237)
                     /gene="trnS-GCU"
                     /locus_tag="fricic_t003"
                     /product="tRNA-Ser"
     gene            complement(7148..7237)
                     /gene="trnS-GCU"
                     /locus_tag="fricic_t003"
     tRNA            join(7955..7977,8662..8709)
                     /gene="trnG-GCC"
                     /locus_tag="fricic_t004"
                     /product="tRNA-Gly"
     exon            7955..7977
                     /gene="trnG-GCC"
                     /locus_tag="fricic_t004"
                     /number=1
     gene            7955..8709
                     /gene="trnG-GCC"
                     /locus_tag="fricic_t004"
     exon            8662..8709
                     /gene="trnG-GCC"
                     /locus_tag="fricic_t004"
                     /number=2
     tRNA            8904..8975
                     /gene="trnR-UCU"
                     /locus_tag="fricic_t005"
                     /product="tRNA-Arg"
     gene            8904..8975
                     /gene="trnR-UCU"
                     /locus_tag="fricic_t005"
     CDS             complement(9097..10620)
                     /gene="atpA"
                     /locus_tag="fricic_p006"
                     /codon_start=1
                     /transl_table=11
                     /product="ATP synthase CF1 alpha subunit"
                     /protein_id="AHH29796.1"
     gene            complement(9097..10620)
                     /gene="atpA"
                     /locus_tag="fricic_p006"
     exon            complement(10700..11110)
                     /gene="atpF"
                     /locus_tag="fricic_p007"
                     /number=2
     CDS             join(complement(11891..12034),complement(10700..11110))
                     /gene="atpF"
                     /locus_tag="fricic_p007"
                     /codon_start=1
                     /transl_table=11
                     /product="ATP synthase CF0 subunit I"
                     /protein_id="AHH29797.1"
     gene            complement(10700..12034)
                     /gene="atpF"
                     /locus_tag="fricic_p007"
     exon            complement(11891..12034)
                     /gene="atpF"
                     /locus_tag="fricic_p007"
                     /number=1
     CDS             complement(12537..12782)
                     /gene="atpH"
                     /locus_tag="fricic_p008"
                     /codon_start=1
                     /transl_table=11
                     /product="ATP synthase CF0 subunit III"
                     /protein_id="AHH29798.1"
     gene            complement(12537..12782)
                     /gene="atpH"
                     /locus_tag="fricic_p008"
     CDS             complement(13669..14412)
                     /gene="atpI"
                     /locus_tag="fricic_p009"
                     /codon_start=1
                     /transl_table=11
                     /product="ATP synthase CF0 subunit IV"
                     /protein_id="AHH29799.1"
     gene            complement(13669..14412)
                     /gene="atpI"
                     /locus_tag="fricic_p009"
     CDS             complement(14655..15365)
                     /gene="rps2"
                     /locus_tag="fricic_p010"
                     /codon_start=1
                     /transl_table=11
                     /product="ribosomal protein S2"
                     /protein_id="AHH29800.1"
     gene            complement(14655..15365)
                     /gene="rps2"
                     /locus_tag="fricic_p010"
     CDS             complement(15590..19720)
                     /gene="rpoC2"
                     /locus_tag="fricic_p011"
                     /codon_start=1
                     /transl_table=11
                     /product="RNA polymerase beta' subunit"
                     /protein_id="AHH29801.1"
     gene            complement(15590..19720)
                     /gene="rpoC2"
                     /locus_tag="fricic_p011"
     exon            complement(19889..21520)
                     /gene="rpoC1"
                     /locus_tag="fricic_p012"
                     /number=2
     CDS             join(complement(22289..22720),complement(19889..21511))
                     /gene="rpoC1"
                     /locus_tag="fricic_p012"
                     /codon_start=1
                     /transl_table=11
                     /product="RNA polymerase beta"
                     /protein_id="AHH29802.1"
     gene            complement(19889..22720)
                     /gene="rpoC1"
                     /locus_tag="fricic_p012"
     exon            complement(22274..22720)
                     /gene="rpoC1"
                     /locus_tag="fricic_p012"
                     /number=1
     CDS             complement(22748..25954)
                     /gene="rpoB"
                     /locus_tag="fricic_p013"
                     /codon_start=1
                     /transl_table=11
                     /product="RNA polymerase beta subunit"
                     /protein_id="AHH29803.1"
     gene            complement(22748..25954)
                     /gene="rpoB"
                     /locus_tag="fricic_p013"
     tRNA            26608..26688
                     /gene="trnC-GCA"
                     /locus_tag="fricic_t006"
                     /product="tRNA-Cys"
     gene            26608..26688
                     /gene="trnC-GCA"
                     /locus_tag="fricic_t006"
     CDS             27059..27148
                     /gene="petN"
                     /locus_tag="fricic_p014"
                     /codon_start=1
                     /transl_table=11
                     /product="cytochrome b6/f complex subunit VIII"
                     /protein_id="AHH29804.1"
     gene            27059..27148
                     /gene="petN"
                     /locus_tag="fricic_p014"
     CDS             complement(27325..27429)
                     /gene="psbM"
                     /locus_tag="fricic_p015"
                     /codon_start=1
                     /transl_table=11
                     /product="photosystem II protein M"
                     /protein_id="AHH29805.1"
     gene            complement(27325..27429)
                     /gene="psbM"
                     /locus_tag="fricic_p015"
     tRNA            complement(28443..28516)
                     /gene="trnD-GUC"
                     /locus_tag="fricic_t007"
                     /product="tRNA-Asp"
     gene            complement(28443..28516)
                     /gene="trnD-GUC"
                     /locus_tag="fricic_t007"
     tRNA            complement(28821..28904)
                     /gene="trnY-GUA"
                     /locus_tag="fricic_t008"
                     /product="tRNA-Tyr"
     gene            complement(28821..28904)
                     /gene="trnY-GUA"
                     /locus_tag="fricic_t008"
     tRNA            complement(28964..29036)
                     /gene="trnE-UUC"
                     /locus_tag="fricic_t009"
                     /product="tRNA-Glu"
     gene            complement(28964..29036)
                     /gene="trnE-UUC"
                     /locus_tag="fricic_t009"
     tRNA            29710..29781
                     /gene="trnT-GGU"
                     /locus_tag="fricic_t010"
                     /product="tRNA-Thr"
     gene            29710..29781
                     /gene="trnT-GGU"
                     /locus_tag="fricic_t010"
     CDS             30895..31956
                     /gene="psbD"
                     /locus_tag="fricic_p016"
                     /codon_start=1
                     /transl_table=11
                     /product="photosystem II protein D2"
                     /protein_id="AHH29806.1"
     gene            30895..31956
                     /gene="psbD"
                     /locus_tag="fricic_p016"
     CDS             31904..33319
                     /gene="psbC"
                     /locus_tag="fricic_p017"
                     /codon_start=1
                     /transl_table=11
                     /product="photosystem II CP43 chlorophyll apoprotein"
                     /protein_id="AHH29807.1"
     gene            31904..33319
                     /gene="psbC"
                     /locus_tag="fricic_p017"
     tRNA            complement(33453..33545)
                     /gene="trnS-UGA"
                     /locus_tag="fricic_t011"
                     /product="tRNA-Ser"
     gene            complement(33453..33545)
                     /gene="trnS-UGA"
                     /locus_tag="fricic_t011"
     CDS             33740..33928
                     /gene="psbZ"
                     /locus_tag="fricic_p018"
                     /codon_start=1
                     /transl_table=11
                     /product="photosystem II protein Z"
                     /protein_id="AHH29808.1"
     gene            33740..33928
                     /gene="psbZ"
                     /locus_tag="fricic_p018"
     tRNA            34210..34280
                     /gene="trnG-UCC"
                     /locus_tag="fricic_t012"
                     /product="tRNA-Gly"
     gene            34210..34280
                     /gene="trnG-UCC"
                     /locus_tag="fricic_t012"
     tRNA            complement(34465..34538)
                     /gene="trnfM-CAU"
                     /locus_tag="fricic_t013"
                     /product="tRNA-Met"
     gene            complement(34465..34538)
                     /gene="trnfM-CAU"
                     /locus_tag="fricic_t013"
     CDS             complement(34707..35009)
                     /gene="rps14"
                     /locus_tag="fricic_p019"
                     /codon_start=1
                     /transl_table=11
                     /product="ribosomal protein S14"
                     /protein_id="AHH29809.1"
     gene            complement(34707..35009)
                     /gene="rps14"
                     /locus_tag="fricic_p019"
     CDS             complement(35143..37347)
                     /gene="psaB"
                     /locus_tag="fricic_p020"
                     /codon_start=1
                     /transl_table=11
                     /product="photosystem I P700 apoprotein A2"
                     /protein_id="AHH29810.1"
     gene            complement(35143..37347)
                     /gene="psaB"
                     /locus_tag="fricic_p020"
     CDS             complement(37373..39625)
                     /gene="psaA"
                     /locus_tag="fricic_p021"
                     /codon_start=1
                     /transl_table=11
                     /product="photosystem I P700 apoprotein A1"
                     /protein_id="AHH29811.1"
     gene            complement(37373..39625)
                     /gene="psaA"
                     /locus_tag="fricic_p021"
     exon            complement(40221..40379)
                     /gene="ycf3"
                     /locus_tag="fricic_p022"
                     /number=3
     CDS             join(complement(42058..42183),complement(41089..41316),
                     complement(40221..40379))
                     /gene="ycf3"
                     /locus_tag="fricic_p022"
                     /codon_start=1
                     /transl_table=11
                     /product="hypothetical chloroplast RF34"
                     /protein_id="AHH29812.1"
     gene            complement(40221..42183)
                     /gene="ycf3"
                     /locus_tag="fricic_p022"
     exon            complement(41089..41316)
                     /gene="ycf3"
                     /locus_tag="fricic_p022"
                     /number=2
     exon            complement(42058..42183)
                     /gene="ycf3"
                     /locus_tag="fricic_p022"
                     /number=1
     tRNA            42747..42833
                     /gene="trnS-GGA"
                     /locus_tag="fricic_t014"
                     /product="tRNA-Ser"
     gene            42747..42833
                     /gene="trnS-GGA"
                     /locus_tag="fricic_t014"
     CDS             complement(43103..43708)
                     /gene="rps4"
                     /locus_tag="fricic_p023"
                     /codon_start=1
                     /transl_table=11
                     /product="ribosomal protein S4"
                     /protein_id="AHH29813.1"
     gene            complement(43103..43708)
                     /gene="rps4"
                     /locus_tag="fricic_p023"
     tRNA            complement(44048..44120)
                     /gene="trnT-UGU"
                     /locus_tag="fricic_t015"
                     /product="tRNA-Thr"
     gene            complement(44048..44120)
                     /gene="trnT-UGU"
                     /locus_tag="fricic_t015"
     tRNA            join(44920..44954,45488..45537)
                     /gene="trnL-UAA"
                     /locus_tag="fricic_t016"
                     /product="tRNA-Leu"
     exon            44920..45537
                     /gene="trnL-UAA"
                     /locus_tag="fricic_t016"
                     /number=1
     gene            44920..45537
                     /gene="trnL-UAA"
                     /locus_tag="fricic_t016"
     exon            45488..45537
                     /gene="trnL-UAA"
                     /locus_tag="fricic_t016"
                     /number=2
     tRNA            45715..45787
                     /gene="trnF-GAA"
                     /locus_tag="fricic_t017"
                     /product="tRNA-Phe"
     gene            45715..45787
                     /gene="trnF-GAA"
                     /locus_tag="fricic_t017"
     CDS             complement(46542..47018)
                     /gene="ndhJ"
                     /locus_tag="fricic_p024"
                     /codon_start=1
                     /transl_table=11
                     /product="NADH-plastoquinone oxidoreductase subunit J"
                     /protein_id="AHH29814.1"
     gene            complement(46542..47018)
                     /gene="ndhJ"
                     /locus_tag="fricic_p024"
     CDS             complement(47094..47987)
                     /gene="ndhK"
                     /locus_tag="fricic_p025"
                     /codon_start=1
                     /transl_table=11
                     /product="NADH-plastoquinone oxidoreductase subunit K"
                     /protein_id="AHH29815.1"
     gene            complement(47094..47987)
                     /gene="ndhK"
                     /locus_tag="fricic_p025"
     CDS             complement(47867..48229)
                     /gene="ndhC"
                     /locus_tag="fricic_p026"
                     /codon_start=1
                     /transl_table=11
                     /product="NADH-plastoquinone oxidoreductase subunit 3"
                     /protein_id="AHH29816.1"
     gene            complement(47867..48229)
                     /gene="ndhC"
                     /locus_tag="fricic_p026"
     tRNA            join(complement(49607..49645),complement(48968..49004))
                     /gene="trnV-UAC"
                     /locus_tag="fricic_t018"
                     /product="tRNA-Val"
     exon            complement(48968..49004)
                     /gene="trnV-UAC"
                     /locus_tag="fricic_t018"
                     /number=2
     gene            complement(48968..49645)
                     /gene="trnV-UAC"
                     /locus_tag="fricic_t018"
     exon            complement(49607..49645)
                     /gene="trnV-UAC"
                     /locus_tag="fricic_t018"
                     /number=1
     tRNA            49808..49879
                     /gene="trnM-CAU"
                     /locus_tag="fricic_t019"
                     /product="tRNA-Met"
     gene            49808..49879
                     /gene="trnM-CAU"
                     /locus_tag="fricic_t019"
     CDS             complement(50071..50475)
                     /gene="atpE"
                     /locus_tag="fricic_p027"
                     /codon_start=1
                     /transl_table=11
                     /product="ATP synthase CF1 epsilon subunit"
                     /protein_id="AHH29817.1"
     gene            complement(50071..50475)
                     /gene="atpE"
                     /locus_tag="fricic_p027"
     CDS             complement(50472..51968)
                     /gene="atpB"
                     /locus_tag="fricic_p028"
                     /codon_start=1
                     /transl_table=11
                     /product="ATP synthase CF1 beta subunit"
                     /protein_id="AHH29818.1"
     gene            complement(50472..51968)
                     /gene="atpB"
                     /locus_tag="fricic_p028"
     CDS             52586..54028
                     /gene="rbcL"
                     /locus_tag="fricic_p029"
                     /codon_start=1
                     /transl_table=11
                     /product="ribulose-1,5-bisphosphate carboxylase/oxygenase
                     large subunit"
                     /protein_id="AHH29819.1"
     gene            52586..54028
                     /gene="rbcL"
                     /locus_tag="fricic_p029"
     CDS             54743..56206
                     /gene="accD"
                     /locus_tag="fricic_p030"
                     /codon_start=1
                     /transl_table=11
                     /product="acetyl-CoA carboxylase carboxyltransferase beta
                     subunit"
                     /protein_id="AHH29820.1"
     gene            54743..56206
                     /gene="accD"
                     /locus_tag="fricic_p030"
     CDS             57019..57123
                     /gene="psaI"
                     /locus_tag="fricic_p031"
                     /codon_start=1
                     /transl_table=11
                     /product="photosystem I subunit VIII"
                     /protein_id="AHH29821.1"
     gene            57019..57123
                     /gene="psaI"
                     /locus_tag="fricic_p031"
     CDS             57483..58037
                     /gene="ycf4"
                     /locus_tag="fricic_p032"
                     /codon_start=1
                     /transl_table=11
                     /product="photosystem I assembly protein ycf4"
                     /protein_id="AHH29822.1"
     gene            57483..58037
                     /gene="ycf4"
                     /locus_tag="fricic_p032"
     CDS             58764..59459
                     /gene="cemA"
                     /locus_tag="fricic_p033"
                     /codon_start=1
                     /transl_table=11
                     /product="chloroplast envelope membrane protein"
                     /protein_id="AHH29823.1"
     gene            58764..59459
                     /gene="cemA"
                     /locus_tag="fricic_p033"
     CDS             59696..60658
                     /gene="petA"
                     /locus_tag="fricic_p034"
                     /codon_start=1
                     /transl_table=11
                     /product="component of cytochrome b6/f complex"
                     /protein_id="AHH29824.1"
     gene            59696..60658
                     /gene="petA"
                     /locus_tag="fricic_p034"
     CDS             complement(61463..61585)
                     /gene="psbJ"
                     /locus_tag="fricic_p035"
                     /codon_start=1
                     /transl_table=11
                     /product="photosystem II protein J"
                     /protein_id="AHH29825.1"
     gene            complement(61463..61585)
                     /gene="psbJ"
                     /locus_tag="fricic_p035"
     CDS             complement(61711..61827)
                     /gene="psbL"
                     /locus_tag="fricic_p036"
                     /codon_start=1
                     /transl_table=11
                     /product="photosystem II protein L"
                     /protein_id="AHH29826.1"
     gene            complement(61711..61827)
                     /gene="psbL"
                     /locus_tag="fricic_p036"
     CDS             complement(61850..61969)
                     /gene="psbF"
                     /locus_tag="fricic_p037"
                     /codon_start=1
                     /transl_table=11
                     /product="photosystem II cytochrome b559 beta subunit"
                     /protein_id="AHH29827.1"
     gene            complement(61850..61969)
                     /gene="psbF"
                     /locus_tag="fricic_p037"
     CDS             complement(61985..62236)
                     /gene="psbE"
                     /locus_tag="fricic_p038"
                     /codon_start=1
                     /transl_table=11
                     /product="photosystem II protein V"
                     /protein_id="AHH29828.1"
     gene            complement(61985..62236)
                     /gene="psbE"
                     /locus_tag="fricic_p038"
     CDS             63410..63505
                     /gene="petL"
                     /locus_tag="fricic_p039"
                     /codon_start=1
                     /transl_table=11
                     /product="cytochrome b6/f complex subunit VI"
                     /protein_id="AHH29829.1"
     gene            63410..63505
                     /gene="petL"
                     /locus_tag="fricic_p039"
     CDS             63682..63795
                     /gene="petG"
                     /locus_tag="fricic_p040"
                     /codon_start=1
                     /transl_table=11
                     /product="cytochrome b6/f complex subunit V"
                     /protein_id="AHH29830.1"
     gene            63682..63795
                     /gene="petG"
                     /locus_tag="fricic_p040"
     tRNA            complement(63898..63971)
                     /gene="trnW-CCA"
                     /locus_tag="fricic_t020"
                     /product="tRNA-Trp"
     gene            complement(63898..63971)
                     /gene="trnW-CCA"
                     /locus_tag="fricic_t020"
     tRNA            complement(64144..64217)
                     /gene="trnP-UGG"
                     /locus_tag="fricic_t021"
                     /product="tRNA-Pro"
     gene            complement(64144..64217)
                     /gene="trnP-UGG"
                     /locus_tag="fricic_t021"
     CDS             64558..64686
                     /gene="psaJ"
                     /locus_tag="fricic_p041"
                     /codon_start=1
                     /transl_table=11
                     /product="photosystem I subunit IX"
                     /protein_id="AHH29831.1"
     gene            64558..64686
                     /gene="psaJ"
                     /locus_tag="fricic_p041"
     CDS             65138..65341
                     /gene="rpl33"
                     /locus_tag="fricic_p042"
                     /codon_start=1
                     /transl_table=11
                     /product="ribosomal protein L33"
                     /protein_id="AHH29832.1"
     gene            65138..65341
                     /gene="rpl33"
                     /locus_tag="fricic_p042"
     CDS             65525..65830
                     /gene="rps18"
                     /locus_tag="fricic_p043"
                     /codon_start=1
                     /transl_table=11
                     /product="ribosomal protein S18"
                     /protein_id="AHH29833.1"
     gene            65525..65830
                     /gene="rps18"
                     /locus_tag="fricic_p043"
     CDS             complement(66108..66461)
                     /gene="rpl20"
                     /locus_tag="fricic_p044"
                     /codon_start=1
                     /transl_table=11
                     /product="ribosomal protein L20"
                     /protein_id="AHH29834.1"
     gene            complement(66108..66461)
                     /gene="rpl20"
                     /locus_tag="fricic_p044"
     CDS             join(complement(67234..67347),137520..137751,
                     138293..138318)
                     /gene="rps12"
                     /locus_tag="fricic_p082"
                     /trans_splicing
                     /codon_start=1
                     /transl_table=11
                     /product="ribosomal protein S12"
                     /protein_id="AHH29835.1"
     CDS             join(complement(67234..67347),complement(96124..96355),
                     complement(95557..95582))
                     /gene="rps12"
                     /locus_tag="fricic_p045"
                     /trans_splicing
                     /codon_start=1
                     /transl_table=11
                     /product="ribosomal protein S12"
                     /protein_id="AHH29790.1"
     gene            join(complement(67234..67347),137520..138318)
                     /gene="rps12"
                     /locus_tag="fricic_p082"
                     /trans_splicing
     gene            join(complement(67234..67347),complement(95557..96355))
                     /gene="rps12"
                     /locus_tag="fricic_p045"
                     /trans_splicing
     exon            complement(67501..67752)
                     /gene="clpP"
                     /locus_tag="fricic_p046"
                     /number=3
     CDS             join(complement(69408..69476),complement(68340..68630),
                     complement(67501..67752))
                     /gene="clpP"
                     /locus_tag="fricic_p046"
                     /codon_start=1
                     /transl_table=11
                     /product="clp protease proteolytic subunit"
                     /protein_id="AHH29836.1"
     gene            complement(67501..69476)
                     /gene="clpP"
                     /locus_tag="fricic_p046"
     exon            complement(68340..68630)
                     /gene="clpP"
                     /locus_tag="fricic_p046"
                     /number=2
     exon            complement(69408..69476)
                     /gene="clpP"
                     /locus_tag="fricic_p046"
                     /number=1
     CDS             69939..71465
                     /gene="psbB"
                     /locus_tag="fricic_p047"
                     /codon_start=1
                     /transl_table=11
                     /product="PSII 47 kDa protein"
                     /protein_id="AHH29837.1"
     gene            69939..71465
                     /gene="psbB"
                     /locus_tag="fricic_p047"
     CDS             71652..71753
                     /gene="psbT"
                     /locus_tag="fricic_p048"
                     /codon_start=1
                     /transl_table=11
                     /product="photosystem II protein T"
                     /protein_id="AHH29838.1"
     gene            71652..71753
                     /gene="psbT"
                     /locus_tag="fricic_p048"
     CDS             complement(71812..71943)
                     /gene="psbN"
                     /locus_tag="fricic_p049"
                     /codon_start=1
                     /transl_table=11
                     /product="photosystem II protein N"
                     /protein_id="AHH29839.1"
     gene            complement(71812..71943)
                     /gene="psbN"
                     /locus_tag="fricic_p049"
     CDS             72055..72276
                     /gene="psbH"
                     /locus_tag="fricic_p050"
                     /codon_start=1
                     /transl_table=11
                     /product="photosystem II phosphoprotein"
                     /protein_id="AHH29840.1"
     gene            72055..72276
                     /gene="psbH"
                     /locus_tag="fricic_p050"
     exon            72402..72407
                     /gene="petB"
                     /locus_tag="fricic_p051"
                     /number=1
     CDS             join(72402..72407,73229..73870)
                     /gene="petB"
                     /locus_tag="fricic_p051"
                     /codon_start=1
                     /transl_table=11
                     /product="cytochrome b6"
                     /protein_id="AHH29841.1"
     gene            72402..73870
                     /gene="petB"
                     /locus_tag="fricic_p051"
     exon            73229..73870
                     /gene="petB"
                     /locus_tag="fricic_p051"
                     /number=2
     exon            74076..74081
                     /gene="petD"
                     /locus_tag="fricic_p052"
                     /number=1
     CDS             join(74076..74081,74841..75332)
                     /gene="petD"
                     /locus_tag="fricic_p052"
                     /codon_start=1
                     /transl_table=11
                     /product="cytochrome b6/f complex subunit IV"
                     /protein_id="AHH29842.1"
     gene            74076..75332
                     /gene="petD"
                     /locus_tag="fricic_p052"
     exon            74841..75332
                     /gene="petD"
                     /locus_tag="fricic_p052"
                     /number=2
     CDS             complement(75530..76528)
                     /gene="rpoA"
                     /codon_start=1
                     /transl_table=11
                     /product="RNA polymerase alpha subunit"
                     /protein_id="AHH29843.1"
     gene            complement(75530..76528)
                     /gene="rpoA"
     CDS             complement(76598..77014)
                     /gene="rps11"
                     /locus_tag="fricic_p054"
                     /codon_start=1
                     /transl_table=11
                     /product="ribosomal protein S11"
                     /protein_id="AHH29844.1"
     gene            complement(76598..77014)
                     /gene="rps11"
                     /locus_tag="fricic_p054"
     CDS             complement(77147..77260)
                     /gene="rpl36"
                     /locus_tag="fricic_p055"
                     /codon_start=1
                     /transl_table=11
                     /product="ribosomal protein L36"
                     /protein_id="AHH29845.1"
     gene            complement(77147..77260)
                     /gene="rpl36"
                     /locus_tag="fricic_p055"
     gene            complement(77365..77598)
                     /gene="infA"
                     /locus_tag="fricic_p056"
                     /pseudogene="unprocessed"
     CDS             complement(77720..78118)
                     /gene="rps8"
                     /locus_tag="fricic_p057"
                     /codon_start=1
                     /transl_table=11
                     /product="ribosomal protein S8"
                     /protein_id="AHH29846.1"
     gene            complement(77720..78118)
                     /gene="rps8"
                     /locus_tag="fricic_p057"
     CDS             complement(78318..78686)
                     /gene="rpl14"
                     /locus_tag="fricic_p058"
                     /codon_start=1
                     /transl_table=11
                     /product="ribosomal protein L14"
                     /protein_id="AHH29847.1"
     gene            complement(78318..78686)
                     /gene="rpl14"
                     /locus_tag="fricic_p058"
     exon            complement(78815..79222)
                     /gene="rpl16"
                     /locus_tag="fricic_p059"
                     /number=2
     CDS             join(complement(80213..80221),complement(78815..79222))
                     /gene="rpl16"
                     /locus_tag="fricic_p059"
                     /codon_start=1
                     /transl_table=11
                     /product="ribosomal protein L16"
                     /protein_id="AHH29848.1"
     gene            complement(78815..80221)
                     /gene="rpl16"
                     /locus_tag="fricic_p059"
     exon            complement(80213..80221)
                     /gene="rpl16"
                     /locus_tag="fricic_p059"
                     /number=1
     CDS             complement(80349..81005)
                     /gene="rps3"
                     /locus_tag="fricic_p060"
                     /codon_start=1
                     /transl_table=11
                     /product="ribosomal protein S3"
                     /protein_id="AHH29849.1"
     gene            complement(80349..81005)
                     /gene="rps3"
                     /locus_tag="fricic_p060"
     CDS             complement(81061..81417)
                     /gene="rpl22"
                     /locus_tag="fricic_p061"
                     /codon_start=1
                     /transl_table=11
                     /product="ribosomal protein L22"
                     /protein_id="AHH29850.1"
     gene            complement(81061..81417)
                     /gene="rpl22"
                     /locus_tag="fricic_p061"
     CDS             complement(81571..81855)
                     /gene="rps19"
                     /locus_tag="fricic_p062"
                     /codon_start=1
                     /transl_table=11
                     /product="ribosomal protein S19"
                     /protein_id="AHH29851.1"
     gene            complement(81571..81855)
                     /gene="rps19"
                     /locus_tag="fricic_p062"
     repeat_region   81822..108166
     tRNA            81991..82065
                     /gene="trnH-GUG"
                     /locus_tag="fricic_t022"
                     /product="tRNA-His"
     gene            81991..82065
                     /gene="trnH-GUG"
                     /locus_tag="fricic_t022"
     exon            complement(82113..82544)
                     /gene="rpl2"
                     /locus_tag="fricic_p063"
                     /number=2
     CDS             join(complement(83217..83603),complement(82113..82544))
                     /gene="rpl2"
                     /locus_tag="fricic_p063"
                     /codon_start=1
                     /transl_table=11
                     /product="ribosomal protein L2"
                     /protein_id="AHH29852.1"
     gene            complement(82113..83603)
                     /gene="rpl2"
                     /locus_tag="fricic_p063"
     exon            complement(83217..83603)
                     /gene="rpl2"
                     /locus_tag="fricic_p063"
                     /number=1
     CDS             complement(83628..83909)
                     /gene="rpl23"
                     /locus_tag="fricic_p064"
                     /codon_start=1
                     /transl_table=11
                     /product="ribosomal protein L23"
                     /protein_id="AHH29853.1"
     gene            complement(83628..83909)
                     /gene="rpl23"
                     /locus_tag="fricic_p064"
     tRNA            complement(84075..84148)
                     /gene="trnI-CAU"
                     /locus_tag="fricic_t023"
                     /product="tRNA-Ile"
     gene            complement(84075..84148)
                     /gene="trnI-CAU"
                     /locus_tag="fricic_t023"
     CDS             84217..90864
                     /gene="ycf2"
                     /locus_tag="fricic_p065"
                     /codon_start=1
                     /transl_table=11
                     /product="hypothetical chloroplast RF2"
                     /protein_id="AHH29854.1"
     gene            84217..90864
                     /gene="ycf2"
                     /locus_tag="fricic_p065"
     gene            90985..91215
                     /gene="ycf15"
                     /locus_tag="fricic_p066"
                     /pseudogene="unprocessed"
     tRNA            complement(91912..91992)
                     /gene="trnL-CAA"
                     /locus_tag="fricic_t024"
                     /product="tRNA-Leu"
     gene            complement(91912..91992)
                     /gene="trnL-CAA"
                     /locus_tag="fricic_t024"
     exon            complement(92541..93296)
                     /gene="ndhB"
                     /locus_tag="fricic_p067"
                     /number=2
     CDS             join(complement(93945..94721),complement(92541..93296))
                     /gene="ndhB"
                     /locus_tag="fricic_p067"
                     /codon_start=1
                     /transl_table=11
                     /product="NADH-plastoquinone oxidoreductase subunit 2"
                     /protein_id="AHH29855.1"
     gene            complement(92541..94721)
                     /gene="ndhB"
                     /locus_tag="fricic_p067"
     exon            complement(93945..94721)
                     /gene="ndhB"
                     /locus_tag="fricic_p067"
                     /number=1
     CDS             complement(95031..95498)
                     /gene="rps7"
                     /locus_tag="fricic_p068"
                     /codon_start=1
                     /transl_table=11
                     /product="ribosomal protein S7"
                     /protein_id="AHH29856.1"
     gene            complement(95031..95498)
                     /gene="rps7"
                     /locus_tag="fricic_p068"
     exon            complement(95557..95582)
                     /gene="rps12"
                     /locus_tag="fricic_p045"
                     /number=2
     exon            complement(96124..96355)
                     /gene="rps12"
                     /locus_tag="fricic_p045"
                     /number=1
     tRNA            98197..98268
                     /gene="trnV-GAC"
                     /locus_tag="fricic_t025"
                     /product="tRNA-Val"
     gene            98197..98268
                     /gene="trnV-GAC"
                     /locus_tag="fricic_t025"
     rRNA            98495..99985
                     /gene="rrn16"
                     /locus_tag="fricic_r001"
                     /product="16S ribosomal RNA"
     gene            98495..99985
                     /gene="rrn16"
                     /locus_tag="fricic_r001"
     tRNA            join(100280..100315,101255..101289)
                     /gene="trnI-GAU"
                     /locus_tag="fricic_t026"
                     /product="tRNA-Ile"
     exon            100280..100315
                     /gene="trnI-GAU"
                     /locus_tag="fricic_t026"
                     /number=1
     gene            100280..101289
                     /gene="trnI-GAU"
                     /locus_tag="fricic_t026"
     gene            100421..100798
                     /gene="ycf68"
                     /locus_tag="fricic_p089"
                     /pseudogene="unprocessed"
     exon            101255..101289
                     /gene="trnI-GAU"
                     /locus_tag="fricic_t026"
                     /number=2
     tRNA            join(101353..101390,102201..102235)
                     /gene="trnA-UGC"
                     /locus_tag="fricic_t027"
                     /product="tRNA-Ala"
     exon            101353..101390
                     /gene="trnA-UGC"
                     /locus_tag="fricic_t027"
                     /number=1
     gene            101353..102235
                     /gene="trnA-UGC"
                     /locus_tag="fricic_t027"
     exon            102201..102235
                     /gene="trnA-UGC"
                     /locus_tag="fricic_t027"
                     /number=2
     rRNA            102381..105190
                     /gene="rrn23"
                     /locus_tag="fricic_r002"
                     /product="23S ribosomal RNA"
     gene            102381..105190
                     /gene="rrn23"
                     /locus_tag="fricic_r002"
     rRNA            105289..105391
                     /gene="rrn4.5"
                     /locus_tag="fricic_r003"
                     /product="4.5S ribosomal RNA"
     gene            105289..105391
                     /gene="rrn4.5"
                     /locus_tag="fricic_r003"
     rRNA            105619..105739
                     /gene="rrn5"
                     /locus_tag="fricic_r004"
                     /product="5S ribosomal RNA"
     gene            105619..105739
                     /gene="rrn5"
                     /locus_tag="fricic_r004"
     tRNA            105995..106068
                     /gene="trnR-ACG"
                     /locus_tag="fricic_t028"
                     /product="tRNA-Arg"
     gene            105995..106068
                     /gene="trnR-ACG"
                     /locus_tag="fricic_t028"
     tRNA            complement(106549..106620)
                     /gene="trnN-GUU"
                     /locus_tag="fricic_t029"
                     /product="tRNA-Asn"
     gene            complement(106549..106620)
                     /gene="trnN-GUU"
                     /locus_tag="fricic_t029"
     gene            106937..108166
                     /gene="ycf1"
                     /locus_tag="fricic_p069"
                     /pseudogene="unprocessed"
     CDS             complement(108167..110395)
                     /gene="ndhF"
                     /locus_tag="fricic_p070"
                     /codon_start=1
                     /transl_table=11
                     /product="NADH-plastoquinone oxidoreductase subunit 5"
                     /protein_id="AHH29857.1"
     gene            complement(108167..110395)
                     /gene="ndhF"
                     /locus_tag="fricic_p070"
     CDS             110788..110961
                     /gene="rpl32"
                     /locus_tag="fricic_p071"
                     /codon_start=1
                     /transl_table=11
                     /product="ribosomal protein L32"
                     /protein_id="AHH29858.1"
     gene            110788..110961
                     /gene="rpl32"
                     /locus_tag="fricic_p071"
     tRNA            111713..111792
                     /gene="trnL-UAG"
                     /locus_tag="fricic_t030"
                     /product="tRNA-Leu"
     gene            111713..111792
                     /gene="trnL-UAG"
                     /locus_tag="fricic_t030"
     CDS             111875..112840
                     /gene="ccsA"
                     /locus_tag="fricic_p072"
                     /codon_start=1
                     /transl_table=11
                     /product="cytochrome c heme attachment protein"
                     /protein_id="AHH29859.1"
     gene            111875..112840
                     /gene="ccsA"
                     /locus_tag="fricic_p072"
     CDS             complement(113013..114515)
                     /gene="ndhD"
                     /locus_tag="fricic_p073"
                     /codon_start=1
                     /transl_table=11
                     /product="NADH-plastoquinone oxidoreductase subunit 4"
                     /protein_id="AHH29860.1"
     gene            complement(113013..114515)
                     /gene="ndhD"
                     /locus_tag="fricic_p073"
     CDS             complement(114642..114887)
                     /gene="psaC"
                     /locus_tag="fricic_p074"
                     /codon_start=1
                     /transl_table=11
                     /product="photosystem I subunit VII"
                     /protein_id="AHH29861.1"
     gene            complement(114642..114887)
                     /gene="psaC"
                     /locus_tag="fricic_p074"
     CDS             complement(115282..115587)
                     /gene="ndhE"
                     /locus_tag="fricic_p075"
                     /codon_start=1
                     /transl_table=11
                     /product="NADH-plastoquinone oxidoreductase subunit 4L"
                     /protein_id="AHH29862.1"
     gene            complement(115282..115587)
                     /gene="ndhE"
                     /locus_tag="fricic_p075"
     CDS             complement(115777..116310)
                     /gene="ndhG"
                     /locus_tag="fricic_p076"
                     /codon_start=1
                     /transl_table=11
                     /product="NADH-plastoquinone oxidoreductase subunit 6"
                     /protein_id="AHH29863.1"
     gene            complement(115777..116310)
                     /gene="ndhG"
                     /locus_tag="fricic_p076"
     CDS             complement(116702..117241)
                     /gene="ndhI"
                     /locus_tag="fricic_p077"
                     /codon_start=1
                     /transl_table=11
                     /product="NADH-plastoquinone oxidoreductase subunit I"
                     /protein_id="AHH29864.1"
     gene            complement(116702..117241)
                     /gene="ndhI"
                     /locus_tag="fricic_p077"
     exon            complement(117330..117869)
                     /gene="ndhA"
                     /locus_tag="fricic_p078"
                     /number=2
     CDS             join(complement(118903..119454),
                     complement(117330..117869))
                     /gene="ndhA"
                     /locus_tag="fricic_p078"
                     /codon_start=1
                     /transl_table=11
                     /product="NADH-plastoquinone oxidoreductase subunit 1"
                     /protein_id="AHH29865.1"
     gene            complement(117330..119454)
                     /gene="ndhA"
                     /locus_tag="fricic_p078"
     exon            complement(118903..119454)
                     /gene="ndhA"
                     /locus_tag="fricic_p078"
                     /number=1
     CDS             complement(119456..120637)
                     /gene="ndhH"
                     /locus_tag="fricic_p079"
                     /codon_start=1
                     /transl_table=11
                     /product="NADH-plastoquinone oxidoreductase subunit 7"
                     /protein_id="AHH29866.1"
     gene            complement(119456..120637)
                     /gene="ndhH"
                     /locus_tag="fricic_p079"
     CDS             complement(120733..121005)
                     /gene="rps15"
                     /locus_tag="fricic_p080"
                     /codon_start=1
                     /transl_table=11
                     /product="ribosomal protein S15"
                     /protein_id="AHH29867.1"
     gene            complement(120733..121005)
                     /gene="rps15"
                     /locus_tag="fricic_p080"
     CDS             complement(121401..126938)
                     /gene="ycf1"
                     /locus_tag="fricic_p081"
                     /codon_start=1
                     /transl_table=11
                     /product="hypothetical chloroplast RF1"
                     /protein_id="AHH29868.1"
     gene            complement(121401..126938)
                     /gene="ycf1"
                     /locus_tag="fricic_p081"
     repeat_region   complement(125709..95)
     tRNA            127255..127326
                     /gene="trnN-GUU"
                     /locus_tag="fricic_t031"
                     /product="tRNA-Asn"
     gene            127255..127326
                     /gene="trnN-GUU"
                     /locus_tag="fricic_t031"
     tRNA            complement(127807..127880)
                     /gene="trnR-ACG"
                     /locus_tag="fricic_t032"
                     /product="tRNA-Arg"
     gene            complement(127807..127880)
                     /gene="trnR-ACG"
                     /locus_tag="fricic_t032"
     rRNA            complement(128136..128256)
                     /gene="rrn5"
                     /locus_tag="fricic_r005"
                     /product="5S ribosomal RNA"
     gene            complement(128136..128256)
                     /gene="rrn5"
                     /locus_tag="fricic_r005"
     rRNA            complement(128484..128586)
                     /gene="rrn4.5"
                     /locus_tag="fricic_r006"
                     /product="4.5S ribosomal RNA"
     gene            complement(128484..128586)
                     /gene="rrn4.5"
                     /locus_tag="fricic_r006"
     rRNA            complement(128685..131494)
                     /gene="rrn23"
                     /locus_tag="fricic_r007"
                     /product="23S ribosomal RNA"
     gene            complement(128685..131494)
                     /gene="rrn23"
                     /locus_tag="fricic_r007"
     tRNA            join(complement(132485..132522),
                     complement(131640..131674))
                     /gene="trnA-UGC"
                     /locus_tag="fricic_t033"
                     /product="tRNA-Ala"
     exon            complement(131640..131674)
                     /gene="trnA-UGC"
                     /locus_tag="fricic_t033"
                     /number=2
     gene            complement(131640..132522)
                     /gene="trnA-UGC"
                     /locus_tag="fricic_t033"
     exon            complement(132485..132522)
                     /gene="trnA-UGC"
                     /locus_tag="fricic_t033"
                     /number=1
     tRNA            join(complement(133560..133595),
                     complement(132586..132620))
                     /gene="trnI-GAU"
                     /locus_tag="fricic_t034"
                     /product="tRNA-Ile"
     exon            complement(132586..132620)
                     /gene="trnI-GAU"
                     /locus_tag="fricic_t034"
                     /number=2
     gene            complement(132586..133595)
                     /gene="trnI-GAU"
                     /locus_tag="fricic_t034"
     gene            complement(133077..133454)
                     /gene="ycf68"
                     /locus_tag="fricic_p090"
                     /pseudogene="unprocessed"
     exon            complement(133560..133595)
                     /gene="trnI-GAU"
                     /locus_tag="fricic_t034"
                     /number=1
     rRNA            complement(133890..135380)
                     /gene="rrn16"
                     /locus_tag="fricic_r008"
                     /product="16S ribosomal RNA"
     gene            complement(133890..135380)
                     /gene="rrn16"
                     /locus_tag="fricic_r008"
     tRNA            complement(135607..135678)
                     /gene="trnV-GAC"
                     /locus_tag="fricic_t035"
                     /product="tRNA-Val"
     gene            complement(135607..135678)
                     /gene="trnV-GAC"
                     /locus_tag="fricic_t035"
     exon            137520..137751
                     /gene="rps12"
                     /locus_tag="fricic_p082"
                     /number=1
     exon            138293..138318
                     /gene="rps12"
                     /locus_tag="fricic_p082"
                     /number=2
     CDS             138377..138844
                     /gene="rps7"
                     /locus_tag="fricic_p083"
                     /codon_start=1
                     /transl_table=11
                     /product="ribosomal protein S7"
                     /protein_id="AHH29869.1"
     gene            138377..138844
                     /gene="rps7"
                     /locus_tag="fricic_p083"
     exon            139154..139930
                     /gene="ndhB"
                     /locus_tag="fricic_p084"
                     /number=1
     CDS             join(139154..139930,140579..141334)
                     /gene="ndhB"
                     /locus_tag="fricic_p084"
                     /codon_start=1
                     /transl_table=11
                     /product="NADH-plastoquinone oxidoreductase subunit 2"
                     /protein_id="AHH29870.1"
     gene            139154..141334
                     /gene="ndhB"
                     /locus_tag="fricic_p084"
     exon            140579..141334
                     /gene="ndhB"
                     /locus_tag="fricic_p084"
                     /number=2
     tRNA            141883..141963
                     /gene="trnL-CAA"
                     /locus_tag="fricic_t036"
                     /product="tRNA-Leu"
     gene            141883..141963
                     /gene="trnL-CAA"
                     /locus_tag="fricic_t036"
     gene            complement(142660..142890)
                     /gene="ycf15"
                     /locus_tag="fricic_p085"
                     /pseudogene="unprocessed"
     CDS             complement(143011..149658)
                     /gene="ycf2"
                     /locus_tag="fricic_p086"
                     /codon_start=1
                     /transl_table=11
                     /product="hypothetical chloroplast RF2"
                     /protein_id="AHH29871.1"
     gene            complement(143011..149658)
                     /gene="ycf2"
                     /locus_tag="fricic_p086"
     tRNA            149727..149800
                     /gene="trnI-CAU"
                     /locus_tag="fricic_t037"
                     /product="tRNA-Ile"
     gene            149727..149800
                     /gene="trnI-CAU"
                     /locus_tag="fricic_t037"
     CDS             149966..150247
                     /gene="rpl23"
                     /locus_tag="fricic_p087"
                     /codon_start=1
                     /transl_table=11
                     /product="ribosomal protein L23"
                     /protein_id="AHH29872.1"
     gene            149966..150247
                     /gene="rpl23"
                     /locus_tag="fricic_p087"
     exon            150272..150658
                     /gene="rpl2"
                     /locus_tag="fricic_p088"
                     /number=1
     CDS             join(150272..150658,151331..151762)
                     /gene="rpl2"
                     /locus_tag="fricic_p088"
                     /codon_start=1
                     /transl_table=11
                     /product="ribosomal protein L2"
                     /protein_id="AHH29873.1"
     gene            150272..151762
                     /gene="rpl2"
                     /locus_tag="fricic_p088"
     exon            151331..151762
                     /gene="rpl2"
                     /locus_tag="fricic_p088"
                     /number=2
     tRNA            complement(151810..151884)
                     /gene="trnH-GUG"
                     /locus_tag="fricic_t038"
                     /product="tRNA-His"
     gene            complement(151810..151884)
                     /gene="trnH-GUG"
                     /locus_tag="fricic_t038"
ORIGIN      
        1 ttagatcgat atattgggca tagaatgcca attttaaaaa tgtaatgtaa taaaggagta
       61 atcccctgtg acacgttcaa taaaaaaaaa tccttgatgg agcaatatct ttagcaagat
      121 acaaagatat tgctccatca aggattcgta tacactaaga cagaatgtaa gtcttatcca
      181 tttgtagatg gaacttcaat agcagctagg tctagaggga aattgtgagc attacgttca
      241 tgcattactt ccataccaag gttagcacga ttgatgatat cagcccaagt gttaataaca
      301 cgaccctgac tgtcaactac agattgatta aaattgaacc catttaggtt gaaagccata
      361 gtactaatac ctaaagcagt gaaccagata cctactacgg gccaagcagc caaaaagaaa
      421 tgtaaggaac gagagttgtt gaaactagcg tattggaaga tcaatcggcc aaaataacca
      481 tgagcagcta cgatattata agtttcttcc tcttgaccaa atctgtaacc ttcattagca
      541 gattcgtttt cagtagtttc cctgatcaaa ctagaggtta ccaaggaacc atgcatagca
      601 ctgaataggg agccgccgaa tacaccagct acacctaaca tatgaaatgg gtgcataagg
      661 atgttgtgct ctgcctggaa tacaatcatg aagttgaaag taccagatat tcctaaaggc
      721 ataccatcag aaaaacttcc ttgaccaata ggataaatca agaaaacagc agtagcagct
      781 gcaacgggag ctgaatatgc aacagcaatc caaggacgca tacccaaacg gaaactaagt
      841 tcccactcac gacccatgta acaagctaca ccaagtaaaa agtgtagaac aattaactca
      901 taaggaccgc cattatataa ccactcatca acagatgctg cttcccatat tgggtaaaaa
      961 tgtaaaccta tagctgcaga agtaggaata atggcaccag agataatatt gtttccataa
     1021 agtagagacc cggaaacagg ttcacgaata ccatcaatat ctacaggagg agcagcaatg
     1081 aaggcaataa taaatacaga agttgcggtc aataaggtag ggatcatcaa aacaccgaac
     1141 catccaatgt aaagacgatt ttcagtgctg gttatccagt tgcagaaacg accccatagg
     1201 cttgtgcttt cgcgtctctc taaaattgca gtcatggtta aatctttggt ttattcaatt
     1261 tcaaggactc ccaagcacag atattaacta taatatagag ttaagcatag ataatagaag
     1321 gcttgttatc taacagtata acatggctta tataccaatg tcaaccaatc ttaacaaatg
     1381 gatctatata actaaataat aaataaatcc accaaaaaca aaacaatttg taaataaaga
     1441 aaaattgctt tttctgtatg ggttgcccgg gactcgaacc cagaactagt cggatggagt
     1501 agattttttt ccttgttgca atagaataaa aatatctctc cccaaatcgt gcttgcattt
     1561 ttcattgcac acggctttcc ctatgtatac atacaactta tatccctaga agaacaaatt
     1621 ttaaatattc aattgattta accaccacac tactacaatg aacatttcag tatcaaaatt
     1681 aatgactttt attgtctatc aatcatttga aaattggatc atttattaaa tcatttaaat
     1741 atattaagta ttaattttat atttaataaa tgattttttt tttttttttt agaagatatc
     1801 taattattca ccaggtcatt gatacgaata atatccaatg accaaatacg ttctctatgt
     1861 gatccatgta aagtaaaaag agttgttttg gggaaaataa aagaaagaac ttgttcttct
     1921 tccgtaaaga actcttctaa taatcccgag cctaatcttt gcaaaagagc acgtgccgta
     1981 cttttatgtt tacgagccaa agttctagca cacgaaagtc taagtatata ctttattcga
     2041 tataaacttt gtttttttga agatccactg tgataatgag aaagatttct acatatccgc
     2101 ccaaatcgat caataatatc aaaatctgat aaatctgccc atatcggctt actaatcgga
     2161 tgtcccgaga aagtacaaaa ttttgcttta gataatgatc caataagaga aataatgggt
     2221 attatagtat caaatttctt aataacagta tctattagaa atgagttctc tagcatttga
     2281 ttatttaccg cataaggatt tattagtaca cgtaaaagat accccataaa atagaaggaa
     2341 tagtttaata atgagtttat atgcatcctg tacggttgag accaaaagtg aaaataatat
     2401 tgccagaaat taacaaagta atatctccat ttattcatca gaagatgagt cccccttgaa
     2461 gccagaattg cttttccttg atatcgaaca taatgtatca aaggatcctt gacgggccac
     2521 agggtcttct gaaaattatt acaacacact attataatat gttccatttt tccatagaaa
     2581 tgtgaacgtt caagaaaggc tccagaagat gttgatcgta aataacagga ttgtttatga
     2641 aaaaaaacta ataaaaattc gcattcagat acataagaat tgtataggaa ccaaaatagt
     2701 cttttatttt cttttgaaaa aacataaata gttttattac tctgaatagt tttattcaga
     2761 ttctgatatt tatgtagaaa gaatcgcaat aaatgtaaag agggaatatc ttgaatccag
     2821 cattgaagga tttgaaccaa aatttcaaaa tggataggat ggggtattag tatatctgaa
     2881 acattattta aatgagataa tttgtcctct aaaaaaggaa atattgaatg aatagatcct
     2941 aaattctgag attttggtat ttctttttct tcggaggaag atactaatcg tagcgagaat
     3001 ggaatttcca caatgactga aaaacccttt gataccattt gagaataaaa aaaatgagaa
     3061 taaaaataat tggtgtgtcc accgaatcta ttttgattag aatcattaac caaatcaatc
     3121 aaaaatttct gttgatacat tcgaataatt aaacgtttta caagtactaa actcaattta
     3181 ttgttataac caataaattc gataggttcg taaaaaatcg aaccatttaa actatcatca
     3241 tgagcaagtg tgtaaatata ctcctgcaag agaagcggat ataggaagtg ttgttgcgga
     3301 gatctatctt tttttaaata cccttgtaat tcttccattt acatttttct acttgaaaca
     3361 gagacacaag acaggaggca tttcttgggt tatcaaatga tacatagtga atgatacata
     3421 gtgcaatatg gtccgaacag ggtatataat tacagtatat atagttaaga aataaagata
     3481 gaccccggag acctagaatc caatcaacag gatccttttc ctctcctttt ctatacaata
     3541 ggttttatcc tttgttaaaa ttacaagaga gtaaaaaatc ctttattttt gcaacctgat
     3601 cgctcttttg attttggaaa aaattagatt ctctttactt tatcagtata ctgtttcttc
     3661 tacacatccg tctccaaaga gaatagttag gatttttttt ttcataaaaa aataaaaaat
     3721 aatcaatgat tcactcgcat aaaaaccttt ttctgcactg gcactaatct atttttaaca
     3781 tccaaattag atcgggtaat tattccaatt ttaagaatat aagctcgttg ctttttgttt
     3841 taccaaaatt agggctaaaa gacgatatcc atttattcac tagacccaac tgtaaatttc
     3901 ttttgtctcc ttccaaaaat aaaaaaaatt attacgacat gctgtttttt ccttcattac
     3961 cttttaagat cagtcgtggt cttatataga ctctaccaat agtctggacg aattcgttgc
     4021 ttcatccaaa tgtgtaaaag atcatagtcg cacttaaaag ccgagtactc taccgttgag
     4081 ttagcaaccc ggattgtaga tacgataaaa aaaaaaaaaa ttgatcccat cccgccaaaa
     4141 aaaaaagatt gaactagcaa aaaatcaaat ttaaaagaaa atttttttta atcaattata
     4201 aacaccaatc cactaaaata ggtaggattg gattaaaaaa taataaattc tcaatagata
     4261 tatctaaata tctataatta aaacttatac ccatttttct cttgatccat tccatttttt
     4321 tttttttacg tcttgtatac cagtaaattc agtaaacaca tccttatgac taaggtgact
     4381 aaggctaaag caaaggaaaa ataaatataa ggcaggaata aacagatcca ttttatttat
     4441 ctatgatcaa attatatttg ttcggtacac cattgtcaat atgaatagaa tgctgagaaa
     4501 aaaattctaa ataaatcaaa ttaagacctt gtgttagatt agcacaatct aaataaaaaa
     4561 ataaatttga atgcaaaaat aaataaaggc agggtagaga aaaatatcga gttgattcaa
     4621 tcaaaagagg tacaggtaca ataaccgaaa ttgaccctgt ctttgtcggt aaattaaatt
     4681 actacaataa caataaataa taaaataata agtgagcaaa aaaaagagca aacaaattat
     4741 ggagaaataa ttatacaaag atagatgcta gtcccctctc ttttttattc aattttttta
     4801 atttaattaa attaacagtt aacccaatat tccttcttta aataattctg tcttccttaa
     4861 aatatcatga acagttactg tgggttgagc gccattttca aggaaatata gaatagcggg
     4921 aacatttgaa taggtttgat tctttatcgg atcgtaaaaa cctaccttcc gaagatctct
     4981 tccttctctt cgggatcgaa catcaattgc aacgattcga tagatggctc atcgggatag
     5041 atgtagataa acaatgcccc cccctagaaa cgtataggag gttttatcct catacggctc
     5101 gagaaaaaat gattctaatt tctgtatata acggcaaata tatccataaa atactgaata
     5161 aataattatg attaaagtgg ttttttcttc ctctttcctt acgaaagtta aaaagatctc
     5221 atttgtactc ataactcaag ttgggtaatt ctgaggaaat ccttagatat ttattgagcc
     5281 gtctctaacc tcttttattt gtctcgaatc aatttttatt ccgcattttg atccaattgt
     5341 tgagacaatt aaaaatagtg tttccttgtt ccggaatcct ttatttttgt tttgtgaaat
     5401 cattgggttt agacattact tcggtgatcc ttactccttt caaaagggca gcaacatacc
     5461 ttttgttttt tctcttattt ctttctatag aaaaaaataa gagagattga ttcccttgtg
     5521 atacactttt gatcgaatat agttttatga attccgacaa atattactta ttttattttt
     5581 tatttcaaac ttgtttgaat tttaaccctt ttcaatttat ataatttatc aatttatatt
     5641 ataaatatat attatagagg atatatttac aaagttggtt caacttattg atttttattg
     5701 tcactaaccc tagattcttc cccccaataa ataaatctca atactttctg ctcgagcttc
     5761 atcatgtact ttttatttag attagaaccc aacacaaatt aggttcctag taaaaagaac
     5821 aaactatgtc gagccaagag catcttcatt cttatagaaa atggcggatg taagaatcca
     5881 cagtcaatca tgtccttcaa gtcgcacgtt gctttctacc acatcgtttt aaacgaagtt
     5941 ttaccataac atttctctta tttaatttca aactgatatg gaattgattc aatatgaaat
     6001 catgaatagt cattggatca acggatatat gtatatatta ttatatatta tgatatggcc
     6061 ggtcgtatag ttttgatttt atattatatc tataaatagt ctctataatt aaatatataa
     6121 taatatttta cttttcttac tttacggaaa agtcttactc aggaaggatc cctttttttt
     6181 ttcttgaaca aataaattaa aaaccttaaa gaaaggggct gggacggaag gattcgaacc
     6241 tccgagtaac gggaccaaaa cccgttgcct taccgcttgg ccacgcccca ttgaaattta
     6301 tattcaacac taataaatac taatattata ttagtattgg ttattcgtca attctagtat
     6361 gtaatatatt gttgctaggt ttctatacat gaagagatag aatcaaaaaa ttcattgatc
     6421 attacattga attcaattaa gatattgtat gaaagtataa ttctttgtat tcttgtttga
     6481 gaattgaaag gagtttttga tttgggatag ttcaaagaat aaagaaggat ttttttgcct
     6541 gcctttttca tttttacctt atattataaa aatgactcaa tcaaaattaa attatctaat
     6601 ctacaagaac gaaatttttg ttatgcttaa tatctttagt tttatctgta tctgtcttaa
     6661 ttctatccct tatttgagtt cgagtagttt tttcttcgcc aaattgcccg aggcttatgc
     6721 ttttttcaat ccactcatag acattatgcc tatcatacct ctattctttt ttctcttagc
     6781 ctttgtttgg caagctgctg taagttttcg atgaaatctt caatattctc ctaaattcat
     6841 gattaaaaaa aaaaaaaaaa aaacacactt cattatagca tagcatatgc ggtacgaaaa
     6901 aaatgggtaa tctattcccc ctaaaaaaat gatatcttgg agattttgta atgcttactc
     6961 tcaaactctt cgtttataca gtagtgatat tctttgtttc tctcttcatc ttcggattct
     7021 tatctaatga tccaggacgc aatccaggac gtgaagaata aacataagac atttttagct
     7081 ttgctttttt taagaattct ttattccatt aactatttta atcaagggat ccagtgatga
     7141 gggatagcgg agagagaggg attcgaaccc tcggtataaa taaaaatcat acaacggatt
     7201 agcaatccgc cgctttagtc cactcagcca tctctcccaa ctaaaaattg ttaattgttt
     7261 atgtgatata acaggtaaag ttgaagtaaa gattgatcaa aaacccctca tcttctttct
     7321 tttcttattt tttcttatta gaatttagaa tagaaaaata taaaaaacaa tcaattcaat
     7381 atatatatat aaatattatg atgataatat acgatataaa aaattttgat cagatcagca
     7441 attcaattta tataatgatt tgaaacagat atcaccaata gaaggactac cttacttttt
     7501 attttgtacg aaaaaatccc ggcccgctta agtactggcc gggcaatttc cattctcatt
     7561 ctatgatgga agtgtcattt cttaattctt attatttaag aattaagatt tgttagtatt
     7621 ttactaaatt tatttacttt aactgtaaaa aaacatatac agacacatat catacattat
     7681 acatatatta aatatataca tatattaaat aaacaataaa ttaaaatatt aaacacatat
     7741 attttatatt tatttataat ttcatattta taattaaatt gagtcttttt ttgttcttca
     7801 ccttgccttt tttttttttt tctttaattt aagtttctag cggggtgaaa tagatgttaa
     7861 cgctataatt ttcataattc tgatgctatc ttggtttgag ggtcatctcc tttattcgac
     7921 aaaggctcca ttcatataca ataatgaaat tgtagcgggt atagtttagt ggtaaaagtg
     7981 tgattcgttc tattaacccc ttaaatagtt aaggggtctt tcagtttccg acaaaaaaac
     8041 tttatttctt aaaaaggttt gatcctttac ctctcaatgg catatttgag gaagaatata
     8101 acttctcacg atttgtatca aaaagtcaat tagaaattta ataaagacaa aattggatta
     8161 tgggatcgcg aagcataatt tttttttaat tggatcaact cttccaattg aatgagtatg
     8221 agtaaaggat ccatggatga agatacaaaa gtttatttcc aatcgtaact agatcttcaa
     8281 tttttttaag gggagattga agcccatagc tataaaatga tgtttttggt ttactaaaac
     8341 catcggcgta ttgtttcagc tcggtggaaa caaaattctt ttcctcagga tcctgtgagt
     8401 tgagtagaaa tagggaacga agtaactaga ctaaacggat ttggatttta tatgatcccc
     8461 ctcgtctaga gggatcatct agaaagcgag tagctttgga tgcattcata cagaaaagct
     8521 gacatagatg ttatggatat cattttttct ctgggactgg gaatacatcg attttccata
     8581 aaggagccga atgaaagcaa aaattcatgt tcggttttga attagagacg ttaaaaataa
     8641 tcgacaaacg tcgactataa cccctagcct tccaagctaa cgatgcgggt tcgattcccg
     8701 ctacccgctt aatacataca atacttacta cattcctttc cttattatgt ttggtatgca
     8761 tccttatttt tttttattcc ctaaaggatt ttccttgtaa tcgtaatcaa attttatcct
     8821 agagaaagaa agaatttgaa aagttaggaa tgaaaagcgt ccattgtcta atggaaaaga
     8881 atttgaaaag ttaggaatga aaagcgtcca ttgtctaatg gataggacag aggtcttcta
     8941 aacctttggt ataggttcaa atcctattgg acgcaattta tttacatcta tatatatata
     9001 ttttttttta tggctatacc aagaaaccca tttttaatga ttcaaatcag aactatttct
     9061 caattattat tctttttaag aataagagtg atgaatttat gtttgttcct gaagtagaaa
     9121 ctgttcgatc tgttccggaa taacttcctt caaaagagct tccgcttgct tggtaagtgt
     9181 tttggtagaa gatataattt cttgaaattg aggtttattc ttttttaagt aggtacgtaa
     9241 ttgaacgaga aattttttta cctgtccgac ttctaacgga tcaagatagc catttgctcc
     9301 ggtataaata gtaactacct gctcttccac cggaagaggg tctgcttggg attgtttgag
     9361 taattcgcgt aatcgttgac ctcttgccaa ttgattctga gtagctttat cgagatcaga
     9421 agcaaattgt gcaaaggctt ctaattccgc gaattgagct agttccaatt ttgatttgcc
     9481 ggctacttgt ttcatggctt taatttgagc tgcggatcct actctagaaa cagaaatacc
     9541 cacattaata gcaggtcgta ttccagcgtt gaatagatcg gcggataaaa atatttgtcc
     9601 atccgtaatg gaaattacat tagtaggaat ataagctgaa acgtctccag attgagtctc
     9661 aactattggt aaagcagtca tacttccttc acccaaataa gaacttaatt tagcagctct
     9721 ttccaaaagt cgtgaatgca aataaaaaac atctcctgga taagcctcac gaccgggggg
     9781 tcttcttaat agaagagaca tttggcgata agcttgtgcc tgtttggaga gatcatcata
     9841 aattattgaa gtatgtcgtt tacggtacat aaaatattca gccagagcag ctcctgtata
     9901 aggagcgagg tattgtaatg tagcaggtga atctgccgtt tcggctacca caatagtgta
     9961 ttccattgcc ccctgttcct ggaaagtagt cactacttga gccacagaag atgctttttg
    10021 accaatcgct acataaacac atattacatt tttccctttt tgattgagaa ttgtatctgt
    10081 ggctactgct gttttgccgg tttgtctgtc cccaataatt aattctcgct gaccacgccc
    10141 tatagggatc atcgcatcaa tggcaataag ccctgtttga agaggctcat atacggaacg
    10201 tcttgaaata atacctgggg caggagattc aattaaccga gattcagaag ctgaaatttc
    10261 acctctccca tcaataggtt tagccagagc atttataaca cgacctaaat aagcctcact
    10321 cacaggtatc tgagcaattc ttcctgttgc ttttacagaa cttccctctt ggatcatcaa
    10381 accatcgccc attaatacaa caccaacatt atttgattcc aaattcagag caatacctat
    10441 tgtaccttct tcaaattcta ctaattcacc tgccattact tcatcaagac catgaacacg
    10501 agcaatgcca tcgcctactt gaagtacggt accggtattt acaatcttta cttctctatt
    10561 atattgttca atacgttcac ggataatatt actaatttcg tcggctcgaa gggttgccat
    10621 tagtatcttt ttattctttt tcggaagcaa aggaaaaaaa ataatgccta aactctaaac
    10681 taaagtaaaa gtcgaaaggc taatccgtta ttttttccat ggccccgagg gtgttaatat
    10741 tggcacttat ggtaagtaaa tgtaactcgt tattcaaaca actattaaga gttcctagag
    10801 ctctttgtaa ggcttgttgg aaaactcgtt gtcgaacctg attaatcgct ctttgttgtt
    10861 caaaatgaag ggtttcattt ttgtaatttt ctaatcgttc caaactctca ctagtagcct
    10921 taattaaatt gactttttcc cgctctatat cagagtatcc attcattcga tactcatccg
    10981 cttcaatttc cactttacgt aagcgagccc gggctctttc aagctgctca atggtccctt
    11041 tacgtaattc ttcagaatta cgaatagtac tcaagatcct ctgttttcga ttatctaata
    11101 aatcatttaa tgaaagtaga ttatcttacc attaatttcc caactcccat gatctcttcc
    11161 cgaaccaaac atgaatcttt cgattcattt ggctctcacg ctcaatcaat tcaattattt
    11221 attttatggg cattcccacc catatctttt actataatga gcctaccctc tctcttttct
    11281 gttcgtattc aaagatattg aaactgatat acagaatatt aggagggctc ttccgaccag
    11341 acaaaaatcc ataattgtca gcaaagttgt ttatttattt gttttttatt aaaaaaaatt
    11401 attatatttt attttgtatt tcccttttta ttaaaatctt cattaaatcc aaaaatgcct
    11461 ctttttatac ataggtcatc gattcggcat tgggtaaaaa gggcaaagcg cccctttttc
    11521 taataaaagg tttcaaatta ttttatcaat atgagtgttc tatatcggat gaattatcaa
    11581 ctatttattt tgaaaccatt ttgctactaa tgtagtgtta gaaagagtac catgttgtgc
    11641 ctgaacttca aacagtttag ctttaaccat gttaatggtc tcacattatt ggtcgataga
    11701 gaatcaagat ttaccaatga atcacgaaat gctatggttc ttacatatga tttattaatt
    11761 tattcataag taattcgtcg agatcgtgca cctttctttc ctatttctta tcctaataaa
    11821 aaaaaaaaag aatcataata acgtgcagtt ggttggatgc aacctattct tgaaatatac
    11881 aactcgcaca cactcccttt ccaaaaaaaa tcaatacacc aagcaccaca cttagattta
    11941 ttggatttgt tgctaaaata tcggtattaa atccgaaact tccggcagat ggccaatagc
    12001 ccaaggaaac gaaaaaatag gttatatttt tcatatactc tcctctttct tatagataag
    12061 actaccaaag aacatagttc tttttgtatc acctcactcg cctcgccctg atcgatttct
    12121 ttttattaat ttatttttta tgggaataga ttaaatcatc tagtaattta taatagtaat
    12181 ttagaacttg aaaatttatt atttttttaa gttctccata aaaagattaa gatacttatt
    12241 aggttaggtc ttaggcctca caccaattgc gaaatatttc gtttgttgaa acgtttctta
    12301 gtaaggggtt tcccttgtac taagggtggg aatgggaagg aagaaagcga tcggatccgt
    12361 gaattcctca tcctcaaata aacccttccc ggggtattgt ctcataagta attgttagga
    12421 ttaaagtgtt gatataatta gaagaagcaa acggcaagtc caagttaata aaataaacta
    12481 agactaagaa aaaagtgcat aacgtacgtt ttcacatttc taattttagg attaaattaa
    12541 acaaaaggat ttgcaaataa aagtgctaat gccacgacca gtccgtaaat tgttaaagct
    12601 tccataaaag ctagactaag caataaagta cctcgtattt taccttccgc ttctggttgt
    12661 ctcgcaatac cttctacagc ttggcccgca gcagtacctt ggccaactcc aggtccaatg
    12721 gaagcaagcc ctacggccaa tccagcagca ataacggaag cggcagaaat cagtggattc
    12781 atagtaagtt cctcgtacaa aaaaaataaa tggttaatga tacaatcaac caatgcatta
    12841 ttacttattt tatcactacg atctatcggg tcaaagtaat taaaaactct gaattgaaat
    12901 tataatatta gtgaatcgtc agaatgactt cgatatctct ttttttttag tttctactca
    12961 taatcaaatc tttgtaaact catatgcata tagttctact tattgcattt cttagtttcg
    13021 aaccattctt tcattcaata tcttcgttct ttacttactt tctatatcca tacgttcatc
    13081 tgttttttca ttcaatctac aattacagac gaaagagaaa gacttatatt gtattgtaat
    13141 ccatctaaac gaaatgcagt gtggttaaaa aaaaaaaata aaagaatcaa cattcaataa
    13201 tagtaataat aaatagtatt ataatatcaa tataaaatat agatattaat aatatactgg
    13261 gaaagaaata ggaataaaat aataaaatat agaaatatat aatatataat ccataggaat
    13321 aattcctata taactaataa atatctaata tcacatatac atttgtttct tacataatgt
    13381 aaaccacctg acattttatt ttatattgaa ttggatttta gaatcattct tcgaaacata
    13441 tctcatatct aagggttaaa cttatagata ttacatatat ctagtttgac ttgaccccct
    13501 aacccatatt tttccaattc cgtaatatcg tctgtcttcc ctcttacgag attaggtcat
    13561 ccatacatat atagatacaa atatatatgt attatgttgc ccaaccaagt gcgtatttgg
    13621 aatcatgcat gacttcgggt aagtgaaaaa agactattaa aaagctaatc aatgatgacc
    13681 ctccatggat tcacctatat aagccgcggc taaagttgca aaaataagag cttgaatacc
    13741 gcttgtaaat aatccgagaa acataacggg gataggaact actgaaggta ctaaagaaac
    13801 aagaacaaca actactaatt catcagccaa tatattcccg aaaagtcgaa aactaagaga
    13861 taaaggtttt gtaaaatctt ctaggatgtt aattggtaaa agtattggag ttggttggat
    13921 gtatttccca aaatacccca atcctttttt ggtaagacct gcataaaaat atgccactga
    13981 cgtgagtaaa gctaaagcaa cagtagtatt tatatcattc gtgggcgcag ctaactcccc
    14041 atgaggtaac tgtataattt tccaaggtaa aagagcacct gaccagttag aaacaaaaat
    14101 aaataggaac atagttccaa taaagggaac ccaagggcca tattcttctc caatctgagt
    14161 tttactcaag tctcgaataa attcaaggac atattcgaag aaattctgac cgtcggtcgg
    14221 aattgtttgt ggattccgaa ctgctatgat gactgaacct aataagatag caattacgac
    14281 ccaagaagtg ataagtactt gggcatggat ttgtaaacct cctatttgcc aatataaatg
    14341 ttggcctact tctacacccg atatatcgta taacccattg agtattttaa tggaacatgg
    14401 tatagcattc atattgtcct ctgatataaa tcgaacttaa aaaattattt tgattcaacc
    14461 atctctttct caactcacca acattaatca tcttttaata caaattgaat ttaggatact
    14521 aaaaaatcac ataacataat ataaatatcc ctatttttat ctctatctct ttttgaagtt
    14581 caagaatagt aaccgatcca ataaatcgat cgagttccca aacaattaat taattttatt
    14641 attcttaatc ataatcaacg atttcttata tagctataac gaccctcgca aattgcgaat
    14701 actaatttgt taagaatgaa tcgaattgaa gctatagcat catcgttagc tggaatcgaa
    14761 atatctgcga gatccgggtc acaatttgta tcaattaaac aaatagtagg aatccctaaa
    14821 atgacacatt ctcgaagagc cgtatattct tcttgctgat caacgatgat tacaatatcg
    14881 ggtaaccccg tcatatattt gatcccaccc aaatatgttt gcaaggtaga taattttctc
    14941 ttcaccattg ctgcatctct tttggaaaga tggttgagtt tccccatctt ttgttcggct
    15001 cttaagtccc taaacttatt aagtctcgtt tccgtagtgg accagttcgt taacatacca
    15061 ccgagccact ttttattaac ataatgacac cgagccccta ttgcagctga tgctactaaa
    15121 tccgctactt tatttttggt accaacgatt aaaaaggttt ttccactact tgctgcatta
    15181 aaaactaaat cacaggcttc tgataaaaaa cgagcagttc tcgtaagatt tataatatga
    15241 atacctttac gctttgcaga gatgtaaggg gccattctag gattccattt tcgagtacca
    15301 tgaccaaagt gcactcccgc ttccatcatt tctcctaaat tgatgttcca atatcttttt
    15361 atcatttttc cccgcatttc cccacacttc ctcttttttt ttttttttaa gcgacaaggt
    15421 accctgaaat aaataattgt tccgacggaa ccttctaccg tggattgacc cttgatatat
    15481 agcccaaacc attaatttct tttaattact tattttttta ttactaaatt aatataaata
    15541 attgggccaa cctaaccaaa tagttaaagt aaaaagaatg aatctcttct taggaaaatc
    15601 gcgtaaatgg ttgttgtgat gtcccatgaa aattgtttgg agcacataat tctctatggt
    15661 ataacaaaat atctcccatt tccaactcga ataaattttt ccttttgatt tccaaataaa
    15721 tatttttgtt ttcccttgaa tggtgtacta attttttgaa tccagtacca acaggaataa
    15781 gcccccccag aacaacgttc tctttcagtc ctttcaacca atcaatacga cctcgtaaag
    15841 cggcttttgc taaaactcga gcggtttctt gaaaactcgc ttcggatatg aaactttgag
    15901 tattcaggga tgtcctcgtt attcccaata agattgcccg ataattgatc gcttcgtcta
    15961 aagcacgtcc cgctcgttcc gctcgcaaca atctgattaa ttctccgggt gaaaaaacat
    16021 tagacattcc atcttctgaa accaacactt ttgatgttat ttgacgtaca atgatctcta
    16081 tatgtctatt atggatctgt actccctgag atcgataaac cttttgaatt ttattaacca
    16141 aagagatacg actctgggct atggttaact cagctccaat caagaatccc caggggattc
    16201 caagaattct tggtatacgt tcgttccaac tttcgactct cttttcgagg ttcatcgata
    16261 ttgaatcaat tgaacgcact tctaagacct gttccacttt tggaagaccc tgcgttatgt
    16321 caccagatct tgatttttca tatataaatg taactagtgt ctttccttca taaaggattt
    16381 ctccataatg accatgaact gttgctcctg gggtagccaa atagggctta gccgatctta
    16441 taactaagga gtcaacatga acaattaaaa tttgaccaga tttttttatg tgtggcccat
    16501 atttgaataa acatgcattt tcacaaataa attgcccaag gcaaattatt gtggatgtct
    16561 cttcaccaga atcgtgatga agaaaacaac aatttaaatg gaatggattc aaaattatat
    16621 tactgcatga attgggatta taaattcttc tattttcatc cattaaacaa tatttaagta
    16681 cttgaagtac tttaaaagtc tgtttaaaat tgttaagtag taaatatttc tttaacgaga
    16741 tttgattatg agttaataaa tggtaagata aataaaaatt cgttatttta ggtacaatag
    16801 tacctaaggg acccaacaaa tacctaattg ggattagggg atccaattct tttatcgcat
    16861 tgttatattt cgaacccttg aatggactaa ttcgaaaaca gttggatgat gacaaaatta
    16921 tcaaagattg gcattcctta tgttgattca acagcgtacc aatagttcct tgctgttgga
    16981 taagtaattg aaacttcgcc ttggaatgaa agggattgat attggcgcga tctagcccct
    17041 tattaggaat aggaatcaat cccgaatctg ttatattata tctttttccg ctatatgaaa
    17101 gagtggactt gactaactca attcttatga aatcacgaat tagatcattt gtccttacct
    17161 caacaaagga ggcataaacc tcttttttgg aaccattttg tttttggtcc caatttaata
    17221 ctaagcaagt ccgaactaat tgaatacttg tgttataaat tcctcgaatt gacttgccat
    17281 attcataaag gatataattg acaattcgaa gttggacatc attcttttcc cgcaagagat
    17341 cctgaggaaa aagtgttgct aaatttatcc cgtcggctat ttcatatgtg actacgggcc
    17401 gaaccgaaac aaaatacttt ttcttggtag gtgtgatccg ctggacatag atccaatctt
    17461 tcaatttttt tgattcctta gaattttttt tttttcctgt tactggcggt atcaaaatgc
    17521 cgcagtgcct ggatatctta tctgtctctc caggaaaatg aatatctcca taaaagattc
    17581 tcagttcaat actttttttt tttctttcca ctcgaactaa tccgcctatt cgacttcttt
    17641 tatttaaagc aagtcgtgta tatactctaa tgatactatt gttccggacc attatggacg
    17701 aggatccagg taaaatatgc acttcttcgg gaatgaaaaa aaaccgatct actttcattt
    17761 ggtatttcag actcaattct tttgttcctc gatactcaat caaatcctct ttttttatga
    17821 ttgaatctac ctccgcagtc ccatatttag taattcctga actgcttctt ctgtatcgtg
    17881 gatcatcaaa ataagcaaga atactatttc tacgtaaaat accatttatg ggtatttcaa
    17941 ttgaaatacc aaaacaggat attagttctt tttgccattc ttgatcatat tttaatggga
    18001 tgatgaatct attttttcgc cttttcgcta ataaatctga attctcttgg agaatagacg
    18061 gatatattaa attccactta ccattggata taattcgatt agatattgaa taatcaatga
    18121 tttccatatc ttttttacta gaaatatcca acaatttatg tcttactcga tcattagtca
    18181 ttgagaggtc agagatatat ttgtcttcga cagaaaaaga atgagcatta atttgatctt
    18241 gatccttgtg gatcgaaaaa gacattatac tggatccgcg cgggcctcct gctaatatcc
    18301 ataaatgact tgtttttggt aatagatgaa cattaccata tgtatattcg ggtgcatggt
    18361 agacacccgt actccagtgc atttctccct ctgattcaga gtaaatatgt tttcggactt
    18421 tctctttaaa atgaaaagtg gacgttcccg cgcgaatctc agcaatcact tgttctgatt
    18481 ctacatattg attattttga actaaaatca aactctttgg cggaatattc acattatgga
    18541 taacactccg attctcaata attacatata aatctataga acataaaaaa gcaggatgcc
    18601 catgacgggt acgcgtagga tgaacaaaat cctcattaaa ttttattttt ccattagaag
    18661 gagctcgtac atgttcggca gtaccacctg tgaatactcc accggtatga aaagttctta
    18721 atgttagttg agtccccggt tccccaatcg attgacccgc aataatacct acagcttctc
    18781 ccaattcggc taggtcacca tgagtgggac ttcgaccata acataattga cagatccaag
    18841 atgtgcttct gcaagtaaag ggggttcgaa tatatattgg tcgtgctcga aaagttatga
    18901 attgattgat aagcccaatc ccaatatctt gattcctagt ggcaatacat cgtagaccta
    18961 tatatatatc gtctgctaat acacgaccaa ttagtgtttg ggcaaaaatt atttctgtca
    19021 tctcatttcg aggactcacg gaaatacctt ggatagtacc acaatctatt ctacgtataa
    19081 taatgtgttg aaccacttca acaagtctac gcgtgagata tccagcatct gatgtacgta
    19141 cagcagtatc cactactcct ttgcgggctc cgtagcagga aattatatat tctgtcaaag
    19201 agagtccttc acgcaaattg ctttgaatag gtaaatcaat catttgtcct tggggatccg
    19261 acattaatcc tctcatacct actaattgat gtacttgaga tgcatttcct ctagctcccg
    19321 aaaaggacat tagatggact ggattagaag gatcagtcat ccgaaaatta ggattcattt
    19381 cttgtctcaa atattcgctt gtggcatacc atatctcaat agattgacgt aatttttcta
    19441 ccgcatgtac attcccataa tgatggtgtt tctccaaaaa aaaactttgt tgttcagcgt
    19501 ctcggactaa ccatccctta gatggtattg ttaaaagatc atctattcct aatgaaatag
    19561 atgtaacagt ggcttgctgg aaacccaaag tcttcatttg atccaggata tgtgatgtat
    19621 atgccattcc gaaatgatct attaatctgc taataagtcg tttcatagca gttctatcta
    19681 tcactttatt gtgaaagacc agatcgaccc gttctgccat aagtaccccc atattccgct
    19741 gagtaggatt cgacaatgga cctgagtcag tgattcgaaa acttcctttc ctaaattttt
    19801 atttgcgcat aaattaagaa attatgatac cagtgaaatt ggagagacct taattcccac
    19861 aggtatgaat atctctaaat ttcttagttt agatagtata tgagtaggcc cggcaaaatc
    19921 cctgtatggc ttcttctatc tctcgataaa aaaaaatatg accgacggtg gttcgaatgt
    19981 atacacagcc aatttctttt tttacacttc ctactattag atagtgctca taaatctcat
    20041 gataagtgcc cgaagattca tattgaactt cgacgggaac ttctcttgaa ccaatgacac
    20101 gttgatctag tcgccaccgg agccacaaag gactatctaa attgattcgt ttctgccgat
    20161 aagctccaag tgcatcatag aaactacaaa aatatggttc tttctctttc gtatacgtat
    20221 atttatagta attattagca actgttttct tttgatagtt tctgcaatta tatagattat
    20281 acctattcgc accaataccc tgacgactcc cgattgttaa tacataaagt ccgataagca
    20341 tatcttgagt tggtacggaa atgggatccc caatagctgg agacaggaga ttcatatgag
    20401 aaaacataag taaacgagcc tctgcttgag cttccaaaga taaaggtaca tgaacagcca
    20461 tttgatctcc atcaaagtct gcattgaagc ccttacaaac taatgggtgt aaacaaatag
    20521 cgcgcccccc cactaaaatg ggttggaacg cctgtatgcc taatctatgc agggtgggtg
    20581 ctctattcaa caataccgga tgcccccgca taatttcttg aagtatttcc catacaatcg
    20641 gttctttttc ccgaatttta cttttagcaa tccctatatt agaagcaaca tgttgtctga
    20701 ttagaccacg aattacaaag gtttggaaaa gctctattgc tatttctcga ggtaatccac
    20761 attgatgtaa tgaaagcgaa ggacccacga caatgacgga acgccccgaa taatcaaccc
    20821 gtttaccaag cagagtctca cgaaatcttc cctctttgcc ttcaattaca tctgaaaatg
    20881 acttgtaaac tttattatga ccatccctcc ttggttgtcc gcggatccca ttatcaagaa
    20941 gtgtatccac ggcttcttgt accaacttct cctgacacat tactaattcg cctggcgcag
    21001 atctacttgt tgttaataga tcgataagag tattattccg atagataact cttctataga
    21061 gttcattaat atccgaactc attagtttac ccccgtctat ctgaatgata ggtctcaact
    21121 cgggaggaag aactggtaat aggcacaaaa ccatccgctc tggttctaca tttgttcgaa
    21181 taaaatgttt agctaattcc atgcgtctaa ccaaaaaatc ctttcttctt ctaatttttc
    21241 tatcttccca ctcatttcca gtggaccccc cgtctcctaa ttccttccat tctaccaatg
    21301 aattatctat aataattcgc aaatctgaat cggctaattg ttctctgata gcacttgctc
    21361 ctgtagagat ttctcgattt cgaaatgtct caaagccttg ggtagtaaaa aaaagcggga
    21421 tgctgtattt ccgagattgg atttcatatt cgaatgaacc tcgtaatcgt aagaaagtag
    21481 gttttttagt tatgggccta gcaaaagaaa aattgagata ggttcccata gaatgggatt
    21541 ccccctctta aaaatcggac gtgaaggttt tctctcatcc ggctcaagta gttacacaaa
    21601 ataaagaaaa ggatttttct ttatttattt tttaattttg ttcgataaat ccttacaaaa
    21661 agctaccctt tactcaagtt cccggtaaga accaatcttt gattgattca ttcttctttt
    21721 gactttaatt taatagcctt ctgaattact taaatgtact ttactttacc acaaaattga
    21781 aacgtgaaat taaattattt gagtagtcta ccccccctca aatgatgaat tcctttaaag
    21841 ttaaagtaaa ggaatacttg aatactcgta agggatttac ttgttctata tatcgttcca
    21901 ttcgatcttt taggtcccta ctcaccccga tggttatgtc atgatgtcct ttgaagcata
    21961 tatgcgatag atagacttct gtaaccatgc catatttgct tgcttgaaca gaacttatct
    22021 ctaaaagaaa tggaatggct aattccacga aaaagtattt ttatttattt ttcacgaggt
    22081 ataactagcg attcctcttc atctgttacg gagtcgacca tggatcaatt ccccttgaat
    22141 ttggaagtat tgactacacc cataattctg agcttcatgt tactcctccc aagacacatg
    22201 tcagagtcag gggcatctca atcagattga atgggatgac agtttctcat tccaaatctg
    22261 taaaatgaaa atttcgatca aatcacacat cgcagtatac taggccttct aattccttaa
    22321 ggggtttatc taaaagattc gcgatataac tgggaatacg tttcaaatac cacacatgag
    22381 tcactggaca tgcgagtttg atgtatccca ttttatatct tcgtatccga gaatcaacaa
    22441 attccactcc gcattgttca caaaatttag agtcttcttt ttcagcttcg attactcgat
    22501 aatttccaca agaacaaatt ccacttttta taggcccgga gattctttca caaaacaatc
    22561 catccttttc tggtttattg gttttgtaat gaaaagtata gggctttgtc acctctccaa
    22621 ctatctctcc attaggtagg attttgttgg cccaagacct tatttgttga ggagacactg
    22681 gtccaattcg aagttgttga tgtttatacc gatcgatcat agaatagaaa attatgattc
    22741 attcagatca agcttccttc ctattaatct ggaagttctt ctcagataca aggaaatggt
    22801 tcagttccag agccaaagat cgtagttctc gaacgagcaa tcgaaaagat tctggagcat
    22861 cctcgggatt aggtactgtt cctccaatga tcgtagcacc aagtacttct tgacgagctc
    22921 tgatatgatc agatttataa gtaagcattt cttgtaaaat atgagcaaca ccaaatccct
    22981 ctagagccca aacttccatt tctcctactc gttgtcctcc ttgtttggcc cttcctctaa
    23041 ggggttgttg tgtaacaagt gcgtaagggc cactggaacg cccatggatt ttatcatcaa
    23101 cttgatgaat taatttcagg atataggact ttcctattag aacaggttgt tcaaaaggat
    23161 ctcctgttct tccatcaaat attttgcttt ttcccggata ctcgggttca aatacccatg
    23221 gcttttttgt ttgcttactg gcttcatata attcaggaaa cactagtttt ctcgaagcct
    23281 cttgctcata tctctcatca aaaggtgcta ctctataatg tctctttagc agatcccccg
    23341 ctaacccgag cgagcattca aatatctgtc ccacattcat tcgtgagggt actcctaatg
    23401 ggttgaaaac catatcaaca ggtgttccat cttgcaaata gggcatatct tgtctaggca
    23461 aaatttttga aatgatacct ttattcccat gccttccagc tactttatca cctactttga
    23521 tttcacgttt ctgtgaaata tatacacgaa tcatttccgg attataactg gaactccccc
    23581 ttttctggat ccatctcaca tcaataactc ggccccttcc gcctataggt agttttagag
    23641 aagtttcttt tgccgtggat acttgaatgc caagtatggc tcgtaataat ctatcctctg
    23701 gggcatacga cgattcgttc gctgtctgag gcgttaattt acccactaaa atatcacctg
    23761 cttctatcca agatccaagc cttacaactc catttctgtc taaattgcgg agtaaattag
    23821 cctctaaatg tggtatttct ttagtgattc tttcaggacc ttggcttgtc acatgagtct
    23881 gaatttcata ttttcggatg tgaaaagaag tataaatatc ttcatatact agacgttcgc
    23941 taattagtac tgcatcttca gaattgtaac cttcccacgg catataagct actaatacgt
    24001 tttttcctaa agcgagttct cccccaactg tagctgcact gtccgctaaa atttgtcctt
    24061 ttttaataaa tttaccctgt tgaacctgag atttttgaca catacaagta tttttgttgg
    24121 aacgttgata cataactaat ggaatgttta tagtgtcccc attacttgaa aaaacaatct
    24181 tgtgagtatc agtataaatg atctttccct cgtgttcagc tatagtggaa agccccgaat
    24241 ccagagccgt ttggcgttct agcccagttc caacaataca cttctcgggc cgagaaaggg
    24301 ggactgcttg gcgttgcata ttagaactca ttaaagcccg atttgcatca ttatgctcga
    24361 taaaaggaat aagggaagct ccaatagaaa aatattggaa gggaaaaatg cttctaagat
    24421 gaatctgttc ccatgcaata gtcaggaatt cttggcgata tcgagctgga acaacctgtt
    24481 cctcctgaat accccgattc aaagccaaag aatttcctgc tgctaccata taatattcat
    24541 ctctacttgg tgataaataa accatctgtg tctcttttga tgatatttca aaaaatggac
    24601 tatctatgga tccccaatga ccaatcctca catgaatagc taaggatcca ataagaccaa
    24661 cattgattcc ttcggacgtg tcaattgggc aaatacgccc atagtggcta ggatggatat
    24721 ctcgtattcg aaaactagca gttcgccccg tcaatcctcc aggacctaaa taactcaatt
    24781 ttcgcccatg aacgatttgt gtcaatggat tagttcgatc caaaacttga gataagggat
    24841 gtaagccaaa aaaagattca taagtggttg ttaatgaagt cgaagttacc aaattttgag
    24901 gagtcggtat cattttatgc cggattgctc cacatatagt tcctcgaacc gcattttcta
    24961 aacgaacaag ggctaatcca aattgatcct gtaacagatc tgctacagaa cgaatacgct
    25021 tatttttcaa gtgattcata tcgtcaagtg tgcccattcc aaatttcatt ccgatcaaat
    25081 gatctgcagc agccaatata tcccgtggta acaaaaatgt attgttttgg ggtatatcaa
    25141 gatttagtct tcggttcata tttcgtcgac caatccttcc taattcacat ctttgttgaa
    25201 aaaatttctt ttgtaattcc ttacataagg actcggaaaa taccggatcc ccgcctatac
    25261 aagcgaattg ttgataaaac tccaaaattg cattttcttt tgacccaatc ttttttttct
    25321 ctttatcatt caggaaagac aagaaaattt cgggataaca aacattatct agaatttctt
    25381 ttagatttga acccatagcc gatgatagaa ctagaataga tattttttgt ttcctactca
    25441 cgcgggccca tatccttgct tttctatcaa tttctaattc taatctccct ccccaatctg
    25501 atattatagt actggtataa acagaaattc cgttatgatc caattcggaa cgatagtaaa
    25561 taccgggact ttgcaatatt tgattgatta caattctgta tattccattt actatagagg
    25621 tgcccaggga attcattaga ggaatgtttc caataaaaac agtttgttct tgtatatctc
    25681 taccgctttt ccaaattaat cccgcgggta catataattc agaagaatat gtgagtgatt
    25741 catatacagc atctctttct tttatcaagg gttctaccaa ttgatatctt tccacaaata
    25801 attgaaattc aatttcttga tccgtatctt caatttttgg aaacttatga aattcttctg
    25861 ccaagccccg attaatgaac ccacaaaatc cctcaaattg tatctgatta aatcctggta
    25921 ttgtggacat ttcctcattt ttattccgga gcatcttaac tttcctcttt taatcgaaaa
    25981 aattccatta ttgctagatc gacccatatg gttaggttag ttcgatgaag agtgagccaa
    26041 taatggaatg tatattctgt ttactgaatc acatgaaatt ttaaccaact ctatatctct
    26101 atttcatacg tatgaacgga aacgagacgt aagaatgaag attatttttg acacaagttc
    26161 aaatttgcga caggaattaa taaaacattt ttcctttacc attctatata catattagaa
    26221 tagaattaaa tagaattcaa aattcaaata tgctgattct ttatctttat tagaaatatg
    26281 tgcattaaga ataagagaga gatcctctgt tctgtgtaac aatttatttt ttagggttta
    26341 catatacaca tatatggtgt tataattcaa aattaagatt tataaataat ttatactgat
    26401 ttgttatttg cttttcttat gcgattaagg aaacacatgc tttgagatac aaatttagtt
    26461 cactaaattc aacataaatt aggtaaatga aatggttact gcgactggaa accccccctt
    26521 ttttctttca aaaaataaaa ttactaaatt tagtactaga ataatagagt atagataata
    26581 tttttattcc tattttggat cggatttggc gacatggcca agtggtaagg cgggggactg
    26641 caaatccttt atccccagtt caaatctggg tgtcgcctga ttgacaaaat ttttagaatc
    26701 tgtaagttct agacaaagac aaaaaaagac tgtaaatttt tctatatatt tttatatctt
    26761 tcttttgctt atacaaaagg taacaaaaga aacaatggat cttactatta gaaagactcc
    26821 tttgatattg atataagaaa gaaagggtat atgtatcgta tttgtactta cggctcgctt
    26881 ctaccgaaaa tccaatacaa taatagagaa tttgttacga ttagcttcat tgaatttgaa
    26941 gcatcaatcg ttttaaatca gaatcccatt ttgactctgc gccgttaatt ccactatgat
    27001 tattgatcaa taatcatagt ggaatcattc cttgatagag ataggagaca taatttacat
    27061 ggatatagta agtctcgctt gggctgcttt aatggtagtc tttacatttt ccctttcgct
    27121 cgtagtatgg gggaggagtg gactctagag acactaccat aattttaaat tgatttatat
    27181 tatataaacc tatattatat ctgtatacaa tatgagatag tgtgtagaaa aaactataga
    27241 tattatatct atagtttttt ctacacacta tctcatcatt tcttcaatta ttgacaagaa
    27301 ctaataattc gagtttcatt aaaattaatt attttgactg gctgttttta cgtaaatgat
    27361 aagtaaaaaa gcggtaggaa ctagaatgaa cagcgtagta gcaataaatg cgagaatatt
    27421 aacttccata atctcatttt ttttgtttca caataactcg ggatctaatc ccatagagat
    27481 gaaaaatttg attcctgtaa attcaataag ttaattgtat cctgatgatg ccaaatggat
    27541 caaaatatta tgaataataa tagatctaat ctatcaaatc aattaattgt cgagaattta
    27601 atagtataac ataggaagac tttttatcca tactaaatca aaaattcaat ttctaatcca
    27661 attccaatat agaatgctat tgaatttttc gtccttttcc attctttcgt ttctataacc
    27721 taccttcttc gttctactta cttaatacag acaattaatt taagtatccg acgaggtatt
    27781 cagatgaccg gtattcaatg ggtcaggtca cacctaagac ccaaacaata taagtgagat
    27841 ggaaaaagga cggattaaaa gatctaatat tccaacatat ttactaaata aggggtacct
    27901 tgcttggtct tttatttatt atttataaat ttataataaa taaaatgaaa taattttaat
    27961 taagattatt atatactaat ggatttaatt aatattaatt attaatataa ttaattaata
    28021 taatatcctc ttctctttct tggattgggt ttgaatgaga tagatttttt taattaaaaa
    28081 tagaggatac acaagtcgga gttggaaaag ggctgggcac tctactccat ttcattattc
    28141 aagaacaatc aaaaaataaa gtcaaatgaa taacgaatat ggtatctcta aaaatactga
    28201 catagagtaa tataaccgat cgtaccaatc aatctagata tgtctcttcc ttatcaatcg
    28261 gtactattcc gtagtgaaag aaattaaaat tcccgcattt cttttgtctg atgataaata
    28321 taaaaatatt aatgtgaaac gaaaaaaaaa aaaaaaaaat aaggattctt agatcttgct
    28381 ccctgtccca ctttatctgt aaaaagtggg agatgaattg ataaattcat cggatcctag
    28441 ttcgggactg acggggctcg aacccgcagc ttccgccttg acagggcggt gctctgaccg
    28501 attgaactac aatcccagcg aggtgtatgg catacatatt cttatggttt cataagaaca
    28561 ttctattcgt ctcgtcgtgt tgtaacagaa acaaaaatga tatactgata tcatatccac
    28621 atggatatga actatagcaa taattactag taatcggtgg ttcttttttt tttttttatt
    28681 gtcaaaaatg actaataaaa aaaaaaaaaa aatatatatg gatagatcaa aaaaatggtt
    28741 gatctttatt ttgacggata gggcatttct atttcgggag gacaaattaa actggttaga
    28801 tcaatggagc ggcgaatttt tgggccgagc tggatttgaa ccagcgtaga catattgcca
    28861 acgaatttac agtccgcccc cattaaccgc tcgggcatcg acccaggaag aattaattct
    28921 aggtttagtt ataatccatg attaacttcc tttcgtagta ccctaccccc aggggaagtc
    28981 gaatccccgc tgcctccttg aaagagagat gtcctgaacc gctagacgat gggggcagat
    29041 ccgcccgacc atcagcatac tatgctgata gtatgataag tttttttgga attgtcaata
    29101 tacaatataa ttataatata ttatataact agatcaaaag agtcttttct actttgaaat
    29161 ttttaatatt aatatacaga aatctagata actttaattt acaatacgga ttaatagaga
    29221 tatatatatt attatgtatt ataatacaat gcatagcata gtattatata atatatatac
    29281 agattaatta aacaaagtta tagtagtagg atttccttag ttagggtagt gcttgatccg
    29341 acagaaaaaa gggataaaaa gaatatttaa taatatttat tataatatta attttttttt
    29401 ttattaattc aattttaact aatttcttcg ttcatcgttc agatgagata tgcctatcac
    29461 tatctcatat taaaccaaaa aattcaaaaa cgctagatat tttttttttt tttttttatg
    29521 gaatttggct cgggatatga atccccccat cacatgattg aagaaaatat cttaactcta
    29581 tgttgataat gagctcttat acatatatgt agatatgtat atgtctatta tattatatta
    29641 tatctattat atatgtagta aactcataat ttaattaaaa ctattaaatt ttttaaattg
    29701 aataaacagg cccttttaac tcagtggtag agtaacgcca tggtaaggcg taagtcatcg
    29761 gttcaaatcc gataaagggc tttttcatta aactcaagtc ttagtcttcg ttttacattg
    29821 ttaatagttc taaaaaaaaa aaaggggtaa tcaccagtat aatgaattct aattagatta
    29881 tgggtcgtag ttataaagtt gaaatttatt cattttcata attgtggaga gtccattttg
    29941 tagtgacata gtgaccctct ttcttcatgt ctcattattc attttgtctt gacttgatac
    30001 ataaatattc tagatatcca atccatccct attgttaatc gtcaaactaa agtattcctg
    30061 cttctccagt gttcctataa aacaaaccca ccataaaatt ataaataaag aaaaagtcaa
    30121 aagtaagtgg atctgaccca ttgaatcatg actatgtcag ctattctgat atataaattc
    30181 tatatattca ttctatataa tatatatata gcgggttttt ctttggccac gcaaagcaaa
    30241 aatgtgtcga tatttcttga gttcatcttc ttgttacggg atgctctaca caaagaaaac
    30301 aaagaaatcg ctactctcta tccactacac tacataatac atattacata tataacatac
    30361 atatataaca tatataacat atataacata tatatataag atatatatag aagttttagt
    30421 ttattttaaa atgtattctc aatatctttc cttgatttca gaataagata ttgttttgtt
    30481 gttccgccaa tgcaatagag aacaaatgcg agaaaggggt tttcattttc agcctatcat
    30541 tattaaatat ttaataaata tttaatttag ggtcgtggaa aaatggggat tttgtttttt
    30601 gctttgatcc cttaaaagat atactctgta atatgagtca taggatagaa caattctggt
    30661 tcaaataggt tagttatata gtaaggacta atcaaattga gttcatagat tttacccagg
    30721 ttaggtcgtt ttgtggctca atagaaaaat aatttatatt gtatcttcga aacccgttgt
    30781 gttgtaagag gcattgagcg aggactcgtc catagataat cgaactatca tatgccctga
    30841 aaattatatg aagtgttcgg aaatggttta agtagttgaa ttaggaggat cactatgact
    30901 atagcccttg gtagatttac caaagaagaa aaagatttat ttgatattat ggatgattgg
    30961 ttacggaggg accgtttcgt ttttgtgggt tggtccggcc tattgctctt tccttgtgct
    31021 tatttcgctt tagggggttg gttcacaggt acaacttttg taacttcatg gtatacccat
    31081 ggattagcga gttcctattt ggaaggttgc aatttcttaa ccgctgcagt ttctaccccc
    31141 gcgaatagtt tagcacattc tttgttgcta ctatggggcc ctgaagcaca aggagatttc
    31201 actcgttggt gtcaattagg tggtctgtgg acttttgttg ctctccatgg tgctttcgga
    31261 ttaataggtt tcatgttacg tcaattcgag cttgctcgat ctgttcaatt gcggccttat
    31321 aatgcaatcg cattctctgg tccaattgct gtttttgttt ctgtattcct gatttatcca
    31381 ttgggtcagt ctggttggtt ctttgcaccc agttttggcg tagcagctat atttcgattc
    31441 atcctcttct tccaagggtt tcataattgg acgttgaatc catttcatat gatgggagtt
    31501 gccggggtat taggcgccgc tctgctatgt gctattcatg gtgctaccgt agaaaatact
    31561 ttattcgaag atggtgacgg tgcaaataca ttccgtgctt ttaacccaac gcaagccgaa
    31621 gagacttatt caatggtcac cgctaatcgt ttttggtctc aaatctttgg ggttgctttt
    31681 tccaataaac gttggttaca tttctttatg ctatttgtac cagtaactgg tttatggatg
    31741 agtgctattg gggtagtcgg tctggctcta aacttacgtg cctatgattt tgtttcccaa
    31801 gaaatccgcg cagcggaaga tcctgaattt gagactttct atactaaaaa tattctctta
    31861 aacgaaggta ttcgtgcttg gatggcggct caggatcagc cccatgaaaa ccttatattc
    31921 cctgaggagg ttctaccccg tggaaacgct ctttaatgga actttagctg gtcgtgatca
    31981 agaaaccacc ggtttcgctt ggtgggcggg gaatgccaga cttatcaatt tgtccggtaa
    32041 actacttggg gctcatgtgg cccatgccgg attaatcgta ttctgggccg gagcaatgaa
    32101 cctatttgaa gtggctcatt ttgtaccaga gaaacccatg tatgaacaag gattgatttt
    32161 acttccccac ctagctactc taggttgggg ggtgggtccg gggggggaag ttatagacac
    32221 ctttccatac tttgtatccg gagtacttca cttaatttct tctgcagtct taggctttgg
    32281 cggtatttat catgcgcttc ttggacctga gactcttgaa gaatcctttc cattcttcgg
    32341 ttatatatgg aaagatagaa ataaaatgac tacaattttg ggtattcact taattttgtt
    32401 aggtataggt gcttttcttc tggtacttaa ggctctttat tttgggggcg tatatgatac
    32461 ctgggcccct ggggggggag atgtaagaaa aattaccaac ttgaccctta gcccaagcat
    32521 catatttggt tatttactaa aatctccttt tggcggggaa ggatggattg ttagtgtgga
    32581 cgatttagaa gatataattg gtgggcatgt atggttaggt tccatttgta tatttggtgg
    32641 aatttggcat atcttaacca aaccctttgc atgggctcgc cgcgcattag tatggtcggg
    32701 agaggcttac ttgtcttata gcttagctgc tttatctgtc tttggtttca tcgcttgttg
    32761 ttttgtttgg ttcaataata ccgcttatcc aagtgagttt tacggcccta ccgggccaga
    32821 agcttctcaa gctcaagcat ttacttttct cgttcgagac caacgtcttg gggctaatgt
    32881 gggatccgcc caaggaccta ctgggttagg taaatatcta atgcgttctc cgaccggaga
    32941 ggttattttt ggaggagaaa ctatgcgttt ttgggatctc cgcgccccct ggttggaacc
    33001 tctaaggggc cccaatggtt tggacttgaa taggctgaaa aaggacatac aaccttggca
    33061 agaacgacgt tcggcagaat atatgactca tgctcccttg ggttctttaa attctgtggg
    33121 tggcgtagct actgagatta atgcagtcaa ctatgtatct cctagaagtt ggctagctac
    33181 ttctcatttt gttctaggat tcttcctttt tgtggggcat ttgtggcatg cgggaagggc
    33241 ccgtgcggct gctgcaggat ttgaaaaagg aatcgatcgt gatttggaac ctgttctttc
    33301 catgacccct cttagctgag attttattat ttatatctat attctattgt ttttcctggc
    33361 tcggctatcc cacttagccg agccattctt atttaagata aatagcggac caggccaaac
    33421 aaataaagaa acaaatttat tcaacaagca aaaggagaga gagggattcg aaccctcgat
    33481 agttctttgt tcagaactat accggttttc aagaccggag ctatcaacca ctcggccatc
    33541 tctcccggag ttaatctcta ttttattcct gtgaatagaa catgaccaga ccatatgaga
    33601 cgatagatta actgtcggta gaaagatccc aggattgtga attaattaaa tttggatgta
    33661 tctatatact gtaatatata tagataggta tgtcataata gatatagttt atttgttagt
    33721 agtttggagg attacaaaca tgcttattgc tttccaatta gctctttttg cattaattgc
    33781 gacttcatca atcttactga ttagtgtacc tgttgtattt gcttcttctg acggttggtc
    33841 aagtaacaaa aatgttgttt tttccggtac atcattatgg attggattag tctttttggt
    33901 agctatcctt aattctctca tctcttgaat ttctttggta tttccccacc cgaaagtgcc
    33961 attccttcta aaaattttgg attgtgagac acattaagat taaatcttag tttgggttcc
    34021 gaaaaaaaaa aatctcaatt ttaattaata acaatttatt attaatttgg atataattat
    34081 ataataagat tatcttaagt tggaatctgt atagtatctg gccctgcgca aatatgatcc
    34141 agacgcatat atgatatatc atatatgtca tatatgtgtg gacatatgta tgcgtatcac
    34201 gaacaaaatg cggatatggt cgaatggtaa aatttctctt tgccaaggag aagatgcggg
    34261 ttcgattccc gctatccgcc cattatgaag taatgtactg cgataaaaaa ttcggtatag
    34321 ttgagtttac tactataact atggtagtta gtattccatc ttccccttat ctttgcctcc
    34381 catccaaaaa attgaattga ataaggtcat taattactag ttaaaaaatc acacctaaaa
    34441 atcaattttt aagcaaaaac agtgttgcgg agacaggatt tgaacctgcg acctcaaggt
    34501 tatgagcctt gcgagctacc aagctgctct actccgcgat gaagaattgg taactaatgg
    34561 acaaagaaaa attggatatg accctctacc atatctatac aaatagaata gtccatttat
    34621 acagaatggt aaagagggcc ctctctatga ctatgataat agatcataga gatttatatg
    34681 gatctgaaac gatatttttt ttatccttac caacttgatc ttgttgcgcc cggtaataaa
    34741 catgcatgaa ccatttcgcg aagtatgtgt ccggatagcc caaagtctcg ataattagct
    34801 ctgggtcttc cagtcacaaa acaacgtcga tgaagacgta taggcacact attacgcggt
    34861 agggattgca attttccatg aatttcccat ttttcactca gcgatggaac tttgcttatt
    34921 tctttttttg aggatcgacg aatcaaatga tatttctgtt ccaatttttg ccgcttcttc
    34981 tccctctgaa tcaaactttt tcttgccata atgttcagtt cctattatta tcaatgatac
    35041 agttcggatc ctagatgtaa aaatataaga aggtggatcc ccttctccat cgaaaccaaa
    35101 tccaattttt gttgatttga tatagtacaa taaataagga aattaaccaa attttcctga
    35161 tgtagaggca atcaagaaag cggcataagt aaatatataa cccacggaaa agtgggctaa
    35221 tccaactaat cttgcttgca caatggaaag agccactggc ttatctctcc accgaatcaa
    35281 attagccaaa ggtgtgcgtt catgagccca tgctaaagtt tcaatcaatt cctgccaata
    35341 tccgcgccag gaaattaaga acataaatcc agtagcccaa acaagatgtc caaataagaa
    35401 catccacgcc catactgata agctattcat accaaaaggg ttatatccat tgataagttg
    35461 tgaagagttt aaccataaat aatctcttaa ccaccccatc aaataagttg aagattcatt
    35521 aaattgtgaa acgttaccct gccataatgt gatgtgtttc caatgccaat aaaaagtcac
    35581 ccatccaatg gtatttaaca tccagaaaac tgccaaataa aaagcgtccc aagcagaaat
    35641 atcacaagta cccccgcgtc ctgggccgtc gcaaggaaaa ctataaccga aatccttttt
    35701 atccggcatt aacttggaac cgcgtgcatc taaagcacct tttactaaaa tcaatgtagt
    35761 tgtatgcaaa cctagagcaa tagcatgatg aaccaagaaa tctcccggac ctattgttaa
    35821 gaagagtgaa ttactattct cattaatagc attcaaccag ccaggtaacc atatacttcg
    35881 acccgcatta aatgccgggc cattcgttga agataagagt acatcgaacc catatgaagt
    35941 cttaccatga gcagattgta tccattgggc aaatatgggt tcgatcaaga tttgtttttc
    36001 cggagtacca aaagcgagca tgacgtcgtt atgaacataa agtcccaagg tatggaaccc
    36061 cagaaacagg ctggcccaac ttaaatgaga tatgatagct tctttatggt ctaacattct
    36121 tgccaataca ttatcctcat tctgttccgg attgtaatct ctaatgagaa atatagctcc
    36181 atgagcaaag gctcctgtca tgatgaaccc cgcaatgtat tggtgatgag tatacaacgc
    36241 agcttgagta gtaaaatctt gtgctatgaa tgcataagca ggtaaagaat acatgtgttg
    36301 agctactaag gaagtaataa cccctaagga ggctaaggca agacctaatt gaaaatgaat
    36361 cgaattattt attgtgtcat aaagaccctt atgcccacgc cctaatagac cccccggagg
    36421 aatatgtgct tctaaaagat ctttgatact gtgtccaatc ccgaagttcg ttctatacat
    36481 atgaccggcg atcaggaaaa gaattgctat agctaaatga tgatgagcca tatccgttag
    36541 ccataaactt tgcgtttgtg gatggaatcc ccccagaagg gttagaatgg cagttcctgc
    36601 tccttgggag gtaccaaata aatgactatt tgaatcaggg ttttgggcat aaagattcca
    36661 ctgacccgta agaagtggtc ccaacccctg gggatgcggt aatacgtcga agaaattatt
    36721 ccatctgacg tattcccccc tggatccggg aatagcaata tgaactaaat gtcctgccca
    36781 agccagggag cttactccaa aaagtcctga caaatgatga ttgagacgag attcggcatt
    36841 tttgaaccac gaaacgcttg gtttccattt tggctgtagg tgtaaccaac ctgctattaa
    36901 ggatatagca gaaagaaata ataaaaaaag agctccagta taaagatcct cattggtgcg
    36961 taatccaatt gtataccacc actgataaac accggaatag gcgatattca ctggaccgct
    37021 agcgcctcct cgagtaaagg cttctacagc tggttgacca aaatgaggat cccaaattgc
    37081 atgagcaata ggtcttacat gtaaagggtc ctgtatccac gactcaaaat ttccttgcca
    37141 agctacatga aacagatttc cggacgtcca cagaaaaatt attgctaact gaccaaagtg
    37201 agaagcaaaa atgttctgat aaagacgttc ctctgtaata tcatcatgac tctcaaagtc
    37261 atgtgcggta gcaataccaa accaaatacg acgagtagtg gggtcctgag ctaagccttg
    37321 gctaaacctt ggaaatctta atgccataat gcttttcaaa tcctcctagc cattatccta
    37381 ctgcaataat tcttgctaag aagaatgccc atgttgtggc aattccgccc agaaggtaat
    37441 gggttactcc tacagcacgt ccttgtacaa tactcaaggc tctaggctga gtagcaggag
    37501 caacttttaa tttgttatgt gcccaaacga tggattcaat aagttcttgc caataacccc
    37561 ggccgctgaa tagaaacatt aaactgaaag cccagacaaa atgagcacct aagaaaaaaa
    37621 gaccatatgc agataatgaa gaaccataag actgaattac ctgagatgcc tgtgcccata
    37681 agaaatcccg gagccagcca ttaatagtaa tggaactctg tgcaaaattt cctcctgtga
    37741 tatgagttac cactccctga tcacttatag taccccaaac atccgactgc attttccaac
    37801 tgaaatggaa aattactacc gaaattgcat tgtacatcca gaatagacct aaaaagacat
    37861 gatcccaggc ggatacttga catgtccccc ctcttccagg tccatcacaa ggaaagcgaa
    37921 aacccagatt tgctttatca ggtatcaaac gggaactgcg agcaaataga acacctttca
    37981 gtagtatcaa tacagtcaca tggatcgtaa atgcatgaat atgatggacc aaaaaatctg
    38041 cggttcctaa tggaataggt aacaaagcga ctttgccgcc tactgctact aactcactac
    38101 ctccccaagt tacgctagta ctcgttgttg caccaggagc ggttatacca ggcgctaaag
    38161 catgggtgtt ttgtacccat tgagcaaaga tgggttgtaa ttgtatagca gtatctgaaa
    38221 acatatcttg gggccgccct aaagcactca tggtatcatt atgaatatat aagccaaaac
    38281 tgtgaaaccc tagaaatata catgcccagt taagatgtga tattattgca tcgcggtgcc
    38341 taaggacacg atctaataga tcgttgtatc gagtagttgg atcgtagtct cttaccataa
    38401 aaatggctgc atgcgcagca gcaccaacta tgagaaatcc accgatccac atgtgatgtg
    38461 tgaacaacga aagttgtgta ccatagtcaa tagctaggta tggataaggg ggcatggaat
    38521 acatatggtg agctacaacg atggttaaag agcctaacat agccaggtta agagataatt
    38581 gagcatgcca tgacgttgtt aggatttcgt agaggccctt atggccctgg cctgtaaatg
    38641 gacccttatg agcctctaaa atgtctttaa gtccatgacc aatgccccag ttagtcctat
    38701 acatatgacc ggcgatcaag aaaagaattg caatagctaa atgatggtgt gcaatatcac
    38761 tcagccatag accccctgtt attggattta atcctccacg aaaactaaga aaatctgaat
    38821 attttgacca attcaaggtg aaaaaaggag ttgctccttc ggcaaaacta ggataaagtt
    38881 gagccaaaag atccctattc aagatgaatt catgaggaag tggtatctct ttaggatcaa
    38941 ctccagcatc aagaaattga ttaatcggca aagatacatg gatttggtgt cccgcccaag
    39001 aaagagaccc aagccctagt aaccccgcta aatggtgatt caacatagat tctacatctt
    39061 ggaaccaaac caattttggg gcggctttat gataatggaa ccaaccggca aaaagcatta
    39121 atgatgcaaa gaccaatgca ccaattgcag tacaataaag ttgtaattca ctagttattc
    39181 cagatgctcg ccaaatctga aaaaagccgg aggttatttg tattcctcgg aaacccccgc
    39241 ccacatcacc attcaatatt tcttgaccaa ctattggcca aactacctgg gcgctaggtc
    39301 caatgtgagc aggatcgctt agccatgctt cataattaga aaaacgggcg ccatggaagt
    39361 acatgccact cagccaaaga aagataatgg agagttgacc aaaatgagca ctaaatactt
    39421 ttcgggagat ctcctccaaa tcattggtat gactgtcgaa atcgtgagca tcagcatgta
    39481 ggttccagat ccaagtggta gtatcagggc ccttagctat tgttctcgag aaatggcctg
    39541 gtctagccca ttcctcaaaa gacgttttta cgggatccct atctacaaca attttcactt
    39601 ctggttccgg cgaacgaata atcattaagt cctcctcttt ccggacaaca catacaaaga
    39661 gacctgccaa cagtcaagtt tttagtgaaa cctctgaaag atggatattt tttttttatc
    39721 atcggtcccc catctctcat ccatctattt tatttagtta ttaactagag caattatgat
    39781 atcgaagttg atccggggca agtgttcgga tctattatga cataacgatt aggtgcccaa
    39841 cggacccttt ttattatcaa atacctttga cttttcctgg catgacgaag atgttttttt
    39901 ttgctagtgt atttatatct gaatgtaaaa gtgcccatat cgatatactt ctatgaaaca
    39961 tcttcttatg cgatatccat atttagtaat tgggggcata cttgatttat ttattagcta
    40021 tatcctatac gatttgatac tgctgtatcc ctatcattta tccttatggg atactataca
    40081 aaatataatt ttttaggagg aagagatata atgaaattct tgattggatc ttctcatagt
    40141 aactatctat tttagttgat tgatggatcc aatcaccatt ttgattttaa taaatttaat
    40201 aaaaaaaaaa aagagtgctt ttattcgaat tcgaaacgcc tcgtgatctt caaccaatta
    40261 tgtgcttcaa tataattacc tggagtaagc gctatagctt gtttccaata ctcagcagct
    40321 tgatcgaacc aagcctccgc aatttcagaa tcaccctgta gaatggcctg ttctccccgg
    40381 tcggaatagg tggttaaatt ccttccctta gaaccgtact tgagagtttc ctgcctcata
    40441 cggctcagca atcgactctt tttgtgtccc atctttttaa tctaccctat gctaactgaa
    40501 ttagattttt cataaaccta tcctagtttt cttgggttaa ccagacgaag ttaaattaat
    40561 tacataagtt tcaaactcta attttgatca ataatcagtt ttatcttttc tcctaccttc
    40621 ataagaatta actcctccta tatcgttagg attttctgaa aggtaactat ctcggtttca
    40681 tctcataata tgaaattcat atagaatttt tgaaaaagac tttcctccgt aagaaaaaag
    40741 aacttactat ctttgggatc tgatgctaca ccgctgctca atactttagt agatcgactc
    40801 tattacataa gtagattcct aactttatat ctcatattat gacataagta agcagttctt
    40861 aactgtatcg atctaataac ttgctaattg atctttacgg tgctttctct atcaattcga
    40921 tcctttatcc atagagtata taggcgtact tattcattta tatttgaagt ctttttcctt
    40981 gctacagctg ataaaaatcg ttgctttgga cgatacatat gtagaaagcc tattttattc
    41041 tagtatttac tagcctttat cttttttcta taatggagat agtcgcacgt aatgacagat
    41101 cacggccata ttattaaaag cttgtggtaa gaatgggttt cgttctagtg cccggaaata
    41161 atattccaaa gccttcgtat gctctccgtt gcttgtgtgt ataaggccta tattatagag
    41221 tatataactt cgatcatagg gatcaatttc tggtcgcgta gcttcataat aattctgtaa
    41281 agcttccgca taatttcctt cggattgagc cgacatccgt tacggccgtt cattctattc
    41341 aaagaatctc cgttccagaa ccgtacatga gatttttatc tcatacggct cctcccctct
    41401 gtgcatagta ctaagggaca taatctctgg aatcaagatt tcactattct catttatgaa
    41461 ctgatggggg ctagtatttt tacaagaaat ttctagccag ccttcccgaa agaggtcttt
    41521 tcttaacacc aattgtatta gtgctagatg aaaatagtca ctccaacaat ttctttgttc
    41581 acaacgcctt ctatttccag gaatcagtca cttcaacaat ctttgatggt tatatgggta
    41641 tccaaagtac aaacgagatg gatgtttgtt gtcccaacca ttcattctta ttagtcccaa
    41701 taccgagaag gggaaggggt gatttataat ataacaaagt tttcgtgttg ttgattccgt
    41761 agagtagtgc ttcttcctct atgccgccca ttggtactag tggcgtagta ttgacccgca
    41821 atccagaacc cataggtgta acctttcgct caatactaaa atcgataatt aaagcatctg
    41881 aagccgtatc tatcaatcga ggatacacga cagaaggaat tgttctatct ttaaacttca
    41941 ccttcaccaa gcgttggttt aaaaaaaaaa aatttgtttc tttctatttt ctatcccgaa
    42001 ccacgcttct ctctctcaga ttaaggtcta aaaaagcaag aaaaaaaatc aaatcgcacc
    42061 atctctgtaa taggtaaatg cctttttttc ccctgaagtt gtcggaatta ttcgtaataa
    42121 gatattggct acaattgaag aagtcttatc aataaaattt ccatttattc gggatctagg
    42181 cataattaac aatccattct ataattcttc tcattttccc aaaggaaaat tatccgaatt
    42241 gtacagtagt acgaaatatc ataaaaatag actaattcta aaaaaatatg tggctattcc
    42301 gctcaaattg tgcccaaggg gggatgatga aatatttgaa tgagattgga tttcctacaa
    42361 attaagtagt atactgataa acagaactat tacgattttc tctaagttga ctaaccaagg
    42421 actttatttg actatagatt ctggtaactc gaaaagtttt gatttggtta taatcaaaag
    42481 aggaaaaata aagaatggaa taagaattcc atgataaaat agaggagagt aaccatactc
    42541 ttttgtttgc ataatgcgta tgcgtcatac aattgaaata taaaaatcca ttaagtaaat
    42601 tggtgttgag aaatatgaaa tttgaaagga atcttttagt cctatgtaac cagtaatggg
    42661 tcctacccgt actggaataa ataatatgaa tgactcgcta ttcacttcac tcggtttctg
    42721 gtcaataata agattatgat tatgtaggag agatggccga gtggttcaag gcgtagcatt
    42781 ggaactgcta tgtaggcttt tgtttaccga gggttcgaat ccctctcttt ccgtttctat
    42841 cgagtcatca acgttactga tcacaatgta tcaaatcaaa ttcaaataac aattgatagc
    42901 attattccaa cagtaagtaa gaactttatt tgatttgata gagattctct attcctaatt
    42961 acattactgt ggtacgtaaa atataaatat gggaaaagaa aaaaaaatgt ggatcaaggc
    43021 tcttaaatct atttccttcg acaaaaaaag ggtatggtat aaagtcaaat tgtctgaacc
    43081 tttcttgtta ttttcattag gttcaagtct gacgggaata atattctacg actaacaact
    43141 catttatttt caaaccaatc cacttactat ctattatttg atttactaat ccttcatatt
    43201 ggaataagtc aatagtcaaa tgttttggca attcctcccg gagcgatgaa gcaatataat
    43261 tttgaatcag agatttcgat ctttgtttat ccttcgtagt aataatatct cgaggtttgc
    43321 aacgataact tggtatatct actagacgac cattaactaa aatatgtcta tggttaacta
    43381 attgtctggc tccaggaatg gttgaagcca tacctaatcg aaaaaggatg ttatccaaac
    43441 gcatctcaag tagctgtagt aaaacctgac ctgttgaccc tttggctttt ccagcgatat
    43501 gcacatatct aagtaattgt cgttctgtca gaccataatg aaaacgcaat ttctgttttt
    43561 cttctagacg aatacgatat tgcgattttt tcccagaacg caattggttt ttaagatcac
    43621 ttccagatct gggcctttta ctagttaatc ctggtaaagc ccccagacgg cgtatttttt
    43681 tgaaacgagg ccctcggtaa cgagacataa aactcctttt tttttattga aaaatttaaa
    43741 gaaaaatcta aattaagact gaactaaagg ataaacaaag caaggctaaa tctactgaag
    43801 tatacaatac taaagtagaa tgaaaataga atgaaatgca ttgtatcaat atctatattt
    43861 ttttgtatat gatagtaagg aagttaagtc tctgttttat gatttgttct gtatagatct
    43921 aagttgctcc attccaatct attttttatt catagttgca agttaacacg acataatgga
    43981 tcagcgaccg atatttgaag aaaggaggga gaagatatta tcaatcatga aaaaatagat
    44041 agataaaagc cggctatcgg aatcgaaccg atgaccatcg cattacaaat gcgatgctct
    44101 aacctctgag ctaagcgggc tcacatagca gaaatagaaa tagtgaatag ggagtccgga
    44161 aactaccaga tttaatatat tagctattaa tttattttaa ttaatattta tttttttttt
    44221 ttattcataa tattaataat tacttaataa taatacttaa aaatacataa tattttcata
    44281 attattactt gatgtaagaa tataatatca aattcaattt gatattatat tttagaaaag
    44341 tctaattatt tcttagaaca gttataccaa attatgctaa ataattatta attatctcta
    44401 aataaataat ataattaatt atattatata atatattata taatattaat gatagtgaat
    44461 ccattcataa gataagaata aagatcatta agataagaat aaagacatta ttattataaa
    44521 gatataatta aaattataat taagacattc ctttgttgtc attcagagaa gatagggcga
    44581 aaaaaaaaaa aaataagtaa ttgagtatcg atccttccag tattacaaat tgcgctttta
    44641 aagtaaaaat taagggagga gagatataga ggtgggatat atctattcat attgaattgg
    44701 aggcgcatca atgatagaat catgtccgat tggaacaaat agggttcatt caatacaatg
    44761 gaaatgatag agaatgaaaa aaaaaaaaaa aaaaatagtg gcatacactt ttagatataa
    44821 gaatcattat ctaataaatt caacgcaatg atttgattcc aagataaata aaataaataa
    44881 aagaattgaa tagaattaca actggatcct gtcgcaaaag gggatatggc gaaatcggta
    44941 gacgctacgg acttgattaa attgagcctt ggtatggaaa cctgctaagt gataacttcc
    45001 aaattcagag aaaccccgga attaaaaatg ggcaatcctg agccaaatct tgattttgag
    45061 aaaaagggtt taatttatag tttttataat ataaaactac aataaaaaaa gataggtgca
    45121 gagactcaat ggaagctgtt ctaacgaatg aagttgatta cgttgcgctg gtagccggaa
    45181 tccttctatc aaaattacgg agaggatgcc cgccctatat acgtatatat acatactgac
    45241 atagtaaacg attgattaat cgcggcccga atccattata atatatatat atgaaaaatt
    45301 taagagttat tgtaaatcta ttccatattc caatcaaagt ttaaggaaga atcgaatatt
    45361 cagtgatcaa attattcatt ccatagtctg tatagatctt tttaaaaact gattattcgg
    45421 acgagaataa agagagagtc ccattctacg tgtcaatacc gacaacaatg aaatttatag
    45481 taaaaggaaa atccgtcgac tttataagtc gtgagggttc aagtccctct atccccaata
    45541 aaagcccatt ttaagtacta acttaactat acttcctaac tactttttat cttatttttt
    45601 tttttaatct aagaaattca ggggctgggt aagatttttt aatactctct taatttttta
    45661 gtccctttaa ttgacataga taaagtgctc tactaggata atgcgcgaga aaaggtcggg
    45721 atagctcagt tggtagagca gaggactgaa aatcctcgtg tcaccagttc aaatctggtt
    45781 cctgacacgt aaataatgta tcaaataatt agtcatatac aaattaatgg gatatatatt
    45841 cattaatagc ctcaagcatt atatatatgt atacctaaat tctatatcat ctaggtataa
    45901 tagggtatat ggatagtcta tggatataga cctccatttt tgagatggat aaaatatata
    45961 aagaacaaaa tgggattatg ctttatttta ttttttgttt gttcataccg tgctttctct
    46021 cacccaaatg ttaagccttc atatatatct aacatatata tctaaaatta ataagttaaa
    46081 ggattggtta aaaaacttaa aagtctaaag gagttgaagg atagaaataa acagaatgta
    46141 tttcaaacac agtacaaata aaatctgatc cttttgcatt tctgaattta gttttcgtat
    46201 tttcttttat atttattcta tttttcactc ctacttatac tttatttaac ttttttttac
    46261 ttcctgagat ccctctaaag taatgtgcgc ggtacaaagt tcatgttaca tggtacagaa
    46321 ctcttttgat tcatcctatt ctattgtttt tgctcatccg aaatgtatat ctttcaaatt
    46381 ggggaatatc aatgaagcat cttttttagc ttttaaccca tccagaatac gaattagagt
    46441 gcagttactc tgtttcatct gaaacaggat gtttcaatat tctttaaatg aattctggaa
    46501 tcgtgtcatt atcgtataca ttaacattag tttcttgtca ttcaatgagc atcttgtatt
    46561 tcatagaaat ttggagtaat atagtcctta cgtaggggcc agcctatcca actttcaggc
    46621 atcaagatac gtttaaggcg tggatgatta ttataagaga ttcccaacat atcatatgat
    46681 tcccgttctt gaaaatctgc acttttccaa acccagaaaa cagacggtat tctaggatta
    46741 ttccttggga caaagacttt tatgcatacc tcttcaggtt tatctatacc ataccgtatt
    46801 ctcgtaagat gatacacact agctaaaaat ccacctggtg ctatatcata ggcgcactgg
    46861 gagcgtaaat aattgtaacc atagacatat gaaatgacag caatggagtc ccaatcctca
    46921 gtttttattt gtaaagtctc tattccttgg taatcgaagc ccaaagatct atgaactagc
    46981 tcatgcttga ctagccaatc agataaatta ccctgcattt tcttgatctc tcccacattt
    47041 gtacatttat aatttatatg agtatttcac atttacaatg gaatttttaa agattaaccc
    47101 gctgttttct gtttattatt ctgcacaaaa gaacccgctt tattcactaa ttcgcgggaa
    47161 gatactgaat ttttggattt taaaaatgtt tcagaaggta tctccgaagt agatggtgat
    47221 tgataaagca atccttgatc ataattttca gtatgaaggc tgcactgaac ataaaactta
    47281 tgattggtag taaaacatcg attttcctgt tgaaacacag ttctatcttc agagatttct
    47341 cgagatatct tcttacgaag ttttgttata gcatctataa ttgcctctgg tttaggcggg
    47401 cagcccggca aatagacatc cacaggaatt aacttatcaa ctccccgaac agtactataa
    47461 gaatcagtac tgaacatacc ccctgtaata gtacacgctc ccatagcaat gacatatttt
    47521 ggttcaggca tttgctcata taatctgact aaagaaggag ccattttcat tgttactgtg
    47581 ccggctgtta aaattaggtc tgcttgccta ggactcgatc ttggtaccaa tccataacga
    47641 tcaaagtcga atcgtgaacc tattaatgaa gcaaattcaa tgaaacaaca actggtaccg
    47701 tagagaagtg gccataaact tgagagcctt gaccaattcg aaagatcatt caatgtagtt
    47761 gaaataactg aattgggtgt tgtttggtca agtaacggaa actcaatcaa attcataatt
    47821 gtcttaatgt catcttttcc ttccctttta ttgtctgaat attcagctaa gaccattcta
    47881 atgctccttt tcgccatgca taaactgaac ccacaattgg gataagcacg aaaattaaag
    47941 cttctataaa tacggataca cccaatacat cgaaactcat tgcccatgga taaagaaaga
    48001 ccgtttcaac atcaaaaata acaaaaacta gagcaaacat gtaatagcgg attcggaatt
    48061 gtaaccaagc atctcccatg ggttctatac ccgattcata actagagagc ttctccggcc
    48121 ccttactaat tggtgctaaa actccggaaa ttacaaatgc taagatagga ataacacttg
    48181 atattattag aaatgcccaa aaaatatcat attcgtgaag cagaaacata agtgcacccc
    48241 tattaattaa tttaatgtgg aatatgctga attattcgat tagaattgta attgtcaatt
    48301 aatccagaac caaaacttct taggagaaac aagaattgat tttaatttaa tcaaaccaca
    48361 tagagtttgt ttgctgcggg acatgtcttg tttcattatt taatttaaag attcattcat
    48421 tatatcattt atttttcatt gtttgtattg actcgatata aaaaatttaa tacatcgaac
    48481 tattcgacag accaaattac ccaaccaact caactgatag aatataaaat caaactcaag
    48541 ttgatacatt taggactaat taatcatatc caaaacaatc aattggagtt attgttctcg
    48601 attagtctgg ggacttccac aaaacaaata caagaccaaa aaaagaatag gtcctaggtc
    48661 catgtgacct atgattcgat ttggttaggt caggctaaag tttttagcca gcatcatgtc
    48721 atgcacgaaa attaatgaaa aggtatgggt attttatcca agccaagatt ttacaaatac
    48781 tgtgttagat ctattaaaat tggatccatt aaaatgcatt gttcttgttt ttatttttct
    48841 gtccctatcc ctatgtactt acatgaacat gtagtaatgc ttttatttct atggaccaac
    48901 ctattggtct tttcataaaa aagcactaat aaggaaataa aatctatttc taaaaaatag
    48961 aatgtattag ggctatacgg actcgaaccg tagaccttct cggtaaaaca gatcaaactt
    49021 tttattatta tcgaaatgat tcgaactgtt tcaaagaccc aacatgcatt ttgttgcatt
    49081 gggctctttc attaactgat gtaaatattc agttagtcca ccatattttt ctttccttta
    49141 ttacgggaag aaaaaaagat aatgagatgg ttccatgtgc tctgattcat tatttgtatt
    49201 ctaatctaag agcaatacca aagtttttca aagaagggtt accttgactt aggtctgcct
    49261 ccggcctaaa ttaacctaag ttaaatagag tctccgccgc tccgctgcaa gagtcaaata
    49321 tgagacttca tacaccttaa agttcataga acgaaaagag gttattttga ttgaggtcct
    49381 taaactcatt atgcctggca ttgaatgggc tgagtattaa ccttatcaac tataaaggat
    49441 tctatttggt atctgaattc gtacctgaat cagaccgaac caaaaatttg tcatgctatt
    49501 gttcttttgt tctctcgagt ttaatttatg gagtaagaca tcgatttctc aataagataa
    49561 attatgttca ttgcataatt ggctcccttg aaaagcattg gcgcatgtgt aaacgaggtg
    49621 ctctacctaa ctgagctata gcccttgttc atagatatct taacatatag ataatttctt
    49681 gtcaagatgg attggatatt ccatgatccc acaggatagt tctatggcta aaggagattg
    49741 gtattgctta taaataatat tccatctata attccccaag taatggatcc tttttgatga
    49801 taaataacct acttaactca gtggttagag tattgctttc atacggcggg agtcattggt
    49861 tcaaatccaa tagtaggtag aactcattag ataccggagt caatggtatc taataagttt
    49921 ttctaccata ttttttcttt tagttgtatc aaattagact ttaactgtat tccatttcaa
    49981 ttagcagaat tgaaatggga tatgtatagt ataataaata acttccactt ctaaaagata
    50041 aaaaacttct ttatgattga ttatttttat ttatttggaa atattattga tagcctctac
    50101 tcgtgtccta gcccgcctga gagctagatt tgcctcaatt gcctgtttct taccttcagc
    50161 tctacttaag ttagcttcag ctattttaag agcttgttga gcttcttgcg gatcaatgtc
    50221 agtactcatc tctgcatcat ttcctaaaat agtgatctca ttattaccta tcctagcgaa
    50281 accgcccatc agagccacag ttaaccattg gtcattgagg cgtattctca aaagaccgat
    50341 atctacagct gtagcaatag gggcatggtt tggtaataca ccaatttggc cactattagt
    50401 agataaaatg atttctttca cttctgaatc caaaataatt cgattaggag tcagtacaca
    50461 aagatttaag gtcatttctt caaattgctc tccccttcta agttcatagc tttcgcggta
    50521 gcttcatcaa tgttacccac caaataaaag gcctgctcgg gaagaccatc taattctccg
    50581 gaaagaatca attgaaaccc cttaattgtt tctgcgagag caacatattt acctggagaa
    50641 ccagtaaata cttctgccac gaagaagggt tgtgacaaaa aacgctcaat ttttcgtgct
    50701 cttgctacag ttaaacggtc ctcctcggat aattcgtcca acccaagtat agctataatg
    50761 tcttgaagct ctttgtaacg ttgtgaagtt tgcttaactc tttgcgcaat ttcataatgt
    50821 tcctcgccaa caatccgagg ttgtaacata gttgacgtgg aatctaaagg atccactgcc
    50881 ggataaatac ctttggcagc taatcctctt gatagtacgg tagtagcatc taaatgtgca
    50941 aatgtcgcgg caggagcagg gtcggtcaaa tcgtccgcag gtacataaac tgcttggatc
    51001 gaagttatgg atccctcttt ggtagaagta attctttctt gcaaagaacc catttctgta
    51061 ctaagtgtag gttgataacc tactgcagaa ggcattctcc ctaataaggc ggatacttcc
    51121 gatcctgctt ggacgaaacg aaagatattg tcgatgaata aaagtacgtc ttgctcatta
    51181 acatcccgga aatattctgc catggttagg gcagtcaaac caactctcat acgagctccc
    51241 gggggttcat tcatttgacc atagactaga gccacttttg attctgcaat atttttttca
    51301 ttaatcactc cagattcttt catttccatg tagagatcat ttccttcacg agtacgttcg
    51361 cctactccgc caaatacgga tacgcctcca tgagctttgg caatgttgtt gatcaattcc
    51421 atgatgagta ctgttttacc tactccagct cctccaaata accctatttt tcctccacgg
    51481 cgatagggag ctaaaagatc cactacttta attcctgttt caaagattga taattttgta
    51541 tctaactgta taaaggcagg cgccgatcta tgaataggag atgttgtgcg agtatctacg
    51601 ggacctaaat tatcaacagg ctccccaaga acattgaaaa ttcgtccaag agtagctcct
    51661 ccgactggaa cacttagagg agttcccgtg tcaatcactt ccatccctct catcagccca
    51721 tctgtagcat tcatagcgac agctctaact cgattatttc ctaataattg ttgtacctcg
    51781 caagtaacat taatttgtgg accggcagta tctcgaccct taactactaa agcattataa
    51841 atattaggca ttttgccgga ggtaaaaacg acatccaata ccgggccaat aatttgagcg
    51901 atacgcccta ggtttttttc ttcaagcgtg gaaacgccaa gaccagaagt agtaggattt
    51961 attctcataa taataaagtg aaatatgtcg aaatttttga atagtactga aaaaaatatg
    52021 tccgatatca aattgatcag ttaattcaat aataaataaa tggagttagc attcgattta
    52081 gtttgtacca ctcaaatgaa tccaattcaa tcatttacac tacacattga atgatgaaat
    52141 tttcaagttc aaccaatctt tatttctttt tttatggatt tttgtgtttt atactacgat
    52201 ttatgcctag tttcacatct aggatttaca tatacaacat atatcactgt caagagggaa
    52261 tttttattag tatttcattt cttagattaa taataagaag ggatatactc ctccattata
    52321 aacttgcaaa acaaggattg ggttgcacca tatatataaa agagtataca ataatataga
    52381 tatacaataa tgatgtattt tatttatcaa atacatggtc taataacaaa ccaattttaa
    52441 cattttaatt agtttataat attcgttaaa tattttgtgt ttgaaaaatt gttgtcaaag
    52501 gttttgagtt atttacgcct aatacatatc gagtagaccc tgttgttgta agaattctta
    52561 attcatgagt tgtagggagg gacttatgtc accacaaaca gagactaaag caagtgttgg
    52621 attcaaagct ggtgttaaag attacaaatt gacttattat actcctgact atgaaaccaa
    52681 agatactgat attttggcag cattccgagt aactcctcaa cccggagttc cacccgaaga
    52741 ggcaggggca gcggtagccg ccgaatcttc cactggtaca tggacaactg tgtggactga
    52801 tggacttacc agtcttgatc gttacaaagg gcgatgctac cacatcgaga gcgttgttgg
    52861 ggaagaaaat caatatattg cttatgtagc ttatccttta gacctttttg aagaaggttc
    52921 tgttactaac atgttcactt ccattgtggg taatgtattt ggtttcaaag ccctacgagc
    52981 tctacgtctg gaggatctgc gaattcctac ttcttattcc aaaacttttc aaggcccgcc
    53041 tcatggtatc caagttgaaa gggataaatt gaacaagtat ggtcgtcccc tattaggatg
    53101 taccattaaa ccaaaattag gattatctgc aaagaactat ggtagagcag tttatgaatg
    53161 tctgcgcggt ggacttgatt ttaccaagga tgatgaaaac gtgaactcac aaccatttat
    53221 gcgttggaga gaccgtttct tattttgtgc cgaagcaatt tataaagcgc aagccgaaac
    53281 gggtgaaatc aaaggacatt acttgaatgc tactgcgggt acatgcgaag aaatgataaa
    53341 aagggccgta tttgctagag aattgggagt tcctatcgta atgcatgact acttaacggg
    53401 gggattcact gcaaatacta gcttgtctca ttattgccga gacaacggcc tacttcttca
    53461 cattcatcgt gcaatgcatg cagttattga tagacagaaa aatcatggta tgcattttcg
    53521 cgtactagct aaagcattac gtatgtccgg tggcgatcat attcactctg gtacagtagt
    53581 aggtaaactg gaaggagaac gcgagatgac tttaggtttt gttgatttac tgcgcgatga
    53641 ttttattgaa aaagaccgaa gtcgtggtat ttttttcact caagattggg tctctatgcc
    53701 aggtgttctg cccgtggctt cggggggtat tcatgtttgg catatgcctg ctctaaccga
    53761 aatctttgga gatgattctg tactacagtt cggtggagga actttagggc acccttgggg
    53821 aaatgcacct ggtgcagtag ctaatcgagt ggctttagaa gcgtgtgtac aagctcgtaa
    53881 tgaagggcgt gatcttgctc gtgagggtaa tgaaattatc cgtgaagctt gcaaatggag
    53941 tcctgaacta gctgctgctt gtgaagtatg gaaggcgatc aaattcgagt tcgaaccagt
    54001 agataagcta gatacagaga agaaataagc gcgtgtaatt cagtaattcc tgtttgttct
    54061 cctaattgta attaaactcg gctcaatctt ttcctaaaaa agattgagcc gaatcgaata
    54121 aggaatgagt atcttatact tcttaaatat tactactcta aatactatag taaatatata
    54181 agtataaata tctaagtata tattgactat taagtatagt atttatatat tttatatgca
    54241 cagatcttac ctatatacac aagatctaaa tacaagatta aggtcgaaga caaaacaacc
    54301 ccatatttct ttcttatttg tattatttat tattttattg tttattttat cgttggatcc
    54361 ataattaaaa ttaaattaat cctatggatt cttggtatta ttggggatta ttggtggatc
    54421 attttatatt gcgtagcttc attcagacca tagatcaagc cagggaaggg ctacttctac
    54481 ccctcctgta tattgtcttt ttcgttccat gttgcaatac aaatgtatta gttaattata
    54541 tgagattgta tgaaaatgaa ttctttattt ataggaataa aaaaagaacg atttatcctt
    54601 gataatttgt ccatgacgtg agagaaccct gtctttatag ttataattga ggaaaagact
    54661 atatacataa taaaaaaatg attattcatc gaatgactat tcatctattg tattctcgtc
    54721 aaataggggg cgataagact ctatggaaaa atggtggttc aattcgatgt tgtttaacaa
    54781 aaagttagaa catagatgtg ggttaagtaa atcaatggat aattctgatg ttattggaaa
    54841 taccagtgga agtgaagaac ccattataaa tgataagggg aaaaacactc ctagttggag
    54901 taatagtgac aattatgctt tcagtaatgt tgattattta tttgatatcg ggaatatttg
    54961 gagtttggtc tctgatgaca cctttttagt tagagatagt aatggtgaca attattctgt
    55021 ctattttgat attgaaaatc agatttttga gattgacaat gatagttctt ttatgtttat
    55081 gagtgaacta gaaagttttt tttctagtta tttgaatagt gggtccaaga actactatta
    55141 tcattacatg tatgatactc aatctagttg gaataatcac attaatagtt gcattaataa
    55201 ttatcttcat tttgaagtta gtattaatag ttctatttca ggtgataccg attattacag
    55261 taatagttat aattatagtt tcatttatac tgaaagtagt gaaagtggga attcgagtat
    55321 aaaaactagt aataatggca gcgatctcaa tataagagag gagtctaatg atttcgatat
    55381 aaatcaaaga tacaaacatt tatgggttca atgcgaaaat tgttatggat taaattataa
    55441 aaaatttttt aagtcaaaaa tgaatatttg tgaacagtgt ggatatcatt tgaaaatgag
    55501 tagttcagat agaatcgaac ttttgattga ttcgggcact tggaatccta tggatgaaga
    55561 gatggtctct atggacccta ttgaatttca ttcagaggaa gaaccttata aagatcgtat
    55621 tgatttttat caaagaaaaa cgggtttaac tgaagctgtt caaacaggca taggtcaact
    55681 aaatggtatt ccaatagcag ttggggttat ggattttcag tttatgggag gtagtatggg
    55741 atccgtagtc ggcgagaaaa tcacccgttt gatcgagtat gctactaatc gatctttacc
    55801 tgtcattatt gtgtgtgctt ctgggggagc acgcatgcaa gaaggaagtt tgagcttgat
    55861 gcaaatggct aaaatatctt ctgctttata tgattatcaa tcaaataaaa agttattcta
    55921 tatatcaatc ctgacatctc ctacaactgg tggagtaaca gccagttttg gtatgttggg
    55981 agatgtcatt attgctgaac caaatgccca cattgcattt gcgggtaaga gaataattga
    56041 acaaacattg aataaaacag tacccgatgg ttcacaagcg gctgagtatt cattccataa
    56101 gggcttattc gacccaatcg taccacgtaa tcctttaagg ggtgttctga gtgagttatt
    56161 tcagctccac ggtttctttc ctctgaatca caattcaata tattaaagta tagcactcga
    56221 ttcaattcaa ttatttgtag cgaacgagta tttagttcat cgtaaaaaaa aaaaaaaaaa
    56281 cttaagttta agaagagtag tgttttcttt ggtgacataa gttccacttg tagtaagagc
    56341 cggaagtttt agataattat tattttttcc tccagatcga ttattctatt ttttatctta
    56401 tccctaattc ctgattacta atcatgaatc ctttataaat caattaggat aaacaaagat
    56461 aaaagagtta agtttctcct tccgaggaat tgggggaagg gaagacatta ataaaaaaag
    56521 aattttattt ggccttctta acgtatcaat ttcattttaa tagagacaat aatataaata
    56581 tatcttatta tcttattaat aatatatcat atttgaatct taatattaat tataagatat
    56641 aagattcaaa tatgatatat tatagaaagg agtgaaagaa ccctcacttt gattttttat
    56701 tttttttatt atagaatcga gttactgttt gctttgttgg attcgattag tgaaagtcgc
    56761 gaactcataa taaactctta aataccctta gtaaaaaaaa aaaaatagaa agaatcaaaa
    56821 aggatggaag aagaagaata ggaaagtttt ttatattaaa gtgaattatc atacatattt
    56881 atgtagaacg atgaattagg tacacttaat tcaggtctat attccttgca cttattaact
    56941 acttaatatt atttatatta gatatactta tcataagata tctttaaaat acaaatatta
    57001 aattggggca cccattctat gacagatcta ccctctattt ttgtgccttt agtgggccta
    57061 gtatttccgg caattgcaat ggcttcttta tttcttcatg tccaagaaaa taagattgtc
    57121 tagattcgat gagagcaaat ctcatcaatt tatttcaaca ctggatcata atacacatat
    57181 ttatttagtc taatatggta cgatatgtgg ctctttccga acacaaatga gagactcata
    57241 tgcatacgga tacacgatat ctacataaat gcagattata tatgggtata gctggttaaa
    57301 aatggatcgg cgaatagttt taaatataaa gtcaatttat ctaactaatt actcctaata
    57361 gttcccgtca aaatagtgct agttgatgag agttacttgg gggtcaagaa aagtaaagtc
    57421 aaattcattt gggttattct ctcaattcca atcgaataca accttaatat agtaagtata
    57481 gtatgaactg gcgatcagag catatctgga tagaacttat aacggggtct cgaaaaacaa
    57541 gtaatttttt tttggcctgt agcctttttt taggttcatt agggttctta gtggttggaa
    57601 cttccagtta tctcggtagg aatcttatat ccgtatttcc atctcagcaa atattttttt
    57661 ttccgcaagg aatcataatg tctttttatg ggatcgcagg tctatttatt agctcctatt
    57721 tgtggtgtac aattgcgtgg aatgtaggta gtggttatga ccgatttgat agaaaagaag
    57781 gaattgtttg tatttttcgt tggggatttc ctggaataaa tcgtcgcatt ttccttcgtt
    57841 tccttatgag agatattcaa tccatcagaa tggaggttaa agagggtctt tatcctcgtc
    57901 gtgtccttta tatggaaata agaggccaag gggcggttcc cttgactggc actgatgaga
    57961 atcttactcc acgagaaatt gaacaaaaaa ttgccgaatt agcctatttc ttgcgtgtac
    58021 caatcgaagt attttgaaat gaagaattta atgttttctc agtatgaggg aggggacttg
    58081 ctaattccct ttttaataca attgaagttt attcaaaaaa cttatttgat taaaacatat
    58141 tagatttgat ttctcccttc tgttagcggg taaacccaca tggaataaaa caaaagtggg
    58201 agattttata tggggaacaa ctaaattcta ataaaaatcc attttttcta taccaaaacc
    58261 ccgcagggag cccctaattt agaatttata ctaaataaaa ttttatataa tttatactaa
    58321 taaaaataaa aagtctaatt aagtatgcat tcatcaaaca tattcgaaca tttattttgt
    58381 aatacagaat tcatcttttt agacccaata tttcgaattt ataggttaca ttattcctgg
    58441 actgtggtta ggtggtgaaa catttcgaaa taattatccg agaaggcatt ttttgtttcg
    58501 aaatacaaat catattcgtt acttctagtg gattttcgag tattcattga taggatcaaa
    58561 taacaaatgg agatgaaatt agttggaatt tacccaatgg agatatctca atattttcta
    58621 aatacaagga ctaaattttg acacaaaaat gggaataaat tcattggttc gatacgatac
    58681 cttagttata gaatctgtgt tcagataaat atctgataaa atccacgaat gcagcggatt
    58741 cattaacaat ttacagataa aaaatgaaaa aaaaaaaaaa gaaatcattg acttccctcc
    58801 catatcttgt atccatagta tttttgccct ggtgggtctc tctttcattt aataaaagtc
    58861 tggaaccttg ggttataaat tggtggaata cccggcaatc cgaaactttc ttgaatgata
    58921 ttcaagagaa aaggattcta gaaaaattta tagaattaga agaactattc ctcttggacg
    58981 aaatgataaa ggaataccct gaaacacaga tacaaaagct tcgtatagga atacacaagg
    59041 aaacagtaca attagtcaaa acacacgatg agtataatct ccatatcatt tttaatttat
    59101 cgacaaatat aatctgtttc gctattctaa gtggttattg tattctgggt aatgaagaac
    59161 ttgttattct taattcttgg gttcaggaat tcctgtataa cttgagtgac acaataaaag
    59221 ctttttcaat tcttttagtt actgatttat ggatcggatt tcattcaacc catggttggg
    59281 aacttatgat tggttcagtc tacaacgatt ttggattggc tcataacgat aaaattatat
    59341 ccggtcttgt ttccactttt ccagttattc tagatacaat tgtgaaatat tggatcttcc
    59401 attatttaaa tcgtgtatct ccttcgcttg tagtcattta tcattcaatc aacgaataaa
    59461 gaactcattt ggtctcttga tatcaatcaa ataagaatgt ttcttcgtgt ttaaagaata
    59521 aagaaagtat tttcaatctt acttattctt tatttatact tatacctgtt caaggtattc
    59581 gtcccatatt ctagtacaat tattccagta caatggcaga ctcgcggata gggaactaca
    59641 ctaattagtt acctttctaa tttattgtag aaattctggt atcaatgatt gaaccatgca
    59701 aaatagaaat attttttctt gggtaaagga acagatgact cgatccattt ctgtatcaat
    59761 catgatatat gtaataactc gggtatctat ttcaaatgca tatcccattt ttgcgcagca
    59821 gggttatgaa aatccgcgtg aagcaactgg acgaattgta tgtgcaaatt gccatttagc
    59881 taataagccc gtggatattg aagttccgca aactgtactt cctgatactg tatttgaagc
    59941 agttgttcga atcccttatg atatgcaact gaaacaagtt cttgctaatg ggaaaaaggg
    60001 ggctttgaat gtgggagctg ttcttatttt acccgaagga tttgaattag ccccccccga
    60061 tcgtatttct cccgaggtga aagaaaggac ggtaaatcta tcctttcaga gttaccgtcc
    60121 caataaaaga aatattcttg taataggtcc tgttcccggc cagaaatata gtgaaattgt
    60181 ttttcccatt ctttcccccg accctgcaac gaagaaagac gttcacttct taaaatatcc
    60241 aatatatgtg ggtggaaata gaggaagggg tcagatttat cctgatggga gcaagagtaa
    60301 caatacagtc tataatgcta catcggcagg aatagtaagc agaatagtac gtaaagaaaa
    60361 ggggggatat gaaataacca tagttgatgc atcagatgga catcaagtgg ttgatattgt
    60421 acctccagga ccggaacttc ttatttcaga gggtgaatcc atcaagcttg atcaaccatt
    60481 aacaagcaat cctaatgtag gaggttttgg tcagggagat gcagaaatag tgcttcaaga
    60541 cccattacgt gtccaaggcc ttttgttctt tttggcatct gttattttgg cacaaatttt
    60601 tttggttctt aaaaagaaac agtttgaaaa ggttcaattg tacgaaatga atttctagat
    60661 tcagaaatcc tattgagttg gtaaagcaaa aagcattaat ttttgtcgat cgatacaatt
    60721 atgtatgatc aaaaaattac gtaaacctcc taagcttgcc ttgtttatat tgttttcgcg
    60781 gatgtccgga attaattact tgtatcctaa ttcctaaaaa tagagaatag gcatacaaaa
    60841 gaatattaag gtaagaaaag ggtgggataa atgaaaggaa caaatacttg tatctagggg
    60901 ggattactag ttttactaat ctgctattcg acacaagaaa ggatttattt gacacccttt
    60961 cttgtgtcat cttatattga aataataatg attttttgtc tgttcatcaa agattactat
    61021 atttttcgtg tctatcgaaa tcccttgttt cggtttttaa tttctattta taataaagta
    61081 gtggacaaac aaaaaaagaa ttaggggtaa taattcattg agcaaatgga acttcttcaa
    61141 ttatgcaata ttcaattaac ttttaaactt taaatttaat acattattca aacaaaaaat
    61201 aaaaacaaaa gaatagagta gtttgaaaca tcagatcaga gccaaggatc ccccttttgt
    61261 tatttctagg aatatatata taatattttt attatgttga ctggataatt ttctaatttg
    61321 tattttatgg aatacattaa attaaatgga atagatcaaa atctcacttt aagagttaag
    61381 aactcagcgg ggcctcgccg ccaggggata aggcccgctg agttcttacc ttttcatgtt
    61441 tacaatctgg ttcatcctat tactacagag atgaacccaa cccggaatat gaaccgtaaa
    61501 agaaaatacc tattaaaccg atcacaggaa taccagttac agtacctatc agccaaagag
    61561 gaatccttcc agtagtatcg gccattttcc ccgctttcct ccacatttaa tcaaattgtc
    61621 atactagaga caaaaacagt catgaataat tatgaggatg gtacccttcc gaatggcata
    61681 agagatttta tattattctc cttctttttc tcaattgaag aaataattgg aaaataaaac
    61741 agcaagtaca aaaatgagta ataaacccca gtatagactg gtacgattca attcaacatt
    61801 ttgttcattt ggatttgatt gtgtcatagt tctataattt gaattaggtt tatcgttgga
    61861 tgaactgcat tgctgatatt gaccccaaaa aagaaacggt aggtacagct agtccatgaa
    61921 cagccaacca tcgcactgta aaaattggat aggttctatc tatggtcatt ggaagcctcc
    61981 tatcctaaaa ggatctacta aattcattaa gttgttccaa aggatcaaaa cggccggtta
    62041 ttaatggaat cccttgtcgg ctttctgtga aatattcatt tggccgagga cttccaaaca
    62101 catcgtaagc taaacccgta ctgacgaata accaacccgc aataaatagg gagggtatag
    62161 taatgctatg aatgacccag tatcgaatac tggtaataat atcagcaaaa gaacgttctc
    62221 ccgtgcttcc agacatgctg agctccacaa attctttctt gtacattcaa aaagggaatc
    62281 gattctgtga aagatgaaag ggatcagtaa atcgaaaaca aaactactga atattgcatc
    62341 tttgtaagat cgtcaatttt ataccaaagg tgtatttaga gtatatcgaa tcagtatagc
    62401 tatccttcct ctggcacagc aacgcagtct caattagtac caaaatgcta catttccctt
    62461 tttgttcttt ggatatgcat aaactttatg ttatggaata aattaataca atataaaatt
    62521 cctcaaatta tttataatat ttcaaggttt ccattatggg tttcgtaata gatagagata
    62581 gaaagtcaag atcttgagaa agtgtgaatc catgggtttt aactaattca tgtaaagata
    62641 ttatcatatt tacacaattc aattatatgc aaaatttata aacccttttt atggttaaat
    62701 atttttttgt ttagaatact ttcatttact tagcttagtt ggtcatacaa tacataatac
    62761 aataaataat aacatagatt atgatatgat agtgtgtttg atgaaaaaac cgaaaatagt
    62821 tagaacaatc aatatacaga atattggcga tgcaacaacc gttgttgcca aatttttgac
    62881 tgaactacaa agatagaact ctatgatatg aaaagacaga gtgtagaagc taaaaagata
    62941 ctggaagttg ctcatcttca aatcgagttg gacccgaaaa aaaaaaaaaa aaaaaataaa
    63001 aaggaggtat cgggcctggg ccgtccgatt gaaaagaaag tgggttaaat cctattgaaa
    63061 ataaatgatt caaattgaaa ttattttaaa atccaattat tctttttttt tttttttagt
    63121 tatacgatag agtttttatt actttcactc aactcacgaa ttgcacaatg aatctgttga
    63181 tttggaatca catgaccggt tgatgtcaca tcagagcaat caattttttc tactatgtaa
    63241 ttctatcttt tttagtgcta tctataatga ctgatcaatt aagatggaac taagttaata
    63301 ttgtctactg tcaatagttt ttcttactgt cgtatctggg aaaattgaaa cttaggtaag
    63361 tgttttatca acatatgtag taaaagaaca tatctaattt agccctttca tgtctactat
    63421 aactagttat ttcggttttc tattagctgc ttcaactata acctcagctc tattgattgg
    63481 tttgaacaag atacgactta tttgaaataa attgaatgaa caatttataa aaataagtat
    63541 ttctcttaaa tgccaggtct tccatagtcc cgcgggcgcg ggaattgcca attctcggtt
    63601 attgagattc gcgaacaatt cagattaata tttagggata gatcttacct ctctttttat
    63661 tctctcaaac aaaaaataga aatgattgaa gtttttttat ttggaatcgt tttaggtcta
    63721 attcctatta ctttggcagg attattcgta actgcatatt tacaatacag acgtggtgat
    63781 caattggacc tttgattgaa aaatatattt tttgattgac ctcctactcc tttccttgaa
    63841 aggaggtcaa atttaagttt attaagttat tttattgtat gtgattcgac ataacatcac
    63901 gctctgtagg atttgaacct acgacatcgg gttttggaga cccgcgttct accgaactga
    63961 actaagagcg ctttcttatt acaggggata cgactgtaaa aaaaaaaaaa aatttctatg
    64021 tacccaaaaa tatcttgcaa acacctagta tagtatgcaa aaattaaaga ttatatagcc
    64081 aattttaaaa tttaatcaat ctcgagtaat ctcccgttac tgcccattag tagaagtaat
    64141 aggtagggat gacaggattt gaacccgtga cattttgtac ccaaaacaaa cgcgctacca
    64201 agctgcgcta catccctttg aaaaattgtt ttacaatgtc attgtacaaa atccttgtct
    64261 tgttttccac attttatttt tattttcttc ttgattttag actttattta ttatattaaa
    64321 atattgtata tatattatat acatctaaaa cctaaacgca taaaaaaatt aatattaatc
    64381 gataacactc aggctttttt ttaaggacaa gaacattgac tcgttcattg tacatatcca
    64441 ttttagttag gaattctgca taaaaataaa tacaaattat cttgaactac gacatctgct
    64501 catatatata atctatgtct atagttttac aataaacaat aaaaaggagg attttcaatg
    64561 cgagatataa aaacatatct ctccacggca cctgtgctaa gtactctatg gtttgggtct
    64621 ttagcgggtc tattgataga gattaatcgt ttattcccag acgccttgtc atttcctttt
    64681 ttttgattat tgatatgcaa aaaataaaaa aaaaaaaaat gtattaaacc caagcaaaaa
    64741 gttgatctaa taaaattata tttggaaaaa cataaataaa aatgcgggtc cagtctagga
    64801 gaggctccac gaaatcataa cacagtaaag aagatacata actgaaatat tggtattagt
    64861 ataggaataa ttgatagtta gaaaaaaatt gtattactta aaattatata taatattata
    64921 atatataatt gatatttaaa taaaattaaa taaaaaaaat atatagattc aatctattta
    64981 attttcatta ttactcttaa attaattgaa ttaattaata ttaattacaa tgaaatcttt
    65041 ttaaaattaa tttcaaatta gtaacttcta ttaatttttt gttctttatt attttcagat
    65101 cgaaaataga aaagttaagt cgatccaaag ggggttcatg gccaagggta aagatgtaag
    65161 ggtcataatt attttggaat gtacttgttg ttgtgcccga aatggtgtca ataaagaatc
    65221 gccgggtatt tctagatata ttactcaaaa gaatcgacac aatacaccca gtcgattaga
    65281 attgagaaaa ttttgtcgtt attgtcacag gcatacgatt catggggaaa taaagaaata
    65341 gatcgaacgg aacatatgtg caatcttttc attccaactc aaagagcaga aagaggaaga
    65401 acatataaca taatcataat ataatacaaa ttatattaaa attagaaatt atacaaataa
    65461 aaccccactt tggccggatc ttaaattaat aaagaaatag aattttagaa ataaggaata
    65521 aaccatggat aaatctaagc aaccttttcg taaatccaag ctctcttttc gtcggcgttt
    65581 gcccccaatt gtctcggggg atcgaattga ttatagaaac atgagtttaa ttagtcgatt
    65641 tattagtgaa caaggaaaaa tattatctag acggataaat aaattgacct tgaaacaaca
    65701 acgattaatt actattgcta taaaacaagc tcgtatttta tcttcgttac cttttcttaa
    65761 taatgagaaa caatttgaga gaaccgagtc gatccctaga actgcgggtc ctagagccag
    65821 aaataaatag gcatattcct caattgactc aaaactccga ttggaattca agctcaaatg
    65881 gattggatgt tttgctcgaa aagacccaga atccaggttt aattcttgtc ttataagaaa
    65941 caaaaaaagg gggataagca atttttttta ttgaagcatg ttcgttcatt cctacctact
    66001 tttcttatct taaattttat ctcaatttag tttattctat cttcccggag ttcattctcc
    66061 ggggaattct tgttcaatca ttcctgtata ttactttata gtttccttta ttttatgatc
    66121 ttattggaaa tcatgtaaag acaattctta tttgatatag ctatttgcgc aagtatttta
    66181 cgattaagaa gcaattgccc cttgtacaga ttgtgtatta atcgactata actatggaat
    66241 actttattct cgcgagttac tgcatttatc cgagtgatcc acaaacgacg aaaatttctc
    66301 ttttgcctgc ccctatctcg atgagaggaa accaaagctc tcattttatg ttgagtaatt
    66361 gttcgcgtaa gtcttgaatg agcccctcta aaggttgatg caaatacacg aatttttgtt
    66421 cgacgtctcc gagctgtata ccctcgttta actctggtca ttgaatcaaa ttaaacttta
    66481 atgaataact aattgaattc tcttctttca gtcattattt gtccccccgg tcggttaata
    66541 acaaaacgga ttattccaat atataaaata taaattccaa tggcttttgc tactatgacc
    66601 ttcccaacca ctatttttta gttttattct ttccaggcca gacatttggt tcacctggaa
    66661 ctaagaaatt ctaccaaata ctatacaaaa aaatagtggg ttccttcgtt tctatggtta
    66721 cttcttaaac ggtgaggccc tctctatgcg ccggagcctc atctctcatt taatcaaatg
    66781 gtattgttaa cttgtatagt taacattctt gggctctacc cattaattat acagtaatag
    66841 gcctttttca cagtaagagc tatccataca gtgacggcat ttaattatga aagttggcta
    66901 ggtagctgac cctgttagtc cgttctttca agaatatggg cataaccttt ttgttttgct
    66961 tcttaccctt ataataccat ttcctccgct taatggataa ccatttgcta ccaatggaga
    67021 attgcttctc atctcaaatt gaggtggttg gatttgcacc aatgaaaacc ataaattcca
    67081 tacacaatat acaagaaaca ataagggtat ataatatatc cccattttag atagtaaata
    67141 gcgttctttt actctatcta ttcattggta ttaatcattg atactggaaa aattgtctca
    67201 tttgctcgag ctcatgatct gaacgagtcg cacatacacc ctagtacatg ttcctcgacg
    67261 ctgaggacat cctcgaagag cgggggattt cgtgacattt tttattggct gtcttgtgtt
    67321 tctaataagt tgtttaatag ttggcatgtc ggatatataa aattatatta tagaatgggt
    67381 tggtttagat cgatcttaac ctgatttttg attgatgatt attaattatt tcgattcaat
    67441 ataagatatc aaatcgtgta aaattcgaat tatggttgaa aataaaacgg aatcatggat
    67501 ttatacgaaa tccgaagtat tttcattttc aaccgctaca agatcaacaa tgccatgggc
    67561 ttgggcttct gttgccgaca taaaaacatc tcgttccatg tcttcggata taacccacaa
    67621 agggttgcct gttctttgta cataaacttt tgtgaggttt tcgcgaagtt tcaggagttc
    67681 ttccgcttcc aggataaatt ctcctgcctg tgcctcataa aaagaactag caggttggtg
    67741 aatcataacc ctgatgatat tgagataaca tcatgaatgg ttcttctatc tcgcatgatg
    67801 ggatttaaat taaagggata aaaaaagaag aaaaaaatag aattgaacaa ccgtacaggc
    67861 accttttgtg cattgcatac ggctctgcaa tggaatttac taaccccctc ctccagagaa
    67921 gagggaaaga aatagaatct atctgatcca gccggatcgt tgaataatcc atttgccatc
    67981 cttctttatc ataagagtaa aaaaatacta tgatggttct gttgctttat attagatatt
    68041 tatatattta tctagtttgt gatttggcaa tcccaaagtg tctttctgat atgatcaaat
    68101 aaggaaaaaa tgatttgtga cgctaaaatg ttctcccgac acataagata aaatagcaaa
    68161 taaaggttat ttcatactac tatctcgata caaaatctca ggttataaaa aacaataatg
    68221 gtttgttcat atcgaactca aagtgccatg ctattattac ttaatttttc ctaattcgat
    68281 tatttatatt cgatatggcg aaggcatagt cttttttttt ttttaactca ttggcgccaa
    68341 gcgtgaggga atgctagacg tttggtaatt tctcctccaa ccagaatgaa agatcccatt
    68401 gaagcagcta atcccatgca tattgtatgt acatcgggtg gcacaaatag catagtatca
    68461 taaatggcta ttcctggtat tacccatccg ccgggagagt ttataaacaa ataaaaatcc
    68521 ctagtattat cttctatact gagatatacc atgagaccca caagttgatt ggagatctcg
    68581 ctatcaactt cttggcctaa aaaaagtaat ctttctcgat gaagtcggtt gattaggaca
    68641 aaattgtatc ccttaggaac catacgtgca cctttggatg catacggttc aaaaaattgc
    68701 gaaaaaaaaa aaaaatcaat caatgtatca attctagtct tcatttattt tttataacag
    68761 gtttttcttt ttctaaagaa gggcttttct tcgatttttc aaaaacatga gttttggttc
    68821 cctttctctt ccttatcaaa aaaaattatt gaacttatta aactaacctc tcattgatgt
    68881 attatttcat cgaaattcaa atcacgatgg cattttcttg ttcttgaata gaccctttca
    68941 attcttttag gttcgtgttc tactccgggt aaagatttgt ccaaattcta tttgcacata
    69001 tagggcaaat tatctcagta ccgcttcttt tttttttttt atgtttcatt tcatgctttc
    69061 cctcaaatta ttccatgcta ttgaatggca atttgagatc actcctaata atatatagaa
    69121 agcataaatt aaatataaat aaagaatgtt tatgatacaa atagtaatca tatatattac
    69181 caattttata ttttctgaac ggagcctgga tactttattt tatcgttaca agttaaccat
    69241 aaattcttaa taatattgat ccccaatata aattgatcta attgcacttc acgctccgaa
    69301 taattgatgg ttcaatcaat atttcttggg cgaaacggag gatatcccga tcggtggaga
    69361 caacgggtaa accccatatg acctaatata tctgacaagc cgcactatac gtcaacccaa
    69421 actgcgtctt cctctccagg attccgaaaa ggtacttttg gaacaccaac gggcattaaa
    69481 ttaaagaaaa aagttaagta ctatacttca ctttaatatg gaaacgtacc aatgaattta
    69541 ttgtcttcat ttttttatgt ttattctatt ttaaatataa attggataca tggattgggt
    69601 gaatatttcc ggaagaagac agaatgaata aataattttc acgagcgggt cgatcatttg
    69661 aatgataaac aagtatctac gcattcattc tacaaaaaaa gggggcccaa cccccattgc
    69721 gtattggtac ttatcgagta tagaatagat ctgcttctct ttgttcttac gaacaaaatt
    69781 gttccgttat tttcaatgga acgaaataaa tcttaaccct ttctcataca aaatctactg
    69841 aaaaggttag gtacataaca tagtatagtc ttttccaatg cgataaagtt acatagtgtc
    69901 catttttctt tgatatttga taaaaaaggg gtatttccat gggtttacct tggtatcgtg
    69961 ttcatactgt cgtattgaat gatcccggtc ggttgctttc tgtccatata atgcatacag
    70021 ctctagtttc tggttgggcc ggctcgatgg ctctatacga attagcagtt tttgatcctt
    70081 ctgacccagt tcttgatcca atgtggagac agggtatgtt cgttataccc tttatgactc
    70141 gtttaggaat aaccaattca tggggtgggt ggagtatttc aggaggaact ataccgaatc
    70201 cgggtatttg gagttacgaa ggtgtggcag gggcacatat tgtgttttct ggcttgtgct
    70261 tcttggcagc tatctggcat tgggtgtatt gggatctaga aatattctct gatgaacgta
    70321 ccggaaaacc ttctttggat ttgcctaaga tctttggaat tcatttattt ctctcagggt
    70381 tggcttgctt tggctttggc gcatttcatg taacaggctt gtatggtcct ggaatatggg
    70441 tgtccgatcc ttatgggcta actggaaaag tacaatctgt aaatccagcg tggggcgcag
    70501 aaggttttga tccttttgtt tcgggaggaa tagcctctca tcatattgca gcgggtacat
    70561 tgggcatatt agcgggttta tttcatctta gtgtccgtcc gcctcaacgt ctatacaaag
    70621 gattacgtat gggcaatatt gaaactgtac tttccagcag tatcgctgct gtttttttcg
    70681 cagctttcgt tgttgctgga actatgtggt atggttcagc aactacccca atcgaattat
    70741 ttggccccac tcgttatcag tgggatcagg gatacttcca gcaagaaata tatcgaagag
    70801 ttggcacagg actagctgaa aatctgagtt tttcggaagc ttggtctaaa atccccgaaa
    70861 aattagcttt ttatgattac attggtaata atccggccaa agggggatta ttcagagccg
    70921 gctcaatgga cagcggggat ggaatagctg ttggatggtt aggacacccc atctttagag
    70981 ataaagaagg ccgcgagctt tttgtacgtc gtatgcccac tttttttgaa acattccccg
    71041 tagttttggt agacggagac ggaattgtga gagccgatgt tccttttaga agggcagaat
    71101 ccaagtatag tgtcgaacaa gtgggcgtaa ctgtcgagtt ctatggtggc gaactcaatg
    71161 gagtcagtta tagtgatcct gctactgtga aaaaatatgc tagacgcgcc caattaggtg
    71221 aaatttttga attagaccga gctactttga aatccgatgg tgtttttcgg agcagtccaa
    71281 ggggttggtt cacttttggg catgccacat ttgctttgct cttctttttc ggacacattt
    71341 ggcatggcgc tagaaccttg ttcagagatg tttttgctgg tattgatcca gatttggatt
    71401 ctcaagtaga atttggagca ttccaaaagc ttggagatcc aactacaaga aaacaagtag
    71461 tctgatagaa tattactctg atatctttcg tctccacttt ttttatttga tgacattttg
    71521 atgacataag gtaccagaaa aatcgtgact tgattgaatc gccatcttta attctttccc
    71581 tttctttact atagtaaatg atccaaaatg aataggtgtg gaagctataa ttgtaaacca
    71641 cgatcaaatc tatggaagca ttggtttata catttctctt agtctcgact ttagggataa
    71701 tttttttcgc tatctttttt cgagaaccac ctaaggttcc gactaaaaaa taatttttga
    71761 tcatcttaat ttgaagtaac gagcccacca ttggtaggct cattacttca attagtcccc
    71821 gtgttcttcg aatggatctc ttaattgttg agagggttgc ccaaaagcgg tatataaggc
    71881 gtacccagta aagcttacaa gtaaaccaga tatgaagatg gcgactaggg ttgctgtttc
    71941 catttctaga taatttaagg atcacaatgg atctacgata agatcgttta tttacaacta
    72001 caaccaaatg gtatacaaag tcaacagatc ttaaccaatc attaaataag atttatggct
    72061 acacaaaccg ttgaggatag ttctaaatct aggccaagac aaactaatat aggaaattta
    72121 ttgaaaccat tgaattcgga atatggtaaa gtagctccgg gctgggggac tacaccactt
    72181 atgggggtcg caatggctct gtttgcgata tttttatcta tcattttgga aatttataat
    72241 tcatccgttt tattggatgg aatttcaatg aattaggttc ctaaggacta taaagtccta
    72301 gttctagttt ttcaataaaa aaataaaaac gcacttaaaa ctcagatttc tcattctggt
    72361 agttcgaccg tggaattttt ttgtttcggt atttccggaa tatgagtgtg tgacttgtta
    72421 taattgatcc tattgataat acagagaata gtctgtcatc tctatcaaga tgattctacc
    72481 tcgtcggata tttattctag tatctggagc acggaatatg aatattgtag aatagatcaa
    72541 gaaaagaaat atttgaacta tgattcatac ttactattca gtcagacctc gcgaccggac
    72601 tcaaaaaaaa aaatgcaaat aggtatttta taaattaaac gctttttctt ccttcagact
    72661 gaatttggtc aacggacacc catttcttta tattttttga attattaata acatccattc
    72721 attgaaattg aaattggata agtgatgatc aaatggttct tactcacaga acctttgcgt
    72781 ttagcgtggg ctttattaaa tcatcgtggt tctagtatga atctgaggtg tcaattgatt
    72841 gacagggtct caacaaggga attcctatca ataactagta aaacaagagt caatctgtat
    72901 tattacacaa aaaagaacaa ataaaaaata ataggaaaga gaagattcaa gaggccttta
    72961 ttttaacaat taacataaag aataaagagg aacgagggag ccaacttgag atttttggca
    73021 ttatcatcac aaaaaagaga ttccggattt tttttatttg gtatttttgg ggcaaattga
    73081 atcaagtggc taatttgaat tttaactttc tattacatat ccgttaaaat ccgtatttga
    73141 tttgtgttgt ttctgcttga gccgtacgag gttaaattct catatacggt tctcaggggg
    73201 ggtctatttt ttggttacct atcccaataa agtatatgat tggttcgaag aacgtctcga
    73261 gattcaggcg attgcagatg atataactag taaatatgtt cctcctcatg tcaacatatt
    73321 ttattgtcta ggggggatca cacttacttg ttttttagta caagtagcca caggttttgc
    73381 tatgactttt tactatcgtc caaccgttac agaggctttt tcctctgttc aatacataat
    73441 gactgaggct aactttggtt ggttaatccg atcagttcat cgatggtcag caagtatgat
    73501 ggttcttatg atgatcttgc acgtatttcg tgtgtatctc acagggggat ttaaaaaacc
    73561 tcgcgaatta acttgggtta caggtgttat tctggccgta ttgactgcgt cttttggtgt
    73621 aactggttat tctttacctc gggaccaaat tggttattgg gcagtaaaaa ttgtgacagg
    73681 cgtacctgaa gcgattcccg taataggatt acctttggta gagctattac gcggaagtgc
    73741 tagtgtgggc caatccactt tgacccgttt ttatagttta cacacttttg tattgcctct
    73801 tcttactgcc gtatttatgt taatgcactt cccaatgata cgtaagcaag gtatttcagg
    73861 tcctttatag agaaaatata tcatatatat ttgtaattga ttatatatca tttcggggag
    73921 gaagaaaaaa tagttttgta tttcattgct acaaatatgg attattgaaa aataagacat
    73981 gttatttggt tggatacctc tcttcaactc tgaagtattg tatttcttat ttgataccaa
    74041 tagttgaagt ggattctctg aagagaagat ggattatggg agtgtgtgac ttgaactatt
    74101 gattgggcca tgcagatata tgatttgatc tgccacgttg gaattgacaa ccaaataaaa
    74161 tgtgtctccg catccaacca ccacgtaagt ccccctacat agcagggata tgccggttca
    74221 cttgaggaga attttttcta tgatcatacc cgaatcatgt catgtatgag taggctccgc
    74281 aagatcccat agaatagaag catagaataa acaatgtggc acgacctaat gttgtatcta
    74341 ttccacttac ttaattttat ttatagtata taaatgcatt catttcctat gcattgatcc
    74401 agatctatga tactatcgga gtgaaataag ggatctaagg aagaacagag gttagacttt
    74461 attagtaaca agtaaatact ttgtttgtat gtaataaaat caaaatgttg cggggataaa
    74521 taacaatcaa aagacatgag acaatccaaa aagcacttga tcatgatcaa atttgtaagc
    74581 ctacttggat attgagcatt tatctgtaag aacttaattc tttgcaatga ataattgcaa
    74641 cttcggaaaa ttgaatcggg catttcttac atcgagttat tatatattaa tatatagcac
    74701 ggatatctat gaaatataga tttgatacgg atctatttcc attattcctt tgattcttgc
    74761 tcgagccgga tgattaaaaa ttatcatgtc cggttccttc gggggatgga tccataagaa
    74821 ttaagaattc acctatccca ataacaaaaa aacctgattt gaatgatcct gtattaagag
    74881 ctaaattggc taaagggatg gggcataatt attatggaga acccgcatgg cccaatgatc
    74941 ttttatatat ttttccggta gtaattctag gtactattgc gtgtaacgtg ggcttagcgg
    75001 ttctagaacc gtcaatgatt ggtgaaccgg cggatccatt tgcgactcct ttggaaatat
    75061 tacctgaatg gtacttcttt cccgtatttc aaatactccg tacagtacct aataagttat
    75121 tgggtgttct tttaatggtt tcagtaccaa taggattatt gacagtaccc tttttggaga
    75181 atgttaataa attccaaaat ccatttcgtc gtccagtagc tacaacagtc ttttttatcg
    75241 gtaccgcagt agctctttgg ttaggtattg gagctacatt acctattgat aaatccctca
    75301 ctttaggtct ttttcaaatt caaatcaatt aaactttgca taagtattaa gtatctaagg
    75361 aagattgact ttgaagcaag actttagata cattaatttg attatattcc attttgagct
    75421 gagtacggat cgtgctgaag attaaaaact aaatccattc tataatatat aaatgatata
    75481 tatatatatt atagaatgga tttaaaatga aaatttttta ttaggtaaat caattgtgaa
    75541 atgcttctgg tagggtgtcc aatatctgtt ttacatcttc tatgcgaaaa tattcaattc
    75601 tcataaggtc ttcttgacta ttactattac tcaaaagatc caataatgta tgtatattgg
    75661 atcttttgag acaattatag gtcctggaag gcaattctaa ctggtcaata aaaataaatt
    75721 tcaatggaac tattattttg tttttcttta aattagttaa tctatcttga aaggtaaaag
    75781 gggatagagt aaacttgttt ttattttccg tgaaattaat gccctcttct tccgcatgta
    75841 gaaaaggaat aaataaatca atcaaattac gagaagcttc ataaagtgct tccttaggag
    75901 ttaaactccc gtttgtccat atttctagaa aaagtatctc ttgtttttca tttccatccc
    75961 cataagaatg aatactatga tttgcatttc gaataggcat gaatatggca tctatagggt
    76021 aacttccatc ttgagagtta tttgtgggtt tcatacgata tccgcgatcc ctattgattt
    76081 gtaattcaat acacaaatca attggttccg tcaggttagc tatatgctgt gtcgtgtcca
    76141 ctatttccac agaaggtggt gagatgatat cttgagcggt tacgtgtcta gggcctctga
    76201 cgcaaataga tgcgtctcta actccatata gagtacttct caatacaatt tctttcaaat
    76261 ttattaatat ttcgtggact gattctttaa tacctactat tgtagaatat tcatgtggta
    76321 ccttctcaga ttttgcgcgt gtgatacatg ttccttctat ttctccaagt aaagcccttc
    76381 gcatggcaat acctatggta tcggcttgac ctttcataag cggggacaga atgaaacgac
    76441 cataataaag acgtttacta tctatttttg attcaacaca cttccactgt aatgtttgag
    76501 tggaccctcc tacttcctct cgaaccatac taaatattgt tatttaatca gatcattgaa
    76561 tcatttattt ctcttgaaat ccatttaatt cttattttta cacacgtctt tttttagggg
    76621 gtcgacatcc attatgtggc ataggtgtta catcgcgcac gaaacttaat agtagaccac
    76681 ttctacggat ggctcgtaat gctgcatctc ttccgagacc ggggcctttt atcataactt
    76741 ctgctcgttg catgccctga tcaaccaccg tacgaatagc atttatagct gccgcttgag
    76801 cagcataggg tgtccctcgt tttgtgcctt tgaatccaga agtacccgcg gaggcccaag
    76861 aaactactcg tcctcgtaca tctgtaacag ttacaatggt attgttgaaa cttgcttgaa
    76921 catgaataac accttttggt attctacgtc cattcttgcg tgaaccaata cgcccattct
    76981 tacgcgaacc aattcttggt ataggttttg tcatatttta tcatctcata aatatgagtc
    77041 agaaatatac ggaaagatac ggagatatcc atttaatgtt aaaacagatt cttttacacg
    77101 ggtccttctt tttcttttag aagattcttt atttagttta gaaagattac ccttgtctct
    77161 gtttatgtct cggattggaa caaatcacta taatccgtcc acgcctacgg ataagtcgac
    77221 atttttcaca aattttacga acagaagccc ttattttcat atttctcatt ccttacctta
    77281 attctgaatc cactccttga aaaataagtt tcttgatttt ttttaacttc aaattgtatc
    77341 cctatgaaag gaatgtttaa aaaatcatct aatagttcga atttgtgaat tctataaatt
    77401 ctacgtcccc tggttgaatc ataaccactt atttcaattt tgactctatt tcatggtagt
    77461 atctatataa aactgtgccg tatccttcct gaaacataac ctagaattta gatcttcatt
    77521 atctaaaagg acccggaaca tactgttggg aagcgattca gtaattaaac attcatgaat
    77581 taattttagt cttttattcg aggtaagcct cttgaagtat taactaatgg agaaagggtt
    77641 atataattga tttttactct ctttttccaa aagggaagtt agagataaaa ttaagataac
    77701 aggaggaagg ggtgtaagat caccatatat aacacaaaat ttctcccccg attttttcta
    77761 gtcgagcttc tcgatctgtc attatacctc gagaagtcga aagaattaca attcccattc
    77821 cacctaaaat cttaggaatt tgttgatagt tggaatagat tcgtagaccg ggtcggctga
    77881 tacgttttaa aatagttcta tatattccct ttcgattccg tctatgtcgt agggttaaaa
    77941 ccaagaaaaa tttgttactt tcctgatgtt tacgaacgtt ttcgataaaa ccctctcgta
    78001 gaagtatttt gacaatgttt tcggtaatat tagtagatgc tattcgaacc gttctttttt
    78061 tatccatgtc agcatttctt atagaagtta ttatatcggc aatagtatcc ttacccatgg
    78121 cgaactataa ttattggtac cccctaattt ttatataatc aacatgttta tttattattt
    78181 taataaaaaa taattaaatt tatttatatt aataaaatta attataaagt atatgcgtga
    78241 tacacaatct actaattgac ttgacccatt ccagataccc cgctatataa tattattatt
    78301 taatatacta ctagtattta taatacctcg ggagctaatg aaactatttt agtaaaattc
    78361 aactgtctca attcccgagc gatcgcacca aaaactcgag ttccttttgg atttccttct
    78421 tgatcaataa caactgcggc attgtcatca tatcgtatta tcatgccgtt gtcacgtttg
    78481 agttctttac atgtacgcac aattacagcc ctaataactt ctgatctttc tagaggcata
    78541 tttggtactg cttctttgat tacggcaaca acaacgtcac caatatgagc atatcgttgg
    78601 ttaccagctc ctaggactcg aatacacatt aattttcgag ctccactatt atccgctaca
    78661 tttaaaaggg tctgaggttg aatcatatca tttttatttt aatctgttat tttgctgcaa
    78721 aggataaaaa agaaataaaa agaaatattt gtctgtctat aaaaaaataa acttctattt
    78781 ttcatcatca ccttatcttt taatttctgc atccctatcc ctcaataacg aattgagttt
    78841 gtataggcat cttgcgcgca gctattttaa tagctgctct ggctacagtt tctgatactc
    78901 cgcccatttc ataaagtatt cgacccggtt taacaacgga tacccaatat tcgggggccc
    78961 ccttccccga acccatacgt gtttctgcgg gtcttactgt aacaggtttg tcgggaaata
    79021 tacgtaccca tatttttccg ccacgacgcg catatcgtgt cattgctctt cgtcctgctt
    79081 ccatctgtct agccgtgatc caagcgggtt caagtgcttg aagagcgtat ccgccgaaac
    79141 aaatacgatt gcctcgacaa gatattcctt tcattcttcc tctatgttgt ttacgaaatt
    79201 ttgttctttt ggggttatag ttgatggttc tttcttaatt aaattccatc tctactgcag
    79261 aaccggacat gagagtttct tttcatccgg ctcctcgcga atgaaatgat tcattaatat
    79321 tactacggaa tacacatata tttaatatta ttaaatgata cacattacac ttagtaatgt
    79381 aatggaattt attatgtcat tttgttatat tatttgattt tgttattcta gcgatagttt
    79441 agtattgtta tgttatatag ttaagagtaa gctttatata ccagatcaac attatttatt
    79501 ttgtatcgaa tcgcgctaaa acaaaatgta gattgtatgt ataattcaat aactaaaaac
    79561 taagggtttc gcgggcgaat attgactctt tcgtgctaca ttcgtagggt caagaccttg
    79621 ttacttttag aataaatcaa tttgttcttg gttcgttccg ccatcccacc caatgaatca
    79681 ttaggatttg tttgttttca tgaaatccta tgcaatcatg ggttctgtcg ttcccatagc
    79741 ctcttcgtta atggttaggc ccgaactccg caatggaacc ccaacaaaat tcgttcctga
    79801 attaattttc ttagtttata ttaacccgag gctcgttatc tttaattatt gatattatat
    79861 cagtattgat gctttatcac attgcctttt gtgagataat tcataaacca tacatattgg
    79921 aatcatatat cattgatact tttgttcttt ctttctatca tccttccatt tatccacatc
    79981 cctttatttt tgtttagcaa cctataataa gatttaattt ttttttttat ttcagttgct
    80041 acaactatat gatcgatcta gtcatatagt gactgtttct tggaatctcg acaatacgaa
    80101 acgaagccat aagttggtta ttagtttata tagttagtaa gctcatagtg agggtcgttt
    80161 tgaattccaa ctatctatac tataaactaa caaaaaaact aacgagtcac acactaagca
    80221 tagcaattct cttaaatgat caatctaatt tttattcaac cttatagaat tttaattgct
    80281 cagttttgtt tgatttaatg gaataaaaaa gaaaatttgt catttttttt ttttattttt
    80341 taggtccatt atttctcatc tacaaatatc caaattttta tgcctaatac tccatagata
    80401 gttcgagttg tataggaaca atgatcaatt ttagcacgaa ttgtttgtag aggaacccta
    80461 ccctctctga tccattcgac gcgtgcaatt tcttttccgt cgatacgccc ggcaatttgt
    80521 acttgaattc cttttgtatc cgtttgttca gttaattcaa tagctttttt cattgctttt
    80581 cgaaatgaaa ctctattttt taattgtaaa gctatatatt ccgcaagaat attaggttgt
    80641 ccataaggtt tttcaactct tgttatagca atgttgagtc tacggttcac agaatgaaac
    80701 tccttttgta cattcatctg taattcttcg attcctcgtg ttcggccctc tattaataaa
    80761 ttagggaatc caatatggat tatgacttgg atcaaatcga ttcttttttt tatttgtata
    80821 cgtgctattc cttcgaaacc tgaggacatt ttcttatttt tttgtacata atccttgata
    80881 caattccgta ttttttcatc ttcctgtata cccgcggaat aattttgtgg ttgtgcgaac
    80941 caaaaggaat gatgactttg ggttgtacca agtctgaaac caagtggatt tattttttgt
    81001 cccatatttt tctattagat tatctttacc atatatattt ttcgaaagat gaatcgaaag
    81061 ttaagattca tctttaacta atttagtttt atccctcaat ataattgtta tatgacaagt
    81121 gggtcttttt atcggataac tacgtcctcg agcccggggt cttaattttt tcacaatagt
    81181 acctgcgtta acttcagctt tactaataaa taaattagct ttgtttaagc ccatgttatt
    81241 actagcattt gctgccgcgg aaaaaactaa tttcaaaatg ggataagatg ctcgataagg
    81301 cataagttct agtatcataa gtgcttcttc ataggagcgt ccacgaatct gatcaattac
    81361 tcttcgtgct ttgaaaaccg acatacatat atgtttatgt tgagctaaag ctttaatttc
    81421 tgtactccaa cgcgagttct ttctatttat cataaggtta tccccactaa atgaataaaa
    81481 actgcctaat tttacttata aaataaaaaa tataatattt taaaatttaa ttaaaatttt
    81541 agtcttatta attatttttt agaaaaaaaa ttaacgacga gatttattat cggtttttgc
    81601 atgtcttgcg aaagttagag tcggcacgaa ttctcccaat ttatgaccca ccatacgatc
    81661 tgttatataa ataggtaaat gcccttttcc attatgaata gcaattgtat ggccaatcat
    81721 tgtgggtata atggtagatg ccctagacca agttactatt atttccttct cctcccttat
    81781 gtttagtttt tcaatttttg ccgataaata attagctaca aaaggatttt tttttattga
    81841 acgtgtcaca ggggattact cctttattac attacatttt taaaattggc attctatgcc
    81901 caatatatcg atctaagtat gaaggtaaga ataaatacaa taatgatgaa tggaaaaata
    81961 aaaaagctaa aatcctttag ctagataagg ggcggatgta gccaagtgga tcaaggcagt
    82021 ggattgtgaa tccaccacgc gcgggttcaa ttcccgtcgt tcgcccatca cattatttca
    82081 aattctaaaa attcagtttt ctatattctt atttatttac ggcgacgaag aataaaacta
    82141 tcactatatt ttttcctttt cctacttctt cttccaagcg caggataacc ccaaggagtt
    82201 gtgggttttt ttctaccaat cggagctctc ccttcaccgc ccccatgggg atggtctaca
    82261 gggttcataa ctactcctct tactacagga cgcttaccta gccaacgctt agatccggct
    82321 ctacccaaac ttttttggtt caccccaaca ttacccactt gtccgactgt tgctaagcag
    82381 tttttggata tcaaacggac ctccccagat ggtaatctta atgtggccga tttaccctct
    82441 tttgcaatca gtttcgctac agcacctgcc gctctagcta attgtccacc ctttccaagt
    82501 gtgatttcta tgttatgtat ggccgtgcct aagggcatat cggttgaagt agattcttct
    82561 tttttatcaa taaaaacccc ttcccaaact gtacaagctt cttccaaagc atacggcttt
    82621 ctagatgtat atgatgatat ctagacagat ggatcttata tgaatcgtat gatgaagtat
    82681 cacatgagtg gatatatagg aatccaaatc tgccgaatca ctcatgttat gatcttctac
    82741 atcctaggtc tccccgttcc gtcatctggc ttatgttcct catgtagcat tcagaccgaa
    82801 tgactctatg aaattacgtc aatacttcca ttccacatat tacgggtaac gtaggagaca
    82861 tctctatttt tccccggggg atctttataa ttaccactgc ttagctttta attcgcctct
    82921 gaccatcaaa ttaaatgtga ataacccggc ctcctctctt tgaaacaagg ggcgctctcc
    82981 ggttctgtgc gtgcttcaaa caattttttt ttgtcttctc catattacca tatctctaga
    83041 gtcaataatt ttctatgagg aactactgaa ctcaatcact tgctgccgtt actcaacagt
    83101 tttctgctga ggtttctccc gtagaggtac tcaaattgga tcagtgatcg atttataggt
    83161 ttcgtcgtaa acctaattgg ttacttccaa ttacgtaaat caatagttca aaccgcactc
    83221 aaaggtaggg catttcccat tgatatagga acttctgtac cagaaacaat ggtatctcca
    83281 attatagccc ctctgggatg taaaatatat ctcttctcac catccccata gtgtatgaga
    83341 caaatgtgtg catttcgatt agggtcgtat tctatggtta cgattctacc agatatgtct
    83401 ttatcattcc gtcgaaaatc tattttacgg tatagacgct tatgacctcc ccctctatgc
    83461 cctgcggtaa tgattcctct ggcattacga cctttactac aacgacgctg tccatggatc
    83521 aaattatttc gtggattgga tttgacttga ctgtctatgg ctccattgcg tgtgctcggg
    83581 gtagaagttt tgtataaatg tatcgccgtg ttattaagta ttttgcttta agttcttttc
    83641 tctataagag gtggaataga ataacctggt tgaagcgtaa tgatcatacg tttgtaatgc
    83701 attgtatgtc ccataatagg tcccattctt ctaccctttc ccgggactcg atgactattt
    83761 atagctatta ccttgacgcc aaagaagagt tcgacccaat gctttatttc tgtcctagtt
    83821 gatcctgatt cgacattaga agtatattga ttgttcccca ataaccgaat acttttttct
    83881 gtaaatactg catatttgat tccatccata aatccatttt cttccctatg agttccagta
    83941 tcaataagaa ttctagttct tactgttcat atgttatggt atgaatatac cataccaatt
    84001 cggtatgtat ggatgatgag attccattga tacagagcca attctaatag acttattgaa
    84061 cgttcccatt ggcgtgcatc cagcaggaat tgaacctacg aatttgccaa ttatgagttg
    84121 ggcgctttaa ccattcagcc atggatgctt aacagggatc atcgtacatc gtaaataacc
    84181 aaattccaat tgaaatgaaa tctttaggag gaatcaatga gagaacatca attcaaatcc
    84241 tggatcttcg aattgagaga gatattgaga gagatcaaga attctcacta tttcttagat
    84301 tcatggacca aattcgattc agtgggatct ttcactcaca ttcttttcca ccaagaacgt
    84361 tttatgaaac tctttgaccc ccgaatttgg agtatcctac tttcacgtga ttcacagggt
    84421 tcaagaagca atcgatattt cacgatcaaa ggtataatac tgcttgtagt agcggtcctt
    84481 atatctcgta ttaacaatcg aaagattgtc gaaagaaaaa atctctattt gatggggctt
    84541 cttcctatac ctatgaattc cattggaccc agaaatgaga cattggaaga atctttttgg
    84601 tcttgcaata tcaataggtt gattgtttcg cccctgtatc ttccaaaagg aaaaaatatt
    84661 tctgagagtt gtttcatgga ttcgcaagag agtacttggg ttctcccaat aaataaaaag
    84721 tgtatcatgc ctgaatctaa ccggggttcg cggtggtgga ggaaccggat cggaaaaaag
    84781 agggattcta gttgtaaggt atctaataaa accgtagttg gaattgagat ctcattcaaa
    84841 gagaaagata gcaaatatct ggagtttctt tttttatcct atacggatga tatgatccgc
    84901 aaggaccatg attgggaatt gtttgatcgt ctttctccga ggaagaagcg aaacatactc
    84961 aacttgaatt cgggacagct attcgaagtc ttagggaaag acttgatttg ttatctcatg
    85021 tctgcttttc gtgaaaaaag accaattgaa gggggggggt tcttcaaaca acaaggagct
    85081 gaggcaacta ttcaatcaaa ttatattgag catgtttccc atctcttctc gagaaacaag
    85141 tgggatattt ctttgcaaaa ttgtgctcaa tttcatatgt ggcaattcca ccaagatctc
    85201 ttcgttagtt ggggaaagaa tcagcacgaa tcggattttt tgaggaacgt atcgagagag
    85261 aatttgattt ggttagacaa tgtgtggttg gtaaacaagg atcggttttt tagcaaggta
    85321 cggaatgcat tgtcaaatat tcaaaaagaa agatcgattc tttgggatcc ttcctttctt
    85381 caaacggaag gaacagagat agaatcagat cgattcccga aatgcctttt tggatcttcc
    85441 tcaatgtccc ggctattcgc ggaacgtgag aagcagatga ataatcatct gcttccggaa
    85501 gaaatcgaag aatttcttgg gaatcctaca agatcaattc gttctttttt ctctgacaga
    85561 tggtcagaac ttcatatggg ttcgaatcct actgagaggt ccactagaga tcagaaattt
    85621 ttgaagaaaa aacaagatgt ttcttttgtt ctttccaggc gatcggaaaa taaagaaatg
    85681 gttgatatat tcaagataat tacgtattta caaaataccg tctcaattca tcctatttca
    85741 tcagatccgg gatctgatat ggttccgaag gatgcaccgg atatggacag ttccaataag
    85801 atttcattct tgaacaaaaa tccatttttt tatttatttc atctattcca tggccggaac
    85861 aaggggggat acacgttaca ccatgatttt gaatcagaag agagatttca agaaatggca
    85921 gatctattca ctctatcaat aaccgggccg gatctggtgt atcataggag atttgccttt
    85981 tctattgatt cctacgggtt agatcaaaaa aaattcttga ataaggtatt caactccaga
    86041 gatgaatcga aaaagaaatc tttattgatt ctacctcctc ttttttatga agagaatgaa
    86101 tctttttatc gaaggatcag aaaaaaattg gtccggatct actgcgggaa ttatttggaa
    86161 gatccaaaaa taaaaacggc ggtatttgct agcaacaaca taatggaggc agtcaatcaa
    86221 tatagattga tccgaaatct gatgcaaatc caatataaca cctatgggta cataagaagt
    86281 gtatcgaatc gattcttttt aatgaataga tccgatcgca acttcgaata tgaaattcaa
    86341 agggatcaaa taggaaatga tactctgaat catataacta taatgaaata tatgatcaac
    86401 caatatttat cgaatttgaa aaagagtcag aagaaatggt ttgatcctct tatttctcga
    86461 accgagagat ccatgaatcg ggatcctgat gcatacagat acaaatggtc caatgggagc
    86521 aagaatttcc aggaacattt catttctgac cagaagaacc attttcaagt agtgttcgat
    86581 cgattacgta ttaatcaata ttcgattgat tggtccgagg ctatcgacaa acaagatttg
    86641 tttaagtcac ttcgtttctt tttgtccaat ccctttttgt ccaagtcact tccccttttc
    86701 tttgtgagta tcgggaatat tcccattcat aggtccgaga tccacatcta tgaattgaaa
    86761 ggtccgaatg atcaactctg caatcagttg ttagaatcaa tagatgttca aatcgttcat
    86821 ttgaataaat tgaaaccctt cttattagat gatcatgata cttcccaaag accgaaattc
    86881 ttgatcaatg gagaaacgat attaccattt ttgttcaaaa agataccaaa gtggatgatt
    86941 gactcattcc atactagaaa taatcgcagg aaatcctttg ataacacgga ttcctatttc
    87001 tcaatgatat cccacgatcg agacaattgg ctgaatcccg tgaaaccatt tcatagaagt
    87061 tcattgatat cttcttttta taaagcaaat cgacttcgat tcttgaatga tccacatcac
    87121 ttctggttct attgtaacaa aagattccct ttttatgtgg aaaagacccg tatcaataat
    87181 tatgatctta catatggaca atttatcaat atcttgttca ttcgcaacaa aatattttct
    87241 ttgtgcgtcg gtaaaaaaaa acatattttt ttggagagag agactatttc accaattgag
    87301 tcactggtat ctgacatatt catacctaac gattttccac aaacacaaag tggtgacgaa
    87361 acgtataact tgtacaaata tttccatttt ccaattcgat ccgatccatt cgttcgtaga
    87421 gctatttact cgatcgcaga catttctgca acacctctaa gagaggaaca aatggtcaat
    87481 tttgaaagaa cttattgtca gcctctttca gatatgaatc tatctgattc agaagggaag
    87541 aacttgtatc agtatctcag tttcaattca aatatgagtt tgattcacac tccatattct
    87601 gagaaatatt taccatctgg aaagaggaaa aaacggagtc tttgtctaaa gaaatgcgtt
    87661 gagaaagggc agatgtatag aacctttcaa cgagatagtg ctttttcaaa tctctcaaaa
    87721 tggaatctgt tccaaacata tatgccatgg ttccttactt cgacagggtg caaatatcta
    87781 aatttcaccc ttttagatac tttttcagac ccattgccga tactaagtag tagtcaaaaa
    87841 tttgtatccc tttttcatga tattatgcat ggatcagata taccatggcc aattgatcag
    87901 aagattcttc cacaatggac tctgataagt gagatttcga gtaagtgttt acagaatctt
    87961 cttctgtccg aagaaatgat tcatcgaaat aatgagtcac ccattccatt gatatggaca
    88021 tcaaaaaatg ctcgggagtt cctctattca atccttttcc ttcttcttgt tgctggatat
    88081 ctcgttcgta tacatcttct cttcgtttcc cgagcctcta gtgagttaca gacagagtta
    88141 gaaaagatca agtctttgat gattccatca tacatgattc agttgcgaaa acttctggat
    88201 aggtatccta catctgaact gaattctttc tggttaaaga atctctttct agttgctctg
    88261 gaagaaatac ggggttccgc ttatggggtc aaatcaatac gttctaagaa gaaatatttg
    88321 aatatcaacc tcattgatct cataagtatc ataccaaatc ccatcaatcg aatcactttt
    88381 tcgagaaata cgatacatct aagtcgtaca agtaaagaga tctattcatt gataagaaaa
    88441 agaaagaacg cgaacgatga ttggattgat gatagaatag aatcctgggt cgcgaacaat
    88501 gattcgattg atgatgaaga aagagaattc ttggttcagt tctccacctt aacgacagaa
    88561 aaaaggattg atcaaattct attgagtctg actcatagtg atcatttatc aaagaatgac
    88621 tctggttatc aaatgattga acaaccggga tcaatttact tacgatactt agttgacatt
    88681 cataaaaagt atctaatgaa ttatgagttc aatagatcct gtttagcaga aagacagata
    88741 ttccttgctc attatcagac aatcacttat tcacaaacct cgtgtggggc taatagtttt
    88801 aatttcccat ctcacggaaa acccttttcg ctccgcttag ccctatcccc ttctaggggt
    88861 attttagtga taggttctat aggaactgga cgatcctatt tggtcaaata cctagcgaca
    88921 aactcctatg ttcctttcat tacggtattt ccaaacaagt tcctgtatga taagtctaaa
    88981 ggttatccta ttgacgatat cgattttgat gatagtgacg atatcgattt tgatgatagt
    89041 gacaatatcg atattgatga tagtgacgat attgatgatg accttgatat ggagctgcta
    89101 actatgacga atgtgctaac tattatggat atgacgccaa aaatagaccg atttgatatc
    89161 acccttcaat tcgaattagc aaaagcaatg tctccttgca taatatggat tccaaacatt
    89221 catgatctgt atgtgaatga gtcgaattac ttatccctcg gtctattaga gaactatctc
    89281 tccagggatt gtgaaagatg ttccactaga aatattcttg ttattgcttc gactcatatt
    89341 ccccaaaaag tggatcccgc tctaatagct ccgaataaat taaatacatg tattaagata
    89401 cgaaggcttc ttattccaca acaacgaaag cactttttca ttctttccta tactagagga
    89461 tttcacttgg aaaagaaaat gttccatact aacggattcg ggtccataac catgggtttc
    89521 aatgcacgag atcttgtagc acttatcaat gaggtcctat caattagtat tacacagaag
    89581 aaatcaatta tagaaactaa tacaattaga tcagctcttc atagacaaac ttgggatttg
    89641 cgatcccagg taagatcggt tcaggatcat gagatccttt tctatcagat aggaaggact
    89701 gttgcacaaa atgtacttct aagtaattgc cccatagatc ctatatctat ctatatgaag
    89761 aagaaatcat gtaaggaagg ggattcttat ttgtacaaat ggtacttcga acttggaacg
    89821 agcatgaaga aattaacgat acttctttat cttttgagtt gttctgccgg atcggtcgct
    89881 caagatcttt ggtcttcatc cggacccaat gaaaaaaatt ggatcacttc ttatggcttc
    89941 gttgagaatg attctgatct agttcatggc ctattagaag tagaaggcgc tttggcggga
    90001 tcctcacgga cagaaaaaga ttgcagccag tttgataata atcgagtgac actacttctt
    90061 cggtccgaac caaggaatca gttagatatg atgcaaaatg gatcttgttc tatcgttgat
    90121 cagagatttc tatatgaaaa atacgaatcg gagtttgaag aaggggaagg agccttcgac
    90181 tcacaacaga tggaggagga tttattcaat cacatagttt gggctcctcg aatatggcgc
    90241 ccttatggca atatatttga ttgtatcgaa aggcccactg aattgggatt tccttattgg
    90301 gccgggtcat ttcggggcaa gcggatcatt tatcataaag aggatgagct tcaagagaat
    90361 gattcagagt tcttgcagag tggaaccatg cagtaccaga cacgagatag attttccaaa
    90421 gaacaaggct tttttcgaat aagccaattc atttgggatc ctgcggatcc attctttttc
    90481 ctattcaaag atcagtcctt tgtctctgtg ttttcccgtc gagaattctt tgcagatgaa
    90541 gagatgttaa aggggcttat tacttcccaa acaaatcctc ctacatctat gtataaacgc
    90601 tggttcatca agaatacgca agaaaagcac ttcgaattgt tgattcatcg ccacagatgg
    90661 cttagaacca atagttcatt atctaatgga tctttccatt ctaatactct atctgagagt
    90721 tatcagtatt tatcaaatct gttcctatct aacggaacgt tattggatca aatgacaaag
    90781 acattgttga gaaagagatg gcttttccca gatgaaatga aacatttgat tcatgtaaca
    90841 ggagaaagat ttcccattcc ttagccataa aataaagata tgtggccatg aaaaagggat
    90901 taagtggaac agaattggcc aggtggtaga gtcgtggaaa tacttgttta ttccatattt
    90961 tggatcttag ctccatggaa caatatgtta ctgcagaaag atggaagaat tgaaatctta
    91021 gatcaaaaca ctatgtatgg atgatatgaa ctgcctaaac aagaattctt gaacggcgaa
    91081 agagcctatt tactcattac atcaaacaat ttccattaat gaaaccatgt caatccatcg
    91141 gaaaatcaaa aatacgcatg tccgatgaaa tagttgttgc tatctgctcc aataatgaat
    91201 cattggttta actgaataac taaataaaat agtaggtaga cctttttctt cgtctcaggt
    91261 cgatggatct tctcaattgg aagatctcct atatggataa tacacattcc agttgaccga
    91321 gcctaattct aattgttttg ttctgaagca aagatatcca cggaggccgg ttcgtcctat
    91381 tcagatattc acgaccaaga ggtactggat tctctttggg ataggccctg aaatgaaagg
    91441 agaaggaagg ctggaatgcc aacagacgtc tcgtctgtct attctctaat tcacccgact
    91501 caatagtacc tattttggga acgtccagtg ccaaagtcac tgaatgggca aagcgccaat
    91561 ctctaaaacg gactatgtaa tgtactttat ctgctgggta cgggtactgg tgggtatttt
    91621 accagaggtt tctatcaatc tacccttgtg tgattcctgt tgaatcatat actcgggggg
    91681 tggatgcagg gcggacgatt tcaaaacgga ctcctcattc attagatgga gaagatcacc
    91741 aagatttcgc gatccgccgc cgaacctatt ccaattccaa cagttcggac ccggatcgtg
    91801 gggatcgccg gaatacttcg tatcaacgga taagatactc ggtatatcaa tattgattag
    91861 atccgaaatc tgttatttcg aatgctcatt caatgagcat tcgaaatatt atgccttgaa
    91921 gaggactcga acctccacgc tctttagcac aagattttga gtctcgcgtg tctaccattt
    91981 caccatcaag gcatctttaa agttaatcgt attccatgaa tatgacatct atctagtgtg
    92041 atatatggaa tatatgacaa gggtggagtg tttctatcga tcggtcatgt catataggac
    92101 cgagtcagac atcaaattgc ttcgatttga attatccgga ggataactta tatatagatg
    92161 taaaatcaaa cctatttctc gattcaatat tcaatagaag cccaaatgaa gtagaagtgg
    92221 agatggtatc caaccaaata acgatagtta tgtcaaaagc aggtccgatt acgcctattc
    92281 ctaatcctaa atagaatgta acgacgtagg gatatccata tgtaaacata gtatctattt
    92341 acatacgctc gaatgacccc ttctcataat aagatctggt ccggtatgga atgaacttat
    92401 aatctgatga tcgagtcgat tccatgatta taagttcata accccagccc attcccattt
    92461 tgggcggaac agatctacta attcttttat tccagttagt aagagggatc ttgaactaag
    92521 aaatagacct agaagctaaa ctaaaagagg gtatcctggg caattgcaag aattgggttc
    92581 attgatattc ctggtatagt agatgctatc acacatacag tcatactcaa ttcgatggaa
    92641 ttgtttgatc ttaaaggaga tcttctataa tttcgcacgt gaggggttat ttcttggttt
    92701 cgtccagtca ttaataactt gattattttt agataatagt agatagaaac gacgctcgta
    92761 aggagtccta ttgaaactaa aaaatatagg cctgcctgcc atccacacca gaatagatag
    92821 agttttccga aaaaacctgc cagtggagga agacccccta gggataagag acatagggct
    92881 aaagagagag ccaaaaaagg atctttcgtg tataatcctg cataatctcg aatgttatca
    92941 gttccggtac gtagaccaaa tgatacaatg caagcaaaag ttcctagatt catggagata
    93001 tagaacagca tataagttat catgcttgca tatccatcat ttgaatctcc aacaattatt
    93061 ccaataatta catatccgat ttgaccaatg gacgaatatg caagcatacg tttcatgctt
    93121 gtttgagtaa tagcaatgag attacccaat atcatgctaa gaatagctag gatttccaga
    93181 agaagatgcc attcgtttga tgagaaataa aaaggaatat cgagaattcg tgtggctgaa
    93241 gctgaagcag ctactttcga agtaacagaa agaaaagcaa cgactggagt gggagagtca
    93301 gagtcgaaaa gaggattcct cacttctttc tctcattcaa aaccgtgcat gagactttca
    93361 tctcacacgg ctcctaagtt ataaaagaaa gaagaactca tcttcttttt tgattacctt
    93421 cctcgcgtat gtataagacc gaattcattc gatttctaaa ttagtaatcc ttaacttttc
    93481 gaggaatcct tcatcagtgg ttgtgagtgg ctgacttttt caaccttttc gaccatagaa
    93541 ccatctgatt tgattcgttc tcaatagcca tgagatgatc atcttagggt gatccttttg
    93601 tcaacggatg ctcctattac actcgtagtc tctgaaggat gagaaccaac tatgtagcat
    93661 ctacatcgat aattcaagta ttgtatacgt cattagtccg atcctttgta ggaactaccc
    93721 gtaataacga acttgcaaaa tggatctgtt tatcataaag agattcgttg ttcctgacct
    93781 tgcttcacct taaattgtta tttgaacaaa aagatctttt ggtaaaagtt atgccttggt
    93841 ccgagtgggg atagcatctc tcttctgcat gtctatggag ttttgaaaaa tccaaacatc
    93901 tcagagatag atatagaggt aggactttgt cgaacgaacc gcactccttc atatacgtca
    93961 ggagtccatt gatgaaaagg ggctggagaa agcttgaacc caattcctac agtgatggat
    94021 ataagcgcaa ttgaaattcc tggggagtta tacatttgtg tattgataag accattcact
    94081 atttcttgaa gctcgatctc ccccccagat gaaccatata gccaagagaa accatgaacc
    94141 agaatagaag agcttgcccc acccatgagt aaatatttcg tagtagcctc attagaccgt
    94201 acatctctct tggtatatcc agataatagg taggaacata aactgaaaca ttctggagct
    94261 acaaagatag ttattaaatc gttagcacca cataaaaaca ttcctcctag agtagctgtt
    94321 aatacgaata acagaaactc tgttatagcc atttctgtac attcaatgta ctctacggat
    94381 agaggaatac atagagttga acatagtaaa ataagaaatt gaaagatttc gttgaaattg
    94441 ttcgtttgga aatttcccga aaagctaatt ataggttctt ctctccatcg gaacaatagg
    94501 gccgttatgc ttattactaa acttgttgaa gagatgaaat agaaccaagg tctatctttt
    94561 tgatcagagg ttgaatcgat catcagaaga agaattaggc caaaaattag gatacattct
    94621 gggaaaatga aacttccatg gaagagaagc aaatgaaacg ctttcataaa aattctcgta
    94681 gaatcgagaa tgaagttttc attctgtaca tgccagatca tgaattagta actgcatcca
    94741 atccccgaaa aagtcccaat tgtttcaact ttaaattttt tgaatgggat atttacggaa
    94801 tccccatgaa taggatcaaa ccttattcca tgatattttt ctataagact cctctttctt
    94861 attccccccg agagggctta gttgatccat gatttatgtt catctttctt ttcctttttg
    94921 tttgtttcga gaaagatctc gatcaattcc gattctttct ttttctattg attcttttcc
    94981 gatcgagatg tatggatcca tagatctata tagacacata gatctatgga ttaacgaaaa
    95041 tgtgcaaagg ctctatttgc ctctgccatt ctatgagtct cttccttttt gcgtatggcg
    95101 tcgccacccc ctttggcagc atctactaat tcggaactta atttgaaagc catatttcga
    95161 cccgggcgtt ttcgggatgc ccctaataac caacgaatgg caagtgtctt tccttgtgta
    95221 gatcctattt caataggaac ttgatgagtc gatccgccta cacgtcttgc ttttactgct
    95281 atattgggag ttactccacg tattgcttgg cgtaaaacag atagtggatt tgtttctgtc
    95341 ttttgttgaa tctttttcaa ggctcgataa ataatttgat aagctaatga tttttttccg
    95401 tgtttcagaa tacggttaac caacatgtta actaatcgat tacgataaat tggatcagat
    95461 tttgcagttt tttcttctgc agtacctcga cgtgacatga gcgtgaaaga ggtccaagaa
    95521 tccgttttct ttttataagg gctaaaaaca aatcacttat tttggctttt tgaccccata
    95581 ttgtagggtg gatctcgaaa gatatgaaag atctccctcc aagccgtaca tacgactttc
    95641 atcgaatacg gctttccaca gaattctata tgtatctatg agatcgagta tggaattctg
    95701 tttactcact ttaaattgag tatccgtttc cctccttttc ctgctaggat tggaaatcct
    95761 gtattttaca tatccatacg atcgagtcct tgggtttccg aaatagtgta atgtaaaaag
    95821 aagtgcttcg aatcattgct atttgactcg gacctgttct aaaaaagtct aggtatttcg
    95881 aattgtttgt tgacacggac aaagtaaggg aaaacctata aaatgatttc aatattggac
    95941 cttggacata taatagttcc gaatcgaatc tctttagaaa gaagatcttt tgtctcatgg
    96001 tagcctgctc cagtcccctt acgaaacttt cgttattggg ttagccatac acttcacatg
    96061 tttctagcga ttcacatggc atcatcaaat gatacaagtc ttggataaga atctacaacg
    96121 cactagaacg cccttgttga cgatccttta ctccgacagc atctagggtt cctcgaacaa
    96181 tgtgatatct cacaccgggt aaatccttaa cccttcctcc tcttactaat actacagaat
    96241 gttcttgtaa attatggcca ataccaggta tataagcagt gatttcaaat ccagaggtta
    96301 atcgtactct ggcaactttg cgtaaggcag agtttggttt tttgggggtg atagtggaaa
    96361 agttgacaga taagtcaccc ttactgtcac tctacagaac cgtacatgag attttcacct
    96421 catacggctc ctcattcaat tctttcgaag taattggatc cttttcttcg ttcgagaatc
    96481 tcctcccttc ttccactccg tcccgaagag taactaagac caattctgtc acgttttcat
    96541 gttctaattg aacactttcc atttatgatc aaagaagaag attatttttt taccaaacca
    96601 tatacgggtc aaatcacaat attataataa gaacaagaga tttttctcga tcaatcccct
    96661 tgcccctccc cattcttcga gaatcagaaa gatccctttt gagtttgaat ttgttcattt
    96721 ggaatctggg ctcttctatg cttctactta tatttatttt ttatatttac ttatttttgt
    96781 tttgttttat tctttattta tttcatttcg attttctttc cctctctttt tattcccttc
    96841 catcattcct taagtcccat aggtttgttg atcctgtaga atctgaccca ttttctcatc
    96901 gagcgaaggg tacgaaagaa atcagattga tttttcgatc aaaatatgtg aaatcttcgg
    96961 ctttttcctc tccctctatc ccataggtac agcgtttgga tcaatagaga accttttctt
    97021 ctgcatgaat cgatattatt ccattcgaat tccttcccga tacctcccaa ggaagaaaat
    97081 cccaaattgg atccaaaatt gacgggttag tgtgagctta tccatgcggt tatgcactct
    97141 tcaaatagga atcgattttc tgaaagatcc tggctttcgt gctttggtga gtcgtccgag
    97201 agcctttcga tgacctatgt tgtgttgaag ggatatctat atgatccgat cgattgcgtg
    97261 tgtaaggccc gcggtagcaa cagaaccggg gaaagtatac agaaaagaca gttcttttct
    97321 attataagtg atcccggctt ggcgagtcct ttcttccgtg atgaactgtt ggcgccagtc
    97381 ctacatttat tttgtctctg tgaccaagga gaaagggggg ctcagcggga agagggttgt
    97441 accatgagag aagcaaggag gtcaacctac ttcaaatata caacatggat tctggcaatg
    97501 caatggcctc atgccgatcc gaatgaatca gtcttttcac ggaggtcaat ctttgcctgc
    97561 taggcaagag gatagcaagt tacaaattat gtctcgctag gacatatatt tctattacta
    97621 ttaaatatta aattaatagg ggttaccctt atcctttttg tagtgacgaa tcttgtcttg
    97681 tatgtgttcc taaagaaaag gaatttgtct atttcatttt tcgaggtatc aaatcaaaaa
    97741 agagcgtgga aacacatagg aactcttgaa tggaaattga aaagaaatgt agctccagtt
    97801 ccttcggaaa tggtaagatc tttggcgcaa gaagaagggg tgatccatat catcttgact
    97861 tgcttcccct ctttttttaa caataccgag tcgggttctt ctcctaccag tatcgaatag
    97921 cacatgctga acaaaatctt cttcatgtca aacctgctcg atttagatcg agaaaatcgt
    97981 acggatttta tgaaacatgt gctatggctc gaatccgtag tcaatcctat ttccgatagg
    98041 agcagttgac aattgaatcc aaattttcct attatttgac tatccataat agtgcgaaaa
    98101 gaaggcccgg ctccaagttg ttcaggaata gtggcgttga gtttctcgac cccttgcctt
    98161 aggattagtt agttctattt ctcgatgggg tcgggaaggg atataactca gcggtagagt
    98221 gtcatcttga cgtggtggaa gtcatcagtt cgagcctgat tatccctaaa ccaaatgtga
    98281 gtttttctat tttgacttgc tcccccgccg tgatcgaacg agatagataa gaggctcgtg
    98341 ggattgacgt gatagggtag ggatggctat attgctggga gcgacctaca ggctaatatg
    98401 aagcgcatga atacaagtta tgccttggaa ttaaagacaa ctccgaatcc gttttgtata
    98461 cgaacaagga agctataagt aatgcaacta tgaatctcat ggagagtttg atcctggctc
    98521 aggatgaacg ctggcggcat gcttaacaca tgcaagtcgg acgggaagtg gtgtttccag
    98581 tggcggacgg gtgagtaacg cgtaagaacc tgcccttggg aggggaacaa caactggaaa
    98641 cggttgctaa taccccgtag gctgaggagc aaaaggagga atccgcccga ggaggggctc
    98701 gcgtctgatt agctagttgg tgaggtaata gcttaccaag gcgatgatca gtagctggtc
    98761 cgagaggatg atcagccaca ctgggactga gacacggccc agactcctac gggaggcagc
    98821 agtggggaat tttccgcaat gggcgaaagc ctgacggagc aatgccgcgt ggaggtagaa
    98881 ggcccacggg tcatgaactt cttttctcgg agaagaagca atgacggtat ctgaggaata
    98941 agcatcggct aactctgtgc cagcagccgc ggtaagacag aggatgcaag cgttatccgg
    99001 aatgattggg cgtaaagcgt ctgtaggtgg cttttcaagt ccgccgtcaa atcccagggc
    99061 tcaaccctgg acaggcggtg gaaactacca agctggagta cggtaggggc agagggaatt
    99121 tccggtggag cggtgaaatg cgtagagatc ggaaagaaca ccaacggcga aagcactctg
    99181 ctgggccgac actgacactg agagacgaaa gctaggggag caaatgggat tagatacccc
    99241 agtagtccta gccgtaaacg atggatacta ggcgctgtgc gtatcgaccc gtgcagtgct
    99301 gtagctaacg cgttaagtat cccgcctggg gagtacgttc gcaagaatga aactcaaagg
    99361 aattgacggg ggcccgcaca agcggtggag catgtggttt aattcgatgc aaagcgaaga
    99421 accttaccag ggcttgacat gccgcgaatc ctcttgaaag agaggggtgc cttcgggagc
    99481 gcggacacag gtggtgcatg gctgtcgtca gctcgtgccg taaggtgttg ggttaagtcc
    99541 cgcaacgagc gcaaccctcg tgtttagttg ccaccgttga gtttggaacc ctgaacagac
    99601 tgccggtgat aagccggagg aaggtgagga tgacgtcaag tcatcatgcc ccttatgccc
    99661 tgggcgacac acgtgctaca atggccggga caaagggtcg cgatcccgcg agggtgagct
    99721 aaccccaaaa acccgtcctc agttcggatt gcaggctgca actcgcctgc atgaagccgg
    99781 aatcgctagt aatcgccggt cagccatacg gcggtgaatt cgttcccggg ccttgtacac
    99841 accgcccgtc acactatggg agctggccat gcccgaagtc gttaccttaa ccgcaaggag
    99901 ggggatgccg aaggcggggc tagtgactgg agtgaagtcg taacaaggta gccgtactgg
    99961 aaggtgcggc tggatcacct ccttttcagg gagagctaat gcttgttggg tattttggtt
   100021 ttacactgct tcacacccaa aagaagcggg ctatgtctga gctaagcttg catatagaag
   100081 ttttctttcg tttctcgacg gtgaagtaag accaagctca tgagcttatt atcctaggtc
   100141 ggaatcaggt tgataggatc cctttttgcg tccccatgtc gccacacggg aggggcatag
   100201 gggcccaaaa aggaaagaga gggatggggt ttttctcgct tttggcatat tgggcctccc
   100261 agtgggaggc ccacacgacg ggctattagc tcagtggtag agcgcgcccc tgataattgc
   100321 gtcgttgtgc ctgggttgtg agggctctca gccacatgga tagttcaatg tgctcatcag
   100381 cgcctgaccc ggagatgtgg atcatccaag gcacattagc atggcgtact cctcctgttc
   100441 gaatcggagt ttgaaaccaa actcctcctc aggaggatag atggggcgat tctggtgaga
   100501 tccaatggag atctaacttt ctattcactc gtgggatccg ggcggtccgg gggggaccac
   100561 cacggctcct ctcttctcga gaatctatac atcccttatc agtgtatgga cagctatctc
   100621 tcgagcacag aggtttaggt tcggcctcaa tgggaaaatg gagcacctaa caacgcatct
   100681 tcacagacca agaactacga gatcgcccct ttcattctgg ggtgacggag ggatcgtacc
   100741 attcgagcct tttctttcat gcttttcccg gaggtctgga gaaagcagca atcaatagga
   100801 tttccctaat cctcccttcc cgaaaggaag aacgtgaaat tattttgcct ttccgcaggg
   100861 accaggagat tggatctagc cataagaaga atgcttggta taaataactc acttcttggt
   100921 cttcgacccc ctcagtcact atgagcgccc cccgatcagt gcaatgggat gtgtctattt
   100981 atctatctct tgactcgaga agagaaatgg gaacaggttt gaaaaaggat cttagagtgt
   101041 ctagggtgag ggtctcttaa cgccttcttt tttcttccca ttggagttat ttcacaaaga
   101101 cttgccatgg ttaagggaga aaggggaaca agcacacttg aagagcgcag tatgacggag
   101161 agttgtatgc tgcgttcggg aaggatgaat cgctcccgaa aaagaatcta ttgattctct
   101221 cccattggat cgtgggtgcg atgatttact tcacgggcga ggtctctggt tcaagtccag
   101281 gatggcccag ctgcgccagg gaaaagaata gaagaggcat atgactcttt catgcatact
   101341 ccacctggct cgggggatat agctcagttg gtagagctcc gctcttgcaa ttgggtcgtt
   101401 gcgattacgg gttggatgtc taattgtcca ggcggtaatg atagtatctt gtacctgaac
   101461 cggtggctca ctttttctaa gtaatgggga agaggaccga aacatgccac tgaaagactc
   101521 tactgagaca aaaagacggg ctgtcaagaa cgtagaggag gtaggatggg cagttggtca
   101581 gatctagtat ggatcgtaca tggacgatag ttggagtcgg cggctctcct ggggttccct
   101641 cgtctgggat ccctggggaa gaggatcaag ttggcccttg cgaatagctt gatgcactat
   101701 ctcccttcaa ccctttagca aaatgtagca aaaggaagtc aaatccatgg accggcccca
   101761 tcgtctccac cccgtaggaa ctacgagatc accccaagga cgccttcggc atccaggggt
   101821 cacggaccga ccatagaccc tgttcaatga aatgagtgga acgcattagc tgtccgctct
   101881 ccggttgggc agtaagggtc ggagaagggc aatcactcgt tcttaaaacc agcattctta
   101941 agaccaaaga gtcgagcgga aaaaggggga gagccctccg ttcctggttc tcctgtagct
   102001 ggattctccg gaaccacaaa acaagaatcc ttagaatggg attgcaactc agcacctttt
   102061 gagattttga gaagagttgc tctttggaga gcacagtacg atgaaagttg taagctgtgt
   102121 tcggggggga gttattgtct atcgttggcc tctatggtat aataagtagg ggaggcccga
   102181 gaggcggtgg tttaccctgt ggcggatgtc agcggttcga gtccgcttat ctccagcccg
   102241 tgaacttagc tgatactatg atagcaccca atttttccga ttcggcagtt caatctatga
   102301 tttatcattc atggacgttg ataagatcct tccctttagc agcaccttag gatggcatag
   102361 ccttaacgtt aatggcgagg ttcaaatgag gaaaggctta cggtggatac ctaggcaccc
   102421 agagacgagg aagggcgtag caagcgacga aatgcttcgg ggagttgaaa ataagcatag
   102481 atccggagat tcccgaatag gtcaaccttt cgaactgctg ctgaatccat gggcaggcaa
   102541 gagacaacct ggcgaactga aacatcttag tagccagagg aaaagaaagc aaaagcgatt
   102601 cccgtagtag cggcgagcga aatgggagca gcctaaaccg cgaaaacggg gttgtgggag
   102661 agcaatacaa gcgtcgtgct gctaggtgaa gcggtggagt gccgcaccct agatggcgag
   102721 agtccagtag ccgaaagcat cactagctta cgctctgacc cgagtagcat ggggcacgtg
   102781 gaatcccgtg tgaatcagca aggaccacct tgcaaggcta aatactcctg ggtgaccgat
   102841 agtgaagtag taccgtgagg gaaaggtgaa aagaaccccc attggggagt gaaatagaac
   102901 atgaaaccgt gagctcccaa gcagtgggag gagaatgtta tctctgaccg cgtgcctgtt
   102961 gaagaatgag ccggcgactc ataggcagtg gcttggttaa gggaaaccca ccggagccgt
   103021 agcgaaagcg agtcttcata gggcgattgt cactgcttat ggacccgaac ctgggtgatc
   103081 tatccatgac caggatgaag cttgggtgaa actaagtgga ggtccgaacc gactgatgtt
   103141 gaagaatcag cggatgagtt gtggttaggg gtgaaatgcc actcgaaccc agagctagct
   103201 ggttctcccc gaaatgcgtt gaggcgcagc agttgactgg acatctaggg gtaaagcact
   103261 gtttcggtgc gggccgcgag agcggtacca aatcgaggca aactctgaat actagatata
   103321 accccaaaat aacagggtca aggtcggcca gtgagacgat gggggataag cttcatcgtc
   103381 gagagggaaa cagcccggat caccagctaa ggcccctaaa tgaccgctca gtgataaagg
   103441 aggtaggggt gcagagacag ccaggaggtt tgcctagaag cagccaccct tgaaagagtg
   103501 cgtaatagct cactgatcga gcgctcttgc gccgaagatg aacggggcta agcgatctgc
   103561 cgaagctgtg ggatgtaaaa tgcatcggta ggggagcgtt ccgccttaga gggaagcatc
   103621 cgcgcaagca ggtgtagacg aagcggaagc gagaatgtcg gcttgagtaa cgcaaacatt
   103681 ggtgagaatc caatgccccg aaaacctaag ggttcctccg caaggttcgt ccacggaggg
   103741 tgagtcaggg cctaagatca ggccgaaagg cgtagtcgat ggacaacagg tgaatattcc
   103801 tgtactaccc cttgttggtc ccgagggacg gaggaggcta agttagccga aagatggtta
   103861 tcggttcaag gacgcaaggt gaccttgctt tttcagggta agaaggggta gagaaaatgc
   103921 ctcgagccaa tgtccgagta ccaggcgcta cggcgctgaa gtaacccatg ccatactccc
   103981 aggaaaagct cgaacgacct tcaacaaaag ggtacctgta cccgaaaccg acacaggtgg
   104041 gtaggtagag aatacctagg ggcgcgagac aactctctct aaggaactcg gcaaaatagc
   104101 cccgtaactt cgggagaagg ggtgcctcct cacaaagggg gtcgcagtga ccaggcccag
   104161 gcgactgttt accaaaaaca caggtctccg caaagtcgta agatcatgta tgggggctga
   104221 cgcctgccca gtgccggaag gtcaaggaag ttggtgacct gatgacaggg gagccggcga
   104281 ccgaagcccc ggtgaacggc ggccgtaact ataacggtcc taaggtagcg aaattccttg
   104341 tcgggtaagt tccgacccgc acgaaaggcg taacgatctg ggcactgtct cggagagagg
   104401 ctcggtgaaa tagacatgtc tgtgaagatg cggactacct gcacctggac agaaagaccc
   104461 tatgaagctt tactgttccc tgggattggc tttgggcctt tcctgcgcag cttaggtgga
   104521 gggcgaagaa ggcctccttc cgggggggcc cgagccatca gtgagatacc actctggaag
   104581 agctagaatt ctaaccttgt gtcaggacct acgggccaag ggacagtctc aggtagacag
   104641 tttctatggg gcgtaggcct cccaaaaggt aacggaggcg tgcaaaggtt tcctcgggcc
   104701 ggacggagat tggccctcga gtgcaaaggc agaagggagc ttgactgcaa gacccacccg
   104761 tcgagcaggg acgaaagtcg gccttagtga tccgacggtg ccgagtggaa gggccgtcgc
   104821 tcaacggata aaagttactc tagggataac aggctgatct tccccaagag ttcacatcga
   104881 cgggaaggtt tggcacctcg atgtcggctc ttcgccacct ggggctgtag tatgttccaa
   104941 gggttgggct gttcgcccat taaagcggta cgtgagctgg gttcagaacg tcgtgagaca
   105001 gttcggtcca tatccggtgt gggcgttaga gcattgagag gacctttccc tagtacgaga
   105061 ggaccgggaa ggacgcacct ctggtgtacc agttatcgtg cccacggtaa acgctgggta
   105121 gccaagtgcg gagcggataa ctgctgaaag catctaagta gtaagcccac cccaagatga
   105181 gtgctctcct attccgactt ccccggagcc tctggtagca cagccgagac agcgacgggt
   105241 tctctgcccc tgcggggatg gagcgacaga agtattgaga atccaagata aggtcacggc
   105301 gagacgagcc gtttatcatt acgataggtg tcaagtggaa gtgcagtgat gtatgcagct
   105361 gaggcatcct aacagaccga gagatttgaa ccttgttcct acacgacctg atcaattcga
   105421 tcaggaactc gccatcgatt ttcattgttc aactgtttga caacatgaaa aaaccaaaag
   105481 gtctccgccc tacctctcta tctatccaag ggatggaagg gcggagacct tttgtgtccc
   105541 ttccagtcaa agaattgggg ccccacaatc actagccaat atgcctttct ctcatgcctt
   105601 tcttcgttca tggttcgata ttctggtgtc ctaggcgtag aggaaccaca ccaatccatc
   105661 ccgaacttgg tggttaaact ctactgcggc gacgatactg taggggaggt cctgcggaaa
   105721 aatagctcga cgccagaatg ataaaaagct taacacctca tattttactt tttaaatatg
   105781 aaaaaaagaa aataaaaatc gaaaatgcaa aggtcgtctt attcaaaacc ccaattatga
   105841 catctcctct ctcccacttc acacctcgga acgcactgtt cttatagaga gaggcgcttt
   105901 cgcatcttct taacccgaaa tggctgagga gaggaaaggg tcccttttga gagggtactc
   105961 ccgggaacag atccagtgga gacgagatag ggtagggcct gtagctcaga ggattagagc
   106021 acgtggctac gaaccacggt gtcgggggtt cgaatccctc ctcgcccata accggcccaa
   106081 aagggaagga cccttccttt acctatgggg gtaggaaaat catgatcggg atagcggacg
   106141 caaagctatt gaacttgggt atggtctttt gtcgaaatag aatggtctta tcgtgaataa
   106201 gtatatcatt acatatagta accggggata gtagcatagc aaaaaagtgt tcctcatcat
   106261 taatatgttt gctcgcggta attgtgtcct atcgggatgc atttttgatg cacttctagt
   106321 acatcatctg ataattctta attggctagt tgtaaatagc cctggggcta tttacagggg
   106381 atctacgccg aggtattgac ggtgattctc aaatatcgta gaacagaatg tgatacgatg
   106441 agatagaatg caatagaaac aacgacaagg aacaggttac ctactcctaa cggtcaaagc
   106501 gagcccttta attcaattct tcattcttta attaagaatg aatcaaatct ccccaagtag
   106561 gattcgaacc tacgaccagt cagttaacag ccgaccgctc taccactgag ctactgagga
   106621 acaacgggag attcgacctc atagagttca actcccgttc tcaacccatg aacactatga
   106681 gtccgaagct tccttcgtaa ctcccggaac ttcttcgtag tggctccgtt ccatgcctca
   106741 tttcataggg aacctcaaag tggctctatt tcattatatt ccatctatat cccaattcca
   106801 ttcatttaat atccctttgg tgtcattgac ataagagatg tcatttagag tctatatgtt
   106861 tctatatatg gaaagttaag aaatcatcat ataataatcg agaaattgca atagaagaga
   106921 aaaagggagg tttgtgatga ttttgaaatc ttttctacta ggtaatctat tatccttatg
   106981 catgaagata ataaattcgg tcgttgtggt cggactctat tatggatttc tgaccacatt
   107041 ctccataggg ccctcttatc tcttccttct ccgagctcgg gttatggaag aaggaaccga
   107101 gaagggggta tcagcaacaa ctggttttat tacgggacag ctcatgatgt tcatatcgat
   107161 ctattatgcg cctctgcatc tagcattggg tagacctcat acaataactg tcctagttct
   107221 accgtatctt ttgtttcatt tcttctggaa caatcacaaa aacctttttg attatggatc
   107281 tactaccaga aattcaatgc gtaatctcag cattcaatgt gtattcctga ataatctaat
   107341 ttttcaatta ttcaaccatt tcattttacc aagctcaacg ttaaccagat tagtcaacat
   107401 ttatacgttt cgatgcaaca ataagatgtt atttgtaaca agtagttttg ttggttggtt
   107461 aattggtcac attttattca tgaaatgggt tggattggtc ttagtctgga tacggcaaaa
   107521 tcattctatt cgatctaata agtaccttgt gtcagaattg agaaattata tggctcgaat
   107581 ctttagtatt ctcttattta tcacctgtgt ctactattta ggcagaatgc cgtcgcctat
   107641 tgtcactaag aaactgaaag aaacctcaga aacagaagaa aagggagaaa gtgaggaaga
   107701 aatcgatgta gaaacaactt ccgaaacgaa ggcgactaaa caggaacaag ggggatccac
   107761 cgaagaagac ccttcccttt gttcggaaga aaaagaggat ccggacaaaa tagatgaaac
   107821 ggaagagatc cgggtgaatg gaaaggaaaa aacaaaagat gaattccact ttaaagagac
   107881 atcctataag gatagccctg ttgacgaaga ttcttatctt gatgggtatc aagagaattg
   107941 ggaattggga agacttaaag aagaaaaaaa agaaaagacc catgcctatt tccggtttga
   108001 aaaacctctt atgacttttt ttttcgatta taaacgatgg aatcgtccat ttagatatat
   108061 aaaaaatgat ctatttgaaa atgctgtacg aaatgaaatg tcacaatatt ttttttatac
   108121 atgtccaagt gatggaaaag aaaaaatatc ttttacgtat ccgtcactaa aaatttatta
   108181 taaaataatt ataaaataaa aagattaata aaaatattaa tacataagat aaatacaaga
   108241 atagataaga cgaaattcgt ccacctccca tatatttaat cccttctccc ataaataaac
   108301 ttgcaacccc aaccccattt ataattccat caattatacg tctatcaaaa aactgaatga
   108361 gttcggctaa tcttcttata ctcatgatta agactctagt ataaaaaatg tctatgtaac
   108421 cacgattata tgaccaattg tataccactt tttttatttg gtccaagatg attcttttag
   108481 gacccctttt tacaaatgaa ttgattaagt ccaaattctt gaaagatgaa taaacagacc
   108541 catataaaat ggatgctata aatagtccaa aaagagctat acttactgaa aaaattgcat
   108601 ttgtaaaaaa ttcataccaa ttcatagaat agtttgaatt tttattcaaa aggtttctcg
   108661 atggaattaa ccatttcgat aatatatcaa aatctactac tccttgatca aaatcaattc
   108721 ctattgatcc catgaacaaa gtaaatagtg tcaatataag aagaggaaat agcatagtat
   108781 tgtccgattc gtgaggatac atgtaagtgt atttatttat aaaagaagta ctcaagtatc
   108841 gcattcggtt ttttatatta tcattaattt gatatgtatc ctttgaaaaa aagaagacct
   108901 tattattaat tgttgataaa agtaaatttc tattgactac tttcggtact gcttttcccc
   108961 atagagatat ggaatagaat gaattatttt tagtactact ataattttta aaatgaacac
   109021 gcaaatgccc atcaaaggtt agtaaataca ttcgaaacat ataaaatgcg gttaatcccg
   109081 ctgtaaaaca agctattatt gcaaaaattg gtgaatacaa ccaactatca ttaataattt
   109141 catccttgga ccaaaaacaa gcaagaggcg gaataccaca aagagaaagt gtacctaata
   109201 agaaagtagt tcttgtaatt ggaacatatc ttgttaaacc gcccataaga accatattct
   109261 gacttttatc gggtgaatat ccaacaatag gttccataga attaataatg gatccggatc
   109321 ccaaaaacaa taaagcttta gaataggcat gagttattaa atggaataag gcagctcgat
   109381 aagagcctat acctagagct aacataatat aacctagttg agacattgtg gaataggcta
   109441 aacttctttt aatatctctt tgagcgagag ccaaagtagc tcctaatagt actgttatta
   109501 tgcctattaa agaaacaaaa ttcattacgt aaggtataac tctgaaaaga ggaagaagcc
   109561 gagctacaag aaaaattccc gctgctacca tggtagcagc gtgtataaga gccgaaatag
   109621 gggtgggccc ctccatagca tcaggtaacc atatgtgaag agggaattgt gcagatttag
   109681 caattgcgcc gacgaataat aaaaaggcgc agagagtaac aaatgtagaa ttgaccccat
   109741 tactatggat caagttatta actattttga acaaatcccg aaattctaaa ctgccagtta
   109801 tccaataaaa agctaagatt cctaataata aaccaaagtc tcctacacga ttagttataa
   109861 aggctttttg gcaagcactt gctgcaaccg gtcgtgtaaa ccaaaaacct attaataaat
   109921 atgaacacat tcccacgagt tcccaaaaaa tataaatttg tatcaaattg gaactagtaa
   109981 ctaatcccaa catggaagta ttagaaaaac tcatataagc aaaaaatctc aaatatcctt
   110041 gatcatgaga catataattg tcactataaa taagaaccat gattccaaca gtagtaatta
   110101 gtattaacat aatagaagta agtggatcga tcaagtgtcc aaactctaag gaaaaatcat
   110161 tattgatagt ccaagaccat aaatattgat aaataaaact tccatttatt tgctgaatag
   110221 acagactggc cgaaaaggcc atagttatac ttagcagtaa aacactagta aaaccccaca
   110281 tacgacgaat attttttgtt gctataggaa taaacagaag tccaaatcct attgacatag
   110341 taactggaag tggaagaaag ggtattatcc atgcgtattg atatgtttgt tccataaaaa
   110401 aatatttgtt tttttattgt tataaattta attgtttcaa atccaccaac caaaagaaca
   110461 ataataaaag aaatcaacaa aaaaaaaatt attatatatt tcatttagcc ctagatatat
   110521 gtgatatggc ataggtatat atacatggat acgtatatat aattcataat cttttggtat
   110581 attttgtata tatgtatata tttattttta catatttaca tatatattat ataattatat
   110641 agaattatat ttctattatt ttgatatgtt ttacatgttt tgaacaaagt atttattatc
   110701 catgggataa gtatggataa tgacgaaaaa acgatctaaa tatatgtctt tcacatacaa
   110761 taataaaaat tagtatttta tttttgaatg gcggttccaa aaaaacgtac ttctcgatca
   110821 aaaaaacgta ttcgtagaaa tatttggaag aagaagggat atttaacggc agtaaaagct
   110881 ctttctttag ctaaatcggt ttctactggg cattcaaaaa gtttttttgt gcaacaaaca
   110941 agtaataaaa ttttggaata atctaaatcg acatacgatt aagaacttaa aaatttttaa
   111001 gatatttttt aagatataat gattcacatt aactaatgta ttgaatgtat ttaactcctt
   111061 aatatcaata ttagtaagaa ctaactgctg tggcgtgtta tatagtaaat aataattctt
   111121 atgtttactg gcctcttagt atagtactaa gtattctaat ttttctttat caattaaata
   111181 ttctattgtg aaaatttaat tgataaagaa aaagtttttt gttatatgcc tagcccaaaa
   111241 cctaattaga agtatagtta ctagatagta tttataagaa attacgaaga gtattattaa
   111301 tgatactaag gtatcgaaat tattagaaaa atgcctcgaa taaaattatg ataaatatga
   111361 catttttttt tttttttttt tattaatctt tattaatttt caatacattg attaaaaaat
   111421 aatctaaaaa aaaaaaaaaa aaaaaatgat ttttaattct ataactcgac cctcggcccg
   111481 gaacaaaact atctagttct gactgttttg gtataactct atttttacat tctaaactag
   111541 atacatgaaa gtttattctt aaagctaaac cctacggcga tacttagtaa acattcaaat
   111601 attaatttaa ataagtcttt ttcatcggtt ctaacgttta ctaactatat tgaatccttg
   111661 aatcttgacc atttaacatg aattgattat tatttattat tatttcaaat aagccgccat
   111721 ggtgaaattg gtagacacgc tgttcttagg aagcagtgct agagcatctc ggttcgagtc
   111781 cgagtggcgg catcccctaa aagggacaca gtggatccta taatatattt aattctcgat
   111841 tttaattcta taatggagaa cccccgccct ttttatgata tttgcaactt tagaacatat
   111901 attaactcat atctcttttt cgattatttt aattgtgatt acgattcatt ttatgacctt
   111961 attaatccac gaaatcgtag gattacgcaa ttcatcggaa agaggtatga tagctacctt
   112021 tttatctata acaggattat tagttattcg ttggatttat tcgggtcatt ccccgttaag
   112081 taatttatat gagtcattaa tcttcctttc atggagtttc tccattattc atatgattcc
   112141 taaaatacga aataataaaa attatttaag cgtaataacc gcgccaagtg ctatttttac
   112201 ccaaggtttc gccacgtcgg gtctttcaac cgaaatgcat caatccgcta tattagtacc
   112261 tgctctacaa tctcagtggt taatgatgca cgtaagtatg atgctattaa gctatgcagc
   112321 tcttttatgt ggatcattat tatcagtcgc tcttttagtc gttacatttc gaaaaaacat
   112381 cgatatgttt tttaaaagca agaatttagt aattaaatca tttattgttg gcgaagtcga
   112441 atatttgaat gataaaagaa gtgtttttaa aaacacttct tttatttcat ttcgaaatta
   112501 ttacaaatat caattgactc agcgtttaga ttattggagt tatcgtgtca ttagtttagg
   112561 ctttaccttt ttaaccatag gcattctttc tggagcagta tgggctaatg aggcttgggg
   112621 atcttattgg aattgggacc ctaaggaaac ttgggcattt attacttgga tcatattcgc
   112681 gatttattca catactagaa caaataaaag tttacaagat acacattcgg cacttgcggc
   112741 ttctatagga tttcttataa tttggatatg ttattttggg atcaatctat taggaatagg
   112801 tttacatagt tatggttcat tcacattaac atctaattga ataaacaata cataacataa
   112861 gaacatcatc tcatatgtat ctcgagtttt tgcgaaccat ttgactccag aaataaaatg
   112921 gttcgcaaaa actcgagata catctcatta caactctaat tcactttatt ttacagaatt
   112981 ataagacttg ccgtctcatt aataaaaact atctataaaa aataattaga taagatatct
   113041 tgtaccttgt caactgatag taagagaatg aaatcgggat aaataccaat acctattatt
   113101 ggtaaaaaga gacagatcga aacaaaaagt tctcgtggtc cagaatccac aaaattagaa
   113161 tttggaacat tgaataactt gtatccgtag aacatctgac gtaacataga taataaataa
   113221 ataggagtta atatcattcc aattgccatt ccaaaagtaa ttagtacttt tggaattaaa
   113281 agatactttg agctggtaat tattccaaaa aatactacta attctgcaac aaaaccactc
   113341 atccctggca atgcaagaga ggccatcgaa aaactactga acattgtaaa tattttcggc
   113401 atcgggacag ctatcccccc catttcgtcg agagaaacaa gaggtattct atcacaacag
   113461 gttcctgcca agaaaaaaag tgcagcacca ataaatccat gagaaagtat ttgtagaatg
   113521 gctccattta gtcccatgtt ggttatggaa ccaattccta taattgtgaa acccatgtga
   113581 gatacagagg aataggctat tctctttttt aaattgcgtt gaccaaaaga ggttaaagcc
   113641 gcatagatta tttgtattgt tcccactatc accaaccacg gagaaaatat ggaatgagca
   113701 cggggtaata attccatatt gatccgaatc aatccatatg ctcccatttt taataaaatt
   113761 ccggcaagaa gcatacatgt actgtaatgt gcttctccat gggtatctgg taaccatgta
   113821 tgtagaggta tgatcggcga tttgacagca taaacaataa ggaagccaaa atagaatatt
   113881 atttccaatg ccataggata tgattgatta gcaagtcttt caaaatctaa tgttggttca
   113941 gtggagccat ataaacccat acctagaact cctattaata gaaaaataga accccccgca
   114001 gtgtacaaaa taaactttgt agccgaatat aagcgctttt ttcctcccca catggataaa
   114061 agtaagtaaa caggaattaa ttctaactcc cacattataa aaaaaagtaa aaggtctcga
   114121 gaagaaaatg atcctatttg accactgtac attgctaaca taaagaaatg gaataatcgt
   114181 gaatttcgag taactggcca agccgctaaa gtagctaaag tagtaataaa tcctgtcagt
   114241 aaaatgggtc ccacggaaag cccatcgatt cccagtctcc agtgaaaatc caaaatattt
   114301 atccatttcc aatcttcttc caattggatt aagggatcgt ccaattggaa atgataacag
   114361 aatgcatagg tcgttaaaag gagttctaat aagcatatac atatagtata ccatctaaac
   114421 accttattcc ccttatgggg aagaaaaaaa atggaagaac ctgcgaatat aggcaaaaca
   114481 acaagtattg ttaaccaagg aaaatgattc gtgataaaga caagatacgc tttgaccaga
   114541 aaagcccgtg ctcggaataa tatattgatt ttatcgagta cgggcttttg tcggtaaatg
   114601 aggaatcaaa tgattcaagt ggagtttttg taacgtatca attaataaga tagacccatg
   114661 ctgcgagttg tttcatgcca taaataaaca cggacactca aaaagtctgt cgggcaagcg
   114721 gattcacatc tcttacaacc tacacaatcc tcggttcttg gtgcggaagc aatttgttta
   114781 gctttacatc cgtcccaagg tatcatttcc aatacatctg tggggcaggc gcgcacacat
   114841 tgagtacacc ctatacatgt atcataaatt tttactgaat gtgacattaa atctataaat
   114901 tcccgttttg aacataaaaa attttcgatc tggtatgcta aaaataaatg gtagtaaatt
   114961 aattatatgt ttatattgta gacaccagat gaatcaatga tttattaatt tttttaagaa
   115021 tcaatatatt tctaaatttg ttcatgaaaa agtgccaaga tactttgatt tctctttcaa
   115081 caaccacagt catacaatac aagtcgcaca tctgaattca aattggtcaa caaataatac
   115141 aatatttaat taatattaat ggaattttaa ttctatttta aattcaaata aatctaacaa
   115201 attaatatca attattattt tattattata taatttatat aatgaaaatc aatgattaca
   115261 taatgaatga ttacgactaa tttaattatt caacaaattt gcttgattga tacgagttga
   115321 ttttttgtta tgatggatcg atgaaacaat agctaatcca atagcggctt cagctgctgc
   115381 aatagctata acaaaaattg agaaaatgtc tccttttaat tggcgactat caaataaatc
   115441 agaaaatgtt acgagattga tattaactga atttagtata agctcaagac acataagtgc
   115501 tctaaccatg tttcgacttg tgattaatcc atagataccg atagaaaata aatagacact
   115561 caaaaaaagt acatgctcga acatcattga ctaattcctc atcaatttag attcatttaa
   115621 atatgaataa caattcaact gatttcattg actagatata gaacaaaata ttacagaaca
   115681 atagaaggta ttggcaatag atttaactaa aaaccttaaa ccttttttat tttatttcaa
   115741 atctctaatt ctaaaaattt tttaaatcat aagtatttat gattgacgag ccatagtaat
   115801 tgcacctatt aaagaaacta aaagaattat agaaatgagt tcaaatggaa gataaaaatc
   115861 tgttgataaa tgaatcccaa tttgttgaac ataacttatt aggtcctgtt ctagaatctg
   115921 gtttgatctt gtagtccaaa gaattccgta ccatgacgta tctgggatag taataattag
   115981 taaaaaaaaa atacttgtac aaaccagtga agtaacccca tctccaaggg tccaaaggcg
   116041 ggaaacattg gaatattctg agccatttat gaacattaca gcaaatatga ttaagacatt
   116101 tatggctccc acataaataa gaagttgtgc agcagctaca aaataagaat tcgatagaat
   116161 atagaataag gatatacaaa caagaaccaa tcccaacgaa aaggcagaat aaattggatt
   116221 ggtaaataat actattccca ggcccccaaa tataagaact gatcccagaa atactacaac
   116281 aatattatgt attgatccag gtaaatccat tatgtatgaa ataagaaaat aaataaataa
   116341 atcgaaagat ttcatgacct tactgaatag tccaggaagt aaaaattagt ctattttttt
   116401 aattgtttat gataccgttc ctaaataaaa tcttaatgta gtaatgcagt atcgattgta
   116461 atatagattt atgtagatat agataaagtt attgggccaa ctcaactttt tcattttaat
   116521 ttattcagaa gaaaagaaga gttggaatct tatatttcca aataaaaacg aaaaatatta
   116581 aataaacccg ctattctcaa caatcaatag ttatcgtttt acttttagtt acattgacta
   116641 aaaaaaaaaa taaataaaga agtttggatc ctttctatca aaatagaaaa ataaaatctt
   116701 actaattggt aattgttctt gaatcaagat atttaccttt gtctattttt atttgagtcg
   116761 aattcataac tgtttgaatt gtgtagtctc caattactga cattggtaac cgacccaaag
   116821 ctatttgatt ataattcaat tcgtgacgat cataagtaga aagttcatat tcttcagtca
   116881 ttgataaaca gttagtggga caatattcaa tacagttacc acaaaatata cagacaccaa
   116941 aatctatact atagttaagc aatattttat ttttaatatc tccttcaaat ctccaatcaa
   117001 caacaggtag atctatgggg cacacacgaa cacatacttc acaagcaata catttatcaa
   117061 attcaaagtg gattcgacca cggaaacgtt ctgatgtgat cgacttttca taaggatact
   117121 gaatagttac aggtaaacga tttgcatggg ataaggtaat tatgaaactt tgaccaatat
   117181 accttgcggc tcgtattgtt tgttgaccat aattcatgaa cccagtcacc ataggaaaca
   117241 tattgtagat atccacgaat aagttgatgt ttctttctct tgtttaagag aggttatgag
   117301 tctagaatac cattatcgta ttgtgttatt tatagtgaaa taagttggga agacgttgtc
   117361 aataataaat tacctagaga aataggtaaa agaaatttcc atccaagatt taatagttgg
   117421 tccattctca tcctgggtaa agtccatctt gttgtgatag atataaaaag aaacaaataa
   117481 gctttagcta atgtaataaa gataccaatt gtcattccaa agactctagc aatttgattt
   117541 attccgaaaa gttcaggaac aaatatgtat ggaatagata aattccaccc acctaaataa
   117601 agaattgtta caaataatga agaaactaag agatttagat aagaagcaat ataaaataaa
   117661 ccatatttga taccagaata ttcggtttga taacctgcta ctaattcttc ttctgcttct
   117721 ggtaaatcaa aaggtaatct ctcgcattct gctagagaag aaattagaaa aacgataaac
   117781 cctataggtt gacgccacat attccacccc caaaaaccat attttgactg cgcctcaact
   117841 atatcaactg tacttgaact gttcgataat catagtcgat aataacataa ctgttcgcac
   117901 cgctattaca aaaccgtaca tgagacctca gcttcatacg gctcctctat ggccgcgtac
   117961 aaataaatgt aaggactggt tcggtattat tataggtatc tttgtggggt ggggtagata
   118021 gaataaaaat accgtgtaga gtcccaaaaa ttagaccaat ggaattctgt ctgctagaat
   118081 aaaaaaaagg gcgcttccga attgatctca tcccttataa ttaaatcttc cgtaataact
   118141 taatctttca ataaaatact cgttatatta agagataaaa agaattagac attctttact
   118201 gaatcataaa gaataagaat ttcatatata catatatatt tggtatagat gtaggaaaaa
   118261 ataaataaag atctttttta tattctattt cttttgttcc tgttcttctt tctcataaga
   118321 ggtattcctg agaataaagg attaattcgt tcttgatagt tatttcttga atcagtgact
   118381 aggagcatac tctagatcgg aatcgtgggg aagtactgct tgatcatttc taccaactta
   118441 aagcccctat catcttatga ttcgttttat gtggaaatac ttattttttg ataccttaca
   118501 ttatctctat tactaatcct ttgtgtacct tggtgttcct aaccgtccac tgatttttga
   118561 ttgatctcct gtatggtaat acatacaaga cagtaatccc atacagttga tcttttgtac
   118621 ccgcttcaag atatgatgag aatctcaatc ttgggataaa gagtttatac tccttaatgt
   118681 ttacttctgc tttattcttg tatataggga atgatatttt atctttttac tacacattga
   118741 taagctgttt tgttttactc atataactat ctggtttaac tcatcgacct gaataactct
   118801 gatgaataaa aaaataaaaa tatctatatc tatccaatac attaattcct ctttccttta
   118861 tttcattttg aggtcaaagt tcatgttcta acgaatcaca cgtagagata ttgataacac
   118921 acatagagtt aatggtattt cataactaat agattgagcc gcagctcgca agccacctaa
   118981 aaaagagtat ttattattcg atacatatcc tgatataaga agcccaatag gagcaatact
   119041 tgaaatggag atccataaaa aaacacctat actgagatca gctaaaacaa gtcgataccc
   119101 aaaaggaatt attaaataac ttaatacaat tgatatgact gctatagacg gtccgatact
   119161 aaacaaacga atatctcctc tagatggtag gaggtcctct ttaaaaagta atttagtccc
   119221 gtccgctaga gcttgaagaa ttcccaacgg gccggcatat tcgggtccaa tacgttgttg
   119281 tattgctgcg gatatttctc tttctaacca tacaattact agtactccta ttatgattcc
   119341 caatataagg gtcaaagcag ggataaatag ccatatgagt tcatagactt cttttaagga
   119401 ttctgattta gaaaaataat tgatagtttg tgcttctgtt gtgccaatta tcatttcaac
   119461 ggtcaacttc tcccataatg atatctatac tacctagtat tgtcatgata tcagccaatt
   119521 tcattctttt aattagctga ggaagaattt gcaaattgat aaaaccgggc ggacgaattt
   119581 tccatctcca ggggaaaaca ctattatctc ctatcaaata aattcctaat tctccctttg
   119641 gggcttctac tcttacataa agttcttgtt tcgacaattc aaaattaggc gaaggttttt
   119701 tactaatgaa tctatattca aaatcattca attcggaatt ccttgctcta tctaagcgcc
   119761 gaatttctaa attctcatag ggtcctccgg gaattccttc taaagactgt tgaataattt
   119821 ttatggattc cctcatttcg ccaattcgta ctaaataacg agctaatgaa tccccttctt
   119881 tttgccattg gacttcccaa tcaaattcat tgtaacattc ataatgatca acttgacgaa
   119941 gatcccattg gattccagaa gctcgtaaca tgggtcctga taagccccaa tttagtgctt
   120001 cttctccacc aataatgccc actccttcaa ctcgttccaa aaaaatggga ttccgcgtaa
   120061 taagtttttc atattcaaca acactcgtta aaaaataatc gcagaaatct aaacatttat
   120121 ctatccaacc atgaggtaga tcagcagcta ttcctccgat gcggaaataa ttatgcatca
   120181 ttcgcatacc tgtggcagct tcgaatagat catatagcaa ttctctctct ctgaaaatat
   120241 agaaaaaggg agtctgcgca ccgatatccg ccataaaagg cccaagccat aacaaatgcg
   120301 aagctacacg actcagctct agcataatta ctctgatata gctggccctt tggggtactt
   120361 gaacatttcc caattgttct ggtgcattta ctgttattgc ttcggtgaac atagtagcta
   120421 aataatccca acgtgttaca taaggaagat attgtataat tgttcggttt tccgctattt
   120481 tttccatccc tctgtgtaaa tagcccaata cggggtcaca gtcaataaca tcttcaccgt
   120541 cgagagttat aataagtcta agaacaccat gcatcgatgg gtgatgaggg cccatattga
   120601 ctatcattag attttttctt gtagccggta cagtcatatc ttttctttcc taattcatta
   120661 ttccatgaat ttctcaaaac gaggtttata aaaataaaaa cctaaaaaaa attttcaaat
   120721 gaatcctcaa aattaacgag tttttagctc ccgaatatct aactgactaa ttaatttttt
   120781 ataacttact ctatttttat ttgacaaata agccaacagc cgttgacgtt ttcccagaat
   120841 ttttcgtaga cctctttgag ataaaaaatc ttttttgtgc aattccaaat gcgaggtgag
   120901 tctccgtatt ttattggtga aactgaatat ttgaaattca acagaccctt tgttttcttc
   120961 tttttcgtct tgcagaataa ctgaaatgaa tgaatttttg accataaaaa attttttcta
   121021 tctttttatt ttttatagat tttaccgatc aggaaaaata ataattaata ttatattatg
   121081 ttatgattat gtcagtcatt ttaatctgat ataaacaaaa gtttagattt attcatactt
   121141 ttttattcta tcgaaatccc atttttattt caaacataaa ataggatttc gatagaataa
   121201 aatataatac atttacacat tcacgaaaga gagtgatttt tttttttttt acttaataaa
   121261 gattccacta atttattatt cctagatcca aaaataaata aatatcatgt actaaaatgt
   121321 aacatatgca tatgtacatc tttcgccata tatcaaatat gttatgtcag gtgatatata
   121381 ggaaatataa taatagtttc ttaacttatt ctggattggg gatacatata tatccttgac
   121441 atactaaaac gactgctgtt atgggtatca aaccagtaac gattcataca agctaaatcc
   121501 tctaatcggt aattaggcca aagaaataat tttaatttaa taaagttgtt tgcatctcta
   121561 ttaagatgct tgtcctcatt aaaaaattgt ccacagttta ttattttgtt ttcattgcaa
   121621 aattttagat ttttatctat atcattccaa ttccagaaat tgaaacaaat tagaattctc
   121681 aactctctcc gacgtcgatg agatagaata tgttcaggaa caagaaaatt ataattattt
   121741 tttttttctt cattcataag catatcgcta tgttgtgcaa tggatttgtc taaattattc
   121801 ttatcaacat ttcgtttttt tatgaatttt ttattagttt taactttatc aactaatgaa
   121861 atacttatgg tttgatagat aataaattgc ccatcccttt ttatagataa acgaactggt
   121921 tcgataatta atattcctct ttttatcaat tctgtaagag caagatcctt ttgaatcagc
   121981 attacatcca gacacatttc tcctctttga atcgaggcta tagtaatttg ctttgcattt
   122041 gtcaatctaa gtaagagaca atatacctta atattattga tcattctttg actcaaagaa
   122101 tcatcccatc ttaattgaaa aaggaaatat ttttttagta acaaatctag ttctgcttcc
   122161 ttgatcttct tagattcttt tttatttcta cgttttttaa tgtctgatcc cgcccgattc
   122221 tcttcaacat cttttttttc gttttgtttt cctagatcat atccaagata ttttggatat
   122281 tgttgtttgt ttttttcttg gttagaattt tctaaatcaa tatattcttt ttgattagat
   122341 aatatgggaa ggtttttttt tttttttatg ttgatgcttt catattgact aatcttttca
   122401 tttttatgaa aatctaaaag aagaaattgg attggtataa tccatggttt aattttatat
   122461 gtttcaaaaa gtagcgcaaa ttctggtaag aacccagatt ttagttttgc tatggtagaa
   122521 ttatgatata accttttttg attcattccc atccaatcaa aaaagttttt tttttttttg
   122581 tatgaattta tttctttatg aaatgaaata tctttctttt tcattttgtt tttatactta
   122641 ttagtttgag tcttagtatt tttattaata ttgataccaa tatgcgcatt ggtccaagtc
   122701 tcgatatcaa tattttttat aagacaaaaa tggagaattt tacaatcaaa atattttcta
   122761 tcccgattta tattcgtatc aataggatat ctttcctcta gataatcact aatagttgta
   122821 cttaccaata gataaaatgc gtcggatttc gatgtattga aattatatag atatggaatt
   122881 tcccggttct cctttacttg tactgttgat ccataaaaat aggagttttt cttatcccca
   122941 taattaatat attcataatt catatattta tgtgataaaa gatcatatct gtagtgtttt
   123001 ttaaccaatt ttttttttgt gaacgaaacc gttacggaat aatcttcttt tacataatga
   123061 cttaattggt cttttttgtt ttcatatgaa ttaaatttaa ttgagtcttt atttttaatc
   123121 atacgaagtt gattgactct atttcgccat tttttcggga ctaatcgaga ccatttgatc
   123181 cgggaaaaat tgtattgata aaaacccttt aaccagtttt tccagtcatt cattccagac
   123241 tttttaattt tattatgcct tgatttgtaa tcaaatagtc ctcgtgttat acaataatct
   123301 tttattttat ccctaagata ataatgggtt tcatgatctt gaaatatata tttcaagtta
   123361 tacttattaa gtaattgggt ttgtgataat ttgtaaaata catatgcttg agacaagcaa
   123421 atataactat ttaaattttt attactaata ttagtatttg aaacccactt ttttatagtt
   123481 gaaatgaagt tcattctatt tggatttatt tcatcaattt tttcttgatt tgtttcatgg
   123541 ttgtaagtgt atttattgat aatttttttt tttgattcaa aaaaaagttg tatattgatt
   123601 cggggaatgt ttatggcaca tagcaagata tccatgtata ttttttcaat gaaaaatttt
   123661 ataaaaaaat gtgatttacg tattaatcgt atattgtttc tttttaatat ctgccaacta
   123721 gatttctgtg attctgatcc ttttctttta tcatcatagg ttaaaactgt ttttttattg
   123781 tcttttgtga tttgttctat ttgattcttg gttgtgatta tcctatcata aagatctttc
   123841 attttttttt ctatgagtga ataatttgtc caattcatag atcgaattgg tatggtccct
   123901 tcatggttaa ttttattatt tatttttgaa tcttttccat ttttgtttgg tttatagact
   123961 ttcaccttct tcaattcaaa tgaaaaaatc ggatttactt tttctttcat tattcgcttt
   124021 ataacaagag ctgtttttat gacccattct tttttttctt ttaaaatttg tagagaccat
   124081 tttcctcttt cctttaagac ccttagaacg agaaaaaatg gtttttttag ctttctaatt
   124141 tttcttttga attctttaaa aatgggttca aaaaaagcaa attgttttcg gggagaacca
   124201 aagggaagtt ccgtttccat tccccatact gttaaaaaag aaaaagtgtc tttttttact
   124261 tgttttttca ttgaatctat ataatgagat cgtaccttag atctttgtct tcgccaaggt
   124321 ttcagacaaa aaggaaataa aatctttatc tgaattccgt ctgttaacca atcttttgga
   124381 aattctgttt ctgataattg aacaccatta taggtgcact taatgtgcat ttctcgattc
   124441 catttcttca aatcctcgta ccattcagga aattggaata ataacatacg gcccatattt
   124501 ttagctatta tcaatgaagg taatacaata tattttctaa gaaaagattg tgttactaac
   124561 atcaaacctc ttataacttg agcaaatgga atgctatccc aagtttctgc tattgttatt
   124621 cgctcatttt cctccttttt ttcttgttct tttgcccctt ctttatcaaa atcaaaagaa
   124681 gaatcggaaa tttgcgattc tgattcttta ccgactccat ttctaaaaat gaaatttata
   124741 atttcagaaa gatcaaaaga atcaaaaaaa aatgttttgt ttattcgatc caaaaaaagc
   124801 ggggaattag catttgcttg aaacatttcc caagtaaccg ttttgcgtct ttgagcacgc
   124861 atggatcctt ttattatatc ccgacgaaaa tctgattgtt gcgagtaacg tatcaaagcc
   124921 acttcttctc cttcattatt attactagta ttattaatac tagtaacaga attagtattc
   124981 tgattgttat cagtaaaaat taacacctgt ttggcttttc ttgaacgaat ctcatgatct
   125041 tccgtcgatt cttcctcatc ttcttcctcc agctcttcaa taaaaaaatc atcggttaat
   125101 ttgtatgacc atcgagaaat ttttttgctt atttctttta ttccaataga tttattttta
   125161 attattgttt gattatttgg gtcggttgta attacatcga ataaaaattt caagaatttt
   125221 gattgacttt ctgaatcaat tcttttagac ttcgataatg atttcttatc aaaatcaaat
   125281 gaattctttt tatttttaaa ttcttgggaa ttattaggaa taggaagtag accatgaatc
   125341 ttatttatcc aaaatatttt tatggaatct tttctagaag tcattaaatc atttatattt
   125401 gcgtgtgaat cgaacttttt tattattcca cgatatggtc cattaaaaaa aggatcatac
   125461 gttttagaca agcattcttt ttcattttca tcattgtata gtctggccct tttttcaagc
   125521 atgtctagaa gaataaatcc cttttctttt tctagaactt ttattcgact tatcaattca
   125581 tttcttaagt ttaacttttt ttgttcattg gtataaatcc aataattata taagtcttga
   125641 tgacttagtt tttttattgt atataaataa attttgcgtt ctatcatttc tgaaaaagtt
   125701 gataaacttg acggatacgt aaaagatatt ttttcttttc catcacttgg acatgtataa
   125761 aaaaaatatt gtgacatttc atttcgtaca gcattttcaa atagatcatt ttttatatat
   125821 ctaaatggac gattccatcg tttataatcg aaaaaaaaag tcataagagg tttttcaaac
   125881 cggaaatagg catgggtctt ttcttttttt tcttctttaa gtcttcccaa ttcccaattc
   125941 tcttgatacc catcaagata agaatcttcg tcaacagggc tatccttata ggatgtctct
   126001 ttaaagtgga attcatcttt tgttttttcc tttccattca cccggatctc ttccgtttca
   126061 tctattttgt ccggatcctc tttttcttcc gaacaaaggg aagggtcttc ttcggtggat
   126121 cccccttgtt cctgtttagt cgccttcgtt tcggaagttg tttctacatc gatttcttcc
   126181 tcactttctc ccttttcttc tgtttctgag gtttctttca gtttcttagt gacaataggc
   126241 gacggcattc tgcctaaata gtagacacag gtgataaata agagaatact aaagattcga
   126301 gccatataat ttctcaattc tgacacaagg tacttattag atcgaataga atgattttgc
   126361 cgtatccaga ctaagaccaa tccaacccat ttcatgaata aaatgtgacc aattaaccaa
   126421 ccaacaaaac tacttgttac aaataacatc ttattgttgc atcgaaacgt ataaatgttg
   126481 actaatctgg ttaacgttga gcttggtaaa atgaaatggt tgaataattg aaaaattaga
   126541 ttattcagga atacacattg aatgctgaga ttacgcattg aatttctggt agtagatcca
   126601 taatcaaaaa ggtttttgtg attgttccag aagaaatgaa acaaaagata cggtagaact
   126661 aggacagtta ttgtatgagg tctacccaat gctagatgca gaggcgcata atagatcgat
   126721 atgaacatca tgagctgtcc cgtaataaaa ccagttgttg ctgatacccc cttctcggtt
   126781 ccttcttcca taacccgagc tcggagaagg aagagataag agggccctat ggagaatgtg
   126841 gtcagaaatc cataatagag tccgaccaca acgaccgaat ttattatctt catgcataag
   126901 gataatagat tacctagtag aaaagatttc aaaatcatca caaacctccc tttttctctt
   126961 ctattgcaat ttctcgatta ttatatgatg atttcttaac tttccatata tagaaacata
   127021 tagactctaa atgacatctc ttatgtcaat gacaccaaag ggatattaaa tgaatggaat
   127081 tgggatatag atggaatata atgaaataga gccactttga ggttccctat gaaatgaggc
   127141 atggaacgga gccactacga agaagttccg ggagttacga aggaagcttc ggactcatag
   127201 tgttcatggg ttgagaacgg gagttgaact ctatgaggtc gaatctcccg ttgttcctca
   127261 gtagctcagt ggtagagcgg tcggctgtta actgactggt cgtaggttcg aatcctactt
   127321 ggggagattt gattcattct taattaaaga atgaagaatt gaattaaagg gctcgctttg
   127381 accgttagga gtaggtaacc tgttccttgt cgttgtttct attgcattct atctcatcgt
   127441 atcacattct gttctacgat atttgagaat caccgtcaat acctcggcgt agatcccctg
   127501 taaatagccc cagggctatt tacaactagc caattaagaa ttatcagatg atgtactaga
   127561 agtgcatcaa aaatgcatcc cgataggaca caattaccgc gagcaaacat attaatgatg
   127621 aggaacactt ttttgctatg ctactatccc cggttactat atgtaatgat atacttattc
   127681 acgataagac cattctattt cgacaaaaga ccatacccaa gttcaatagc tttgcgtccg
   127741 ctatcccgat catgattttc ctacccccat aggtaaagga agggtccttc ccttttgggc
   127801 cggttatggg cgaggaggga ttcgaacccc cgacaccgtg gttcgtagcc acgtgctcta
   127861 atcctctgag ctacaggccc taccctatct cgtctccact ggatctgttc ccgggagtac
   127921 cctctcaaaa gggacccttt cctctcctca gccatttcgg gttaagaaga tgcgaaagcg
   127981 cctctctcta taagaacagt gcgttccgag gtgtgaagtg ggagagagga gatgtcataa
   128041 ttggggtttt gaataagacg acctttgcat tttcgatttt tattttcttt ttttcatatt
   128101 taaaaagtaa aatatgaggt gttaagcttt ttatcattct ggcgtcgagc tatttttccg
   128161 caggacctcc cctacagtat cgtcgccgca gtagagttta accaccaagt tcgggatgga
   128221 ttggtgtggt tcctctacgc ctaggacacc agaatatcga accatgaacg aagaaaggca
   128281 tgagagaaag gcatattggc tagtgattgt ggggccccaa ttctttgact ggaagggaca
   128341 caaaaggtct ccgcccttcc atcccttgga tagatagaga ggtagggcgg agaccttttg
   128401 gttttttcat gttgtcaaac agttgaacaa tgaaaatcga tggcgagttc ctgatcgaat
   128461 tgatcaggtc gtgtaggaac aaggttcaaa tctctcggtc tgttaggatg cctcagctgc
   128521 atacatcact gcacttccac ttgacaccta tcgtaatgat aaacggctcg tctcgccgtg
   128581 accttatctt ggattctcaa tacttctgtc gctccatccc cgcaggggca gagaacccgt
   128641 cgctgtctcg gctgtgctac cagaggctcc ggggaagtcg gaataggaga gcactcatct
   128701 tggggtgggc ttactactta gatgctttca gcagttatcc gctccgcact tggctaccca
   128761 gcgtttaccg tgggcacgat aactggtaca ccagaggtgc gtccttcccg gtcctctcgt
   128821 actagggaaa ggtcctctca atgctctaac gcccacaccg gatatggacc gaactgtctc
   128881 acgacgttct gaacccagct cacgtaccgc tttaatgggc gaacagccca acccttggaa
   128941 catactacag ccccaggtgg cgaagagccg acatcgaggt gccaaacctt cccgtcgatg
   129001 tgaactcttg gggaagatca gcctgttatc cctagagtaa cttttatccg ttgagcgacg
   129061 gcccttccac tcggcaccgt cggatcacta aggccgactt tcgtccctgc tcgacgggtg
   129121 ggtcttgcag tcaagctccc ttctgccttt gcactcgagg gccaatctcc gtccggcccg
   129181 aggaaacctt tgcacgcctc cgttaccttt tgggaggcct acgccccata gaaactgtct
   129241 acctgagact gtcccttggc ccgtaggtcc tgacacaagg ttagaattct agctcttcca
   129301 gagtggtatc tcactgatgg ctcgggcccc cccggaagga ggccttcttc gccctccacc
   129361 taagctgcgc aggaaaggcc caaagccaat cccagggaac agtaaagctt catagggtct
   129421 ttctgtccag gtgcaggtag tccgcatctt cacagacatg tctatttcac cgagcctctc
   129481 tccgagacag tgcccagatc gttacgcctt tcgtgcgggt cggaacttac ccgacaagga
   129541 atttcgctac cttaggaccg ttatagttac ggccgccgtt caccggggct tcggtcgccg
   129601 gctcccctgt catcaggtca ccaacttcct tgaccttccg gcactgggca ggcgtcagcc
   129661 cccatacatg atcttacgac tttgcggaga cctgtgtttt tggtaaacag tcgcctgggc
   129721 ctggtcactg cgaccccctt tgtgaggagg caccccttct cccgaagtta cggggctatt
   129781 ttgccgagtt ccttagagag agttgtctcg cgcccctagg tattctctac ctacccacct
   129841 gtgtcggttt cgggtacagg tacccttttg ttgaaggtcg ttcgagcttt tcctgggagt
   129901 atggcatggg ttacttcagc gccgtagcgc ctggtactcg gacattggct cgaggcattt
   129961 tctctacccc ttcttaccct gaaaaagcaa ggtcaccttg cgtccttgaa ccgataacca
   130021 tctttcggct aacttagcct cctccgtccc tcgggaccaa caaggggtag tacaggaata
   130081 ttcacctgtt gtccatcgac tacgcctttc ggcctgatct taggccctga ctcaccctcc
   130141 gtggacgaac cttgcggagg aacccttagg ttttcggggc attggattct caccaatgtt
   130201 tgcgttactc aagccgacat tctcgcttcc gcttcgtcta cacctgcttg cgcggatgct
   130261 tccctctaag gcggaacgct cccctaccga tgcattttac atcccacagc ttcggcagat
   130321 cgcttagccc cgttcatctt cggcgcaaga gcgctcgatc agtgagctat tacgcactct
   130381 ttcaagggtg gctgcttcta ggcaaacctc ctggctgtct ctgcacccct acctccttta
   130441 tcactgagcg gtcatttagg ggccttagct ggtgatccgg gctgtttccc tctcgacgat
   130501 gaagcttatc ccccatcgtc tcactggccg accttgaccc tgttattttg gggttatatc
   130561 tagtattcag agtttgcctc gatttggtac cgctctcgcg gcccgcaccg aaacagtgct
   130621 ttacccctag atgtccagtc aactgctgcg cctcaacgca tttcggggag aaccagctag
   130681 ctctgggttc gagtggcatt tcacccctaa ccacaactca tccgctgatt cttcaacatc
   130741 agtcggttcg gacctccact tagtttcacc caagcttcat cctggtcatg gatagatcac
   130801 ccaggttcgg gtccataagc agtgacaatc gccctatgaa gactcgcttt cgctacggct
   130861 ccggtgggtt tcccttaacc aagccactgc ctatgagtcg ccggctcatt cttcaacagg
   130921 cacgcggtca gagataacat tctcctccca ctgcttggga gctcacggtt tcatgttcta
   130981 tttcactccc caatgggggt tcttttcacc tttccctcac ggtactactt cactatcggt
   131041 cacccaggag tatttagcct tgcaaggtgg tccttgctga ttcacacggg attccacgtg
   131101 ccccatgcta ctcgggtcag agcgtaagct agtgatgctt tcggctactg gactctcgcc
   131161 atctagggtg cggcactcca ccgcttcacc tagcagcacg acgcttgtat tgctctccca
   131221 caaccccgtt ttcgcggttt aggctgctcc catttcgctc gccgctacta cgggaatcgc
   131281 ttttgctttc ttttcctctg gctactaaga tgtttcagtt cgccaggttg tctcttgcct
   131341 gcccatggat tcagcagcag ttcgaaaggt tgacctattc gggaatctcc ggatctatgc
   131401 ttattttcaa ctccccgaag catttcgtcg cttgctacgc ccttcctcgt ctctgggtgc
   131461 ctaggtatcc accgtaagcc tttcctcatt tgaacctcgc cattaacgtt aaggctatgc
   131521 catcctaagg tgctgctaaa gggaaggatc ttatcaacgt ccatgaatga taaatcatag
   131581 attgaactgc cgaatcggaa aaattgggtg ctatcatagt atcagctaag ttcacgggct
   131641 ggagataagc ggactcgaac cgctgacatc cgccacaggg taaaccaccg cctctcgggc
   131701 ctcccctact tattatacca tagaggccaa cgatagacaa taactccccc ccgaacacag
   131761 cttacaactt tcatcgtact gtgctctcca aagagcaact cttctcaaaa tctcaaaagg
   131821 tgctgagttg caatcccatt ctaaggattc ttgttttgtg gttccggaga atccagctac
   131881 aggagaacca ggaacggagg gctctccccc tttttccgct cgactctttg gtcttaagaa
   131941 tgctggtttt aagaacgagt gattgccctt ctccgaccct tactgcccaa ccggagagcg
   132001 gacagctaat gcgttccact catttcattg aacagggtct atggtcggtc cgtgacccct
   132061 ggatgccgaa ggcgtccttg gggtgatctc gtagttccta cggggtggag acgatggggc
   132121 cggtccatgg atttgacttc cttttgctac attttgctaa agggttgaag ggagatagtg
   132181 catcaagcta ttcgcaaggg ccaacttgat cctcttcccc agggatccca gacgagggaa
   132241 ccccaggaga gccgccgact ccaactatcg tccatgtacg atccatacta gatctgacca
   132301 actgcccatc ctacctcctc tacgttcttg acagcccgtc tttttgtctc agtagagtct
   132361 ttcagtggca tgtttcggtc ctcttcccca ttacttagaa aaagtgagcc accggttcag
   132421 gtacaagata ctatcattac cgcctggaca attagacatc caacccgtaa tcgcaacgac
   132481 ccaattgcaa gagcggagct ctaccaactg agctatatcc cccgagccag gtggagtatg
   132541 catgaaagag tcatatgcct cttctattct tttccctggc gcagctgggc catcctggac
   132601 ttgaaccaga gacctcgccc gtgaagtaaa tcatcgcacc cacgatccaa tgggagagaa
   132661 tcaatagatt ctttttcggg agcgattcat ccttcccgaa cgcagcatac aactctccgt
   132721 catactgcgc tcttcaagtg tgcttgttcc cctttctccc ttaaccatgg caagtctttg
   132781 tgaaataact ccaatgggaa gaaaaaagaa ggcgttaaga gaccctcacc ctagacactc
   132841 taagatcctt tttcaaacct gttcccattt ctcttctcga gtcaagagat agataaatag
   132901 acacatccca ttgcactgat cggggggcgc tcatagtgac tgagggggtc gaagaccaag
   132961 aagtgagtta tttataccaa gcattcttct tatggctaga tccaatctcc tggtccctgc
   133021 ggaaaggcaa aataatttca cgttcttcct ttcgggaagg gaggattagg gaaatcctat
   133081 tgattgctgc tttctccaga cctccgggaa aagcatgaaa gaaaaggctc gaatggtacg
   133141 atccctccgt caccccagaa tgaaaggggc gatctcgtag ttcttggtct gtgaagatgc
   133201 gttgttaggt gctccatttt cccattgagg ccgaacctaa acctctgtgc tcgagagata
   133261 gctgtccata cactgataag ggatgtatag attctcgaga agagaggagc cgtggtggtc
   133321 ccccccggac cgcccggatc ccacgagtga atagaaagtt agatctccat tggatctcac
   133381 cagaatcgcc ccatctatcc tcctgaggag gagtttggtt tcaaactccg attcgaacag
   133441 gaggagtacg ccatgctaat gtgccttgga tgatccacat ctccgggtca ggcgctgatg
   133501 agcacattga actatccatg tggctgagag ccctcacaac ccaggcacaa cgacgcaatt
   133561 atcaggggcg cgctctacca ctgagctaat agcccgtcgt gtgggcctcc cactgggagg
   133621 cccaatatgc caaaagcgag aaaaacccca tccctctctt tcctttttgg gcccctatgc
   133681 ccctcccgtg tggcgacatg gggacgcaaa aagggatcct atcaacctga ttccgaccta
   133741 ggataataag ctcatgagct tggtcttact tcaccgtcga gaaacgaaag aaaacttcta
   133801 tatgcaagct tagctcagac atagcccgct tcttttgggt gtgaagcagt gtaaaaccaa
   133861 aatacccaac aagcattagc tctccctgaa aaggaggtga tccagccgca ccttccagta
   133921 cggctacctt gttacgactt cactccagtc actagccccg ccttcggcat ccccctcctt
   133981 gcggttaagg taacgacttc gggcatggcc agctcccata gtgtgacggg cggtgtgtac
   134041 aaggcccggg aacgaattca ccgccgtatg gctgaccggc gattactagc gattccggct
   134101 tcatgcaggc gagttgcagc ctgcaatccg aactgaggac gggtttttgg ggttagctca
   134161 ccctcgcggg atcgcgaccc tttgtcccgg ccattgtagc acgtgtgtcg cccagggcat
   134221 aaggggcatg atgacttgac gtcatcctca ccttcctccg gcttatcacc ggcagtctgt
   134281 tcagggttcc aaactcaacg gtggcaacta aacacgaggg ttgcgctcgt tgcgggactt
   134341 aacccaacac cttacggcac gagctgacga cagccatgca ccacctgtgt ccgcgctccc
   134401 gaaggcaccc ctctctttca agaggattcg cggcatgtca agccctggta aggttcttcg
   134461 ctttgcatcg aattaaacca catgctccac cgcttgtgcg ggcccccgtc aattcctttg
   134521 agtttcattc ttgcgaacgt actccccagg cgggatactt aacgcgttag ctacagcact
   134581 gcacgggtcg atacgcacag cgcctagtat ccatcgttta cggctaggac tactggggta
   134641 tctaatccca tttgctcccc tagctttcgt ctctcagtgt cagtgtcggc ccagcagagt
   134701 gctttcgccg ttggtgttct ttccgatctc tacgcatttc accgctccac cggaaattcc
   134761 ctctgcccct accgtactcc agcttggtag tttccaccgc ctgtccaggg ttgagccctg
   134821 ggatttgacg gcggacttga aaagccacct acagacgctt tacgcccaat cattccggat
   134881 aacgcttgca tcctctgtct taccgcggct gctggcacag agttagccga tgcttattcc
   134941 tcagataccg tcattgcttc ttctccgaga aaagaagttc atgacccgtg ggccttctac
   135001 ctccacgcgg cattgctccg tcaggctttc gcccattgcg gaaaattccc cactgctgcc
   135061 tcccgtagga gtctgggccg tgtctcagtc ccagtgtggc tgatcatcct ctcggaccag
   135121 ctactgatca tcgccttggt aagctattac ctcaccaact agctaatcag acgcgagccc
   135181 ctcctcgggc ggattcctcc ttttgctcct cagcctacgg ggtattagca accgtttcca
   135241 gttgttgttc ccctcccaag ggcaggttct tacgcgttac tcacccgtcc gccactggaa
   135301 acaccacttc ccgtccgact tgcatgtgtt aagcatgccg ccagcgttca tcctgagcca
   135361 ggatcaaact ctccatgaga ttcatagttg cattacttat agcttccttg ttcgtataca
   135421 aaacggattc ggagttgtct ttaattccaa ggcataactt gtattcatgc gcttcatatt
   135481 agcctgtagg tcgctcccag caatatagcc atccctaccc tatcacgtca atcccacgag
   135541 cctcttatct atctcgttcg atcacggcgg gggagcaagt caaaatagaa aaactcacat
   135601 ttggtttagg gataatcagg ctcgaactga tgacttccac cacgtcaaga tgacactcta
   135661 ccgctgagtt atatcccttc ccgaccccat cgagaaatag aactaactaa tcctaaggca
   135721 aggggtcgag aaactcaacg ccactattcc tgaacaactt ggagccgggc cttcttttcg
   135781 cactattatg gatagtcaaa taataggaaa atttggattc aattgtcaac tgctcctatc
   135841 ggaaatagga ttgactacgg attcgagcca tagcacatgt ttcataaaat ccgtacgatt
   135901 ttctcgatct aaatcgagca ggtttgacat gaagaagatt ttgttcagca tgtgctattc
   135961 gatactggta ggagaagaac ccgactcggt attgttaaaa aaagagggga agcaagtcaa
   136021 gatgatatgg atcacccctt cttcttgcgc caaagatctt accatttccg aaggaactgg
   136081 agctacattt cttttcaatt tccattcaag agttcctatg tgtttccacg ctcttttttg
   136141 atttgatacc tcgaaaaatg aaatagacaa attccttttc tttaggaaca catacaagac
   136201 aagattcgtc actacaaaaa ggataagggt aacccctatt aatttaatat ttaatagtaa
   136261 tagaaatata tgtcctagcg agacataatt tgtaacttgc tatcctcttg cctagcaggc
   136321 aaagattgac ctccgtgaaa agactgattc attcggatcg gcatgaggcc attgcattgc
   136381 cagaatccat gttgtatatt tgaagtaggt tgacctcctt gcttctctca tggtacaacc
   136441 ctcttcccgc tgagcccccc tttctccttg gtcacagaga caaaataaat gtaggactgg
   136501 cgccaacagt tcatcacgga agaaaggact cgccaagccg ggatcactta taatagaaaa
   136561 gaactgtctt ttctgtatac tttccccggt tctgttgcta ccgcgggcct tacacacgca
   136621 atcgatcgga tcatatagat atcccttcaa cacaacatag gtcatcgaaa ggctctcgga
   136681 cgactcacca aagcacgaaa gccaggatct ttcagaaaat cgattcctat ttgaagagtg
   136741 cataaccgca tggataagct cacactaacc cgtcaatttt ggatccaatt tgggattttc
   136801 ttccttggga ggtatcggga aggaattcga atggaataat atcgattcat gcagaagaaa
   136861 aggttctcta ttgatccaaa cgctgtacct atgggataga gggagaggaa aaagccgaag
   136921 atttcacata ttttgatcga aaaatcaatc tgatttcttt cgtacccttc gctcgatgag
   136981 aaaatgggtc agattctaca ggatcaacaa acctatggga cttaaggaat gatggaaggg
   137041 aataaaaaga gagggaaaga aaatcgaaat gaaataaata aagaataaaa caaaacaaaa
   137101 ataagtaaat ataaaaaata aatataagta gaagcataga agagcccaga ttccaaatga
   137161 acaaattcaa actcaaaagg gatctttctg attctcgaag aatggggagg ggcaagggga
   137221 ttgatcgaga aaaatctctt gttcttatta taatattgtg atttgacccg tatatggttt
   137281 ggtaaaaaaa taatcttctt ctttgatcat aaatggaaag tgttcaatta gaacatgaaa
   137341 acgtgacaga attggtctta gttactcttc gggacggagt ggaagaaggg aggagattct
   137401 cgaacgaaga aaaggatcca attacttcga aagaattgaa tgaggagccg tatgaggtga
   137461 aaatctcatg tacggttctg tagagtgaca gtaagggtga cttatctgtc aacttttcca
   137521 ctatcacccc caaaaaacca aactctgcct tacgcaaagt tgccagagta cgattaacct
   137581 ctggatttga aatcactgct tatatacctg gtattggcca taatttacaa gaacattctg
   137641 tagtattagt aagaggagga agggttaagg atttacccgg tgtgagatat cacattgttc
   137701 gaggaaccct agatgctgtc ggagtaaagg atcgtcaaca agggcgttct agtgcgttgt
   137761 agattcttat ccaagacttg tatcatttga tgatgccatg tgaatcgcta gaaacatgtg
   137821 aagtgtatgg ctaacccaat aacgaaagtt tcgtaagggg actggagcag gctaccatga
   137881 gacaaaagat cttctttcta aagagattcg attcggaact attatatgtc caaggtccaa
   137941 tattgaaatc attttatagg ttttccctta ctttgtccgt gtcaacaaac aattcgaaat
   138001 acctagactt ttttagaaca ggtccgagtc aaatagcaat gattcgaagc acttcttttt
   138061 acattacact atttcggaaa cccaaggact cgatcgtatg gatatgtaaa atacaggatt
   138121 tccaatccta gcaggaaaag gagggaaacg gatactcaat ttaaagtgag taaacagaat
   138181 tccatactcg atctcataga tacatataga attctgtgga aagccgtatt cgatgaaagt
   138241 cgtatgtacg gcttggaggg agatctttca tatctttcga gatccaccct acaatatggg
   138301 gtcaaaaagc caaaataagt gatttgtttt tagcccttat aaaaagaaaa cggattcttg
   138361 gacctctttc acgctcatgt cacgtcgagg tactgcagaa gaaaaaactg caaaatctga
   138421 tccaatttat cgtaatcgat tagttaacat gttggttaac cgtattctga aacacggaaa
   138481 aaaatcatta gcttatcaaa ttatttatcg agccttgaaa aagattcaac aaaagacaga
   138541 aacaaatcca ctatctgttt tacgccaagc aatacgtgga gtaactccca atatagcagt
   138601 aaaagcaaga cgtgtaggcg gatcgactca tcaagttcct attgaaatag gatctacaca
   138661 aggaaagaca cttgccattc gttggttatt aggggcatcc cgaaaacgcc cgggtcgaaa
   138721 tatggctttc aaattaagtt ccgaattagt agatgctgcc aaagggggtg gcgacgccat
   138781 acgcaaaaag gaagagactc atagaatggc agaggcaaat agagcctttg cacattttcg
   138841 ttaatccata gatctatgtg tctatataga tctatggatc catacatctc gatcggaaaa
   138901 gaatcaatag aaaaagaaag aatcggaatt gatcgagatc tttctcgaaa caaacaaaaa
   138961 ggaaaagaaa gatgaacata aatcatggat caactaagcc ctctcggggg gaataagaaa
   139021 gaggagtctt atagaaaaat atcatggaat aaggtttgat cctattcatg gggattccgt
   139081 aaatatccca ttcaaaaaat ttaaagttga aacaattggg actttttcgg ggattggatg
   139141 cagttactaa ttcatgatct ggcatgtaca gaatgaaaac ttcattctcg attctacgag
   139201 aatttttatg aaagcgtttc atttgcttct cttccatgga agtttcattt tcccagaatg
   139261 tatcctaatt tttggcctaa ttcttcttct gatgatcgat tcaacctctg atcaaaaaga
   139321 tagaccttgg ttctatttca tctcttcaac aagtttagta ataagcataa cggccctatt
   139381 gttccgatgg agagaagaac ctataattag cttttcggga aatttccaaa cgaacaattt
   139441 caacgaaatc tttcaatttc ttattttact atgttcaact ctatgtattc ctctatccgt
   139501 agagtacatt gaatgtacag aaatggctat aacagagttt ctgttattcg tattaacagc
   139561 tactctagga ggaatgtttt tatgtggtgc taacgattta ataactatct ttgtagctcc
   139621 agaatgtttc agtttatgtt cctacctatt atctggatat accaagagag atgtacggtc
   139681 taatgaggct actacgaaat atttactcat gggtggggca agctcttcta ttctggttca
   139741 tggtttctct tggctatatg gttcatctgg gggggagatc gagcttcaag aaatagtgaa
   139801 tggtcttatc aatacacaaa tgtataactc cccaggaatt tcaattgcgc ttatatccat
   139861 cactgtagga attgggttca agctttctcc agcccctttt catcaatgga ctcctgacgt
   139921 atatgaagga gtgcggttcg ttcgacaaag tcctacctct atatctatct ctgagatgtt
   139981 tggatttttc aaaactccat agacatgcag aagagagatg ctatccccac tcggaccaag
   140041 gcataacttt taccaaaaga tctttttgtt caaataacaa tttaaggtga agcaaggtca
   140101 ggaacaacga atctctttat gataaacaga tccattttgc aagttcgtta ttacgggtag
   140161 ttcctacaaa ggatcggact aatgacgtat acaatacttg aattatcgat gtagatgcta
   140221 catagttggt tctcatcctt cagagactac gagtgtaata ggagcatccg ttgacaaaag
   140281 gatcacccta agatgatcat ctcatggcta ttgagaacga atcaaatcag atggttctat
   140341 ggtcgaaaag gttgaaaaag tcagccactc acaaccactg atgaaggatt cctcgaaaag
   140401 ttaaggatta ctaatttaga aatcgaatga attcggtctt atacatacgc gaggaaggta
   140461 atcaaaaaag aagatgagtt cttctttctt ttataactta ggagccgtgt gagatgaaag
   140521 tctcatgcac ggttttgaat gagagaaaga agtgaggaat cctcttttcg actctgactc
   140581 tcccactcca gtcgttgctt ttctttctgt tacttcgaaa gtagctgctt cagcttcagc
   140641 cacacgaatt ctcgatattc ctttttattt ctcatcaaac gaatggcatc ttcttctgga
   140701 aatcctagct attcttagca tgatattggg taatctcatt gctattactc aaacaagcat
   140761 gaaacgtatg cttgcatatt cgtccattgg tcaaatcgga tatgtaatta ttggaataat
   140821 tgttggagat tcaaatgatg gatatgcaag catgataact tatatgctgt tctatatctc
   140881 catgaatcta ggaacttttg cttgcattgt atcatttggt ctacgtaccg gaactgataa
   140941 cattcgagat tatgcaggat tatacacgaa agatcctttt ttggctctct ctttagccct
   141001 atgtctctta tccctagggg gtcttcctcc actggcaggt tttttcggaa aactctatct
   141061 attctggtgt ggatggcagg caggcctata ttttttagtt tcaataggac tccttacgag
   141121 cgtcgtttct atctactatt atctaaaaat aatcaagtta ttaatgactg gacgaaacca
   141181 agaaataacc cctcacgtgc gaaattatag aagatctcct ttaagatcaa acaattccat
   141241 cgaattgagt atgactgtat gtgtgatagc atctactata ccaggaatat caatgaaccc
   141301 aattcttgca attgcccagg ataccctctt ttagtttagc ttctaggtct atttcttagt
   141361 tcaagatccc tcttactaac tggaataaaa gaattagtag atctgttccg cccaaaatgg
   141421 gaatgggctg gggttatgaa cttataatca tggaatcgac tcgatcatca gattataagt
   141481 tcattccata ccggaccaga tcttattatg agaaggggtc attcgagcgt atgtaaatag
   141541 atactatgtt tacatatgga tatccctacg tcgttacatt ctatttagga ttaggaatag
   141601 gcgtaatcgg acctgctttt gacataacta tcgttatttg gttggatacc atctccactt
   141661 ctacttcatt tgggcttcta ttgaatattg aatcgagaaa taggtttgat tttacatcta
   141721 tatataagtt atcctccgga taattcaaat cgaagcaatt tgatgtctga ctcggtccta
   141781 tatgacatga ccgatcgata gaaacactcc acccttgtca tatattccat atatcacact
   141841 agatagatgt catattcatg gaatacgatt aactttaaag atgccttgat ggtgaaatgg
   141901 tagacacgcg agactcaaaa tcttgtgcta aagagcgtgg aggttcgagt cctcttcaag
   141961 gcataatatt tcgaatgctc attgaatgag cattcgaaat aacagatttc ggatctaatc
   142021 aatattgata taccgagtat cttatccgtt gatacgaagt attccggcga tccccacgat
   142081 ccgggtccga actgttggaa ttggaatagg ttcggcggcg gatcgcgaaa tcttggtgat
   142141 cttctccatc taatgaatga ggagtccgtt ttgaaatcgt ccgccctgca tccacccccc
   142201 gagtatatga ttcaacagga atcacacaag ggtagattga tagaaacctc tggtaaaata
   142261 cccaccagta cccgtaccca gcagataaag tacattacat agtccgtttt agagattggc
   142321 gctttgccca ttcagtgact ttggcactgg acgttcccaa aataggtact attgagtcgg
   142381 gtgaattaga gaatagacag acgagacgtc tgttggcatt ccagccttcc ttctcctttc
   142441 atttcagggc ctatcccaaa gagaatccag tacctcttgg tcgtgaatat ctgaatagga
   142501 cgaaccggcc tccgtggata tctttgcttc agaacaaaac aattagaatt aggctcggtc
   142561 aactggaatg tgtattatcc atataggaga tcttccaatt gagaagatcc atcgacctga
   142621 gacgaagaaa aaggtctacc tactatttta tttagttatt cagttaaacc aatgattcat
   142681 tattggagca gatagcaaca actatttcat cggacatgcg tatttttgat tttccgatgg
   142741 attgacatgg tttcattaat ggaaattgtt tgatgtaatg agtaaatagg ctctttcgcc
   142801 gttcaagaat tcttgtttag gcagttcata tcatccatac atagtgtttt gatctaagat
   142861 ttcaattctt ccatctttct gcagtaacat attgttccat ggagctaaga tccaaaatat
   142921 ggaataaaca agtatttcca cgactctacc acctggccaa ttctgttcca cttaatccct
   142981 ttttcatggc cacatatctt tattttatgg ctaaggaatg ggaaatcttt ctcctgttac
   143041 atgaatcaaa tgtttcattt catctgggaa aagccatctc tttctcaaca atgtctttgt
   143101 catttgatcc aataacgttc cgttagatag gaacagattt gataaatact gataactctc
   143161 agatagagta ttagaatgga aagatccatt agataatgaa ctattggttc taagccatct
   143221 gtggcgatga atcaacaatt cgaagtgctt ttcttgcgta ttcttgatga accagcgttt
   143281 atacatagat gtaggaggat ttgtttggga agtaataagc ccctttaaca tctcttcatc
   143341 tgcaaagaat tctcgacggg aaaacacaga gacaaaggac tgatctttga ataggaaaaa
   143401 gaatggatcc gcaggatccc aaatgaattg gcttattcga aaaaagcctt gttctttgga
   143461 aaatctatct cgtgtctggt actgcatggt tccactctgc aagaactctg aatcattctc
   143521 ttgaagctca tcctctttat gataaatgat ccgcttgccc cgaaatgacc cggcccaata
   143581 aggaaatccc aattcagtgg gcctttcgat acaatcaaat atattgccat aagggcgcca
   143641 tattcgagga gcccaaacta tgtgattgaa taaatcctcc tccatctgtt gtgagtcgaa
   143701 ggctccttcc ccttcttcaa actccgattc gtatttttca tatagaaatc tctgatcaac
   143761 gatagaacaa gatccatttt gcatcatatc taactgattc cttggttcgg accgaagaag
   143821 tagtgtcact cgattattat caaactggct gcaatctttt tctgtccgtg aggatcccgc
   143881 caaagcgcct tctacttcta ataggccatg aactagatca gaatcattct caacgaagcc
   143941 ataagaagtg atccaatttt tttcattggg tccggatgaa gaccaaagat cttgagcgac
   144001 cgatccggca gaacaactca aaagataaag aagtatcgtt aatttcttca tgctcgttcc
   144061 aagttcgaag taccatttgt acaaataaga atccccttcc ttacatgatt tcttcttcat
   144121 atagatagat ataggatcta tggggcaatt acttagaagt acattttgtg caacagtcct
   144181 tcctatctga tagaaaagga tctcatgatc ctgaaccgat cttacctggg atcgcaaatc
   144241 ccaagtttgt ctatgaagag ctgatctaat tgtattagtt tctataattg atttcttctg
   144301 tgtaatacta attgatagga cctcattgat aagtgctaca agatctcgtg cattgaaacc
   144361 catggttatg gacccgaatc cgttagtatg gaacattttc ttttccaagt gaaatcctct
   144421 agtataggaa agaatgaaaa agtgctttcg ttgttgtgga ataagaagcc ttcgtatctt
   144481 aatacatgta tttaatttat tcggagctat tagagcggga tccacttttt ggggaatatg
   144541 agtcgaagca ataacaagaa tatttctagt ggaacatctt tcacaatccc tggagagata
   144601 gttctctaat agaccgaggg ataagtaatt cgactcattc acatacagat catgaatgtt
   144661 tggaatccat attatgcaag gagacattgc ttttgctaat tcgaattgaa gggtgatatc
   144721 aaatcggtct atttttggcg tcatatccat aatagttagc acattcgtca tagttagcag
   144781 ctccatatca aggtcatcat caatatcgtc actatcatca atatcgatat tgtcactatc
   144841 atcaaaatcg atatcgtcac tatcatcaaa atcgatatcg tcaataggat aacctttaga
   144901 cttatcatac aggaacttgt ttggaaatac cgtaatgaaa ggaacatagg agtttgtcgc
   144961 taggtatttg accaaatagg atcgtccagt tcctatagaa cctatcacta aaatacccct
   145021 agaaggggat agggctaagc ggagcgaaaa gggttttccg tgagatggga aattaaaact
   145081 attagcccca cacgaggttt gtgaataagt gattgtctga taatgagcaa ggaatatctg
   145141 tctttctgct aaacaggatc tattgaactc ataattcatt agatactttt tatgaatgtc
   145201 aactaagtat cgtaagtaaa ttgatcccgg ttgttcaatc atttgataac cagagtcatt
   145261 ctttgataaa tgatcactat gagtcagact caatagaatt tgatcaatcc ttttttctgt
   145321 cgttaaggtg gagaactgaa ccaagaattc tctttcttca tcatcaatcg aatcattgtt
   145381 cgcgacccag gattctattc tatcatcaat ccaatcatcg ttcgcgttct ttctttttct
   145441 tatcaatgaa tagatctctt tacttgtacg acttagatgt atcgtatttc tcgaaaaagt
   145501 gattcgattg atgggatttg gtatgatact tatgagatca atgaggttga tattcaaata
   145561 tttcttctta gaacgtattg atttgacccc ataagcggaa ccccgtattt cttccagagc
   145621 aactagaaag agattcttta accagaaaga attcagttca gatgtaggat acctatccag
   145681 aagttttcgc aactgaatca tgtatgatgg aatcatcaaa gacttgatct tttctaactc
   145741 tgtctgtaac tcactagagg ctcgggaaac gaagagaaga tgtatacgaa cgagatatcc
   145801 agcaacaaga agaaggaaaa ggattgaata gaggaactcc cgagcatttt ttgatgtcca
   145861 tatcaatgga atgggtgact cattatttcg atgaatcatt tcttcggaca gaagaagatt
   145921 ctgtaaacac ttactcgaaa tctcacttat cagagtccat tgtggaagaa tcttctgatc
   145981 aattggccat ggtatatctg atccatgcat aatatcatga aaaagggata caaatttttg
   146041 actactactt agtatcggca atgggtctga aaaagtatct aaaagggtga aatttagata
   146101 tttgcaccct gtcgaagtaa ggaaccatgg catatatgtt tggaacagat tccattttga
   146161 gagatttgaa aaagcactat ctcgttgaaa ggttctatac atctgccctt tctcaacgca
   146221 tttctttaga caaagactcc gttttttcct ctttccagat ggtaaatatt tctcagaata
   146281 tggagtgtga atcaaactca tatttgaatt gaaactgaga tactgataca agttcttccc
   146341 ttctgaatca gatagattca tatctgaaag aggctgacaa taagttcttt caaaattgac
   146401 catttgttcc tctcttagag gtgttgcaga aatgtctgcg atcgagtaaa tagctctacg
   146461 aacgaatgga tcggatcgaa ttggaaaatg gaaatatttg tacaagttat acgtttcgtc
   146521 accactttgt gtttgtggaa aatcgttagg tatgaatatg tcagatacca gtgactcaat
   146581 tggtgaaata gtctctctct ccaaaaaaat atgttttttt ttaccgacgc acaaagaaaa
   146641 tattttgttg cgaatgaaca agatattgat aaattgtcca tatgtaagat cataattatt
   146701 gatacgggtc ttttccacat aaaaagggaa tcttttgtta caatagaacc agaagtgatg
   146761 tggatcattc aagaatcgaa gtcgatttgc tttataaaaa gaagatatca atgaacttct
   146821 atgaaatggt ttcacgggat tcagccaatt gtctcgatcg tgggatatca ttgagaaata
   146881 ggaatccgtg ttatcaaagg atttcctgcg attatttcta gtatggaatg agtcaatcat
   146941 ccactttggt atctttttga acaaaaatgg taatatcgtt tctccattga tcaagaattt
   147001 cggtctttgg gaagtatcat gatcatctaa taagaagggt ttcaatttat tcaaatgaac
   147061 gatttgaaca tctattgatt ctaacaactg attgcagagt tgatcattcg gacctttcaa
   147121 ttcatagatg tggatctcgg acctatgaat gggaatattc ccgatactca caaagaaaag
   147181 gggaagtgac ttggacaaaa agggattgga caaaaagaaa cgaagtgact taaacaaatc
   147241 ttgtttgtcg atagcctcgg accaatcaat cgaatattga ttaatacgta atcgatcgaa
   147301 cactacttga aaatggttct tctggtcaga aatgaaatgt tcctggaaat tcttgctccc
   147361 attggaccat ttgtatctgt atgcatcagg atcccgattc atggatctct cggttcgaga
   147421 aataagagga tcaaaccatt tcttctgact ctttttcaaa ttcgataaat attggttgat
   147481 catatatttc attatagtta tatgattcag agtatcattt cctatttgat ccctttgaat
   147541 ttcatattcg aagttgcgat cggatctatt cattaaaaag aatcgattcg atacacttct
   147601 tatgtaccca taggtgttat attggatttg catcagattt cggatcaatc tatattgatt
   147661 gactgcctcc attatgttgt tgctagcaaa taccgccgtt tttatttttg gatcttccaa
   147721 ataattcccg cagtagatcc ggaccaattt ttttctgatc cttcgataaa aagattcatt
   147781 ctcttcataa aaaagaggag gtagaatcaa taaagatttc tttttcgatt catctctgga
   147841 gttgaatacc ttattcaaga attttttttg atctaacccg taggaatcaa tagaaaaggc
   147901 aaatctccta tgatacacca gatccggccc ggttattgat agagtgaata gatctgccat
   147961 ttcttgaaat ctctcttctg attcaaaatc atggtgtaac gtgtatcccc ccttgttccg
   148021 gccatggaat agatgaaata aataaaaaaa tggatttttg ttcaagaatg aaatcttatt
   148081 ggaactgtcc atatccggtg catccttcgg aaccatatca gatcccggat ctgatgaaat
   148141 aggatgaatt gagacggtat tttgtaaata cgtaattatc ttgaatatat caaccatttc
   148201 tttattttcc gatcgcctgg aaagaacaaa agaaacatct tgttttttct tcaaaaattt
   148261 ctgatctcta gtggacctct cagtaggatt cgaacccata tgaagttctg accatctgtc
   148321 agagaaaaaa gaacgaattg atcttgtagg attcccaaga aattcttcga tttcttccgg
   148381 aagcagatga ttattcatct gcttctcacg ttccgcgaat agccgggaca ttgaggaaga
   148441 tccaaaaagg catttcggga atcgatctga ttctatctct gttccttccg tttgaagaaa
   148501 ggaaggatcc caaagaatcg atctttcttt ttgaatattt gacaatgcat tccgtacctt
   148561 gctaaaaaac cgatccttgt ttaccaacca cacattgtct aaccaaatca aattctctct
   148621 cgatacgttc ctcaaaaaat ccgattcgtg ctgattcttt ccccaactaa cgaagagatc
   148681 ttggtggaat tgccacatat gaaattgagc acaattttgc aaagaaatat cccacttgtt
   148741 tctcgagaag agatgggaaa catgctcaat ataatttgat tgaatagttg cctcagctcc
   148801 ttgttgtttg aagaaccccc ccccttcaat tggtcttttt tcacgaaaag cagacatgag
   148861 ataacaaatc aagtctttcc ctaagacttc gaatagctgt cccgaattca agttgagtat
   148921 gtttcgcttc ttcctcggag aaagacgatc aaacaattcc caatcatggt ccttgcggat
   148981 catatcatcc gtataggata aaaaaagaaa ctccagatat ttgctatctt tctctttgaa
   149041 tgagatctca attccaacta cggttttatt agatacctta caactagaat ccctcttttt
   149101 tccgatccgg ttcctccacc accgcgaacc ccggttagat tcaggcatga tacacttttt
   149161 atttattggg agaacccaag tactctcttg cgaatccatg aaacaactct cagaaatatt
   149221 ttttcctttt ggaagataca ggggcgaaac aatcaaccta ttgatattgc aagaccaaaa
   149281 agattcttcc aatgtctcat ttctgggtcc aatggaattc ataggtatag gaagaagccc
   149341 catcaaatag agattttttc tttcgacaat ctttcgattg ttaatacgag atataaggac
   149401 cgctactaca agcagtatta tacctttgat cgtgaaatat cgattgcttc ttgaaccctg
   149461 tgaatcacgt gaaagtagga tactccaaat tcgggggtca aagagtttca taaaacgttc
   149521 ttggtggaaa agaatgtgag tgaaagatcc cactgaatcg aatttggtcc atgaatctaa
   149581 gaaatagtga gaattcttga tctctctcaa tatctctctc aattcgaaga tccaggattt
   149641 gaattgatgt tctctcattg attcctccta aagatttcat ttcaattgga atttggttat
   149701 ttacgatgta cgatgatccc tgttaagcat ccatggctga atggttaaag cgcccaactc
   149761 ataattggca aattcgtagg ttcaattcct gctggatgca cgccaatggg aacgttcaat
   149821 aagtctatta gaattggctc tgtatcaatg gaatctcatc atccatacat accgaattgg
   149881 tatggtatat tcataccata acatatgaac agtaagaact agaattctta ttgatactgg
   149941 aactcatagg gaagaaaatg gatttatgga tggaatcaaa tatgcagtat ttacagaaaa
   150001 aagtattcgg ttattgggga acaatcaata tacttctaat gtcgaatcag gatcaactag
   150061 gacagaaata aagcattggg tcgaactctt ctttggcgtc aaggtaatag ctataaatag
   150121 tcatcgagtc ccgggaaagg gtagaagaat gggacctatt atgggacata caatgcatta
   150181 caaacgtatg atcattacgc ttcaaccagg ttattctatt ccacctctta tagagaaaag
   150241 aacttaaagc aaaatactta ataacacggc gatacattta tacaaaactt ctaccccgag
   150301 cacacgcaat ggagccatag acagtcaagt caaatccaat ccacgaaata atttgatcca
   150361 tggacagcgt cgttgtagta aaggtcgtaa tgccagagga atcattaccg cagggcatag
   150421 agggggaggt cataagcgtc tataccgtaa aatagatttt cgacggaatg ataaagacat
   150481 atctggtaga atcgtaacca tagaatacga ccctaatcga aatgcacaca tttgtctcat
   150541 acactatggg gatggtgaga agagatatat tttacatccc agaggggcta taattggaga
   150601 taccattgtt tctggtacag aagttcctat atcaatggga aatgccctac ctttgagtgc
   150661 ggtttgaact attgatttac gtaattggaa gtaaccaatt aggtttacga cgaaacctat
   150721 aaatcgatca ctgatccaat ttgagtacct ctacgggaga aacctcagca gaaaactgtt
   150781 gagtaacggc agcaagtgat tgagttcagt agttcctcat agaaaattat tgactctaga
   150841 gatatggtaa tatggagaag acaaaaaaaa attgtttgaa gcacgcacag aaccggagag
   150901 cgccccttgt ttcaaagaga ggaggccggg ttattcacat ttaatttgat ggtcagaggc
   150961 gaattaaaag ctaagcagtg gtaattataa agatcccccg gggaaaaata gagatgtctc
   151021 ctacgttacc cgtaatatgt ggaatggaag tattgacgta atttcataga gtcattcggt
   151081 ctgaatgcta catgaggaac ataagccaga tgacggaacg gggagaccta ggatgtagaa
   151141 gatcataaca tgagtgattc ggcagatttg gattcctata tatccactca tgtgatactt
   151201 catcatacga ttcatataag atccatctgt ctagatatca tcatatacat ctagaaagcc
   151261 gtatgctttg gaagaagctt gtacagtttg ggaaggggtt tttattgata aaaaagaaga
   151321 atctacttca accgatatgc ccttaggcac ggccatacat aacatagaaa tcacacttgg
   151381 aaagggtgga caattagcta gagcggcagg tgctgtagcg aaactgattg caaaagaggg
   151441 taaatcggcc acattaagat taccatctgg ggaggtccgt ttgatatcca aaaactgctt
   151501 agcaacagtc ggacaagtgg gtaatgttgg ggtgaaccaa aaaagtttgg gtagagccgg
   151561 atctaagcgt tggctaggta agcgtcctgt agtaagagga gtagttatga accctgtaga
   151621 ccatccccat gggggcggtg aagggagagc tccgattggt agaaaaaaac ccacaactcc
   151681 ttggggttat cctgcgcttg gaagaagaag taggaaaagg aaaaaatata gtgatagttt
   151741 tattcttcgt cgccgtaaat aaataagaat atagaaaact gaatttttag aatttgaaat
   151801 aatgtgatgg gcgaacgacg ggaattgaac ccgcgcgtgg tggattcaca atccactgcc
   151861 ttgatccact tggctacatc cgccccttat ctagctaaag gattttagct tttttatttt
   151921 tccattcatc attattgtat ttattcttac cttcatac
//
