# Supplementary material for: Phylogenetic analysis of Fritillaria cirrhosa D. Don and its closely related species based on complete chloroplast genomes
Source: PeerJ. 2019 Aug 21;7:e7480. doi: 10.7717/peerj.7480 (PMC6708372; doi:10.7717/peerj.7480)
Supplement: Supplemental Information 1 — DNA sequences for the nine chloroplast whole genomes of Fritillaria spp. in this study (MH244906 –MH244913). [file peerj-07-7480-s002.zip › GZDQ6-1_MH244908.gb]

LOCUS       GZDQ6-1               151983 bp    DNA     circular UNA 07-APR-2019
DEFINITION  Fritillaria przewalskii chloroplast, complete genome.
ACCESSION   GZDQ6-1
KEYWORDS    .
SOURCE      Fritillaria przewalskii (chloroplast Fritillaria przewalskii)
  ORGANISM  Fritillaria przewalskii
            Eukaryota; Viridiplantae; Streptophyta; Embryophyta; Tracheophyta;
            Spermatophyta; Magnoliophyta; Liliopsida; Liliales; Liliaceae;
            Fritillaria.
FEATURES             Location/Qualifiers
     source          96..>151983
                     /organism="Fritillaria przewalskii"
                     /organelle="plastid:chloroplast"
                     /mol_type="genomic DNA"
                     /db_xref="taxon:108544"
     CDS             complement(174..1235)
                     /gene="psbA"
                     /locus_tag="fricic_p001"
                     /codon_start=1
                     /transl_table=11
                     /product="photosystem II protein D1"
                     /protein_id="AHH29791.1"
     gene            complement(174..1235)
                     /gene="psbA"
                     /locus_tag="fricic_p001"
     tRNA            join(complement(4050..4086),complement(1458..1492))
                     /gene="trnK-UUU"
                     /locus_tag="fricic_t001"
                     /product="tRNA-Lys"
     exon            complement(1458..1492)
                     /gene="trnK-UUU"
                     /locus_tag="fricic_t001"
                     /number=2
     gene            complement(1458..4086)
                     /gene="trnK-UUU"
                     /locus_tag="fricic_t001"
     CDS             complement(1796..3334)
                     /gene="matK"
                     /locus_tag="fricic_p002"
                     /codon_start=1
                     /transl_table=11
                     /product="maturase K"
                     /protein_id="AHH29792.1"
     gene            complement(1796..3334)
                     /gene="matK"
                     /locus_tag="fricic_p002"
     exon            complement(4050..4086)
                     /gene="trnK-UUU"
                     /locus_tag="fricic_t001"
                     /number=1
     exon            complement(4792..5001)
                     /gene="rps16"
                     /locus_tag="fricic_p003"
                     /number=2
     CDS             join(complement(5881..5919),complement(4792..5001))
                     /gene="rps16"
                     /locus_tag="fricic_p003"
                     /codon_start=1
                     /transl_table=11
                     /product="ribosomal protein S16"
                     /protein_id="AHH29793.1"
     gene            complement(4792..5919)
                     /gene="rps16"
                     /locus_tag="fricic_p003"
     exon            complement(5881..5919)
                     /gene="rps16"
                     /locus_tag="fricic_p003"
                     /number=1
     tRNA            complement(6188..6259)
                     /gene="trnQ-UUG"
                     /locus_tag="fricic_t002"
                     /product="tRNA-Gln"
     gene            complement(6188..6259)
                     /gene="trnQ-UUG"
                     /locus_tag="fricic_t002"
     CDS             6592..6783
                     /gene="psbK"
                     /locus_tag="fricic_p004"
                     /codon_start=1
                     /transl_table=11
                     /product="photosystem II protein K"
                     /protein_id="AHH29794.1"
     gene            6592..6783
                     /gene="psbK"
                     /locus_tag="fricic_p004"
     CDS             6920..7030
                     /gene="psbI"
                     /locus_tag="fricic_p005"
                     /codon_start=1
                     /transl_table=11
                     /product="photosystem II protein I"
                     /protein_id="AHH29795.1"
     gene            6920..7030
                     /gene="psbI"
                     /locus_tag="fricic_p005"
     tRNA            complement(7117..7206)
                     /gene="trnS-GCU"
                     /locus_tag="fricic_t003"
                     /product="tRNA-Ser"
     gene            complement(7117..7206)
                     /gene="trnS-GCU"
                     /locus_tag="fricic_t003"
     tRNA            join(7921..7943,8634..8681)
                     /gene="trnG-GCC"
                     /locus_tag="fricic_t004"
                     /product="tRNA-Gly"
     exon            7921..7943
                     /gene="trnG-GCC"
                     /locus_tag="fricic_t004"
                     /number=1
     gene            7921..8681
                     /gene="trnG-GCC"
                     /locus_tag="fricic_t004"
     exon            8634..8681
                     /gene="trnG-GCC"
                     /locus_tag="fricic_t004"
                     /number=2
     tRNA            8828..8899
                     /gene="trnR-UCU"
                     /locus_tag="fricic_t005"
                     /product="tRNA-Arg"
     gene            8828..8899
                     /gene="trnR-UCU"
                     /locus_tag="fricic_t005"
     CDS             complement(9022..10545)
                     /gene="atpA"
                     /locus_tag="fricic_p006"
                     /codon_start=1
                     /transl_table=11
                     /product="ATP synthase CF1 alpha subunit"
                     /protein_id="AHH29796.1"
     gene            complement(9022..10545)
                     /gene="atpA"
                     /locus_tag="fricic_p006"
     exon            complement(10625..11035)
                     /gene="atpF"
                     /locus_tag="fricic_p007"
                     /number=2
     CDS             join(complement(11819..11962),complement(10625..11035))
                     /gene="atpF"
                     /locus_tag="fricic_p007"
                     /codon_start=1
                     /transl_table=11
                     /product="ATP synthase CF0 subunit I"
                     /protein_id="AHH29797.1"
     gene            complement(10625..11962)
                     /gene="atpF"
                     /locus_tag="fricic_p007"
     exon            complement(11819..11962)
                     /gene="atpF"
                     /locus_tag="fricic_p007"
                     /number=1
     CDS             complement(12466..12711)
                     /gene="atpH"
                     /locus_tag="fricic_p008"
                     /codon_start=1
                     /transl_table=11
                     /product="ATP synthase CF0 subunit III"
                     /protein_id="AHH29798.1"
     gene            complement(12466..12711)
                     /gene="atpH"
                     /locus_tag="fricic_p008"
     CDS             complement(13595..14338)
                     /gene="atpI"
                     /locus_tag="fricic_p009"
                     /codon_start=1
                     /transl_table=11
                     /product="ATP synthase CF0 subunit IV"
                     /protein_id="AHH29799.1"
     gene            complement(13595..14338)
                     /gene="atpI"
                     /locus_tag="fricic_p009"
     CDS             complement(14581..15291)
                     /gene="rps2"
                     /locus_tag="fricic_p010"
                     /codon_start=1
                     /transl_table=11
                     /product="ribosomal protein S2"
                     /protein_id="AHH29800.1"
     gene            complement(14581..15291)
                     /gene="rps2"
                     /locus_tag="fricic_p010"
     CDS             complement(15514..19644)
                     /gene="rpoC2"
                     /locus_tag="fricic_p011"
                     /codon_start=1
                     /transl_table=11
                     /product="RNA polymerase beta' subunit"
                     /protein_id="AHH29801.1"
     gene            complement(15514..19644)
                     /gene="rpoC2"
                     /locus_tag="fricic_p011"
     exon            complement(19813..21444)
                     /gene="rpoC1"
                     /locus_tag="fricic_p012"
                     /number=2
     CDS             join(complement(22219..22650),complement(19813..21435))
                     /gene="rpoC1"
                     /locus_tag="fricic_p012"
                     /codon_start=1
                     /transl_table=11
                     /product="RNA polymerase beta"
                     /protein_id="AHH29802.1"
     gene            complement(19813..22650)
                     /gene="rpoC1"
                     /locus_tag="fricic_p012"
     exon            complement(22204..22650)
                     /gene="rpoC1"
                     /locus_tag="fricic_p012"
                     /number=1
     CDS             complement(22678..25884)
                     /gene="rpoB"
                     /locus_tag="fricic_p013"
                     /codon_start=1
                     /transl_table=11
                     /product="RNA polymerase beta subunit"
                     /protein_id="AHH29803.1"
     gene            complement(22678..25884)
                     /gene="rpoB"
                     /locus_tag="fricic_p013"
     tRNA            26558..26638
                     /gene="trnC-GCA"
                     /locus_tag="fricic_t006"
                     /product="tRNA-Cys"
     gene            26558..26638
                     /gene="trnC-GCA"
                     /locus_tag="fricic_t006"
     CDS             27005..27094
                     /gene="petN"
                     /locus_tag="fricic_p014"
                     /codon_start=1
                     /transl_table=11
                     /product="cytochrome b6/f complex subunit VIII"
                     /protein_id="AHH29804.1"
     gene            27005..27094
                     /gene="petN"
                     /locus_tag="fricic_p014"
     CDS             complement(27271..27375)
                     /gene="psbM"
                     /locus_tag="fricic_p015"
                     /codon_start=1
                     /transl_table=11
                     /product="photosystem II protein M"
                     /protein_id="AHH29805.1"
     gene            complement(27271..27375)
                     /gene="psbM"
                     /locus_tag="fricic_p015"
     tRNA            complement(28386..28459)
                     /gene="trnD-GUC"
                     /locus_tag="fricic_t007"
                     /product="tRNA-Asp"
     gene            complement(28386..28459)
                     /gene="trnD-GUC"
                     /locus_tag="fricic_t007"
     tRNA            complement(28771..28854)
                     /gene="trnY-GUA"
                     /locus_tag="fricic_t008"
                     /product="tRNA-Tyr"
     gene            complement(28771..28854)
                     /gene="trnY-GUA"
                     /locus_tag="fricic_t008"
     tRNA            complement(28914..28986)
                     /gene="trnE-UUC"
                     /locus_tag="fricic_t009"
                     /product="tRNA-Glu"
     gene            complement(28914..28986)
                     /gene="trnE-UUC"
                     /locus_tag="fricic_t009"
     tRNA            29658..29729
                     /gene="trnT-GGU"
                     /locus_tag="fricic_t010"
                     /product="tRNA-Thr"
     gene            29658..29729
                     /gene="trnT-GGU"
                     /locus_tag="fricic_t010"
     CDS             30822..31883
                     /gene="psbD"
                     /locus_tag="fricic_p016"
                     /codon_start=1
                     /transl_table=11
                     /product="photosystem II protein D2"
                     /protein_id="AHH29806.1"
     gene            30822..31883
                     /gene="psbD"
                     /locus_tag="fricic_p016"
     CDS             31831..33246
                     /gene="psbC"
                     /locus_tag="fricic_p017"
                     /codon_start=1
                     /transl_table=11
                     /product="photosystem II CP43 chlorophyll apoprotein"
                     /protein_id="AHH29807.1"
     gene            31831..33246
                     /gene="psbC"
                     /locus_tag="fricic_p017"
     tRNA            complement(33380..33472)
                     /gene="trnS-UGA"
                     /locus_tag="fricic_t011"
                     /product="tRNA-Ser"
     gene            complement(33380..33472)
                     /gene="trnS-UGA"
                     /locus_tag="fricic_t011"
     CDS             33667..33855
                     /gene="psbZ"
                     /locus_tag="fricic_p018"
                     /codon_start=1
                     /transl_table=11
                     /product="photosystem II protein Z"
                     /protein_id="AHH29808.1"
     gene            33667..33855
                     /gene="psbZ"
                     /locus_tag="fricic_p018"
     tRNA            34142..34212
                     /gene="trnG-UCC"
                     /locus_tag="fricic_t012"
                     /product="tRNA-Gly"
     gene            34142..34212
                     /gene="trnG-UCC"
                     /locus_tag="fricic_t012"
     tRNA            complement(34397..34470)
                     /gene="trnfM-CAU"
                     /locus_tag="fricic_t013"
                     /product="tRNA-Met"
     gene            complement(34397..34470)
                     /gene="trnfM-CAU"
                     /locus_tag="fricic_t013"
     CDS             complement(34638..34940)
                     /gene="rps14"
                     /locus_tag="fricic_p019"
                     /codon_start=1
                     /transl_table=11
                     /product="ribosomal protein S14"
                     /protein_id="AHH29809.1"
     gene            complement(34638..34940)
                     /gene="rps14"
                     /locus_tag="fricic_p019"
     CDS             complement(35074..37278)
                     /gene="psaB"
                     /locus_tag="fricic_p020"
                     /codon_start=1
                     /transl_table=11
                     /product="photosystem I P700 apoprotein A2"
                     /protein_id="AHH29810.1"
     gene            complement(35074..37278)
                     /gene="psaB"
                     /locus_tag="fricic_p020"
     CDS             complement(37304..39556)
                     /gene="psaA"
                     /locus_tag="fricic_p021"
                     /codon_start=1
                     /transl_table=11
                     /product="photosystem I P700 apoprotein A1"
                     /protein_id="AHH29811.1"
     gene            complement(37304..39556)
                     /gene="psaA"
                     /locus_tag="fricic_p021"
     exon            complement(40157..40315)
                     /gene="ycf3"
                     /locus_tag="fricic_p022"
                     /number=3
     CDS             join(complement(41991..42116),complement(41025..41252),
                     complement(40157..40315))
                     /gene="ycf3"
                     /locus_tag="fricic_p022"
                     /codon_start=1
                     /transl_table=11
                     /product="hypothetical chloroplast RF34"
                     /protein_id="AHH29812.1"
     gene            complement(40157..42116)
                     /gene="ycf3"
                     /locus_tag="fricic_p022"
     exon            complement(41025..41252)
                     /gene="ycf3"
                     /locus_tag="fricic_p022"
                     /number=2
     exon            complement(41991..42116)
                     /gene="ycf3"
                     /locus_tag="fricic_p022"
                     /number=1
     tRNA            42680..42766
                     /gene="trnS-GGA"
                     /locus_tag="fricic_t014"
                     /product="tRNA-Ser"
     gene            42680..42766
                     /gene="trnS-GGA"
                     /locus_tag="fricic_t014"
     CDS             complement(43084..43689)
                     /gene="rps4"
                     /locus_tag="fricic_p023"
                     /codon_start=1
                     /transl_table=11
                     /product="ribosomal protein S4"
                     /protein_id="AHH29813.1"
     gene            complement(43084..43689)
                     /gene="rps4"
                     /locus_tag="fricic_p023"
     tRNA            complement(44027..44099)
                     /gene="trnT-UGU"
                     /locus_tag="fricic_t015"
                     /product="tRNA-Thr"
     gene            complement(44027..44099)
                     /gene="trnT-UGU"
                     /locus_tag="fricic_t015"
     tRNA            join(44881..44915,45449..45498)
                     /gene="trnL-UAA"
                     /locus_tag="fricic_t016"
                     /product="tRNA-Leu"
     exon            44881..45498
                     /gene="trnL-UAA"
                     /locus_tag="fricic_t016"
                     /number=1
     gene            44881..45498
                     /gene="trnL-UAA"
                     /locus_tag="fricic_t016"
     exon            45449..45498
                     /gene="trnL-UAA"
                     /locus_tag="fricic_t016"
                     /number=2
     tRNA            45686..45758
                     /gene="trnF-GAA"
                     /locus_tag="fricic_t017"
                     /product="tRNA-Phe"
     gene            45686..45758
                     /gene="trnF-GAA"
                     /locus_tag="fricic_t017"
     CDS             complement(46523..46999)
                     /gene="ndhJ"
                     /locus_tag="fricic_p024"
                     /codon_start=1
                     /transl_table=11
                     /product="NADH-plastoquinone oxidoreductase subunit J"
                     /protein_id="AHH29814.1"
     gene            complement(46523..46999)
                     /gene="ndhJ"
                     /locus_tag="fricic_p024"
     CDS             complement(47075..47968)
                     /gene="ndhK"
                     /locus_tag="fricic_p025"
                     /codon_start=1
                     /transl_table=11
                     /product="NADH-plastoquinone oxidoreductase subunit K"
                     /protein_id="AHH29815.1"
     gene            complement(47075..47968)
                     /gene="ndhK"
                     /locus_tag="fricic_p025"
     CDS             complement(47848..48210)
                     /gene="ndhC"
                     /locus_tag="fricic_p026"
                     /codon_start=1
                     /transl_table=11
                     /product="NADH-plastoquinone oxidoreductase subunit 3"
                     /protein_id="AHH29816.1"
     gene            complement(47848..48210)
                     /gene="ndhC"
                     /locus_tag="fricic_p026"
     tRNA            join(complement(49581..49619),complement(48942..48978))
                     /gene="trnV-UAC"
                     /locus_tag="fricic_t018"
                     /product="tRNA-Val"
     exon            complement(48942..48978)
                     /gene="trnV-UAC"
                     /locus_tag="fricic_t018"
                     /number=2
     gene            complement(48942..49619)
                     /gene="trnV-UAC"
                     /locus_tag="fricic_t018"
     exon            complement(49581..49619)
                     /gene="trnV-UAC"
                     /locus_tag="fricic_t018"
                     /number=1
     tRNA            49782..49853
                     /gene="trnM-CAU"
                     /locus_tag="fricic_t019"
                     /product="tRNA-Met"
     gene            49782..49853
                     /gene="trnM-CAU"
                     /locus_tag="fricic_t019"
     CDS             complement(50044..50448)
                     /gene="atpE"
                     /locus_tag="fricic_p027"
                     /codon_start=1
                     /transl_table=11
                     /product="ATP synthase CF1 epsilon subunit"
                     /protein_id="AHH29817.1"
     gene            complement(50044..50448)
                     /gene="atpE"
                     /locus_tag="fricic_p027"
     CDS             complement(50445..51941)
                     /gene="atpB"
                     /locus_tag="fricic_p028"
                     /codon_start=1
                     /transl_table=11
                     /product="ATP synthase CF1 beta subunit"
                     /protein_id="AHH29818.1"
     gene            complement(50445..51941)
                     /gene="atpB"
                     /locus_tag="fricic_p028"
     CDS             52559..54001
                     /gene="rbcL"
                     /locus_tag="fricic_p029"
                     /codon_start=1
                     /transl_table=11
                     /product="ribulose-1,5-bisphosphate carboxylase/oxygenase
                     large subunit"
                     /protein_id="AHH29819.1"
     gene            52559..54001
                     /gene="rbcL"
                     /locus_tag="fricic_p029"
     CDS             54712..56175
                     /gene="accD"
                     /locus_tag="fricic_p030"
                     /codon_start=1
                     /transl_table=11
                     /product="acetyl-CoA carboxylase carboxyltransferase beta
                     subunit"
                     /protein_id="AHH29820.1"
     gene            54712..56175
                     /gene="accD"
                     /locus_tag="fricic_p030"
     CDS             56977..57081
                     /gene="psaI"
                     /locus_tag="fricic_p031"
                     /codon_start=1
                     /transl_table=11
                     /product="photosystem I subunit VIII"
                     /protein_id="AHH29821.1"
     gene            56977..57081
                     /gene="psaI"
                     /locus_tag="fricic_p031"
     CDS             57441..57995
                     /gene="ycf4"
                     /locus_tag="fricic_p032"
                     /codon_start=1
                     /transl_table=11
                     /product="photosystem I assembly protein ycf4"
                     /protein_id="AHH29822.1"
     gene            57441..57995
                     /gene="ycf4"
                     /locus_tag="fricic_p032"
     CDS             58769..59455
                     /gene="cemA"
                     /locus_tag="fricic_p033"
                     /codon_start=1
                     /transl_table=11
                     /product="chloroplast envelope membrane protein"
                     /protein_id="AHH29823.1"
     gene            58769..59455
                     /gene="cemA"
                     /locus_tag="fricic_p033"
     CDS             59692..60654
                     /gene="petA"
                     /locus_tag="fricic_p034"
                     /codon_start=1
                     /transl_table=11
                     /product="component of cytochrome b6/f complex"
                     /protein_id="AHH29824.1"
     gene            59692..60654
                     /gene="petA"
                     /locus_tag="fricic_p034"
     CDS             complement(61459..61581)
                     /gene="psbJ"
                     /locus_tag="fricic_p035"
                     /codon_start=1
                     /transl_table=11
                     /product="photosystem II protein J"
                     /protein_id="AHH29825.1"
     gene            complement(61459..61581)
                     /gene="psbJ"
                     /locus_tag="fricic_p035"
     CDS             complement(61707..61823)
                     /gene="psbL"
                     /locus_tag="fricic_p036"
                     /codon_start=1
                     /transl_table=11
                     /product="photosystem II protein L"
                     /protein_id="AHH29826.1"
     gene            complement(61707..61823)
                     /gene="psbL"
                     /locus_tag="fricic_p036"
     CDS             complement(61846..61965)
                     /gene="psbF"
                     /locus_tag="fricic_p037"
                     /codon_start=1
                     /transl_table=11
                     /product="photosystem II cytochrome b559 beta subunit"
                     /protein_id="AHH29827.1"
     gene            complement(61846..61965)
                     /gene="psbF"
                     /locus_tag="fricic_p037"
     CDS             complement(61981..62232)
                     /gene="psbE"
                     /locus_tag="fricic_p038"
                     /codon_start=1
                     /transl_table=11
                     /product="photosystem II protein V"
                     /protein_id="AHH29828.1"
     gene            complement(61981..62232)
                     /gene="psbE"
                     /locus_tag="fricic_p038"
     CDS             63409..63504
                     /gene="petL"
                     /locus_tag="fricic_p039"
                     /codon_start=1
                     /transl_table=11
                     /product="cytochrome b6/f complex subunit VI"
                     /protein_id="AHH29829.1"
     gene            63409..63504
                     /gene="petL"
                     /locus_tag="fricic_p039"
     CDS             63681..63794
                     /gene="petG"
                     /locus_tag="fricic_p040"
                     /codon_start=1
                     /transl_table=11
                     /product="cytochrome b6/f complex subunit V"
                     /protein_id="AHH29830.1"
     gene            63681..63794
                     /gene="petG"
                     /locus_tag="fricic_p040"
     tRNA            complement(63897..63970)
                     /gene="trnW-CCA"
                     /locus_tag="fricic_t020"
                     /product="tRNA-Trp"
     gene            complement(63897..63970)
                     /gene="trnW-CCA"
                     /locus_tag="fricic_t020"
     tRNA            complement(64142..64215)
                     /gene="trnP-UGG"
                     /locus_tag="fricic_t021"
                     /product="tRNA-Pro"
     gene            complement(64142..64215)
                     /gene="trnP-UGG"
                     /locus_tag="fricic_t021"
     CDS             64551..64679
                     /gene="psaJ"
                     /locus_tag="fricic_p041"
                     /codon_start=1
                     /transl_table=11
                     /product="photosystem I subunit IX"
                     /protein_id="AHH29831.1"
     gene            64551..64679
                     /gene="psaJ"
                     /locus_tag="fricic_p041"
     CDS             65139..65342
                     /gene="rpl33"
                     /locus_tag="fricic_p042"
                     /codon_start=1
                     /transl_table=11
                     /product="ribosomal protein L33"
                     /protein_id="AHH29832.1"
     gene            65139..65342
                     /gene="rpl33"
                     /locus_tag="fricic_p042"
     CDS             65526..65831
                     /gene="rps18"
                     /locus_tag="fricic_p043"
                     /codon_start=1
                     /transl_table=11
                     /product="ribosomal protein S18"
                     /protein_id="AHH29833.1"
     gene            65526..65831
                     /gene="rps18"
                     /locus_tag="fricic_p043"
     CDS             complement(66108..66461)
                     /gene="rpl20"
                     /locus_tag="fricic_p044"
                     /codon_start=1
                     /transl_table=11
                     /product="ribosomal protein L20"
                     /protein_id="AHH29834.1"
     gene            complement(66108..66461)
                     /gene="rpl20"
                     /locus_tag="fricic_p044"
     CDS             join(complement(67234..67347),137539..137770,
                     138312..138337)
                     /gene="rps12"
                     /locus_tag="fricic_p082"
                     /trans_splicing
                     /codon_start=1
                     /transl_table=11
                     /product="ribosomal protein S12"
                     /protein_id="AHH29835.1"
     CDS             join(complement(67234..67347),complement(96148..96379),
                     complement(95581..95606))
                     /gene="rps12"
                     /locus_tag="fricic_p045"
                     /trans_splicing
                     /codon_start=1
                     /transl_table=11
                     /product="ribosomal protein S12"
                     /protein_id="AHH29790.1"
     gene            join(complement(67234..67347),137539..138337)
                     /gene="rps12"
                     /locus_tag="fricic_p082"
                     /trans_splicing
     gene            join(complement(67234..67347),complement(95581..96379))
                     /gene="rps12"
                     /locus_tag="fricic_p045"
                     /trans_splicing
     exon            complement(67501..67752)
                     /gene="clpP"
                     /locus_tag="fricic_p046"
                     /number=3
     CDS             join(complement(69400..69468),complement(68337..68627),
                     complement(67501..67752))
                     /gene="clpP"
                     /locus_tag="fricic_p046"
                     /codon_start=1
                     /transl_table=11
                     /product="clp protease proteolytic subunit"
                     /protein_id="AHH29836.1"
     gene            complement(67501..69468)
                     /gene="clpP"
                     /locus_tag="fricic_p046"
     exon            complement(68337..68627)
                     /gene="clpP"
                     /locus_tag="fricic_p046"
                     /number=2
     exon            complement(69400..69468)
                     /gene="clpP"
                     /locus_tag="fricic_p046"
                     /number=1
     CDS             69931..71457
                     /gene="psbB"
                     /locus_tag="fricic_p047"
                     /codon_start=1
                     /transl_table=11
                     /product="PSII 47 kDa protein"
                     /protein_id="AHH29837.1"
     gene            69931..71457
                     /gene="psbB"
                     /locus_tag="fricic_p047"
     CDS             71644..71745
                     /gene="psbT"
                     /locus_tag="fricic_p048"
                     /codon_start=1
                     /transl_table=11
                     /product="photosystem II protein T"
                     /protein_id="AHH29838.1"
     gene            71644..71745
                     /gene="psbT"
                     /locus_tag="fricic_p048"
     CDS             complement(71804..71935)
                     /gene="psbN"
                     /locus_tag="fricic_p049"
                     /codon_start=1
                     /transl_table=11
                     /product="photosystem II protein N"
                     /protein_id="AHH29839.1"
     gene            complement(71804..71935)
                     /gene="psbN"
                     /locus_tag="fricic_p049"
     CDS             72047..72268
                     /gene="psbH"
                     /locus_tag="fricic_p050"
                     /codon_start=1
                     /transl_table=11
                     /product="photosystem II phosphoprotein"
                     /protein_id="AHH29840.1"
     gene            72047..72268
                     /gene="psbH"
                     /locus_tag="fricic_p050"
     exon            72394..72399
                     /gene="petB"
                     /locus_tag="fricic_p051"
                     /number=1
     CDS             join(72394..72399,73229..73870)
                     /gene="petB"
                     /locus_tag="fricic_p051"
                     /codon_start=1
                     /transl_table=11
                     /product="cytochrome b6"
                     /protein_id="AHH29841.1"
     gene            72394..73870
                     /gene="petB"
                     /locus_tag="fricic_p051"
     exon            73229..73870
                     /gene="petB"
                     /locus_tag="fricic_p051"
                     /number=2
     exon            74081..74086
                     /gene="petD"
                     /locus_tag="fricic_p052"
                     /number=1
     CDS             join(74081..74086,74852..75343)
                     /gene="petD"
                     /locus_tag="fricic_p052"
                     /codon_start=1
                     /transl_table=11
                     /product="cytochrome b6/f complex subunit IV"
                     /protein_id="AHH29842.1"
     gene            74081..75343
                     /gene="petD"
                     /locus_tag="fricic_p052"
     exon            74852..75343
                     /gene="petD"
                     /locus_tag="fricic_p052"
                     /number=2
     CDS             complement(75551..76549)
                     /gene="rpoA"
                     /codon_start=1
                     /transl_table=11
                     /product="RNA polymerase alpha subunit"
                     /protein_id="AHH29843.1"
     gene            complement(75551..76549)
                     /gene="rpoA"
     CDS             complement(76619..77035)
                     /gene="rps11"
                     /locus_tag="fricic_p054"
                     /codon_start=1
                     /transl_table=11
                     /product="ribosomal protein S11"
                     /protein_id="AHH29844.1"
     gene            complement(76619..77035)
                     /gene="rps11"
                     /locus_tag="fricic_p054"
     CDS             complement(77168..77281)
                     /gene="rpl36"
                     /locus_tag="fricic_p055"
                     /codon_start=1
                     /transl_table=11
                     /product="ribosomal protein L36"
                     /protein_id="AHH29845.1"
     gene            complement(77168..77281)
                     /gene="rpl36"
                     /locus_tag="fricic_p055"
     gene            complement(77386..77619)
                     /gene="infA"
                     /locus_tag="fricic_p056"
                     /pseudogene="unprocessed"
     CDS             complement(77741..78139)
                     /gene="rps8"
                     /locus_tag="fricic_p057"
                     /codon_start=1
                     /transl_table=11
                     /product="ribosomal protein S8"
                     /protein_id="AHH29846.1"
     gene            complement(77741..78139)
                     /gene="rps8"
                     /locus_tag="fricic_p057"
     CDS             complement(78339..78707)
                     /gene="rpl14"
                     /locus_tag="fricic_p058"
                     /codon_start=1
                     /transl_table=11
                     /product="ribosomal protein L14"
                     /protein_id="AHH29847.1"
     gene            complement(78339..78707)
                     /gene="rpl14"
                     /locus_tag="fricic_p058"
     exon            complement(78836..79243)
                     /gene="rpl16"
                     /locus_tag="fricic_p059"
                     /number=2
     CDS             join(complement(80242..80250),complement(78836..79243))
                     /gene="rpl16"
                     /locus_tag="fricic_p059"
                     /codon_start=1
                     /transl_table=11
                     /product="ribosomal protein L16"
                     /protein_id="AHH29848.1"
     gene            complement(78836..80250)
                     /gene="rpl16"
                     /locus_tag="fricic_p059"
     exon            complement(80242..80250)
                     /gene="rpl16"
                     /locus_tag="fricic_p059"
                     /number=1
     CDS             complement(80379..81035)
                     /gene="rps3"
                     /locus_tag="fricic_p060"
                     /codon_start=1
                     /transl_table=11
                     /product="ribosomal protein S3"
                     /protein_id="AHH29849.1"
     gene            complement(80379..81035)
                     /gene="rps3"
                     /locus_tag="fricic_p060"
     CDS             complement(81091..81447)
                     /gene="rpl22"
                     /locus_tag="fricic_p061"
                     /codon_start=1
                     /transl_table=11
                     /product="ribosomal protein L22"
                     /protein_id="AHH29850.1"
     gene            complement(81091..81447)
                     /gene="rpl22"
                     /locus_tag="fricic_p061"
     CDS             complement(81589..81873)
                     /gene="rps19"
                     /locus_tag="fricic_p062"
                     /codon_start=1
                     /transl_table=11
                     /product="ribosomal protein S19"
                     /protein_id="AHH29851.1"
     gene            complement(81589..81873)
                     /gene="rps19"
                     /locus_tag="fricic_p062"
     repeat_region   81840..108189
     tRNA            82009..82083
                     /gene="trnH-GUG"
                     /locus_tag="fricic_t022"
                     /product="tRNA-His"
     gene            82009..82083
                     /gene="trnH-GUG"
                     /locus_tag="fricic_t022"
     exon            complement(82131..82562)
                     /gene="rpl2"
                     /locus_tag="fricic_p063"
                     /number=2
     CDS             join(complement(83236..83622),complement(82131..82562))
                     /gene="rpl2"
                     /locus_tag="fricic_p063"
                     /codon_start=1
                     /transl_table=11
                     /product="ribosomal protein L2"
                     /protein_id="AHH29852.1"
     gene            complement(82131..83622)
                     /gene="rpl2"
                     /locus_tag="fricic_p063"
     exon            complement(83236..83622)
                     /gene="rpl2"
                     /locus_tag="fricic_p063"
                     /number=1
     CDS             complement(83647..83928)
                     /gene="rpl23"
                     /locus_tag="fricic_p064"
                     /codon_start=1
                     /transl_table=11
                     /product="ribosomal protein L23"
                     /protein_id="AHH29853.1"
     gene            complement(83647..83928)
                     /gene="rpl23"
                     /locus_tag="fricic_p064"
     tRNA            complement(84094..84167)
                     /gene="trnI-CAU"
                     /locus_tag="fricic_t023"
                     /product="tRNA-Ile"
     gene            complement(84094..84167)
                     /gene="trnI-CAU"
                     /locus_tag="fricic_t023"
     CDS             84236..90889
                     /gene="ycf2"
                     /locus_tag="fricic_p065"
                     /codon_start=1
                     /transl_table=11
                     /product="hypothetical chloroplast RF2"
                     /protein_id="AHH29854.1"
     gene            84236..90889
                     /gene="ycf2"
                     /locus_tag="fricic_p065"
     gene            91010..91240
                     /gene="ycf15"
                     /locus_tag="fricic_p066"
                     /pseudogene="unprocessed"
     tRNA            complement(91937..92017)
                     /gene="trnL-CAA"
                     /locus_tag="fricic_t024"
                     /product="tRNA-Leu"
     gene            complement(91937..92017)
                     /gene="trnL-CAA"
                     /locus_tag="fricic_t024"
     exon            complement(92566..93321)
                     /gene="ndhB"
                     /locus_tag="fricic_p067"
                     /number=2
     CDS             join(complement(93969..94745),complement(92566..93321))
                     /gene="ndhB"
                     /locus_tag="fricic_p067"
                     /codon_start=1
                     /transl_table=11
                     /product="NADH-plastoquinone oxidoreductase subunit 2"
                     /protein_id="AHH29855.1"
     gene            complement(92566..94745)
                     /gene="ndhB"
                     /locus_tag="fricic_p067"
     exon            complement(93969..94745)
                     /gene="ndhB"
                     /locus_tag="fricic_p067"
                     /number=1
     CDS             complement(95055..95522)
                     /gene="rps7"
                     /locus_tag="fricic_p068"
                     /codon_start=1
                     /transl_table=11
                     /product="ribosomal protein S7"
                     /protein_id="AHH29856.1"
     gene            complement(95055..95522)
                     /gene="rps7"
                     /locus_tag="fricic_p068"
     exon            complement(95581..95606)
                     /gene="rps12"
                     /locus_tag="fricic_p045"
                     /number=2
     exon            complement(96148..96379)
                     /gene="rps12"
                     /locus_tag="fricic_p045"
                     /number=1
     tRNA            98221..98292
                     /gene="trnV-GAC"
                     /locus_tag="fricic_t025"
                     /product="tRNA-Val"
     gene            98221..98292
                     /gene="trnV-GAC"
                     /locus_tag="fricic_t025"
     rRNA            98519..100009
                     /gene="rrn16"
                     /locus_tag="fricic_r001"
                     /product="16S ribosomal RNA"
     gene            98519..100009
                     /gene="rrn16"
                     /locus_tag="fricic_r001"
     tRNA            join(100304..100339,101278..101312)
                     /gene="trnI-GAU"
                     /locus_tag="fricic_t026"
                     /product="tRNA-Ile"
     exon            100304..100339
                     /gene="trnI-GAU"
                     /locus_tag="fricic_t026"
                     /number=1
     gene            100304..101312
                     /gene="trnI-GAU"
                     /locus_tag="fricic_t026"
     gene            100445..100822
                     /gene="ycf68"
                     /locus_tag="fricic_p089"
                     /pseudogene="unprocessed"
     exon            101278..101312
                     /gene="trnI-GAU"
                     /locus_tag="fricic_t026"
                     /number=2
     tRNA            join(101376..101413,102224..102258)
                     /gene="trnA-UGC"
                     /locus_tag="fricic_t027"
                     /product="tRNA-Ala"
     exon            101376..101413
                     /gene="trnA-UGC"
                     /locus_tag="fricic_t027"
                     /number=1
     gene            101376..102258
                     /gene="trnA-UGC"
                     /locus_tag="fricic_t027"
     exon            102224..102258
                     /gene="trnA-UGC"
                     /locus_tag="fricic_t027"
                     /number=2
     rRNA            102404..105213
                     /gene="rrn23"
                     /locus_tag="fricic_r002"
                     /product="23S ribosomal RNA"
     gene            102404..105213
                     /gene="rrn23"
                     /locus_tag="fricic_r002"
     rRNA            105312..105414
                     /gene="rrn4.5"
                     /locus_tag="fricic_r003"
                     /product="4.5S ribosomal RNA"
     gene            105312..105414
                     /gene="rrn4.5"
                     /locus_tag="fricic_r003"
     rRNA            105642..105762
                     /gene="rrn5"
                     /locus_tag="fricic_r004"
                     /product="5S ribosomal RNA"
     gene            105642..105762
                     /gene="rrn5"
                     /locus_tag="fricic_r004"
     tRNA            106018..106091
                     /gene="trnR-ACG"
                     /locus_tag="fricic_t028"
                     /product="tRNA-Arg"
     gene            106018..106091
                     /gene="trnR-ACG"
                     /locus_tag="fricic_t028"
     tRNA            complement(106572..106643)
                     /gene="trnN-GUU"
                     /locus_tag="fricic_t029"
                     /product="tRNA-Asn"
     gene            complement(106572..106643)
                     /gene="trnN-GUU"
                     /locus_tag="fricic_t029"
     gene            106960..108189
                     /gene="ycf1"
                     /locus_tag="fricic_p069"
                     /pseudogene="unprocessed"
     CDS             complement(108190..110418)
                     /gene="ndhF"
                     /locus_tag="fricic_p070"
                     /codon_start=1
                     /transl_table=11
                     /product="NADH-plastoquinone oxidoreductase subunit 5"
                     /protein_id="AHH29857.1"
     gene            complement(108190..110418)
                     /gene="ndhF"
                     /locus_tag="fricic_p070"
     CDS             110811..110984
                     /gene="rpl32"
                     /locus_tag="fricic_p071"
                     /codon_start=1
                     /transl_table=11
                     /product="ribosomal protein L32"
                     /protein_id="AHH29858.1"
     gene            110811..110984
                     /gene="rpl32"
                     /locus_tag="fricic_p071"
     tRNA            111727..111806
                     /gene="trnL-UAG"
                     /locus_tag="fricic_t030"
                     /product="tRNA-Leu"
     gene            111727..111806
                     /gene="trnL-UAG"
                     /locus_tag="fricic_t030"
     CDS             111889..112854
                     /gene="ccsA"
                     /locus_tag="fricic_p072"
                     /codon_start=1
                     /transl_table=11
                     /product="cytochrome c heme attachment protein"
                     /protein_id="AHH29859.1"
     gene            111889..112854
                     /gene="ccsA"
                     /locus_tag="fricic_p072"
     CDS             complement(113027..114529)
                     /gene="ndhD"
                     /locus_tag="fricic_p073"
                     /codon_start=1
                     /transl_table=11
                     /product="NADH-plastoquinone oxidoreductase subunit 4"
                     /protein_id="AHH29860.1"
     gene            complement(113027..114529)
                     /gene="ndhD"
                     /locus_tag="fricic_p073"
     CDS             complement(114656..114901)
                     /gene="psaC"
                     /locus_tag="fricic_p074"
                     /codon_start=1
                     /transl_table=11
                     /product="photosystem I subunit VII"
                     /protein_id="AHH29861.1"
     gene            complement(114656..114901)
                     /gene="psaC"
                     /locus_tag="fricic_p074"
     CDS             complement(115296..115601)
                     /gene="ndhE"
                     /locus_tag="fricic_p075"
                     /codon_start=1
                     /transl_table=11
                     /product="NADH-plastoquinone oxidoreductase subunit 4L"
                     /protein_id="AHH29862.1"
     gene            complement(115296..115601)
                     /gene="ndhE"
                     /locus_tag="fricic_p075"
     CDS             complement(115791..116324)
                     /gene="ndhG"
                     /locus_tag="fricic_p076"
                     /codon_start=1
                     /transl_table=11
                     /product="NADH-plastoquinone oxidoreductase subunit 6"
                     /protein_id="AHH29863.1"
     gene            complement(115791..116324)
                     /gene="ndhG"
                     /locus_tag="fricic_p076"
     CDS             complement(116714..117253)
                     /gene="ndhI"
                     /locus_tag="fricic_p077"
                     /codon_start=1
                     /transl_table=11
                     /product="NADH-plastoquinone oxidoreductase subunit I"
                     /protein_id="AHH29864.1"
     gene            complement(116714..117253)
                     /gene="ndhI"
                     /locus_tag="fricic_p077"
     exon            complement(117342..117881)
                     /gene="ndhA"
                     /locus_tag="fricic_p078"
                     /number=2
     CDS             join(complement(118917..119468),
                     complement(117342..117881))
                     /gene="ndhA"
                     /locus_tag="fricic_p078"
                     /codon_start=1
                     /transl_table=11
                     /product="NADH-plastoquinone oxidoreductase subunit 1"
                     /protein_id="AHH29865.1"
     gene            complement(117342..119468)
                     /gene="ndhA"
                     /locus_tag="fricic_p078"
     exon            complement(118917..119468)
                     /gene="ndhA"
                     /locus_tag="fricic_p078"
                     /number=1
     CDS             complement(119470..120651)
                     /gene="ndhH"
                     /locus_tag="fricic_p079"
                     /codon_start=1
                     /transl_table=11
                     /product="NADH-plastoquinone oxidoreductase subunit 7"
                     /protein_id="AHH29866.1"
     gene            complement(119470..120651)
                     /gene="ndhH"
                     /locus_tag="fricic_p079"
     CDS             complement(120747..121019)
                     /gene="rps15"
                     /locus_tag="fricic_p080"
                     /codon_start=1
                     /transl_table=11
                     /product="ribosomal protein S15"
                     /protein_id="AHH29867.1"
     gene            complement(120747..121019)
                     /gene="rps15"
                     /locus_tag="fricic_p080"
     CDS             complement(121415..126958)
                     /gene="ycf1"
                     /locus_tag="fricic_p081"
                     /codon_start=1
                     /transl_table=11
                     /product="hypothetical chloroplast RF1"
                     /protein_id="AHH29868.1"
     gene            complement(121415..126958)
                     /gene="ycf1"
                     /locus_tag="fricic_p081"
     repeat_region   complement(125729..95)
     tRNA            127275..127346
                     /gene="trnN-GUU"
                     /locus_tag="fricic_t031"
                     /product="tRNA-Asn"
     gene            127275..127346
                     /gene="trnN-GUU"
                     /locus_tag="fricic_t031"
     tRNA            complement(127827..127900)
                     /gene="trnR-ACG"
                     /locus_tag="fricic_t032"
                     /product="tRNA-Arg"
     gene            complement(127827..127900)
                     /gene="trnR-ACG"
                     /locus_tag="fricic_t032"
     rRNA            complement(128156..128276)
                     /gene="rrn5"
                     /locus_tag="fricic_r005"
                     /product="5S ribosomal RNA"
     gene            complement(128156..128276)
                     /gene="rrn5"
                     /locus_tag="fricic_r005"
     rRNA            complement(128504..128606)
                     /gene="rrn4.5"
                     /locus_tag="fricic_r006"
                     /product="4.5S ribosomal RNA"
     gene            complement(128504..128606)
                     /gene="rrn4.5"
                     /locus_tag="fricic_r006"
     rRNA            complement(128705..131514)
                     /gene="rrn23"
                     /locus_tag="fricic_r007"
                     /product="23S ribosomal RNA"
     gene            complement(128705..131514)
                     /gene="rrn23"
                     /locus_tag="fricic_r007"
     tRNA            join(complement(132505..132542),
                     complement(131660..131694))
                     /gene="trnA-UGC"
                     /locus_tag="fricic_t033"
                     /product="tRNA-Ala"
     exon            complement(131660..131694)
                     /gene="trnA-UGC"
                     /locus_tag="fricic_t033"
                     /number=2
     gene            complement(131660..132542)
                     /gene="trnA-UGC"
                     /locus_tag="fricic_t033"
     exon            complement(132505..132542)
                     /gene="trnA-UGC"
                     /locus_tag="fricic_t033"
                     /number=1
     tRNA            join(complement(133579..133614),
                     complement(132606..132640))
                     /gene="trnI-GAU"
                     /locus_tag="fricic_t034"
                     /product="tRNA-Ile"
     exon            complement(132606..132640)
                     /gene="trnI-GAU"
                     /locus_tag="fricic_t034"
                     /number=2
     gene            complement(132606..133614)
                     /gene="trnI-GAU"
                     /locus_tag="fricic_t034"
     gene            complement(133096..133473)
                     /gene="ycf68"
                     /locus_tag="fricic_p090"
                     /pseudogene="unprocessed"
     exon            complement(133579..133614)
                     /gene="trnI-GAU"
                     /locus_tag="fricic_t034"
                     /number=1
     rRNA            complement(133909..135399)
                     /gene="rrn16"
                     /locus_tag="fricic_r008"
                     /product="16S ribosomal RNA"
     gene            complement(133909..135399)
                     /gene="rrn16"
                     /locus_tag="fricic_r008"
     tRNA            complement(135626..135697)
                     /gene="trnV-GAC"
                     /locus_tag="fricic_t035"
                     /product="tRNA-Val"
     gene            complement(135626..135697)
                     /gene="trnV-GAC"
                     /locus_tag="fricic_t035"
     exon            137539..137770
                     /gene="rps12"
                     /locus_tag="fricic_p082"
                     /number=1
     exon            138312..138337
                     /gene="rps12"
                     /locus_tag="fricic_p082"
                     /number=2
     CDS             138396..138863
                     /gene="rps7"
                     /locus_tag="fricic_p083"
                     /codon_start=1
                     /transl_table=11
                     /product="ribosomal protein S7"
                     /protein_id="AHH29869.1"
     gene            138396..138863
                     /gene="rps7"
                     /locus_tag="fricic_p083"
     exon            139173..139949
                     /gene="ndhB"
                     /locus_tag="fricic_p084"
                     /number=1
     CDS             join(139173..139949,140597..141352)
                     /gene="ndhB"
                     /locus_tag="fricic_p084"
                     /codon_start=1
                     /transl_table=11
                     /product="NADH-plastoquinone oxidoreductase subunit 2"
                     /protein_id="AHH29870.1"
     gene            139173..141352
                     /gene="ndhB"
                     /locus_tag="fricic_p084"
     exon            140597..141352
                     /gene="ndhB"
                     /locus_tag="fricic_p084"
                     /number=2
     tRNA            141901..141981
                     /gene="trnL-CAA"
                     /locus_tag="fricic_t036"
                     /product="tRNA-Leu"
     gene            141901..141981
                     /gene="trnL-CAA"
                     /locus_tag="fricic_t036"
     gene            complement(142678..142908)
                     /gene="ycf15"
                     /locus_tag="fricic_p085"
                     /pseudogene="unprocessed"
     CDS             complement(143029..149682)
                     /gene="ycf2"
                     /locus_tag="fricic_p086"
                     /codon_start=1
                     /transl_table=11
                     /product="hypothetical chloroplast RF2"
                     /protein_id="AHH29871.1"
     gene            complement(143029..149682)
                     /gene="ycf2"
                     /locus_tag="fricic_p086"
     tRNA            149751..149824
                     /gene="trnI-CAU"
                     /locus_tag="fricic_t037"
                     /product="tRNA-Ile"
     gene            149751..149824
                     /gene="trnI-CAU"
                     /locus_tag="fricic_t037"
     CDS             149990..150271
                     /gene="rpl23"
                     /locus_tag="fricic_p087"
                     /codon_start=1
                     /transl_table=11
                     /product="ribosomal protein L23"
                     /protein_id="AHH29872.1"
     gene            149990..150271
                     /gene="rpl23"
                     /locus_tag="fricic_p087"
     exon            150296..150682
                     /gene="rpl2"
                     /locus_tag="fricic_p088"
                     /number=1
     CDS             join(150296..150682,151356..151787)
                     /gene="rpl2"
                     /locus_tag="fricic_p088"
                     /codon_start=1
                     /transl_table=11
                     /product="ribosomal protein L2"
                     /protein_id="AHH29873.1"
     gene            150296..151787
                     /gene="rpl2"
                     /locus_tag="fricic_p088"
     exon            151356..151787
                     /gene="rpl2"
                     /locus_tag="fricic_p088"
                     /number=2
     tRNA            complement(151835..151909)
                     /gene="trnH-GUG"
                     /locus_tag="fricic_t038"
                     /product="tRNA-His"
     gene            complement(151835..151909)
                     /gene="trnH-GUG"
                     /locus_tag="fricic_t038"
ORIGIN      
        1 ttagatcgat atattgggca tagaatgcca attttaaaaa tgtaatgtaa taaaggagta
       61 atcccctgtg acacgttcaa taaaaaaaaa tccttgatgg agcaatatct ttagcaagat
      121 acaaagatat agctccatca aggattcgta tacactaaga cagaatgtaa gtcttatcca
      181 tttgtagatg gaacttcaat agcagctagg tctagaggga aattgtgagc attacgttca
      241 tgcattactt ccataccaag gttagcacga ttaatgatat cagcccaagt gttaataaca
      301 cgaccctgac tgtcaactac agattgatta aaattgaacc catttaggtt gaaagccata
      361 gtactaatac ctaaagcagt gaaccagata cctactacgg gccaagcagc caaaaagaaa
      421 tgtaaggaac gagagttgtt gaaactagcg tattggaaga tcaatcggcc aaaataacca
      481 tgagcagcta cgatattata agtttcttcc tcttgaccaa atctgtaacc ttcattagca
      541 gattcgtttt cagtagtttc cctgatcaaa ctagaggtta ccaaggaacc atgcatagca
      601 ctgaataggg agccgccgaa tacaccagct acacctaaca tatgaaatgg gtgcataagg
      661 atgttgtgct ctgcctggaa tacaatcata aagttgaaag taccagatat tcctaaaggc
      721 ataccatcag aaaaacttcc ttgaccaata ggataaatca agaaaacagc agtagcagct
      781 gcaacgggag ctgaatatgc aacagcaatc caaggacgca tacccaaacg gaaactaagt
      841 tcccactcac gacccatgta acaagctaca ccaagtaaaa agtgtagaac aattaactca
      901 taaggaccgc cattatataa ccactcatca acagaagctg cttcccatat tgggtaaaaa
      961 tgtaaaccta tagctgcaga agtaggaata atggcaccag agataatatt gtttccataa
     1021 agtagagacc cggaaacagg ttcacgaata ccatcaatat ctacaggagg agcagcaatg
     1081 aaggcaataa taaatacaga agttgcggtc aataaggtag ggatcatcaa aacaccgaac
     1141 catccaatgt aaagacgatt ttcagtgctg gttatccagt tgcagaaacg accccatagg
     1201 cttgtgcttt cgcgtctctc taaaattgca gtcatggtta aatcttggtt tattcaattt
     1261 caaggactcc caagcacaga tattaactat aatctagagt taagcataga taatagaagg
     1321 cttgttatct aacagtataa catggcttat ataccaatgt caaccaatct taacaaatgg
     1381 atctatataa ctaaataata aataaatcca ccaaaaacaa aacagtttgt aaataaagaa
     1441 aaattgcttt ttctgtatgg gttgcccggg actcgaaccc ggaactagtc ggatggagta
     1501 gatttttttc cttgttgcaa tagaagaaaa atatctctcc ccaaatcgtg cttgcatttt
     1561 tcattgcaca cggctttccc tatgtataca tacaacttat atccctagaa gaacaaattt
     1621 taaatattca attgatttaa ccaccacact actacaatga acatttcagt atcaaaatta
     1681 atgactttta ttgtctatca atcatttgaa atattggatc atttattaaa tcatttaaat
     1741 atattaagta ttaattttat atttaataaa tgattttttt ttttttagaa gatatctaat
     1801 tattcaccag gtcattgata cgaataatat ccaatgacca aatacgttct ctatgtgatc
     1861 catgtaaagt aaaaagagtt gttttgggga aaataaaaca aagaacttgt tcttcttccg
     1921 taaagaactc ttctaataat cccgagccta atctttgcaa aagagcacgt gccgtacttt
     1981 tatgtttacg agccaaagtt ctagcacacg aaagtctaag tatatacttt attcgatata
     2041 aacttttttt ttttgaagat ccactgtgat aatgagaaag atttctacat atccgaccaa
     2101 atcgatcaat aatatcaaaa tctgataaat ctgcccatat cggcttacta atcggatgtc
     2161 ccgagaaagt acaaaatttt gctttagata atgatccaat aagagaaata atgggtatta
     2221 tagtatcaaa tttcttaata acagtatcta ttagaaatga gttctctagc atttgattat
     2281 ttaccgcata aggatttatt agtacacgta aaagataccc cataaaatag aaggaatagt
     2341 ttaataatga gtttatatgc atcctgtacg gttgagacca aaagtgaaaa taatattgcc
     2401 agaaattaac aaagtaatat ctccatttat tcatcagaag atgagtcccc cttgaagcca
     2461 gaattgcttt tccttgatat cgaacataat gtatcaaagg atccttgaca ggccacaggg
     2521 tcttctgaaa attattacaa cacactatta taatatgttc catttttcca tagaaatgtg
     2581 aacgttcaag aaaggctcca gaagatgttg atcgtaaata acaggattgt ttatgaaaaa
     2641 aaactaataa aaattcgcat tcagatacat aagaattgta caggaaccaa aatagtcttt
     2701 tattttcttt tgaaaaaaca taaatagttt tattactctg aatagtttta ttcagattct
     2761 gatatttatg tagaaagaat cgcaataaat gtaaagagga aatatcttga atccagcatt
     2821 gaaggatttg aaccaaaatt tcaaaatgga taggatgggg tattagtata tctgaaacat
     2881 tatttaaatg agataatttg tcctctaaaa aaggaaatat tgaatgaata gatcctaaat
     2941 tctgagattt tggtatttct ttttcttcgg aggaagatac taatcgtagc gagaatggaa
     3001 tttccacaat gactgaaaaa ccctttgata ccatttgaga ataaaaaaaa tgagaatcaa
     3061 aataattggt gtgtccaccg aatctatttt gattagaatc attaaccaaa tcaatcaaaa
     3121 aattctgttg atacattcga ataattaaac gttttacaag tactaaactc aatttattgt
     3181 tataaccaat aaattcgata ggttcgtaaa aaatcgaacc atttaaacta tcatcatgag
     3241 caagtgtgta aatatactcc tgcaagagaa gcggatatag gaagtgttgt tgcggagatc
     3301 tatctttttt taaataccct tgtaattctt ccatttacat ttttctactt gaaacagaga
     3361 cacaagacag gaggcatttc ttgggttatc aaatgataca tagtgaatga tacatagtgc
     3421 aatatggtcc gaacagggta tataattaca gtatatatag ttaagaacta aagatagacc
     3481 ccggagacct agaatccaat caacaggatc cttttcctct ccttttctat acaataggtt
     3541 ttatcctttg ttaaaattac aagagagtaa aaaatccttt atttttgcaa cctgatcgct
     3601 cttttgattt tggaaaaaat tagattctct ttactttatc agtatactgt ttcttctaca
     3661 catccgtctc caaagagaat agttaggatt tttttttcat aaaaaaataa aaaataatca
     3721 atgattcact cgcataaaaa cctttttctg cactggcact aatctatttt taacatccaa
     3781 attagatcgg gtaattattc caattttaag aatataagct cgttgctttt tgttttacca
     3841 aaattagggc taaaagacga tatccattta ttcactagac ccaactgtaa atttcttttg
     3901 tctccttcca aaaataaaaa caattattac gacatgctgt tttttccttc attacctttt
     3961 aagatcagtc gtggtcttaa tatagactct accaatagtc tggacgaatt cgttgcttca
     4021 tccaaatgtg taaaagatca tagtcgcact taaaagccga gtactctacc gttgagttag
     4081 caacccggat tgtagatatg ataaaaaaaa aaaaaagatt gaactagcaa aaaatcaaat
     4141 ttaaaagaaa aattttttta atcaattata aacaccaatc cactaaaata ggtaggattg
     4201 gattaaaaaa taataaattc tcaatagata tatctaaata tctataatta aaacttatac
     4261 ccatttttct cttgatccat tccatttttt tttttttttg acgtcttgta taccagtaaa
     4321 ttcagtaaac acatccttat gactaaggtg actaaggcta aagcaaagga aaaataaata
     4381 taaggcagga ataaacagat ccattttatt tatctatgat caaattatat ttgttcggta
     4441 caccattgtc aatatgaata gaatgctgag aaaaaaattc taaataaatc aaattaaggc
     4501 cttgtgttag attagcacaa tctaaataaa aaaataaatt tgaatgcaaa aataaataaa
     4561 ggcagggtag agaaaaatat cgagttgatt caatcaaaag aggtacaggt acaataaccg
     4621 aaattgaccc tgtctttgtc ggtaaattaa attactacaa taacaataaa taataaaata
     4681 ataagtgagc aaaaaaaaga gcaaacaaat tatggagaaa taattataca aagatagatg
     4741 ctagtcccct ctctttttta ttcaattttt ttaatttaat taaattaaca gttaacccaa
     4801 tattccttct ttaaataatt ctgtcttcct taaaatatca tgaacagtta ctgtgggttg
     4861 agcgccattt tcaaggaaat atagaatagc gggaacattt gaataggttt gattctttat
     4921 cggatcgtaa aaacctacct tccgaagatc tcttccttct cttcgggatc gaacatcaat
     4981 tgcaacgatt cgatagatgg ctcatcggga tagatgtaga taaacaatgc cccccctaga
     5041 aacgtatagg aggttttatc ctcatacggc tcgagaaaaa atgattctaa tttctgtata
     5101 taacggcaaa tatatccata aaatactgaa taaataatta tgattaaagt ggttttttct
     5161 tcctctttcc ttacgaaagt taaaaagatc tcatttgtac tcataactca agttgggtaa
     5221 ttctgaggaa atccttagat atttattgag ccgtctctaa cctcttttgt ttgtctcgaa
     5281 tcaattttta ttccgcattt tgatccaatt gttgagacaa ttaaaaatag tgtttccttg
     5341 ttccggaatc ctttattttt gttttgtgaa atcattgggt ttagacatta cttcggtgat
     5401 ccttactcct ttcaaaaggg cagcaacata ccttttgttt tttctcttat ttctttctat
     5461 agaaaaaaat aagagagatt gattcccttg tgatacactt ttgatcgaat atagttttat
     5521 gaattccgac aaatattact tattttattt tttatttcaa acttgtttga attttaaccc
     5581 ttttcaattt atataattta tcaatttata ttatatatat atattataga ggatatattt
     5641 acaaagttgg ttcaacttat tgatttttat tgtcactaac cctagattct ttcccccaat
     5701 aaataaatct caatactttc tgctcgagct tcatcatgta ctttttattt agattagaac
     5761 ccaacacaaa ttaggttcct agtaaaaaga acaaactatg tcgagccaag agcatcttca
     5821 ttcttataga aaatggcgga tgtaagaatc cacagtcaat catgtccttc aagtcgcacg
     5881 ttgctttcta ccacatcgtt ttaaacgaag ttttaccata acatttctct tatttaattt
     5941 caaactgata tggaattgat tcaatatgaa atcatgaata gtcattggat caacggatat
     6001 atgtatatat tattatatat tatgatatgg ccggtcgtat agttttgatt ttatattata
     6061 tccataaata gtctctatat taaatatata ataatatttg acttttctta ctttacggaa
     6121 aagtcttact caggaaggat cccttttttt tcttgaacaa atcaattaaa aacctcaaag
     6181 aaaggggctg ggacggaagg actcgaacct ccgagtaacg ggaccaaaac ccgttgcctt
     6241 accgcttggc cacgccccat tgaaatttat attcaacact aataaatact aatattatat
     6301 tagtattggt tattcgtcaa ttctagtatg taatatattg ttgctaggtt tctatacatg
     6361 aagagataga atcaaaaaat tcattgatca ttacattgaa ttcaattaag atattgtatg
     6421 aaagtataat tctttgtatt cttgtttgag aattgaaagg agtttttgat ttgggatagt
     6481 tcaaagaata aagaaggatt tttttgcctg cctttttcat ttttacctta tattataaaa
     6541 atgactcaat caaaattaaa ttatctaatc tacaagaacg aaatttttgt tatgcttaat
     6601 atctttagtt ttatctgtat ctgtcttaat tctatccctt atttgagttc gagtagtttt
     6661 ttcttcgcca aattgcccga ggcttatgct tttttcaatc cactcataga cattatgcct
     6721 atcatacctc tattcttttt tctcttagcc tttgtttggc aagctgctgt aagttttcga
     6781 tgaaatcttc aatattctcc taaattcatg attaaaaaaa aaaaaaaaaa aacacacttc
     6841 attatagcat agcatatgcg gtacgaaaaa aatgggtaat ctattccccc taaaaaaatg
     6901 atatcttgga gattttgtaa tgcttactct caaactcttc gtttatacag tagtgatatt
     6961 ctttgtttct ctcttcatct tcggattctt atctaatgat ccaggacgca atccaggacg
     7021 tgaagaataa acataagaca tttttagctt tgcttttttt aagaattctt tattccatta
     7081 actattttaa tcaagggatc cagtgatgag ggatagcgga gagagaggga ttcgaaccct
     7141 cggtataaat aaaaatcata caacggatta gcaatccgcc gctttagtcc actcagccat
     7201 ctctcccaac taaaaattgt taattgttta tgtgatataa caggtaaagt tgaagtaaag
     7261 attgatcaaa aacccctcat cttctttctt ttcttatttt ttcttattag aatttagaat
     7321 agaaaaatat aaaaaacaat caattcaata tatatatata aatattatga tgataatata
     7381 cgatataaaa aattttgatc agatcagcaa ttcaatttat ataatgattt gaaacagata
     7441 tcaccaatag aaggactacc ttacttttta ttttgtacga aaaaatcccg gcccgcttaa
     7501 gtactggccg ggcaatttcc attctcattc tatgatggaa gtgtcatttc ttaattctta
     7561 ttatttaaga attaagattt gttattattt tactaaattt atttacttta actgtaaaaa
     7621 aacatataca gacacatatc atacattata catatattaa atatatacat atattaaata
     7681 aacaataaat tcaaatatta aacacatata ttttatattt atttataatt tcatatttat
     7741 aattaaatga gtcttttttt gttcttcacc ttgccttttt tttttttctt taatttaagt
     7801 ttctagcggg gtgaaataga tgttaacgct ataattttca taattctgat gctatcttgg
     7861 tttgaaggtc atctccttta ttcgacaaag gctccattca tatacaataa tgaaattgta
     7921 gcgggtatag tttagtggta aaagtgtgat tcgttctatt aaccccttaa atagttaagg
     7981 ggtctttcag tttccgacaa aaaaacttta tttcttaaaa aggtttgatc ctttacctct
     8041 caatggcata tttgaggaag aatataactt ctcacgattt gtatccaaaa gtcaattaga
     8101 aatttaataa agacaaaatt ggattatggg atcgcgaagc ataatttttt ttttttttta
     8161 attggatcaa ctcttccaat tgaatgagta tgagtaaagg atccatggat gaagatacaa
     8221 aagtttattt ccaatcgtaa ctagatcttc aattttttta aggggagatt gaagcccata
     8281 gctataaaat gatggttttg gtttactaaa accatcggcg tattgtttca gctcggtgga
     8341 aaccaaattc ttttcctcag gatcctgtga gttgagtaga aatagggaac gaagtaacta
     8401 gactaaacgg atttggattt tatatgatcc ccctcgtcta gagggatcat ctagaaagcg
     8461 agtagctttg gatgcattca tacagaaaag ctgacataga tgttatggat atcatttttt
     8521 ctctgggact gggaatacat cgattttcca taaaggagcc gaatgaaagc aaaaattcat
     8581 gttcggtttt gaattagaga cgttaaaaat aatcgacaaa cgtcgactat aacccctagc
     8641 cttccaagct aacgatgcgg gttcgattcc cgctacccgc ttaatacata caatacttac
     8701 tacattcctt tccttattat gtttggtatg catccttatt ttttttattc cctaaaggat
     8761 tttccttgta atcgtaatca aattttatcc tagagaaaaa aataatttga aaagttagga
     8821 atgaaaagcg tccattgtct aatggatagg acagaggtct tctaaacctt tggtataggt
     8881 tcaaatccta ttggacgcaa tttttttaca tctatatata tatatttttt ttttatggct
     8941 ataccaagaa acccattttt aatgattcaa atcagaacta tttctcaatt attattcttt
     9001 ttaagaataa gagtgatgaa tttatgtttg ttcctgaagt agaaactgtt cgatctgttc
     9061 cggaataact tccttcaaaa gagcttccgc ttgattggta agtgttttgg tagaagatat
     9121 aatttcttga aattgaggtt tattcttttt taagtaggta cgtaattgaa cgagaaattt
     9181 ttttacctgt ccgacttcta acggatcaag atagccattt gctccggtat aaatagtaac
     9241 tacctgctct tccaccggaa gagggtctgc ttgggattgt ttgagtaatt cgcgtaatcg
     9301 ttgacctctt gccaattgat tctgagtagc tttatcgaga tcagaagcaa attgtgcaaa
     9361 ggcttctaat tccgcgaatt gagctagttc caattttgat ttgccggcta cttgtttcat
     9421 ggctttaatt tgagctgcag atcctactct agaaacagaa atacccacat taatagcagg
     9481 tcgtattcca gcgttgaata gatcggcgga taaaaatatt tgtccatccg taatggaaat
     9541 tacattagta ggaatataag ctgaaacgtc tccagattga gtctcaacta ttggtaaagc
     9601 agtcatactt ccttcaccca aataagaact taatttagca gctctttcca aaagtcgtga
     9661 atgcaaataa aaaacatctc ctggataagc ctcacgaccg gggggtcttc ttaatagaag
     9721 agacatttgg cgataagctt gtgcctgttt ggagagatca tcataaatta ttgaagtatg
     9781 tcgtttacgg tacataaaat attcagccag agcagctcct gtataaggag cgaggtattg
     9841 taatgtagca ggtgaatctg ccgtttcggc taccacaata gtgtattcca ttgccccctg
     9901 ttcctggaaa gtagtcacta cttgagccac agaagatgct ttttgaccaa tcgctacata
     9961 aacacatatt acatttttcc ctttttgatt gagaattgta tctgtggcta ctgctgtttt
    10021 gccggtttgt ctgtccccaa taattaattc tcgctgacca cgccctatag ggatcatcgc
    10081 atcaatggca ataagccctg tttgaagagg ctcatatacg gaacgtcttg aaataatacc
    10141 tggggcagga gattcaatta accgagattc agaagctgaa atttcacctc tcccatcaat
    10201 aggtttagcc agagcattta taacacgacc taaataagcc tcactcacag gtatctgagc
    10261 aattcttcct gttgctttta cagaacttcc ctcttggatc atcaaaccat cgcccattaa
    10321 tacaacacca acattatttg attccaaatt cagagcaata cctattgtac cttcttcaaa
    10381 ttctactaat tcacctgcca ttacttcatc aagaccatga acacgagcaa tgccatcgcc
    10441 tacttgaagt acggtaccgg tatttacaat ctttacttct ctattatatt gttcaatacg
    10501 ttcacggata atattactaa tttcgtcggc tcgaagggtt gccattagta tctttttatt
    10561 ctttttcgga agcaaaggaa aaaaaataat gcctaaactc taaactaaag taaaagtcga
    10621 aaggctaatc cgttattttt tccatggccc cgagggtgtt aatattggca cttatggtac
    10681 gtaaatgtaa ctcgttattc aaacaactat taagagttcc tagagctctt tgtaaggctt
    10741 gttggaaaac tcgttgtcga acctgattaa tcgctctttg ttgttcaaaa tgaagggttt
    10801 catttttgta attttctaat cgttccaaac tctcactagt agccttaatt aaattgactt
    10861 tttcccgctc tatatcagag tatccattca ttcgatactc atccgcttca atttccactt
    10921 tacgtaagcg agcccgggct ctttcaagct gctcaatggt ccctttacgt aattcttcag
    10981 aattacgaat agtactcaag atcctctgtt ttcgattatc taataaatca tttaatgaaa
    11041 gtagattatc ttaccattaa tttcccaact cccatgatct cttcccgaac caaacatgaa
    11101 tctttcgatt catttggctc tcacgctcaa tcaattcaat tatttatttt atgggcattc
    11161 ccacccatat cttttactat aatgagccta ccctctctct tttctgttcg tattcaaaga
    11221 tattgaaact gatatacaga atattaggag ggctcttccg accagacaaa aatccataat
    11281 tgtcagcaaa gttgtttatt tatttgtttt ttattaaata aaaattatta tattttattt
    11341 ttatttccct ttttattaaa atcttcatta aatccaaaaa tgcctctttt tatacatagg
    11401 tcatcgattc ggcattgggt aaaaagggca aagcgcccct ttttctaata aaaggtttca
    11461 aattatttta tcaatatgag tgttctatat cggatgaatt atcaactatt tattttgaaa
    11521 ccattttgct actaatgtag tgttagaaag agtaccatgt tgtgcctgaa cttcaaacag
    11581 tttagcttta accatgttaa tggtctcgca ttattggtcg atagagaatc aagatttacc
    11641 aatgaatcac gaaatgctat ggttcttaca tatgatttat taatttattc ataagtaatt
    11701 cgtcgagatc gtgcaccttt ctttcctatt tcttatccta ataaaaaaaa aaaaaaagaa
    11761 tcataataac gtgcagttgg ttggatgcaa cctattcttg aaatatacaa ctcgcacaca
    11821 ctccctttcc aaaaaaaatc aatacaccaa gcaccacact tagatttatt ggatttgttg
    11881 ctaaaatatc ggtattaaat ccgaaacttc cggcagatgg ccaatagccc aaggaaacga
    11941 aaaaataggt tatatttttc atatactctc ctctttctta tagataagac taccaaagaa
    12001 catagttctt tttgtatcac ctcactcgcc tcgccctgat cgatttcttt ttattaattt
    12061 attttttatg ggaatagatt aaatcatcta gtaatttata atagtaattt agaacttgaa
    12121 aatttattat ttttttaagt tctccataaa aagattaaga tacttattaa gttaggtctt
    12181 aggcctcaca ccaattgcga aatatttcgt ttgttgaaac gtttcttagt aaggggtttc
    12241 ccttgtacta agggtggaaa tgggaaggaa gaaagcgatc ggatccgtga attcctcatc
    12301 ctcaaataaa cccttcccgg ggtattgtct cataaagtaa ttgttaggat taaagtgttg
    12361 atataattag aagaagcaaa cggcaagtcc aagttaataa aataaactaa gactaagaaa
    12421 aaagtgcata acgtacgttt tcacatttct aattttagga ttaaattaaa caaaaggatt
    12481 tgcaaataaa agtgctaatg ccacgaccag tccgtaaatt gttaaagctt ccataaaagc
    12541 tagactaagc aataaagtac ctcgtatttt accttccgct tctggttgtc tcgcaatacc
    12601 ttctacagct tggcccgcag cagtaccttg gccaactcca ggtccaatgg aagcaagccc
    12661 tacggccaat ccagcagcaa taacggaagc ggcagaaatc agtggattca tagtaagttc
    12721 ctcgtacaaa aaaaataaat ggttaatgat acaatcaacc aatgcattat tacttatttt
    12781 atcactacga tctatcgggt caaagtaatt aaaaactctg aattgaaatt ataatattag
    12841 tgaatcgtca gaatgacttc gatatctctt ttttttttag tttctactca taatcaaatc
    12901 tttgtaaact catatgcata tagttctact tattgcattt cttagtttcg aaccattctt
    12961 tcattcaata tcttcgttct ttacttactt tctatatcca tacgttcatc tgttttttca
    13021 ttcaatctac aattacagac gaaagagaaa gacttatatt gtattgtaat ccatctaaac
    13081 gaaatgcagt gtggttaaaa aaaaaaataa aagaatcaac attcaataat agtaataata
    13141 aatagtatta taataataat ataaatataa aaatagatat taataatata ctgggaaaga
    13201 aataggaata aaataataaa atatagaaat atataatata taatccatag gaataatccc
    13261 tatataacta ataaatatct aatatcacat atacatttgt ttcttccata atgtaaacca
    13321 cctgcatttt attttatatt gaattggatt ttagaatcat tcttcgaaac atatctaagg
    13381 gttaaactta tagatattac atatatctag tttgacttga ccccctaacc catatttttc
    13441 caattccgta atatcgtctg tcttccctct tacgagatta ggtcatccat acatatatag
    13501 atacaaatat atatgtatta tgttgcccaa ccaagtgcgt atttggaatc atgcatgact
    13561 tcgggtaagt gaaaaaagac tattaaaaag ctaatcaatg atgaccctcc atggattcac
    13621 ctatataagc cgcggctaaa gttgcaaaaa taagagcttg aataccgctt gtaaataatc
    13681 cgagaaacat aacggggata ggaactactg aaggtactaa agaaacaaga acaacaacta
    13741 ctaattcatc agccaatata ttcccgaaaa gtcgaaaact aagagataaa ggttttgtaa
    13801 aatcttctag gatgttaatt ggtaaaagta ttggagttgg ttggatgtat ttcccaaaat
    13861 accccaatcc ttttttggta agacctgcat aaaaatatgc cactgacgtg agtaaagcta
    13921 aagcaacagt agtatttata tcattcgtgg gcgcagctaa ctccccatga ggtaactgta
    13981 taattttcca aggtaaaaga gcacctgacc agttagaaac aaaaataaat aggaacatag
    14041 ttccaataaa gggaacccaa gggccatatt cttctccaat ctgagtttta ctcaagtctc
    14101 gaataaattc aaggacatat tcgaagaaat tctgaccgtc ggtcggaatt gtttgtggat
    14161 tccgaactgc tatgatgact gaacctaata agatagcaat tacgacccaa gaagtgataa
    14221 gtacttgggc atggatttgt aaacctccta tttgccaata taaatgttgg cctacttcta
    14281 cacccgatat atcgtataac ccattgagta ttttaatgga acatggtata gcattcatat
    14341 tgtcctctga tataaatcga acttaaaaaa ttattttgat tcaaccatct ctttctcaac
    14401 tcaccaacat taatcatctt ttaatacaaa ttgaatttag gatactaaaa aatcacataa
    14461 cataatataa atatccctat ttttatctct atctcttttt gaagttcaag aatagtaacc
    14521 gatccaataa atcgatcgag ttcccaaaca attaattaat tttattattc ttaatcataa
    14581 tcaacgattt cttatatagc tataacgacc ctcgcaaatt gcgaatacta atttgttaag
    14641 aataaatcga attgaagcta tagcatcatc gttagctgga atcgaaatat ctgcgagatc
    14701 cgggtcacaa tttgtatcaa ttaaacaaat agtaggaatc cctaaaatga cacattctcg
    14761 aagagccgta tattcttctt gctgatcaac gatgattaca atatcgggta accccgtcat
    14821 atatttgatc ccacccaaat atgtttgcaa ggtagataat tttctcttca ccattgctgc
    14881 atctcttttg gaaagatggt tgagtttccc catcttttgt tctgctctta agtccctgaa
    14941 cttattaagt ctcgtttccg tagtggacca gttcgttaac ataccaccga gccacttttt
    15001 attaacataa tgacaccgag cccctattgc agctgatgct actaaatccg ctactttatt
    15061 tttggtacca acgattaaaa aggtttttcc actacttgct gcattaaaaa ctaaatcaca
    15121 ggcttctgat aaaaaacgag cagttctcgt aagatttata atatgaatac ctttacgctt
    15181 tgcagagatg taaggggcca ttctaggatt ccattttcga gtaccatgac caaagtgcac
    15241 tcccgcttcc atcatttctc ctaaattgat gttccaatat ctttttatca tttttccccg
    15301 catttcccca cacttcctct tttttttttt ttaagcgaca aggtaccctg aaataaataa
    15361 ttgttccgac ggaaccttct accgtggatt gacccttgat atatagccca aaccattaat
    15421 ttcttttaat tacttatttt tttattacta aattaatata aataattggg ccaacctaac
    15481 caaatagtta aagtaaaaag aatgaatctc ttcttaggaa aatcgcgtaa atggttgttg
    15541 tgatgtccca tgaaaattgt ttggagcaca taattctcta tggtataaca aaatatctcc
    15601 catttccaac tcgaataaat ttttcctttt gatttccaaa taaatatttt tgttttccct
    15661 tgaatggtgt actaattttt tgaatccagt accaacagga ataagccccc ccagaacaac
    15721 gttctctttc agtcctttca accaatcaat acgacctcgt aaagcggctt ttgctaaaac
    15781 tcgagcggtt tcttgaaaac tcgcttcgga tatgaaactt tgagtattca gggatgtcct
    15841 cgttattccc aataagattg cccgataatt gatcgcttcg tctaaagcac gtcccgctcg
    15901 ttccgctcgc aacaatctga ttaattctcc gggtgaaaaa acattagaca ttccatcttc
    15961 tgaaaccaac acttttgatg ttatttgacg tacaatgatc tctatatgtc tattatggat
    16021 ctgtactccc tgagatcgat aaaccttttg aattttatta accaaagaga tacgactctg
    16081 ggctatggtt aactcagctc caatcaagaa tccccagggg attccaagaa ttcttggtat
    16141 acgttcgttc caactttcga ctctcttttc gaggttcatc gatattgaat caattgaacg
    16201 cacttctaag acctgttcca cttttggaag accctgcgtt atgtcaccag atcttgattt
    16261 ttcatatata aatgtaacta gtgtctttcc ttcataaagg atttctccat aatgaccatg
    16321 aactgttgct cctggggtag ccaaataggg cttagccgat cttataacta aggagtcaac
    16381 atgaacaatt aaaatttgac cagatttttt tatgtgtggc ccatatttga ataaacatgc
    16441 attttcacaa ataaattgcc caaggcaaat tattgtggat gtctcttcac cagaatcgtg
    16501 atgaagaaaa caacaattta aatggaatgg attcaaaatt atattactgc atgaattggg
    16561 attataaatt cttctatttt catccattaa acaatattta agtacttgaa gtactttaaa
    16621 agtctgttta aaattgttaa gtagtaaata tttctttaac gagatttgat tatgagttaa
    16681 taaatggtaa gataaataaa aattcgttat tttaggtaca atagtaccta agggacccaa
    16741 cgaataccta attgggatta ggggatccaa ttcttttatc gcattgttat atttcgaacc
    16801 cttgaatgga ctaattcgaa aacagttgga tgatgacaaa attatcaaag attggcattc
    16861 cttatgttga ttcaacagcg taccaatagt tccttgctgt tggataagta attgaaactt
    16921 cgccttggaa tgaaagggat tgatattggc gcgatctagc cccttattag gaataggaat
    16981 caatcccgaa tctgttatat tatatctttt tccgctatat gaaagagtgg acttgactaa
    17041 ctcaattctt atgaaatcac gaattagatc atttgtcctt acctcaacaa aggaggcata
    17101 aacctctttt ttggaaccat tttgtttttg gtcccaattt aatactaagc aagtccgaac
    17161 taattgaata cttgtgttat aaattcctcg aattgacttg ccatattcat aaaggatata
    17221 attgacaatt cgaagttgga catcattctt ttcccgcaag agatcctgag gaaaaagtgt
    17281 tgctaaattt atcccgtcgg ctatttcata tgtgactacg ggccgaaccg aaacaaaata
    17341 ctttttcttg gtaggtgtga tccgctggac atagatccaa tctttcaatt tttttgattc
    17401 cttagaattt tttttttttc ctgttactgg cggtatcaaa atgccgcagt gcctggatat
    17461 cttatctgtc tctccaggaa aatgaatatc tccataaaag attctcagtt caatactttt
    17521 tttttttctt tccactcgaa ctaatccgcc tattcgactt cttttattta aagcaagtcg
    17581 tgtatatact ctaatgatac tattgttccg gaccattatg gacgaggatc caggtaaaat
    17641 atgcacttct tcgggaatga aaaaaaaccg atctactttc atttggtatt tcagactcaa
    17701 ttcttttgtt cctcgatact caatcaaatc ctcttttttt atgattgaat ctacctccgc
    17761 agtcccatat ttagtaattc ctgaactgct tcttctgtat cgtggatcat caaaataagc
    17821 aagaatacta tttctacgta aaataccatt tatgggtatt tcaattgaaa taccaaaaca
    17881 ggatattagt tctttttgcc attcttgatc atattttaat gggatgatga atctattttt
    17941 tcgccttttc gctaataaat ctgaattctc ttggagaata gacggatata ttaaattcca
    18001 cttaccattg gatataattc gattagatat tgaataatca atgatttcca tatctttttt
    18061 actagaagta tccaacaatt tatgtcttac tcgatcatta gtcattgaga ggtcagagat
    18121 atatttgtct tcgacagaaa aagaatgagc attaatttga tcttgatcct tgtggatcga
    18181 aaaagacatt atactggatc cgcgcgggcc tcctgctaat atccataaat gacttgtttt
    18241 tggtaataga tgaacattac catatgtata ttcgggtgca tggtagacac ccgtactcca
    18301 gtgcatttct ccctctgatt cagagtaaat atgttttcgg actttctctt taaaatgaaa
    18361 agtggacgtt cccgcgcgaa tctcagcaat cacttgttct gattctacat attgattatt
    18421 ttgaactaaa atcaaactct ttggcggaat attcacatta tggataatac tccgattctc
    18481 aataattaca tataaatcta tagaacataa aaaagcagga tgcccatgac gggtacgcgt
    18541 aggatgaaca aaatcctcat taaattttat ttttccatta gaaggagctc gtacatgttc
    18601 ggcagtacca cctgtgaata ctccaccggt atgaaaagtt cttaatgtta gttgagtccc
    18661 cggttcccca atcgattgac ccgcaataat acctacagct tctcccaatt cggctaggtc
    18721 accatgagtg ggacttcgac cataacataa ttgacagatc caagatgtgc ttctgcaagt
    18781 aaagggggtt cgaatatata ttggtcgtgc tcgaaaagtt atgaattgat tgataagccc
    18841 aatcccaata tcttgattcc tagtggcaat acatcgtaga cctatatata tatcgtctgc
    18901 taatacacga ccaattagtg tttgggcaaa aattatttct gtcatctcat ttcgaggact
    18961 cacggaaata ccttggatag taccacaatc tattctacgt ataataatgt gttgaaccac
    19021 ttcaacaagt ctacgcgtga gatatccagc atctgatgta cgtacagcag tatccactac
    19081 tcctttgcgg gctccgtagc aggaaattat atattctgtc aaagagagtc cttcacgcaa
    19141 attgctttga ataggtaaat caatcatttg tccttgggga tccgacatta atcctctcat
    19201 acctactaat tgatgtactt gagatgcatt tcctctagct cccgaaaagg acattagatg
    19261 gactggatta gaaggatcag tcatccgaaa attaggattc atttcttgtc tcaaatattc
    19321 gcttgtggca taccatatct caatagattg acgtaatttt tctaccgcat gtacattccc
    19381 ataatgatgg tgtttctcca aaaaaaaact ttgttgttca gcgtctcgga ctaaccatcc
    19441 cttagatggt attgttaaaa gatcatctat tcctaatgaa atagatgtaa cagtggcttg
    19501 ctggaaaccc aaagtcttca tttgatccag gatatgtgat gtatatgcca ttccgaaatg
    19561 atctattaat ctgctaataa gtcgtttcat agcagttcta tctatcactt tattgtgaaa
    19621 gaccagatcg acccgttctg ccataagtac ccccatattc cgctgagtag gattcgacaa
    19681 tggacctgag tcagtgattc gaaaacttcc tttcctaaat ttttatttgc gcataaattc
    19741 agaaattatg ataccagtga aattggagag accttaattc ccacaggtat gaatatctct
    19801 aaatttctta gtttagatag tatatgagta ggcccggcaa aatccctgta tggcttcttc
    19861 tatctctcga taaaaaaaaa tatgaccgac ggtggttcga atgtatacac agccaatttc
    19921 tttttttaca cttcctacta ttagatagtg ctcataaatc tcatgataag tgcccgaaga
    19981 ttcatattga acttcgacgg gaacttctct tgaaccaatg acacgttgat ctagtcgcca
    20041 ccggagccac aaaggactat ctaaattgat tcgtttctgc cgataagctc caagtgcatc
    20101 atagaaacta caaaaatatg gttctttctc tttcgtatac gtatatttat agtaattatt
    20161 agcaactgtt ttcttttgat agtttctgca attatataga ttatacctat tcgcaccaat
    20221 accctgacga ctcccgattg ttaatacata aagtccgata agcatatctt gagttggtac
    20281 ggaaatggga tccccaatag ctggagacag gagattcata tgagaaaaca taagtaaacg
    20341 agcctctgct tgagcttcca aagataaagg tacatgaaca gccatttgat ctccatcaaa
    20401 gtctgcattg aagcccttac aaactaatgg gtgtaaacaa atagcgcgcc cccccactaa
    20461 aatgggttgg aacgcctgta tgcctaatct atgcagggtg ggtgctctat tcaacaatac
    20521 cggatgcccc cgcataattt cttgaagtat ttcccataca atcggttctt tttcccgaat
    20581 tttactttta gcaatcccta tattagaagc aacatgttgt ctgattagac cacgaattac
    20641 aaaggtttgg aaaagctcta ttgctatttc tcgaggtaat ccacattgat gtaatgaaag
    20701 cgaaggaccc acgacaatga cggaacgccc cgaataatca acccgtttac caagcagagt
    20761 ctcacgaaat cttccctctt tgccttcaat tacatctgaa aatgacttgt aaactttatt
    20821 atgaccatcc ctccttggtt gtccgcggat cccattatca agaagtgtat ccacggcttc
    20881 ttgtaccaac ttctcctgac acattactaa ttcgcctggc gcagatctac ttgttgttaa
    20941 tagatcgata agagtattat ttcgatagat aactcttcta tagagttcat taatatccga
    21001 actcattagt ttacccccgt ctatctgaat gataggtctc aactcgggag gaagaactgg
    21061 taataggcac aaaaccatcc gctctggttc tacatttgtt cgaataaaat gtttagctaa
    21121 ttccatgcgt ctaaccaaaa aatcctttct tcttctaatt tttctatctt cccactcatt
    21181 tccagtggac cccccgtctc ctaattcctt ccattctacc aatgaattat ctataataat
    21241 tcgcaaatct gaatcggcta attgttctct gatagcactt gctcctgtag agatttctcg
    21301 atttcgaaat gtctcaaagc cttgggtagt aaaaaaaagc gggatgctgt atttccgaga
    21361 ttggatttca tattcgaatg aacctcgtaa tcgtaagaaa gtaggttttt tagttatggg
    21421 cctagcaaaa gaaaaattga gataggttcc catagaatgg gattccccct cttaaaaatc
    21481 ggacgtgaag gttttctctc atccggctca agtagttaca caaaataaag aaaaggattt
    21541 ttctttattt attttttaat tttgttcgag aaatccttac aaaaagctac cctttactca
    21601 agttcccggt aagaaccaat ctttgattga ttcattcttc ttttgacttt aatttaatag
    21661 ccttctgaat tacttaaatg tactttactt taccacaaaa ttgaaacgtg aaattaaatt
    21721 atttgagtag tctacccccc ctcaaatgat gaattccttt aaagttaaag taaaggaata
    21781 cttgaatact cgtaagggat ttacttgttc tatatatcgt tccattcgat cttttaggtc
    21841 cctactcacc ccgatggtta tgtcatgatg tcctttgaag catatatgcg atagatagac
    21901 ttctgtaacc atgccatatt tgcttgcttg aacagaactt atctctaaaa gaaatggaat
    21961 ggctaattcc acgaaaaagt atttttattt ttatttattt ttcacgaggt ataactagcg
    22021 attcctcttc atctgttacg gagtcgacca tggatcaatt ccccttgaat ttggaagtat
    22081 tgactacacc cataattctg agcttcatgt tactcctccc aagacacatg tcagagtcag
    22141 gggcatctca atcagattga atgggatgac agtttctcat tccaaatctg taaaatgaaa
    22201 atttcgatca aatcacacat cgcagtatac taggccttct aattccttaa ggggtttatc
    22261 taaaagattc gcgatataac tgggaatacg tttcaaatac cacacatgag tcactggaca
    22321 tgcgagtttg atgtatccca ttttatatct tcgtatccga gaatcaacaa attccactcc
    22381 gcattgttca caaaatttag agtcttcttt ttcagcttcg attactcgat aatttccaca
    22441 agaacaaatt ccacttttta taggcccgga gattctttca caaaacaatc catccttttc
    22501 tggtttattg gttttgtaat gaaaagtata gggctttgtc acctctccaa ctatctctcc
    22561 attaggtagg attttgttgg cccaagacct tatttgttga ggagacactg gtccaattcg
    22621 aagttgttga tgtttatacc gatcgatcat agaatagaaa attatgattc attcagatca
    22681 agcttccttc ctattaatct ggaagttctt ctcagataca aggaaatggt tcagttccag
    22741 agccaaagat cgtagttctc gaacgagcaa tcgaaaagat tctggagcat cctcgggatt
    22801 aggtactgtt cctccaatga tcgtagcacc aagtacttct tgacgagctc tgatatgatc
    22861 agatttataa gtaagcattt cttgtaaaat atgagcaaca ccaaatccct ctagagccca
    22921 aacttccatt tctcctactc gttgtcctcc ttgtttggcc cttcctctaa ggggttgttg
    22981 tgtaacaagt gcgtaagggc cactggaacg cccatggatt ttatcatcaa cttgatgaat
    23041 taatttcagg atataggact ttcctattag aacaggttgt tcaaaaggat ctcctgttct
    23101 tccatcaaat attttgcttt ttcccggata ctcgggttca aatacccatg gcttttttgt
    23161 ttgcttactg gcttcatata attcaggaaa cactagtttt ctcgaagcct cttgctcata
    23221 tctctcatca aaaggtgcta ctctataatg tctctttagc agatcccccg ctaacccgag
    23281 cgagcattca aatatctgtc ccacattcat tcgtgagggt actcctaatg ggttgaaaac
    23341 catatcaaca ggtgttccat cttgcaaata gggcatatct tgtctaggca aaatttttga
    23401 aatgatacct ttattcccat gccttccagc tactttatca cctactttga tttcacgttt
    23461 ctgtgaaata tatacacgaa tcatttccgg attataactg gaactccccc ttttctggat
    23521 ccatctcaca tcaataactc ggccccttcc gcctataggt agttttagag aagtttcttt
    23581 tgccgtggat acttgaatgc caagtatggc tcgtaataat ctatcctctg gggcatacga
    23641 cgattcgttc gctgtctgag gcgttaattt acccactaaa atatcacctg cttctatcca
    23701 agatccaagc cttacaactc catttctgtc taaattgcgg agtaaattag cctctaaatg
    23761 tggtatttct ttagtgattc tttcaggacc ttggcttgtc acatgagtct gaatttcata
    23821 ttttcggatg tgaaaagaag tataaatatc ttcatatact agacgttcgc taattagtac
    23881 tgcatcttca gaattgtaac cttcccacgg catataagct actaatacgt tttttcctaa
    23941 agcgagttct cccccaactg tagctgcact gtccgctaaa atttgtcctt ttttaataaa
    24001 tttaccctgt tgaacctgag atttttgacg catacaagta tttttgttgg aacgttgata
    24061 cataactaat ggaatgttta tagtgtcccc attacttgaa aaaacaatct tgtgagtatc
    24121 agtataaatg atctttccct cgtgttcagc tatagtggaa agccccgaat ccagagccgt
    24181 ttggcgttct agcccagttc caacaataca cttctcgggc cgagaaaggg ggactgcttg
    24241 gcgttgcata ttagaactca ttaaagcccg atttgcatca ttatgctcga taaaaggaat
    24301 aagggaagct ccaatagaaa aatattggaa gggaaaaatg cttctaagat gaatctgttc
    24361 ccatgcaata gtcaggaatt cttggcgata tcgagctgga acaacctgtt cctcctgaat
    24421 accccgattc aaagccaaag aatttcctgc tgctaccata taatattcat ctctacttgg
    24481 tgataaataa accatctgtg tctcttttga tgatatttca aaaaatggac tatctatgga
    24541 tccccaatga ccaatcctca catgaatagc taaggatcca ataagaccaa cattgattcc
    24601 ttcggacgtg tcaattgggc aaatacgccc atagtggcta ggatggatat ctcgtattcg
    24661 aaaactagca gttcgccccg tcaatcctcc aggacctaaa taactcaatt ttcgcccatg
    24721 aacgatttgt gtcaatggat tagttcgatc caaaacttga gataagggat gtaagccaaa
    24781 aaaagattca taagtggttg ttaatgaagt cgaagttacc aaattttgag gagtcggtat
    24841 cattttatgc cggattgctc cacatatagt tcctcgaacc gcattttcta aacgaacaag
    24901 ggctaatcca aattgatcct gtaacagatc tgctacagaa cgaatacgct tatttttcaa
    24961 gtgattcata tcgtcaagtg tgcccattcc aaatttcatt ccgatcaaat gatctgcagc
    25021 agccaatata tcccgtggta acaaaaatgt attgttttgg ggtatatcaa gatttagtct
    25081 tcggttcata tttcgtcgac caatccttcc taattcacat ctttgttgaa aaaatttctt
    25141 ttgtaattcc ttacataagg actcggaaaa taccggatcc ccgcctatac aagcgaattg
    25201 ttgataaaac tccaaaattg cattttcttt tgacccaatc ttttttttct ctttatcatt
    25261 caggaaagac aagaaaattt cgggataaca aacattatct agaatttctt ttagatttga
    25321 acccatagcc gatgatagaa ctagaataga tattttttgt ttcctactca cgcgggccca
    25381 tatccttgct tttctatcaa tttctaattc taatctccct ccccaatctg atattatagt
    25441 actggtataa acagaaattc cgttatgatc caattcggaa cgatagtaaa taccgggact
    25501 ttgcaatatt tgattgatta caattctgta tattccattt actatagagg tgcccaggga
    25561 attcattaga ggaatgtttc caataaaaac agtttgttct tgtatatctc taccgctttt
    25621 ccaaattaat cccgcgggta catataattc agaagaatat gtgagtgatt catatacagc
    25681 atctctttct tttatcaagg gttctaccaa ttgatatctt tccacaaata attgaaattc
    25741 aatttcttga tccgtatctt caatttttgg aaacttatga aattcttccg ccaagccccg
    25801 attaatgaac ccacaaaatc cctcaaattg tatctgatta aatcctggta ttgtggacat
    25861 ttcctcattt ttattccgga gcatcttaac tttcctcttt aatcgaaaaa attccattat
    25921 tgctagatcg acccatatgg ttaggttagt tcgatgaaga gtgagccaat aatggaatgt
    25981 atattctgtt tactgaatca catgaaattt taaccaactc tatatctcta tttcatacgt
    26041 atgaacggaa acgagacgta agaatgaaga ttatttttga cacaagttca aatttgcgac
    26101 aggaattaat aaaacatttt tcctttacca ttctatatac atattagatt agaatagaat
    26161 taaatagaat tcaaaattca aatatgctga ttctttatct ttattagaaa tatgtgcatt
    26221 aagaataaga gagagatcct ctgttctgtg taacaatttc ttttttaggg tttacatata
    26281 cacatatatg gtgttataat tcaaaattaa gattataaaa taatttatac tgatttgtta
    26341 tttgcttttc ttatgcgatt aaggaaacac atgctttgag atacaaattt agttcactaa
    26401 ttcaacataa attaggtaaa tgaaatggtt actgcctgaa tttttcaatc tatgactgga
    26461 aaccccccct ttttctttca aaaaataaaa ttactaaatt tagtactaga ataatagagt
    26521 atagataata tttttattcc tattttggat cggatttggc gacatggcca agtggtaagg
    26581 cgggggactg caaatccttt atccccagtt caaatctggg tgtcgcctga ttgacaaaat
    26641 ttttagaatc tgtaagttct agacaaagac aaaaaaagac tgtaaatttt tctatatatt
    26701 tttatatctt ttgcttatac aaaaggtaac aaaagaaaca atggatctta ctattagaaa
    26761 gactcctttg atattgatat aagaaagaaa gggtatatgt atcgtatttg tacttacggc
    26821 tcgcttctac cgaaaatcca atacaataat agagaatttg ttacgattag cttcattgaa
    26881 tttgaagcat caatcgtttt aaatcagaat cccattttga ctctgcgccg ttaattccac
    26941 tatgattatt gatcaataat catagtggaa tcattccttg atagagatag gagacataat
    27001 ttacatggat atagtaagtc tcgcttgggc tgctttaatg gtagtcttta cattttccct
    27061 ttcgctcgta gtatggggga ggagtggact ctagagacac taccataatt ttaaattgat
    27121 ttatattata taaacctata ttatatctgt atacaatatg agatagtgtg tagaaaaaac
    27181 tatagatata atatctatag ttttttctac acactatctc atcatttctt caattattga
    27241 caagaactaa taattcgagt ttcattaaaa ttaattattt tgactggctg tttttacgta
    27301 aatgataagt aaaaaagcgg taggaactag aatgaacagc gtagtagcaa taaatgcgag
    27361 aatattaact tccataatct catttttttt gtttcacaat aactcgggat ctaatcccat
    27421 agagatgaaa aatttgattc ctgtaaattc aataagttaa ttgtatcctg atgatgccaa
    27481 atggatcaaa atattatgaa taataataga tctaatttat caaatcaatt aattgtcgag
    27541 aatttaatag tataacatag gaagactttt tatccatact aaatcaaaaa ttcaatttct
    27601 aatccaattc caatatagaa tgctattgaa tttttcgtcc ttttccattc tttcgtttct
    27661 ataacctacc ttcttcgttc tacttactta atacagacaa ttaatttaag tatccgacga
    27721 ggtattcaga tgaccggtat tcaatgggtc aggtcacacc taagacccaa acaatataag
    27781 tgagatggaa aaaggacgga ttaaaagatc taatattcca acatatttac taaaaagggg
    27841 taccttgctt ggtcttttat ttattattta taaatttata ataaataaaa tgaaataatt
    27901 ttaattaaga ttattatata ctaatagatt taattaatat taattattaa tataattaat
    27961 taatataata tcctcttctc tttcttggat tgggtttgaa tgagatagat ttttttaatt
    28021 aaaatataga ggatacacaa gtcggagttg gaaaagggct gggcactcta ctccatttca
    28081 ttattcaaga acaatcaaaa aataaagtca aatgaataac gaatatggta tctctaaaaa
    28141 tactgacata gagtaatata accgatcgta ccaatcaatc tagatatgtt tcttccttat
    28201 caatcggtac tattccgtag tgaaagaaat gaaaattccc gcatttcttt tgtctgatga
    28261 taaatataaa aatatttatg tgaaaaaaaa aaaaaaaaaa aataaggatt cttagatctt
    28321 gctccctgtc ccactttatc tgtaaaaagt gggagatgaa ttgataaatt catcggatcc
    28381 tagttcggga ctgacggggc tcgaacccgc agcttccgcc ttgacagggc ggtgctctga
    28441 ccgattgaac tacaatccca gcgaggtgta tggcatacat attcttatgg tttcataaga
    28501 acattctatt cgtttcgtcg tgttgtaaca gaaacaaaaa tgatatactg atatcatatc
    28561 cacatggata tgaactatag caataattac tagtaatcgg tggttatttt tttttttttt
    28621 tattgtcaaa aatgactaat taaaaaaaaa aaaaaaaaat atggatagat caaaaaaatg
    28681 gttgatcttt aattttgacg gatagggcat ttctatttct ggaggacaaa ttaaactggt
    28741 tagatcgtat tcaatggaac ggcgaatttt tgggccgagc tggatttgaa ccagcgtaga
    28801 catattgcca acgaatttac agtccgcccc cattaaccgc tcgggcatcg acccaggaag
    28861 aattaattct aggtttagtt ataatccatg attaacttcc tttcgtagta ccctaccccc
    28921 aggggaagtc gaatccccgc tgcctccttg aaagagagat gtcctgaacc gctagacgat
    28981 gggggcagat ccgcccgacc atcagcatac tatgctgata gtatgataag tttttttgga
    29041 attgtcaata tacaatataa ttataatata ttatataact agatcaaaag agtcttttct
    29101 actttgaaat ttttaatatt aatatacaga aatctagata actttaattt acaatacgga
    29161 ttaatataga tatatatatt attatgtatt ataatacaat gcatagcata gtatagtatt
    29221 atataatata tatacagatt aattaaacaa agttatagta gtaggattcc cttagttagg
    29281 gtagtgcttg atccgacaga aaaaagggat aaaaagaata tttaataata tttattataa
    29341 tattaatttt tttttcttca ttcaatttta actaatttct tcgttcatcg ttcagatgag
    29401 atatgcctat cactatctca tattaaacca aaaaattaaa aaacgctaga catttttttt
    29461 tttttttttt atggaatttg gctcgggata tgaatccccc catcacatga ttgaagaaaa
    29521 tatcttaact ctatgttgat aatgagctct tatacatata tgtagatatg tatatgtcta
    29581 ttatattata tctattatat atgtagtaaa ctcataattt aattaaaact attaaatttt
    29641 taaaattgaa taaacaggcc cttttaactc agtggtagag taacgccatg gtaaggcgta
    29701 agtcatcggt tcaaatccga taaagggctt tttcattaaa ctcaagtctt agtcttcgtt
    29761 ttccattgtt aatagttcta aaaaaaaaaa gtaatcacca gtataatgaa ttctaattag
    29821 attatgggtc atagttataa agttgaaatt tattcatttt cataattgtg gagagtccat
    29881 tttgtagtga catagtgacc ctctttcttc atgtctcatt attcattttg tcttgacttg
    29941 atacataaat attctagata tccaattcat ccctattgtt aatcgtcaaa ctaaagtatt
    30001 cctgcttctc cagtgttcct ataaaacaaa cccaccataa aattataaat aaagaaaaag
    30061 taaaaagtaa gtggatctga cccattgaat catgactatg tcagctattc tgatatataa
    30121 attctatata ttcattctat ataatatata tatagcgggt ttttctttgg ccacgcaaag
    30181 caaaaatgtg tcgatatttc ttgaattcat cttcttgtta cgggatgctc tacacaaaga
    30241 aaacaaagaa atcgctactc tctatccact acactacata atacatatta catatataac
    30301 atacatatat aacatatata tataagatat atatagaagt tttagtttat tttaaaatgt
    30361 attttcaata tctttccttg atttcagaat aagatattgt tttgttgttc cgccaatgca
    30421 atagagaaca aatgcgagaa aggggttttc attttcagcc tatcattatt aaatatttat
    30481 taaatattta atttagggtc gtggaaaaat ggggattttg ttttttgctt tgatccctta
    30541 aaagatatac tctgtaatat tagtcatagg atagaacaat tctggttcaa atgggttagt
    30601 tatatagtaa ggactaatca aattgagttc atagatttta cccaggttag gtcgttttgt
    30661 ggctcaatag aaaaaataat ttagattgta tcttcgaaac ccgttgtgtt gtaagaggca
    30721 ttgagcgagg actcgtccat agataatcga actatcatat gccctgaaaa ttatatgaag
    30781 tgttcggaaa tggtttaagt agttgaatta ggaggatcac tatgactata gcccttggta
    30841 gatttgccaa agaagaaaaa gatttatttg atattatgga tgattggtta cggagggacc
    30901 gtttcgtttt tgtgggttgg tccggcctat tgctctttcc ttgtgcttat ttcgctttag
    30961 ggggttggtt cacaggtaca acttttgtaa cttcatggta tacccatgga ttagcgagtt
    31021 cctatttgga aggttgcaat ttcttaaccg ctgcagtttc tacccccgcg aatagtttag
    31081 cacattcttt gttgctacta tggggccctg aagcacaagg agatttcact cgttggtgtc
    31141 aattaggtgg tctgtggact tttgttgctc tccatggtgc tttcggatta ataggtttca
    31201 tgttacgtca attcgagctt gctcgatctg ttcaattgcg gccttataat gcaatcgcat
    31261 tctctggtcc aattgctgtt tttgtttctg tattcctgat ttatccattg ggtcagtctg
    31321 gttggttctt tgcacccagt tttggcgtag cagctatatt tcgattcatc ctcttcttcc
    31381 aagggtttca taattggacg ttgaatccat ttcatatgat gggagttgcc ggggtattag
    31441 gcgccgctct gctatgtgct attcatggtg ctaccgtaga aaatacttta ttcgaagatg
    31501 gtgacggtgc aaatacattc cgtgctttta acccaacgca agccgaagag acttattcaa
    31561 tggtcaccgc taatcgtttt tggtctcaaa tctttggggt tgctttttcc aataaacgtt
    31621 ggttacattt ctttatgcta tttgtaccag taactggttt atggatgagt gctattgggg
    31681 tagtcggtct ggctctaaac ttacgtgcct atgatttcgt ttcccaagaa atccgcgcag
    31741 cggaagatcc tgaatttgag actttctata ctaaaaatat tctcttaaac gaaggtattc
    31801 gtgcttggat ggcggctcag gatcagcccc atgaaaacct tatattccct gaggaggttc
    31861 taccccgtgg aaacgctctt taatggaact ttagctggtc gtgatcaaga aaccaccggt
    31921 ttcgcttggt gggcggggaa tgccagactt atcaatttgt ccggtaaact acttggggct
    31981 catgtggccc atgccggatt aatcgtattc tgggccggag caatgaacct atttgaagtg
    32041 gctcattttg taccagagaa acccatgtat gaacaaggat tgattttact tccccaccta
    32101 gctactctag gttggggggt gggtccgggg ggggaagtta tagacacctt tccatacttt
    32161 gtatccggag tacttcactt aatttcttct gcagtcttag gctttggcgg tatttatcat
    32221 gcgcttcttg gacctgagac tcttgaagaa tcctttccat tcttcggtta tatatggaaa
    32281 gatagaaata aaatgactac aattttgggt attcacttaa ttttgttagg tataggtgct
    32341 tttcttctgg tacttaaggc tctttatttt gggggcgtat atgatacctg ggcccctggg
    32401 gggggagatg taagaaaaat taccaacttg acctttagcc caagcatcat atttggttat
    32461 ttactaaaat ctccttttgg cggggaagga tggattgtta gtgtggacga tttagaagat
    32521 ataattggtg ggcatgtatg gttaggttcc atttgtatat ttggtggaat ttggcatatc
    32581 ttaaccaaac cctttgcatg ggctcgccgc gcattagtat ggtcgggaga ggcttacttg
    32641 tcttatagct tagctgcttt atctgtcttt ggtttcatcg cttgttgttt tgtttggttc
    32701 aataataccg cttatccaag tgagttttac ggccctaccg ggccagaagc ttctcaagct
    32761 caagcattta cttttctcgt tcgagaccaa cgtcttgggg ctaatgtggg atccgcccaa
    32821 ggacctactg ggttaggtaa atatctaatg cgttctccga ctggagaggt tatttttgga
    32881 ggagaaacta tgcgtttttg ggatctccgc gccccctggt tggaacctct aaggggcccc
    32941 aatggtttgg acttgaatag gctgaaaaag gacatacaac cttggcaaga acgacgttcg
    33001 gcagaatata tgactcatgc tcccttgggt tctttaaatt ctgtgggtgg cgtagctact
    33061 gagattaatg cagtcaacta tgtatctcct agaagttggc tagctacttc tcattttgtt
    33121 ctaggattct tcctttttgt ggggcatttg tggcatgcgg gaagggcccg tgcggctgct
    33181 gcaggatttg aaaaaggaat cgatcgtgat ttggaacctg ttctttccat gactcctctt
    33241 agctgagatt ttattattta tatctatatt ctattgtttt tcctggctcg gctatcccac
    33301 ttagccgagc cattcttgtt taagataaat agcggaccag gccaaacaaa taaagaaaca
    33361 aatttattca acaagcaaaa ggagagagag ggattcgaac cctcgatagt tctttgttca
    33421 gaactatacc ggttttcaag accggagcta tcaaccactc ggccatctct cccggagtta
    33481 atctctattt tattcctgtg aatagaacat gaccagacca tatgagacga tagattaact
    33541 gtcggtagaa agatcccagg attgtgaatt aattaaattt ggatgtatct atatactgta
    33601 atatatatag atatctatgt cataatagat atagtttatt tgttagtagt ttggaggatt
    33661 acaaacatgc ttattgcttt ccaattagct ctttttgcat taattgcgac ttcatcaatc
    33721 ttactgatta gtgtacctgt tgtatttgct tcttctgacg gttggtcaag taacaaaaat
    33781 gtcgtttttt ccggtacatc attatggatt ggattagtct ttttggtagc tatccttaat
    33841 tctctcatct cttgaatttc tttggtattt ccccacccga aagtgccatt ccttctaaaa
    33901 attttggatt tggattgtga gacacattaa gattaaatct tagtttgggt tccgaaaaaa
    33961 aaaaatctca attttaatta ataacaattt attattaatt ggatataatt atataataag
    34021 attatcttaa gttggaatct gtatagtatc tggccctgcg caaatatgat ccagacgcat
    34081 atatgatata tcatatatgt catatatgtg tggacatatg tatgcgtatc acgaacaaaa
    34141 tgcggatatg gtcgaatggt aaaatttctc tttgccaagg agaagatgcg ggttcgattc
    34201 ccgctatccg cccattatga agtaatgtac tgcgataaaa aattcggtat agttgagttt
    34261 actactataa ctatggtagt tagtattcca tcttcccctt atctttgcct cccatccaaa
    34321 atattgaatt gaataaggtc attaattact agttaaaaaa tcacacctaa aaatcaattt
    34381 ttaagcaaaa acagtgttgc ggagacagga tttgaacctg cgacctcaag gttatgagcc
    34441 ttgcgagcta ccaagctgct ctactccgcg atgaagaatt ggtaactaat ggacaaagaa
    34501 aaattggata tgaccctcta ccatatctat acaaatagaa tagtccattt atacagaatg
    34561 gtaaagaggg ccctctctat gactatgata atagatcata gagatttata tggatctgaa
    34621 acgatatttt tttatcctta ccaacttgat cttgttgcgc ccggtaataa acatgcatga
    34681 accatttcgc gaagtatgtg tccggatagc ccaaagtctc gataattagc tctaggtctt
    34741 ccagtcacaa aacaacgtcg atgaagacgt ataggcacac tattacgcgg tagggattgc
    34801 aattttccat gaatttccca tttttcactc agcgatggaa ctttgcttat ttcttttttt
    34861 gaggatcgac gaatcaaatg atatttctgt tccaattttt gccgcttctt ctccctctga
    34921 atcaaacttt ttcttgccat aatgttcagt tcctattatt atcaatgata cagttcggat
    34981 cctagatgta aaaatataag aaggtggatc cccttctcca tcgaaaccaa atccaatttt
    35041 tgttgatttg atatagtaca ataaataagg aaattaacca aattttcctg atgtagaggc
    35101 aatcaagaaa gcggcataag taaatatata acccacggaa aagtgggcta atccaactaa
    35161 tcttgcttgc acaatggaaa gagccactgg cttatctctc caccgaatca aattagccaa
    35221 aggtgtgcgt tcatgagccc atgctaaagt ttcaatcaat tcctgccaat atccgcgcca
    35281 ggaaattaag aacataaatc cagtagccca aacaagatgt ccaaataaga acatccacgc
    35341 ccatactgat aagctattca taccaaaagg gttatatcca ttgataagtt gtgaagagtt
    35401 taaccataaa taatctctta accaccccat caaataagtt gaagattcat taaattgtga
    35461 aacgttaccc tgccataatg tgatgtgttt ccaatgccaa taaaaagtca cccatccaat
    35521 ggtatttaac atccagaaaa ctgccaaata aaaagcgtcc caagcagaaa tatcacaagt
    35581 acccccgcgt cctgggccgt cgcaaggaaa actataaccg aaatcctttt tatccggcat
    35641 taacttggaa ccgcgtgcat ctaaagcacc ttttactaaa atcaatgtag ttgtatgcaa
    35701 acctagagca atagcatgat gaaccaagaa atctcccgga cctattgtta agaagagtga
    35761 attactattc tcattaatag cattcaacca gccaggtaac catatacttc gacccgcatt
    35821 gaatgccggg ccattcgttg aagataagag tacatcgaac ccatatgaag tcttaccatg
    35881 agcagattgt atccattggg caaatatggg ttcgatcaag atttgttttt ccggagtacc
    35941 aaaagcgagc atgacgtcgt tatgaacata aagtcccaag gtatggaacc ccagaaacag
    36001 gctggcccaa cttaaatgag atatgatagc ttctttatgg tctaacattc ttgccaatac
    36061 attatcctca ttctgttccg gattgtaatc tctaatgaga aatatagctc catgagcaaa
    36121 ggctcctgtc atgatgaacc ccgcaatgta ttggtgatga gtatacaacg cagcttgagt
    36181 agtaaaatct tgtgctatga atgcataagc aggtaaagaa tacatgtgtt gagctactaa
    36241 ggaagtaata acccctaagg aggctaaggc aagacctaat tgaaaatgaa tcgaattatt
    36301 tattgtgtca taaagaccct tatgcccacg ccctaataga ccccccggag gaatatgtgc
    36361 ttctaaaaga tctttgatac tgtgtccaat cccgaagttc gttctataca tatgaccggc
    36421 aatcaggaaa agaattgcta tagctaaatg atgatgagcc atatccgtta gccataaact
    36481 ttgcgtttgt ggatggaatc cccccagaag ggttagaatg gcagttcctg ctccttggga
    36541 ggtaccaaat aaatgactat ttgaatcagg gttttgggca taaagattcc actgacccgt
    36601 aagaagtggt cccaacccct ggggatgcgg taatacgtcg aagaaattat tccatctgac
    36661 gtattccccc ctggatccgg gaatagcaat atgaactaaa tgtcctgccc aagccaggga
    36721 gcttactcca aaaagtcctg acaaatgatg attgagacga gattcggcat ttttgaacca
    36781 cgaaacgctt ggtttccatt ttggctgtag gtgtaaccaa cctgctatta aggatatagc
    36841 agaaagaaat aataaaaaaa gagctccagt ataaagatcc tcattggtgc gtaatccaat
    36901 tgtataccac cactgataaa caccggaata ggcgatattc actggaccgc tagcgcctcc
    36961 tcgagtaaag gcttctacag ctggttgacc aaaatgagga tcccaaattg catgagcaat
    37021 aggtcttaca tgtaaagggt cctgtatcca cgactcaaaa tttccttgcc aagctacatg
    37081 aaacagattt ccggacgtcc acagaaaaat tattgctaac tgaccaaagt gagaagcaaa
    37141 aatgttctga taaagacgtt cctctgtaat atcatcatga ctctcaaagt catgtgcggt
    37201 agcaatacca aaccaaatac gacgagtagt ggggtcctga gctaagcctt ggctaaacct
    37261 tggaaatctt aatgccataa tgcttttcaa atcctcctag ccattatcct actgcaataa
    37321 ttcttgctaa gaagaatgcc catgttgtgg caattccgcc cagaaggtaa tgggttactc
    37381 ctacagcacg tccttgtaca atactcaagg ctctaggctg agtagcagga gcaactttta
    37441 atttgttatg tgcccaaacg atggattcaa taagttcttg ccaataaccc cggccgctga
    37501 atagaaacat taaactgaaa gcccagacaa aatgagcacc taagaaaaaa agaccatatg
    37561 cagataatga agaaccataa gactgaatta cctgagatgc ctgtgcccat aagaaatccc
    37621 ggagccagcc attaatagta atggaactct gtgcaaaatt tcctcctgtg atatgagtta
    37681 ccactccctg atcacttatg gtaccccaaa catccgactg cattttccaa ctgaaatgga
    37741 aaattactac cgaaattgca ttgtacatcc agaatagacc taaaaagaca tgatcccagg
    37801 cggatacttg acatgtcccc cctcttccag gtccatcaca aggaaagcga aaacccagat
    37861 ttgctttatc aggtatcaaa cgggaactgc gagcaaatag aacacctttc agtagtatca
    37921 atacagtcac atggatcgta aatgcatgaa tatgatggac caaaaaatct gcggttccta
    37981 atggaatagg taacaaagcg actttgccgc ctactgctac taactcacta cctccccaag
    38041 ttacgctagt actcgttgtt gcaccaggag cggttatacc aggcgctaaa gcatgggtgt
    38101 tttgtaccca ttgagcaaag atgggttgta attgtatagc agtatctgaa aacatatctt
    38161 ggggccgccc taaagcactc atggtatcat tatgaatata taagccaaaa ctgtgaaacc
    38221 ctagaaatat acatgcccag ttaagatgtg atattattgc atcgcggtgc ctaaggacac
    38281 gatctaatag atcgttgtat cgagtagttg gatcgtagtc tcttaccata aaaatggctg
    38341 catgcgcagc agcaccaact atgagaaatc caccgatcca catgtgatgt gtgaacaacg
    38401 aaagttgtgt accatagtca atagctaggt atggataagg gggcatggaa tacatatggt
    38461 gagctacaac gatggttaaa gagcctaaca tagccaggtt aagagataat tgagcatgcc
    38521 atgacgttgt taggatttcg tagaggccct tatggccctg gcctgtaaat ggacccttat
    38581 gagcctctaa aatgtcttta agtccatgac caatgcccca gttagtccta tacatatgac
    38641 cggcgatcaa gaaaagaatt gcaatagcta aatgatggtg tgcaatatca ctcagccata
    38701 gaccccctgt tattggattt aatcctccac gaaaactaag aaaatctgaa tattttgacc
    38761 aattcaaggt gaaaaaagga gttgctcctt cggcaaaact aggataaagt tgagccaaaa
    38821 gatccctatt caagatgaat tcatgaggaa gtggtatctc tttaggatca actccagcat
    38881 caagaaattg attaatcggc aaagatacat ggatttggtg tcccgcccaa gaaagagacc
    38941 caagccctag taaccccgct aaatggtgat tcaacataga ttctacatct tggaaccaaa
    39001 ccaattttgg ggcggcttta tgataatgga accaaccggc aaaaagcatt aatgatgcaa
    39061 agaccaatgc accaattgca gtacaataaa gttgtaattc actagttatt ccagatgctc
    39121 gccaaatctg aaaaaagccg gaggttattt gtattcctcg gaaacccccg cccacatcac
    39181 cattcaatat ttcttgacca actattggcc aaactacctg ggcgctaggt ccaatgtgag
    39241 caggatcgct tagccatgct tcataattag aaaaacgggc gccatggaag tacatgccac
    39301 tcagccaaag aaagataatg gagagttgac caaaatgagc actaaatact tttcgggaga
    39361 tctcctccaa atcattggta tgactgtcga aatcgtgagc atcagcatgt aggttccaga
    39421 tccaagtggt agtatcaggg cccttagcta ttgttctcga gaaatggcct ggtctagccc
    39481 attcctcaaa agacgttttt acgggatccc tatctacaac aattttcact tctggttccg
    39541 gcgaacgaat aatcattaag tcctcctctt tccggacaac acatacaaag agacctgcca
    39601 acagtcaagt ttttagtgaa acctctgaaa gatggatatt ttttttttta tcatcggtcc
    39661 cccatctctc atccatctat tttatttagt tattaactag agcaattatg atatcgaagt
    39721 tgatccgggg caagtgttcg gatctattat gacataacga ttaggtgccc aacggaccct
    39781 ttttattatc aaataccttt gacttttcct ggcatgacga agatgttttt tttgctagtg
    39841 tatttatatc tgaatgtaaa agtgcccata tcgatatact tctatgaaac atcttcttat
    39901 gcgatatcca tatttagtaa ttcgggggca tacttgattt atttattagc tatatcctat
    39961 acgatttgat actgctgtat ccctatcatt tatccttatg ggatactata caaaatagaa
    40021 ttttttagga ggaagagata taatgaaatt cttgattgga tcttctcata gtaactatct
    40081 attttagttg attgatggat ccaatcacca tttttatttt aataaattta attaaaaaaa
    40141 aaaaaaaaga gtgcttttat tcgaattcga aacgcctcgt gatcttcaac caattatgtg
    40201 cttcaatata attacctgga gtaagcgcta tagcttgttt ccaatactca gcagcttgat
    40261 cgaaccaagc ctccgcaatt tcagaatcac cctgtagaat ggcctgttct ccccggtcgg
    40321 aataggtgat taaattcctt cccttagaac cgtacttgag agtttcctgc ctcatacggc
    40381 tcagcaatcg actctttttg tgtcccatct ttttaatcta ccctatgcta actgaattag
    40441 atttttcata aacctatcct agttttcttg ggttaaccag acgaagttaa gttaattaca
    40501 taagtttcaa actctaattt tgatcaataa tcagttttat cttttctcct accttcataa
    40561 gaattaactc cccctatatc gttaggattt tctgaaaggt aactatctcg gtttcatctc
    40621 ataatatgaa attcatatag aatttttgaa aaagactttc ctccgtaaga aaaaagaact
    40681 tactatcttt gggatctgat gctacaccgc tgctcaatac tttagtagat cgactctatt
    40741 acataagtag attcctaact ttatatctca tattatgaca taagtaagca gttcttaact
    40801 gtatcgatct aataacttgc taattgatct ttacggtgct ttctctatca attcgatcct
    40861 ttatccatag agtatatagg cgtacttatt catttatatt tgaagtcttt ttccttgcta
    40921 cagctgataa aaatcgttgc tttggacgat acatatgtag aaagcctatt ttattctagt
    40981 atttactagc ctttatcttt tttctataat ggagatagtc gcacgtaatg acagatcacg
    41041 gccatattat taaaagcttg tggtaagaat gggtttcgtt ctagtgcccg gaaataatat
    41101 tccaaagcct tcgtatgctc tccgttgctt gtgtgtataa ggcctatatt atagagtata
    41161 taacttcgat catagggatc aatttctggt cgcgtagctt cataataatt ctgtaaagct
    41221 tccgcataat ttccttcgga ttgagccgac atccgttacg gccgttcatt ctattcaaag
    41281 aatctccgtt ccagaaccgt acatgagatt tttatctcat acggctcctc ccctctgtgc
    41341 atagtactaa gggacataat ctctggaatc aagatttcac tattctcatt tatgaactga
    41401 tgggggctag tatttttaca agaaatttct agccagcctt cccgaaagag gtcttttctt
    41461 aacaccaatt gtattagtgc tagatgaaaa tagtcactcc aacaatttct ttgttcacaa
    41521 cgccttctat ttccaggaat cagtcacttc aacaatcttt gatggttata tgggtatcca
    41581 aagtacaaac gagatggatg tttgttgtcc caaccattca ttcttaatta gtcccaatac
    41641 cgagaagggg aaggggtgat ttataatata acaaagtttt cgtgttgttg attccgtaga
    41701 gtagtgcttc ttcctctatg ccgcccattg gtactagtgg cgtagtattg acccgcaatc
    41761 cagaacccat aggtgtaacc tttcgctcaa tactaaaatc gataattaaa gcatctgaag
    41821 ccgtatctat caatcgagga tacacgacag aaggaattgt tctatcttta aacttcacct
    41881 tcaccaagcg ttggtttaaa aaaaaaattt gtttctttct attttctatc ccgaaccacg
    41941 cttctctctc agattaaggt ctaaaaaagc aagaaaaaaa atcaaatcgc accatctctg
    42001 taataggtaa atgccttttt ttcccctgaa gttgtcggaa ttattcgtaa taagatattg
    42061 gctacaattg aagaagtctt atcaataaaa tttccattta ttcgggatct aggcataatt
    42121 aacaatccat tctataattc ttctcatttt cccaaaggaa aattatccaa attgtacagt
    42181 agtacgaaat atcataaaaa tagactaatt ataaaaaaag atgtggatat tccgctcaaa
    42241 ttgtgcccaa agggggatga tgaaatattt gaatgagatt ggatttccta caaattaagt
    42301 agtatactga taaacagaac tattacgatt ttctctaagt tgactaacca aggactttat
    42361 ttgactatag attctggtaa ctcgaaaagt tttgatttgg ttataatcaa aagaggaaaa
    42421 ataaagaatg gaataagaat tccatgataa aatagaggag agtaaccata ctcttttgtt
    42481 tgcataatgc gtatgcgtca tacaattgaa atataaaaat ccattaagta aattggtgtt
    42541 gagaaatatg aaatttgaaa ggaatctttt agtcctatgt aaccagtaat gggtcctacc
    42601 cgtactggaa taaataatat gaatgactcg ctattcactt cacttggttt ctggtcaata
    42661 ataagattat gattatgtag gagagatggc cgagtggttc aaggcgtagc attggaactg
    42721 ctatgtaggc ttttgtttac cgagggttcg aatccctctc tttccgtttc tatcgagtca
    42781 tcaacgttac tgatcacaat gtatcaaata aaattcaaat aacaattgat agcattattc
    42841 caacagtaag taagaacttt atttgatttg atagagattc tctattccta attacattac
    42901 tgtggtacgt aaaatataaa tatgggaaaa gaaaaaaaaa atcctactgc cgatccattt
    42961 gtgatacgtg aataagaaaa aaaaaaaatg tggatcaagg ctcttaaatc tatttccttc
    43021 aacaaaaaaa gggtatggta taaagtcaaa ttgtctgaac ctttcttgtt attttcatta
    43081 ggttcaagtc tgacgggaat aatattctac gactaacaac tcatttattt tcaaaccaat
    43141 ccacttacta tctattattt gatttactaa tccttcatat tggaataagt caatagtcaa
    43201 atgttttggc aattcctccc ggagcgatga agcaatataa ttttgaatca gagatttcga
    43261 tctttgttta tccttcgtag taataatatc tcgaggtttg caacgataac ttggtatatc
    43321 tactagacga ccattaacta aaatatgtct atggttaact aattgtctgg ctccaggaat
    43381 ggttgaagcc atacctaatc gaaaaaggat gttatccaaa cgcatctcaa gtagctgtag
    43441 taaaacctga cctgttgacc ctttggcttt tccagcgata tgcacatatc taagtaattg
    43501 tcgttctgtc agaccataat gaaaacgcaa tttctgtttt tcttctagac gaatacgata
    43561 ttgcgatttt ttcccagaac gcaattggtt tttaagatca cttccagatc tgggcctttt
    43621 actagttaat cctggtaaag cccccagacg gcgtattttt ttgaaacgag gccctcggta
    43681 acgagacata aaactccttt tttttattga aaaatttaaa gaaaaatcta aattaagact
    43741 gaactaaagg ataaacaaag caaggctaaa tctactgaag tatacaatac taaagtagaa
    43801 tgaaaataga atgaaatgca ttgtatcaat atctatattt ttttgtatat gatagtaagg
    43861 aagttaagtc tctgttttat gatttgttct gtatagatct aattgctcca ttccaatcta
    43921 ttttttattc atagttgcaa gttaacacga cataatagat cagcgaccga tatttgaaga
    43981 aaggagggag aagatattat caatcatgaa aaaatagata ggtaaaagcc ggctatcgga
    44041 atcgaaccga tgaccatcgc attacaaatg cgatgctcta acctctgagc taagcgggct
    44101 cacatagcag aaatataaat agtgaatagg gagtccggaa actaccagat ttaatatatt
    44161 agctattaat ttattttaat taatatttat tttttttttt attcataata ttaataatta
    44221 cttaataata atacttaaaa atacataata ttttcataat tattacttga tgtaagaata
    44281 taatatcaaa ttcaatttga tattatattt tagaaaagta ataattattt cttagaacag
    44341 ttataccaaa ttatgctaaa taattattaa ttatctctaa ataaataata taattaatta
    44401 tattatataa tatattatat aatattaatg atagtgaatc cattcataag ataagaataa
    44461 agacattatt attataaaga tataattaaa attataatta agacattcct ttgttgtcat
    44521 tcagagaaga tagggcgaaa aaaaaaaaaa aagtaagtaa ttgagtatcg atccttccag
    44581 tattacaaat tgcgctttta aagtcaaaat taagggagga gagatataga ggtgggatat
    44641 atctattcat attgaattgg aggcgcatca atgatagaat catgtccgat tggaacaaat
    44701 agggttcatt caatacaatg gaaatgatag agaatggaaa aaaaaaaaaa aaaaaatagt
    44761 ggcatacact tttagatata agaatcatta tctaataaat tcaacgcaat gatttgattc
    44821 caagataaat aaaataaata aaagaattga atagaattac aactggatcc tgtcgcaaaa
    44881 ggggatatgg cgaaatcggt agacgctacg gacttgatta aattgagcct tggtatggaa
    44941 acctgctaag tgataacttc caaattcaga gaaaccccgg aattaaaaat gggcaatcct
    45001 gagccaaatc ttgattttga gaaaaagggt ttaatttata gtttttataa tataaaacta
    45061 caataaaaaa agataggtgc agagactcaa tggaagctgt tctaacgaat gaagttgatt
    45121 acgttgcgct ggtagccgga atccttctat caaaattacg gagaggatgc ccgccctata
    45181 tacgtatata tacatactga catagtaaac gattgattaa tcgcggcccg aatccattat
    45241 aatatatata tatgaaaaat ttaagagtta ttgtaaatct attccatatt ccaatcaaag
    45301 tttaaggaag aatcgaatat tcagtgatca aattattcat tccagagtct gtatagatct
    45361 ttttaaaaac tgattattcg gacgagaata aagagagagt cccattctac gtgtcaatac
    45421 cgacaacaat gaaatttata gtaaaaggaa aatccgtcga ctttataagt cgtgagggtt
    45481 caagtccctc tatccccaat aaaagcccat tttaagtact aacttaacta tacttcctaa
    45541 ctacttttta tcttattttt tttttttttt taatctaaga aattcagggg ctgggtaaga
    45601 ttttttaata ctctcttaat tttttagtcc ctttacttta attgacatag ataaagtgct
    45661 ctactaggat aatgcgcgag aaaaggtcgg gatagctcag ttggtagagc agaggactga
    45721 aaatcctcgt gtcaccagtt caaatctggt tcctgacacg taaataatgt atcaaataat
    45781 tagtcatata caaattaatg ggatatatat tcattaatag cctcaagcat tatatatatg
    45841 tatacctaaa ttctatatca tctaggtata attaggtata atagggtata tggatagtgt
    45901 atggatatag acctccattt ttgagatgga taaaatatat aaagaacaaa atgggattat
    45961 gctttatttt attttttgtt tgttcatacc gtgctttctc tcacccaaat gttaagcctt
    46021 catatatatc taacatatat atctaaaatt aataagttaa aggattggtt aaaaaactta
    46081 aaagtctaaa ggagttgaag gatagaaata aacagaatgt atttcaaaca cagtacaaat
    46141 aaaatctgat ccttttgcat ttctgaattt agttttcgta ttttctttta tatttattct
    46201 atttttcact cctacttata ctttatttaa ctttttttta cttcctgaga tccctctaaa
    46261 gtaatgtgcg cggtacaaag ttcatgttac atggtacaga actcttttga tttatcctat
    46321 tctattgttt ttgctcatcc gaaatgtata tctttcaaat tggggaatat caatgaagca
    46381 tcttttttag cttttaatcc atccagaata cgaattagag tgcagttact ctgtttcatc
    46441 tgaaacagga tgtttcaata ttctttaaat gaattctgga atcgtgtcat tatcgtatac
    46501 attaacatta gttccttgtc attcaatgag catcttgtat ttcatagaaa tttggagtaa
    46561 tatagtcctt acgtaggggc cagcctatcc aactttcagg catcaagata cgtttaaggc
    46621 gtggatgatt attataagag attcccaaca tatcatatga ttcccgttct tgaaaatctg
    46681 cacttttcca aacccagaaa acagacggta ttctaggatt attccttggg acaaagactt
    46741 ttatgcatac ctcttcaggt ttatctatac cataccgtat tctcgtaaga tgatacacac
    46801 tagctaaaaa tccacctggt gctatatcat aggcgcactg ggagcgtaaa taattgtaac
    46861 catagacata tgaaatgaca gcaatggagt cccaatcctc agtttttatt tgtaaagtct
    46921 ctattccttg gtaatcgaag cccaaagatc tatgaactag ctcatgcttg actagccaat
    46981 cagataaatt accctgcatt ttcttgatct ctcccacatt tgtacattta taatttatat
    47041 gagtatttca catttacaat ggaattttta aagattaacc cgctgttttc tgtttattat
    47101 tctgcacaaa agaacccgct ttattcacta attcgcggga agatactgaa tttttggatt
    47161 ttaaaaatgt ttcagaaggt atctccgaag tagatggtga ttgataaagc aatccttgat
    47221 cataattttc agtatgaagg ctacactgaa cataaaactt atgattggta gtaaaacatc
    47281 gattttcctg ttgaaacaca gttctatctt cagagatttc tcgagatatc ttcttacgaa
    47341 gttttgttat agcatctata attgcctctg gtttaggcgg gcagcccggc aaatagacat
    47401 ccacaggaat taacttatca actccccgaa cagtactata agaatcagta ctgaacatac
    47461 cccctgtaat agtacacgct cccatagcaa tgacatattt tggttcaggc atttgctcat
    47521 ataatctgac taaagaagga gccattttca ttgttactgt gccggctgtt aaaattaggt
    47581 ctgcttgcct aggactcgat cttggtacca atccataacg atcaaagtcg aatcgtgaac
    47641 ctattaatga agcaaattca atgaaacaac aactggtacc gtagagaagt ggccataaac
    47701 ttgagagcct tgaccaattc gaaagatcat tcaatgtagt tgaaataact gaattgggtg
    47761 ttgtttggtc aagtaacgga aactcaatca aattcataat tgtcttaatg tcatcttttc
    47821 cttccctttt attgtctgaa tattcagcta agaccattct aatgctcctt ttcgccatgc
    47881 ataaactgaa cccacaattg ggataagcac gaaaattaaa gcttctataa atacggatac
    47941 acccaataca tcgaaactca ttgcccatgg ataaagaaag accgtttcaa catcaaaaat
    48001 aacaaaaact agagcaaaca tgtaatagcg gattcggaat tgtaaccaag catctcccat
    48061 gggttctata cccgattcat aactagagag cttctccggc cccttactaa ttggtgctaa
    48121 aactccggaa attacaaatg ctaagatagg aataacactt gatattatta gaaatgccca
    48181 aaaaatatca tattcgtgaa gcagaaacat aagtgcaccc ctattaatta atttaatgtg
    48241 gaatatgctg aattattcga ttagaattgt aattgtcaat taatccagaa ccaaaacttc
    48301 ttaggagaaa caagaattaa ttttaattta atcaaaccac atagagtttg tttgctgcgg
    48361 gacatgtctt gtttcatttt taatttaaag attcattcat tatatcattt atttttcatt
    48421 gtttgtattg actcgatata aaaaatttaa tacatcgaac tattcgacag accaaattac
    48481 ccaaccaact caactgatag aatataaaat caaactcaag ttgatacatt taggactaat
    48541 taatcatatc caaaacaatc aattggagtt attgttctca attagtctgg ggacttccac
    48601 aaaacaaata caagaccaaa aaaagaatag gtcctaggtc catgtgacct atgattcgat
    48661 ttggttaggt caggctaaag tttttagcca gcatcatgtc atgcacgaaa attaatgaaa
    48721 aggtatgggt attttatcca agccaagatt ttacaaatac tgtgttagat ctattaaaat
    48781 tggatccatt aaaatgcatt gttcttgttt ttatttttct gtccctatgt acttacatga
    48841 acatgtagta atgcttttat ttctatggac caacctattg gccttttcat aaaaaagcac
    48901 taataaggaa ataaaatcta tttctaaaaa atagaatgta ttagggctat acggactcga
    48961 accgtagacc ttctcggtaa aacagatcaa actttttatt attatcgaaa tgattcgaac
    49021 tgtttcaaag acccaacatg cattttgttg cattgggctc tttcattaac tgatgtaaat
    49081 attcagttag tccaccatat ttttctttcc tttattacgg gaagaaaaaa agataatgag
    49141 atggttccat gtgctctgat tcattatttg tattctaatc taagagcaat accaaagttt
    49201 ttcaaagaag ggttaccttg acttaggtct gcctccggcc taaattaacc taagttaaat
    49261 agagtctccg ccgctccgct gcaagagtca aatatgagac ttcatacacc ttaaagttca
    49321 tagaacgaaa agaggttatt ttgattgagg tccttaaact cattatgcct ggcattgaat
    49381 gggctgagta ttaaccttat caactataaa ggattctatt tggtatctga attcgtacct
    49441 gaatcagacc gaaccaaaaa tttgtcatgc tattgttctt ttgttctctc gagtttaatt
    49501 tatggagtaa gacatcgatt tctcaataag ataaattatg ttcattgcat aattggctcc
    49561 cttgaaaagc attggcgcat gtgtaaacga ggtgctctac ctaactgagc tatagccctt
    49621 gttcatagat atcttaacat atagataatt tcttgtcaag atggattgga tattccatga
    49681 tcccacagga tagttctatg gctaaaggag attggtattg cttataaata atattccatc
    49741 tataattccc caagtaatgg atcctttttg atgataaata acctacttaa ctcagtggtt
    49801 agagtattgc tttcatacgg cgggagtcat tggttcaaat ccaatagtag gtagaactca
    49861 ttagataccg gagtcaatgg tatctaataa gtttttctac catatttttt cttttagttg
    49921 tatcaaatta gactttaact gtattccatt tcaattagca gaattgaaat gggatatgta
    49981 tagtataata aataacttcc acttctaaaa gataaaaaac ttcttttgat tgattatttt
    50041 tatttatttg gaaatattat tgatagcctc tactcgtgtc ctagcccgcc tgagagctag
    50101 attcgcctca attgcctgtt tcttaccttc agctctactt aagttagctt cagctatttt
    50161 aagagcttgt tgagcttctt gcggatcaat gtcagtactc atctctgcat catttcctaa
    50221 aatagtgatc tcattattac ctatcctagc gaaaccgccc atcagagcca cagttaacca
    50281 ttggtcattg aggcgtattc tcaaaagacc gatatctaca gctgtagcaa taggggcatg
    50341 gtttggtaat acaccaattt ggccactatt agtagataaa atgatttctt tcacttctga
    50401 atccaaaata attcgattag gagtcagtac acaaagattt aaggtcattt cttcaaattg
    50461 ctctcccctt ctaagttcat agctttcgcg gtagcttcat caatgttacc caccaaataa
    50521 aaggcctgct cgggaagacc atctaattct ccggaaagaa tcaattgaaa ccccttaatt
    50581 gtttctgcga gagcaacata tttacctgga gaaccagtaa atacttctgc cacgaagaag
    50641 ggttgtgaca aaaaacgctc aatttttcgt gctcttgcta cagttaaacg gtcctcctcg
    50701 gataattcgt ccaacccaag tatagctata atgtcttgaa gctctttgta acgttgtgaa
    50761 gtttgcttaa ctctttgcgc aatttcataa tgttcctcgc caacaatccg aggttgtaac
    50821 atagttgacg tggaatctaa aggatccact gccggataaa tacctttggc agctaatcct
    50881 cttgatagta cggtagtagc atctaaatgt gcaaatgtcg cggcaggagc agggtcggtc
    50941 aaatcgtccg caggtacata aactgcttgg atcgaagtta tggatccctc tttggtagaa
    51001 gtaattcttt cttgcaaaga acccatttct gtactaagtg taggttgata acctactgca
    51061 gaaggcattc tccctaataa ggcggatact tccgatcctg cttggacgaa acgaaagata
    51121 ttgtcgatga ataaaagtac gtcttgctca ttaacatccc ggaaatattc tgccatggtt
    51181 agggcagtca aaccaactct catacgagct cccgggggtt cattcatttg accatagact
    51241 agagccactt ttgattctgc aatatttttt tcattaatca ctccagattc tttcatttcc
    51301 atgtagagat catttccttc acgagtacgt tcgcctactc cgccaaatac ggatacgcct
    51361 ccatgagctt tggcaatgtt gttgatcaat tccatgatga gtactgtttt acctactcca
    51421 gctcctccaa ataaccctat ttttcctcca cggcgatagg gagctaaaag atccactact
    51481 ttaattcctg tttcaaagat tgataatttt gtatctaact gtataaaggc aggcgccgat
    51541 ctatgaatag gagatgttgt acgagtatct acgggaccta aattatcaac aggctcccca
    51601 agaacattga aaattcgtcc aagagtagct cctccgactg gaacacttag aggagttccc
    51661 gtgtcaatca cttccatccc tctcatcagc ccatctgtag cgttcatagc gacagctcta
    51721 actcgattat ttcctaataa ttgttgtacc tcgcaagtaa cattaatttg tggaccggca
    51781 gtatctcgac ccttaactac taaagcatta taaatattag gcattttgcc gggggtaaaa
    51841 acgacatcca ataccgggcc aataatttga gcgatacgcc ctaggttttt ttcttcaagc
    51901 gtggaaacgc caagaccaga agtagtagga tttattctca taataataaa gtgaaatatg
    51961 tcgaaatttt tgaatagtac tgaaaaaaat atgtccgata tcaaattgat cagttaattc
    52021 aataataaat aaatggagtt agcattcgat ttagtttgta ccactcaaat gaatccaatt
    52081 caatcattta cactacacat tgaatgatga aattttcaag ttcaaccaat ctttattttt
    52141 ttttttatgg atttttgtat tttatactac gatttatgcc tagtttcaca tctaggattt
    52201 acatatacaa catatatcac tgtcaagagg gaatttttat tagtatttca tttcttagat
    52261 taataataag aagggatata ctcctccatt ataaacttgc aaaacaagga ttgggttgca
    52321 ccatatatat aaaagagtat acaataatat agatatacaa taatgatgta ttttatttat
    52381 caaatacatg gtctaataac aaaccaattt taacatttta attagtttat aatattcgtt
    52441 aaatattttg tgtttgaaaa attgttgtca aaggttttga gttatttacg cctaatacat
    52501 atcgagtaga ccctgttgtt gtaagaattc ttaattcatg agttgtaggg agggacttat
    52561 gtcaccacaa acagagacta aagcaagtgc tggattcaaa gctggtgtta aagattacaa
    52621 attgacttat tatactcctg actatgaaac caaagatact gatattttgg cagcattccg
    52681 agtaactcct caacccggag ttccacccga agaggcaggg gcagcggtag ccgccgaatc
    52741 ttccactggt acatggacaa ctgtgtggac tgatggactt accagtcttg atcgttacaa
    52801 agggcgatgc taccacatcg agagcgttgt tggggaagaa aatcaatata ttgcttatgt
    52861 agcttatcct ttagaccttt ttgaagaagg ttctgttact aacatgttca cttccattgt
    52921 gggtaatgta tttggtttca aagccctacg agctctacgt ctggaggatc tgcgaattcc
    52981 tacttcttat tccaaaactt ttcaaggccc gcctcatggt atccaagttg aaagggataa
    53041 attgaacaag tatggtcgtc ccctattagg atgtaccatt aaaccaaaat taggattatc
    53101 tgcaaagaac tatggtagag cagtttatga atgtctgcgc ggtggacttg attttaccaa
    53161 ggatgatgaa aacgtgaact cacaaccatt tatgcgttgg agagaccgtt tcttattttg
    53221 tgccgaagca atttataaag cgcaagccga aacgggtgaa atcaaaggac attacttgaa
    53281 tgctactgcg ggtacatgtg aagaaatgat gaaaagggcc gtatttgcta gagaattggg
    53341 agttcctatc gtaatgcatg actacttaac ggggggattc actgcaaata ctagcttgtc
    53401 tcattattgc cgagacaacg gcctacttct tcacattcat cgtgcaatgc atgcagttat
    53461 tgatagacag aaaaatcatg gtatgcattt tcgcgtacta gctaaagcat tacgtatgtc
    53521 cggtggcgat catattcact ctggtacagt agtaggtaaa ctggaaggag aacgcgagat
    53581 gactttaggt tttgttgatt tactgcgcga tgattttatt gaaaaagacc gaagtcgtgg
    53641 tatttttttc actcaagatt gggtctctat gccaggtgtt ctgcccgtgg cttcgggggg
    53701 tattcatgtt tggcatatgc ctgctctaac cgaaatcttt ggagatgatt ctgtactaca
    53761 gttcggtgga ggaactttag ggcacccttg gggaaatgca cctggtgcag tagctaatcg
    53821 agtggcttta gaagcgtgtg tacaagctcg taatgaaggg cgtgatcttg ctcgtgaggg
    53881 taatgaaatt atccgtgaag cttgcaaatg gagtcctgaa ctagctgctg cttgtgaagt
    53941 atggaaggag atcaaattcg agttcgaacc agtagataag ctagatacag agaagaaata
    54001 agcgcgtgta attcagtaat tcctgtttgt tctcctaatt gtaattaaac tcggctcaat
    54061 cttttcctaa aaaagattga gccgaatcga ataaggaatg agtatcttat acttcttaaa
    54121 tattactact ctaatactat agtaaatata taagtataaa tatctaagta tatattgact
    54181 attaagtata gtatttatat attttatatg cacagatctt acctatatac acaagatcta
    54241 aatataagat taaggtcgaa gacaaaacaa ccccataatt tctttcttat ttgtattatt
    54301 tattatttta ttgtttattt tatcgttgga tccataatta aaattaaatt aatcctatgg
    54361 attcttggta ttattgggga ttattggtgg atcattttat attgcgtagc ttcagaccat
    54421 agatcaagcc agggaagggc tacttctacc cctcctgtat attgtctttt tcgttccatg
    54481 ttgcaataca aatgtattag ttaattatat gagattgtat gaaaatgaat tctttattta
    54541 taggaataaa aaaagaacga tttatccttg ataatttgtc catgacgtga gagaaccctg
    54601 tctttatagt tataattgag gaaaagacta tatacataat aaaaaaatga ttattcatcg
    54661 aatgactatt catctattgt attctcgtca aatagggggc gataagactc tatggaaaaa
    54721 tggtggttca attcgatgtt gtttaacaaa aagttagaac atagatgtgg gttaagtaaa
    54781 tcaatggata attctgatgt tattggaaat accagtggaa gtgaagaacc cattataaat
    54841 gataagggga aaaacactcc tagttggagt aatagtgaca attatgcttt cagtaatgtt
    54901 gattatttat ttgatatcgg gaatatttgg agtttggtct ctgatgacac ctttttagtt
    54961 agagatagta atggtgacaa ttattctgtc tattttgata ttgaaaatca gatttttgag
    55021 attgacaatg atagttcttt tatgtttatg agtgaactag aaagtttttt ttctagttat
    55081 ttgaatagtg ggtccaagaa ctactattat cattacatgt atgatactca atctagttgg
    55141 aataatcaca ttaatagttg cattaataat tatcttcatt ttgaagttag tattaatagt
    55201 tctatttcag gtgataccga ttattacagt aatagttata attatagttt catttatact
    55261 gaaagtagtg aaagtgggaa ttcgagtata aaaactagta ataatggcag cgatctcaat
    55321 ataagagagg agtctaatga tttcgatata aatcaaagat acaaacattt atgggttcaa
    55381 tgcgaaaatt gttatggatt aaattataaa aaatttttta agtcaaaaat gaatatttgt
    55441 gaacagtgtg gatatcattt gaaaatgagt agttcagata gaatcgaact tttgattgat
    55501 tcgggcactt ggaatcctat ggatgaagag atggtctcta tggaccctat tgaatttcat
    55561 tcagaggaag aaccttataa agatcgtatt gatttttatc aaagaaaaac gggtttaact
    55621 gaagctgttc aaacaggcat aggtcaacta aatggtattc caatagcagt tggggttatg
    55681 gattttcagt ttatgggagg tagtatggga tccgtagtcg gcgagaaaat cacccgtttg
    55741 atcgagtatg ctactaatcg atctttacct gtcattattg tgtgtgcttc tgggggagca
    55801 cgcatgcaag aaggaagttt gagcttgatg caaatggcta aaatatcttc tgctttatat
    55861 gattatcaat caaataaaaa gttattctat atatcaatcc tgacatctcc tacaactggt
    55921 ggagtaacag ccagttttgg tatgttggga gatgtcatta ttgctgaacc aaatgcccac
    55981 attgcatttg cgggtaagag aataattgaa caaacattga ataaaacagt acccgatggt
    56041 tcacaagcgg ctgagtattc attccataag ggcttattcg acccaatcgt accacgtaat
    56101 cctttaaggg gtgttctgag tgagttattt cagctccacg gtttctttcc tctgaatcac
    56161 aattcaatat attaaagtat agcactcgat tcaatcgaat tatttgtagc gaacgagtat
    56221 ttagttcatc gtaaaaaaaa aaacttaagt ttaataagag tggtgttttc tttggtgaca
    56281 taagttccac ttgtagtaag agccggaagt tttagataat tattattttt tcctccagat
    56341 cgattattct attttttatc ttatccctaa ttcctgatta ctaatcatga atcctttata
    56401 aatcaattag gataaacaaa gataaaagag ttaagtttct ccttccgagg aattggggga
    56461 agggaagaca ttaataaaaa aagaatttta tttggccttc ttaacgtatc aatttcattt
    56521 taatagagac aataatataa atatatctta attatcttat taataatata tcatatttga
    56581 atcttaatat taattataag atataagatt caaatatgat atattataga aaggagtgaa
    56641 agaaccctca ctttgatttt ttattataga atcgagttac cgtttgcttt gttggattcg
    56701 attagtgaaa gtcgcgaact cataataaac tcttaaatac ccttagtaaa aaaaaaaaaa
    56761 aaatagaaag aatcaaaaag gatggaagaa gaagaatagg aaagtttttt atattaaagt
    56821 gaattatcat acatatttat gtagaacgat gaattaggta cacttaattc aggtctatat
    56881 tccttgcact tattaactac ttaatattat ttatattaga tatacttatc ataagatatc
    56941 tttaaaatac aaatattaaa ttgaggcacc cattctatga cagatctacc ctctattttt
    57001 gtgcctttag tgggcctagt atttccggca attgcaatgg cttctttatt tcttcatgtc
    57061 caagaaaata agattgtcta gattcgatga gagcaaatct catcaattta tttcaacact
    57121 ggatcataat acacatattt atttagtcta atatggtacg atatgtggct ctttccgaac
    57181 acaaatgaga gactcatatg catacggata cacgatatct acataaatgc agattatata
    57241 tgggtatagc tggttaaaaa tgtatcggcg aatagtttta aatataaagt caatttatct
    57301 aactaattac tcctaatagt tcccgtcaaa atagtgctag ttgatgagag ttacttgggg
    57361 gtcaagaaaa gtaaagtcaa attcatttgg gttattctct caattccaat cgaatacaac
    57421 cttaatatag taagtatagt atgaactggc gatcagagca tatctggata gaacttataa
    57481 cggggtctcg aaaaacaagt aatttttttt tggcctgtag ccttttttta ggttcattag
    57541 ggttcttagt ggttggaact tccagttatc tcggtaggaa tcttatatcc atatttccat
    57601 ctcagcaaat attttttttt ccgcaaggaa tcataatgtc tttttatggg atcgcaggtc
    57661 tatttattag ctcctatttg tggtgtacaa ttgcgtggaa tgtaggtagt ggttatgacc
    57721 gatttgatag aaaagaagga attgtttgta tttttcgttg gggatttcct ggaataaatc
    57781 gtcgcatttt ccttcgtttc cttatgagag atattcaatc catcagaatg gaggttaaag
    57841 agggtcttta tcctcgtcgt gtcctttata tggaaataag aggccaaggg gcggttccct
    57901 tgactggcac tgatgagaat cttactccac gagaaattga acaaaaaatt gccgaattag
    57961 cctatttctt gcgtgtacca atcgaagtat tttgaaatga agaatttaat gttttctcag
    58021 tatgagggag gggacttgct aattcccttt ttaatacaat tgaagtttat tcaaaaaact
    58081 tatttgatta aaacatatta gatttgattt ctcccttctg ttagcgggta aacccacatg
    58141 gaataaaaca aaagtgggag attttatttt tatatggaac aactaaattc taataaaaat
    58201 ctattttttc tataccaaaa cccctttttt atgcgcaggg agcccctaat ttagaattta
    58261 tactaaataa aattttatat aatttatact aataaaaata aaaagtctaa ttaagtatgc
    58321 attcatcaaa catattcgaa catttatttt gtaatacaga attcatcttt ttagacccaa
    58381 tatttcgaat ttataggtta cattattcct ggactgtggt taggtggtga aacatttcga
    58441 aataattatc cgagaaggca ttttttgttt cgaaatccaa atcatattcg ttacttctag
    58501 tggattttcg agtattcatt gataggatca aataacaaat ggagatgaaa ttagttggaa
    58561 tttacccaat ggagatatct caatattttc taaatacatg gagatatctc aatattttct
    58621 aaatacaagg actaaatttt gacacaaaaa tgggaataaa ttcattggtt cgatacgata
    58681 ccttagttat agaatctgtg ttcagataaa tatctgataa aatccacgaa tgcagcggat
    58741 tcattaacaa tttatggata aaaaatgaaa aaaaaaaaaa tcattgactt ccctcccata
    58801 tcttgtatcc atagtatttt tgccctggtg ggtctctctt tcatttaata aaagtctgga
    58861 accttgggtt ataaattggt ggaatacccg gcaatccgaa actttcttga atgatattca
    58921 agagaaaagg attctagaaa aatttataga attagaagaa ctattcctct tggacgaaat
    58981 gataaaggaa taccctgaaa cacagataca aaagcttcgt ataggaatac acaaggaaac
    59041 agtacaatta gtcaaaacac acgatgagta taatctccat atcattttta atttatcgac
    59101 aaatataatc tgtttcgcta ttctaagtgg ttattgtatt ctgggtaatg aagaacttgt
    59161 tattcttaat tcttgggttc aggaattcct gtataacttg agtgacacaa taaaagcttt
    59221 ttcaattctt ttagttactg atttatggat cggatttcat tcaacccatg gttgggaact
    59281 tatgattggt tcagtctaca acgattttgg attggctcat aacgataaaa ttatatccgg
    59341 tcttgtttcc acttttccag ttattctaga tacaattgtg aaatattgga tcttccatta
    59401 tttaaatcgt gtatctcctt cgcttgtagt catttatcat tcaatcaacg aataaagaac
    59461 tcatttggtc tcttgatatc aatcaaataa gaatgtttct tcgtgtttaa agaataaaga
    59521 aagtattttc aatcttactt attctttatt tatacttata cctgttcaag gtattcgtcc
    59581 catattctag tacaattatt ccagtacaat ggcagactcg tggataggga actacactaa
    59641 ttagttacct ttctaattta ttgtagaaat tctgggatca atgattgaac catgcaaaat
    59701 agaaatattt tttcttgggt aaaggaacag atgactcgat ccatttctgt atcaatcatg
    59761 atatatgtaa taactcgggt atctatttca aatgcatatc ccatttttgc gcagcagggt
    59821 tatgaaaatc cgcgtgaagc aactggacga attgtatgtg caaattgcca tttagctaat
    59881 aagcccgtgg atattgaagt tccgcaaact gtacttcctg atactgtatt tgaagcagtt
    59941 gttcgaatcc cttatgatat gcaactgaaa caagttcttg ctaatgggaa aaagggggct
    60001 ttgaatgtgg gagctgttct tattttaccc gaaggatttg aattagcccc ccccgatcgt
    60061 atttctcccg aggtgaaaga aaggacggta aatctatcct ttcagagtta ccgtcccaat
    60121 aaaagaaata ttcttgtaat aggtcctgtt cccggccaga aatatagtga aattgttttt
    60181 cccattcttt cccccgaccc tgcaacgaag aaagacgttc acttcttaaa atatccaata
    60241 tatgtgggtg gaaatagagg aaggggtcag atttatcctg atgggagcaa gagtaacaat
    60301 acagtctata atgctacatc ggcaggaata gtaagcagaa tagtacgtaa agaaaagggg
    60361 ggatatgaaa taaccatagt tgacgcatca gatggacatc aagtggttga tattgtacct
    60421 ccaggaccgg aacttcttat ttcagagggt gaatccatca agcttgatca accattaaca
    60481 agcaatccta atgtaggagg ttttggtcag ggagatgcag aaatagtgct tcaagaccca
    60541 ttacgtgtcc aaggcctttt gttctttttg gcatctgtta ttttggcaca aatttttttg
    60601 gttcttaaaa agaaacagtt tgaaaaggtt caattgtacg aaatgaattt ctagattcag
    60661 aaatcctatt gagttggtaa agcaaaaagc attaattttt gtcgatcgat acaattatgt
    60721 atgatcaaaa aattatgtaa acctcctaag cttgccttgt ttatattgtt ttcgcggatg
    60781 tccggaatta attacttgta tcctaattcc taaaaataga gaataggcat aaaaaagaat
    60841 attaaggtaa gaaaagggtg ggataaatga aaggaacaaa tacttgtatc taggggggat
    60901 tactagtttt actaatctgc tattcgacac aagaaaggat ttattttaca ccctttcttg
    60961 tgtcatctta tattgaaata ataatgattt tttgtctgtt catcaaagat tactatattt
    61021 ttcgtgtcta tcgaaatccc ttgtttcggt ttttaatttc tatttataat aaagtagtgg
    61081 acaaacaaaa aaagggttag ggggaataat tcattgagca aatggaactt cttcaattat
    61141 gcaatattca attaactttt aaactttaaa tttaatacat tattcaaaca aaaaataaaa
    61201 acaaaagaat agagtagttt gaaacatcag atcagagcca aggatccccc ttttgttatt
    61261 tctaggaata tatagataat atttttatta tgttgactgg ataattttcc aatttgtatc
    61321 ttatggaata cattaaatta aatggaatag atcaaaatct cactttaaga gttaagaact
    61381 cagcggggcc tcgccgccag gggataaggc ccgctgagtt cttacctttt catgtttaca
    61441 atctggttca tcctattact acagagatga acccaacccg gaatatgaac cgtaaaagaa
    61501 aatacctatt aaaccgatca caggaatacc agttacagta cctatcagcc aaagaggaat
    61561 ccttccagta gtatcggcca ttttccccgc tttcctccac atttaatcaa attgtcatac
    61621 tagagacaaa aacagtcatg aataattatg aggatggtac ccttccgaat ggcataagag
    61681 attttatatt attctccttc tttctctcaa ttgaagaaat aattggaaaa taaaacagca
    61741 agtacaaaaa tgagtaataa accccagtat agactggtac gattcaattc aacattttgt
    61801 tcatttggat ttgattgtgt catagttcta taatttgaat taggtttatc gttggatgaa
    61861 ctgcattgct gatattgacc ccaaaaaaga aacggtaggt acagctagtc catgaacagc
    61921 caaccatcgc actgtaaaaa ttggataggt tctatctatg gtcattggaa gcctcctatc
    61981 ctaaaaggat ctactaaatt catcaagttg ttccaaagga tcaaaacggc cggttattaa
    62041 tggaatccct tgtcggctct ctgtgaaata ttcatttggc cgaggacttc caaacacatc
    62101 gtaagctaaa cccgtactga cgaataacca acccgcaata aatagggagg gtatagtaat
    62161 gctatgaatg acccagtatc gaatactggt aataatatca gcaaaagaac gttctcccgt
    62221 gcttccagac atgctgagct ccacaaattc tttcttgtac attcaaaaag ggaatcgatt
    62281 ctgtgaaaga tgaaagggat cagtaaatcg aaaacaaaac tactgaatat tgcatctttg
    62341 taagatcgtc aattttatac caaaggtgta tttagagtat atcgaatcag tatagctatc
    62401 cttcctctgg cacagcaacg cagtctcaat tagtaccaaa atgctacatt tccctttttg
    62461 ttctttggat atgcataaac tttatgttat ggaataaatt aatacaatat aaaattcctc
    62521 aaattattta taatatttca aggtttccat tatgggtttc gtaatagata gagatagaaa
    62581 gtcaagatct tgagaaagtg tgaatccatg ggttttaact aattcatgta aagatattat
    62641 catatttaca caattcaatt atatgcaaaa tttataaacc ctttttatgg ttaaatattt
    62701 ttttgtttag aatactttca tttacttagc ttagttggtc atacaataca taatacaata
    62761 aataataaca tagattatga tatgatagtg tgtttgatga aaaaaccgaa aatagttaga
    62821 acaatcaata tacagaatat tggcgatgca acaaccgttg ttgccaaagc aaggttattt
    62881 tttgactgaa ctacaaagat agaactctat gatatggaaa gacagagtgt agaagctaaa
    62941 aagatactgg aagttgctca tcttcaaatc gagttggacc cgaaatgaaa aaaataaaaa
    63001 ggaggtatcg ggcctgggcc gtccgattga aaagaaagtg ggttaaatcc tattgaaaat
    63061 aaatgattca aattgaaatt attttaaaat ccaattattc tttttttttt ttttttagtt
    63121 atacgataga gtttttatta ctttcactca actcacgaat tgcacaatga atctgttgat
    63181 ttggaatcac atgaccggtt gatgtcacat cagagcaatc gattttttct actatgtaat
    63241 tctatctttt ttagtgctat ctataatgac tgatcaatta agatggaact aagttaatat
    63301 tgtctactgt caatagtttt tcttactgtc gtatctggga aaattgaaac ttaggtaagt
    63361 gttttatcaa catatgtagt aaaagaacat atctaattta gccctttcat gtctactata
    63421 actagttatt tcggttttct attagctgct tcaactataa cctcagctct attgattggt
    63481 ttgaacaaga tacgacttat ttgaaataaa ttgaatgaac aatttataaa aataagtatt
    63541 tctcttaaat gccaggtctt ccatagtccc gcgggcgcgg gaattgccaa ttctcggtta
    63601 ttgagattcg cgaacaatta agattaatat ttagggatag atcttacctc tctttttatt
    63661 ctctcaaaca aaaaatagaa atgattgaag tttttttatt tggaatcgtt ttaggcctaa
    63721 ttcctattac tttggcagga ttattcgtaa ctgcatattt acaatacaga cgtggtgatc
    63781 aattggacct ttgattgaaa aatatatttt ttgattgacc tcctactcct ttccttgaaa
    63841 ggaggtcaaa tttaagttta ttaagttatt ttattgtatg tgattcgaca taacatcacg
    63901 ctctgtagga tttgaaccta cgacatcggg ttttggagac ccgcgttcta ccgaactgaa
    63961 ctaagagcgc tttcttatta caggggatac gactgtaaaa aaaaaaaaaa tttctatgta
    64021 cccaaaaata tcttgcaaac acctagtata gtatgcaaaa attaaagatt atatagccaa
    64081 ttttaaaatt taatcaatct cgagtaatct cccgttactg cccattagta gaagtaatag
    64141 gtagggatga caggatttga acccgtgaca ttttgtaccc aaaacaaacg cgctaccaag
    64201 ctgcgctaca tcccttttaa aaattgtttt acaatgtcat tgtacaaaat ccttgtcttg
    64261 ttttccacat ttttattttc ttcttgattt tagactttat taattatatt aaaatattgt
    64321 atttatatta tatacatcta aaacctaaac gcataaaaaa attaatatta atcgataaca
    64381 ctcaggcttt tttttaagga caagaacatt gactcgttca ttgtacatat ccattttagt
    64441 taggaattct gcataaaaaa aaatacaaat tatcttgaac tacgacatct gctcatatat
    64501 ataatctatg tctatagttt tacaataaac aataaaaagg aggattttca atgcgagata
    64561 taaaaacata tctctccacg gcacctgtgc taagtactct atggtttggg tctttagcag
    64621 gtctattgat agagattaat cgtttattcc cagacgcctt gtcatttcct tttttttgat
    64681 tattgatatg caaaaaataa aaaaaaaaaa aaaaaaaatg tattaaaccc aagcaaaaag
    64741 ttgatctaat aaaattatat ttggaaaaac ataaatagaa atgcgggtcc agtctaggag
    64801 aggctccacg aaatcataac acagtaaaga agatacataa ctgaaatatt ggtattagta
    64861 taggaataat tgatagttag aaaaaaattg tattacttaa aattatatat aatattataa
    64921 tatataattg atatttaaat aaaattaaat aaaaaaaata tatatatatt caatctattt
    64981 aattttcatt attactctta aattaattga attaattaat attaattaca atgaaatctt
    65041 tttaaaatta atttcaaatt agtaacttct attaattttt tgttctttat tattttcaga
    65101 tcgaaaatag aaaagttaag tcgatccaaa gggggttcat ggccaagggt aaagatgtaa
    65161 gggtcataat tattttggaa tgtacttgtt gttgtgcccg aaatggtgtc aataaagaat
    65221 cgccgggtat ttctagatat attactcaaa agaatcgaca caatacaccc agtcgattag
    65281 aattgagaaa attttgtcgt tattgtcaca ggcatacgat tcatggggaa ataaagaaat
    65341 agatcgaacg gaacatatgt gcaatctttt cattccaact caaagagcag aaagaggaag
    65401 aacatataac ataatcataa tataatacaa attatattaa aattagaaat tatacaaata
    65461 aaaccccact ttggccggat cttaaattaa taaagaaata gaattttaga aataaggaat
    65521 aaaccatgga taaatctaag caaccttttc gtaaatccaa gctctctttt cgtcggcgtt
    65581 tgcccccaat tgtctcgggg gatcgaattg attatagaaa catgagttta attagtcgat
    65641 ttattagtga acaaggaaaa atattatcta gacggataaa taaattgacc ttgaaacaac
    65701 aacgattaat tactattgct ataaaacaag ctcgtatttt atcttcgtta ccttttctta
    65761 ataatgagaa acaatttgag agaaccgagt cgatccctag aactgcgggt cctagagcca
    65821 gaaataaata ggcatattcc tcaattgact caaaactccg attggaattc aagctcaaat
    65881 ggattggatg ttttgctcga aaagacccag aatccaggtt taattcttgt cttataagaa
    65941 acaaaaaaag ggggataagc aatttttttt attgaagcat gttcgttcat tcctacctac
    66001 ttttcttatc ttaattttat ctcaatttag tttattctat cttcccggag ttcattctcc
    66061 ggggaattct tgttcaatca ttcctgtata ttactttata gtttccttta ttttatgatc
    66121 ttattggaaa tcatgtaaag acaattctta tttgatatag ctatttgcgc aagtatttta
    66181 cgattaagaa gcaattgccc cttgtacaga ttgtgtatta atcgactata actatgaaat
    66241 actttattct cgcgagttac tgcatttatc cgagtgatcc acaaacgacg aaaatttctc
    66301 ttttgcctgc ccctatctcg atgagaggaa accaaagctc tcattttatg ttgagtaatt
    66361 gttcgcgtaa gtcttgaatg agcccctcta aaggttgatg caaatacacg aatttttgtt
    66421 cgacgtctcc gagctgtata ccctcgttta actctggtca ttgaatcaaa ttaaacttta
    66481 atgaataact aattgaattc tcttctttca gtcattattt gtccccccgg tcggttaata
    66541 acaaaacgga ttattccgat atataaaata taaattccaa tggcttttgc tactatgacc
    66601 ttcccaacca ctatttttta gttttattct ttccaggcca gacatttggt tcacctggaa
    66661 ctaagaaatt ctaccaaata ctatacaaaa aaatagtggg ttccttcgtt tctatggtta
    66721 cttcttaaac ggtgaggccc tctctatgcg ccggagcctc atctctcatt taatcaaatg
    66781 gtattgttaa cttgtatagt taacattctt gggctctacc cattaattat acagtaatag
    66841 gcctttttca cagtaagagc tatccataca gtgacggcat ttaattatga aagttggcta
    66901 ggtagctgac cctgttagtc cgttctttca agaatatggg cataaccttt ttgttttgct
    66961 tcttatcctt ataataccat ttcctccgct taatggataa ccatttgcta ccaatggaga
    67021 attgcttctc atctcaaatt gaggtagttg gatttgcacc aatgaaaacc ataaattcca
    67081 tacacaatat acaagaaaca ataagggtat ataatatatc cccattttag atagtaaata
    67141 gcgttctttt actctatcta ttcattggta ttaatcattg atactggaaa aattgtctca
    67201 tttgctcgag ctcatgatct aaacgagtcg cacatacacc ctagtacatg ttcctcgacg
    67261 ctgaggacat cctcgaagag cgggggattt cgtgacattt tttattggct gtcttgtgtt
    67321 tctaataagt tgtttaatag ttggcatgtc ggatatataa aattatatta tagaatgggt
    67381 tggtttagat cgatcttaac ctgatttttg attgatgatt attaattatt tcgattcaat
    67441 ataagatatc aaatcgtgta aaattcgaat tatggttgaa aagaaaacgg aatcatggat
    67501 ttatacgaaa tccgaagtat tttcattttc aaccgctaca agatctacaa tgccatgggc
    67561 ttgggcttct gttgccgaca taaaaacatc tcgttccatg tcttcggata taacccacaa
    67621 agggttgcct gttctttgta cataaacttt tgtgaggttt tcgcgaagtt tcaggagttc
    67681 ttccgcttcc aggataaatt ctcctgcctg tgcctcataa aaagaactag caggttggtg
    67741 aatcataacc ctgatgatat tgagataaca tcatgaatgg ttcttctatc tcgcatgatg
    67801 ggatttaaat taaagggata aaaaaagaag aaaaaaagag aattgaacaa ccgtacaggc
    67861 accttttgtg cattgcatac ggctctgcaa tggaatttac taaccccctc ctccagagaa
    67921 gagggaaaga aatagaatct atccgatcca gccggatcgt tgaataatcc atttgccatc
    67981 cttctttatc ataagagtaa aaaaatacta tgatggttct gttgctttat attagatatt
    68041 tatatattta tctagtttgt gatttggcaa tcccaaagtg tctttctgat atgatcaaat
    68101 aaggaaaaaa tgatttgtga cgctaaaatg tcctcccgac acataagata aaatcgcaaa
    68161 taaaggttat ttcatactac tatctcgata caaaatctca ggttataaaa aacaataatg
    68221 gtttgttcat atcgaactca aagtgccatg ctattattac ttaatttttc ctaattcgat
    68281 tatttatatt cgatatggcg aaggcatagt cttttttttt taactcattg gcgccaagcg
    68341 tgagggaatg ctagacgttt ggtaatttct cctccaacca gaatgaaaga tcccattgaa
    68401 gcagctaatc ccatgcatat tgtatgtaca tcgggtggca caaatagcat agtatcataa
    68461 atggctattc ctggtattac ccatccgccg ggagagttta taaacaaata aaaatcccta
    68521 gtattatctt ctatactgag atataccatg agacccacaa gttgattgga gatctcgcta
    68581 tcaacttctt ggcctaaaaa aagtaatctt tctcgatgaa gtcggttgat taggacaaaa
    68641 ttgtatccct taggaaccat acgtgcacct ttggatgcat acggttcaaa aaattgcgaa
    68701 aaaaaaaaaa tcaatcaatg tatcaattct agtcttcatt tattttttat aacaggtttt
    68761 tctttttcta aagaagggct tttcttcgat ttttcaaaaa catgagtttt ggttcccttt
    68821 ctcttcctta tcaaaaaaaa ttattgaact tattaaacta acctctcatt gatgtattat
    68881 ttcatcgaaa ttcaaatcac gatggcattt tcttgttctt gaatagaccc tttcaattct
    68941 tttaggttcg tgttctactc cgggtaaaga tttgtccaaa ttctatttgc acatataggg
    69001 caaattatct cagtaccgct tatttttttt tatgtttcat ttcatgcttt ccctcaaatt
    69061 attccatgct attgaatggc aatttgagat cactcctaaa taatatatag aaagcataaa
    69121 ttaaatataa ataaagaatg tttatgatac aaatagtaat catatatatt accaatttta
    69181 tattttctga acggagcctg gatactttat tttatcgtta caagttaacc ataaattctt
    69241 aataatattg atccccaata taaattgatc taattgcact tcacgctccg aataattgat
    69301 ggttcaatca atatttcttg ggcgaaacgg aggatatccc gatcggtgga gacaacgggt
    69361 aaaccccata tgacctaata tatctgacaa gccgcactat acgtcaaccc aaactgcgtc
    69421 ttcctctcca ggattccgaa aaggtacttt tggaacacca acgggcatta aattaaagaa
    69481 aaaagttaag tactatactt cactttaata tggaaacgta ccaatgaatt tattgtcttc
    69541 atttttttat gtttattcta ttttaaacat aaattggata catggattgg gtgaatattt
    69601 ccggaagaag acagaatgaa taaataattt tcacgagcgg gtcgatcatt tgaatgataa
    69661 acaagtatct acgcattcat tctacaaaaa aagggggccc aacccccatt gcgtattggt
    69721 acttatcgag tatagaatag atctgcttct ctttgttctt acgaacaaaa ttgttccgtt
    69781 attttcaatg gaacgaaata aatcttaacc ctttctcata caaaatctac tgaaaaggtt
    69841 aggtacataa catagtatag tcttttccaa tgcgataaag ttacatagtg tctatttttc
    69901 tttgatattt gataaaaaag gggtatttcc atgggtttac cttggtatcg tgttcatact
    69961 gtcgtattga atgatcccgg tcggttgctt tctgtccata taatgcatac agctctagtt
    70021 tctggttggg ccggctcgat ggctctatac gaattagcag tttttgatcc ttctgaccca
    70081 gttcttgatc caatgtggag acagggtatg ttcgttatac cctttatgac tcgtttagga
    70141 ataaccaatt catggggtgg gtggagtatt tcaggaggaa ctataccgaa tccgggtatt
    70201 tggagttacg aaggtgtggc aggggcacat attgtgtttt ctggcttgtg cttcttggca
    70261 gctatttggc attgggtgta ttgggatcta gaaatattct ctgatgaacg taccggaaaa
    70321 ccttctttgg atttgcccaa gatctttgga attcatttat ttctctcagg gttggcttgc
    70381 tttggctttg gcgcatttca tgtaacaggc ttgtatggtc ctggaatatg ggtgtccgat
    70441 ccttatgggc taactggaaa agtacaatct gtaaatccag cgtggggcgc agaaggtttt
    70501 gatccttttg tttcgggagg aatagcctct catcatattg cagcgggtac attgggcata
    70561 ttagcgggtt tatttcatct tagtgtccgt ccgcctcaac gtctatacaa aggattacgt
    70621 atgggcaata ttgaaactgt actttccagc agtatcgctg ctgttttttt cgcagctttc
    70681 gttgttgctg gaactatgtg gtatggttca gcaactaccc caatcgaatt atttggcccc
    70741 actcgttatc agtgggatca gggatacttc cagcaagaaa tatatcgaag agttggcaca
    70801 ggactagctg aaaatctgag tttttcggaa gcttggtcta aaatccccga aaaattagct
    70861 ttttatgatt acattggtaa taatccggca aaagggggat tattcagagc cggctcaatg
    70921 gacagcgggg atggaatagc tgttggatgg ttaggacacc ccatctttag agataaagaa
    70981 ggccgcgagc tttttgtacg tcgtatgccc actttttttg aaacattccc cgtagttttg
    71041 gtagacggag acggaattgt gagagccgat gttcctttta gaagggcaga atccaagtat
    71101 agtgtcgaac aagtgggcgt aactgtcgag ttctatggcg gcgaactcaa tggagtcagt
    71161 tatagtgatc ctgctactgt gaaaaaatat gctagacgcg cccaattagg tgaaattttt
    71221 gaattagacc gagctacttt gaaatccgat ggtgtttttc ggagcagtcc aaggggttgg
    71281 ttcacttttg ggcatgccac atttgctttg ctcttctttt tcggacacat ttggcatggc
    71341 gctagaacct tgttcagaga tgtttttgct ggtattgatc cagatttgga ttctcaagta
    71401 gaatttggag cattccaaaa gcttggagat ccaactacaa gaagacaagt agtctgatag
    71461 aatattactc tgatatcttt cgtctccact ttttttattt gatgacattt tgatgacata
    71521 aggtaccaga aaaatcgtga cttgattgaa tcgccatctt taattctttc cctttcttta
    71581 ctatagtaaa tgatccaaaa tgaataggtg tggaagctat aattgtaaac cacgatcaaa
    71641 tctatggaag cattggttta tacatttctc ttagtctcga ctttagggat aatttttttc
    71701 gctatctttt ttcgagaacc acctaaggtt ccgactaaaa aataattttt gatcatctta
    71761 atttgaagta acgagcccac cattggtagg ctcattactt caattagtcc ccgtgttctt
    71821 cgaatggatc tcttaattgt tgagagggtt gcccaaaagc ggtatataag gcgtacccag
    71881 taaagcttac aagtaaacca gatatgaaga tggcgactag ggttgctgtt tccatttcta
    71941 gataatttaa ggatcacaat ggatctacga taagatcgtt tatttacaac tacaaccaaa
    72001 tggtatacaa agtcaacaga tcttaaccaa tcattaaata agatttatgg ctacacaaac
    72061 cgttgaggat agttctaaat ctaggccaag acaaactaat ataggaagtt tattgaaacc
    72121 attgaattcg gaatatggta aagtagctcc gggctggggg actacaccac ttatgggggt
    72181 cgcaatggct ctgtttgcga tatttttatc tatcattttg gaaatttata attcatccgt
    72241 tttattggat ggaatttcaa tgaattaggt tcctaaggac tataaagtcc tagttctagt
    72301 ttttcaataa aaaaataaaa acgcacttaa aactcagatt tctcattctg gtagttcgac
    72361 cgtgaaattt ttttgtttcg gtatttccgg aatatgagtg tgtgacttgt tataattgat
    72421 cctattgata atacagagaa tagtctgtca tctctatcaa gatgattcta cctcgtcgga
    72481 tatttattct agtatctgga gcacggaata tgaatattgt agaatagatc aagaaaagaa
    72541 atatttgaac tatgattcat acttactatt tagtcagacc tcgcgaccgg actcaaaaaa
    72601 aaaaaaaaaa aaatgcaaat aggtatttta taaattaaac gctttttctt ccttcagact
    72661 gaatttggtc aacggacacc catttcttta tattttttga attattaata acatccattc
    72721 attgaaattg aaattggata agtgatgatc aaatggttct tactcacaga acctttgcgt
    72781 ttagcgtggg ctttattaaa tcatcgtggt tctagtatga atctgaggtg tcaattgatt
    72841 gacagggtct caacaaggga attcctatca ataactagta aaacaagagt caatctgtat
    72901 tattacacaa aaaagaacaa ataaaaaata ataggaaaga gaagattcaa gaggccttta
    72961 ttttaacaat taacataaag aataaagagg aacgagggag ccaacttgag atttttggca
    73021 ttatcatcac aaaaaagaga ttccggattt tttttatttg gtatttttgg gacaaattga
    73081 atcaagtggc taatttgaat ttgaactttc tattacatat ccgttaaaat ccgtatttga
    73141 tttgtgttgt ttctgcttga gccgtacgag gttaaattct catatacggt tctcaggggg
    73201 ggtctatttt ttggttacct atcccaataa agtatatgat tggttcgaag aacgtctcga
    73261 gattcaggcg attgcagatg atataactag taaatatgtt cctcctcatg tcaacatatt
    73321 ttattgtcta ggggggatca cacttacttg ttttttagta caagtagcca caggttttgc
    73381 tatgactttt tactatcgtc caaccgttac agaggctttt tcctctgttc aatacataat
    73441 gactgaggct aactttggtt ggttaatccg atcagttcat cgatggtcag caagtatgat
    73501 ggttcttatg atgatcttgc acgtatttcg tgtgtatctc acagggggat ttaaaaaacc
    73561 tcgcgaatta acttgggtta caggtgttat tctggccgta ttgactgcgt cttttggtgt
    73621 aactggttat tctttacctc gggaccaaat tggttattgg gcagtaaaaa ttgtgacagg
    73681 cgtacctgaa gcgattcccg taataggatt acctttggta gagctattac gcggaagtgc
    73741 tagtgtgggc caatccactt tgacccgttt ttatagttta cacacttttg tattgcctct
    73801 tcttactgcc gtatttatgt taatgcactt cccaatgata cgtaagcaag gtatttcagg
    73861 tcctttatag agaaaatata tcatatatat ttgtaattga ttatatatca tttcggggag
    73921 gaataaaaaa tagttttgta tttcattgct acaaatatgg attattgaaa aataagacat
    73981 gttatttggt tggatacctc tcttcaactc tgaagtattg tatttcttat ttgataccaa
    74041 tacaatagtt gaagtggatt ctctgaagag aagatggatt atgggagtgt gtgacttgaa
    74101 ctattgattg ggccatgcag atatatgatt tgatctgcca cgttggaatt gacaaccaaa
    74161 taaaatgtgt ctccgcatcc aaccaccacg taagtccccc tacatagcag ggatatgccg
    74221 gttcacttga ggagaatttt ttctatgatc atacccgaat catgtcatgt atgagtaggc
    74281 tccgcaagat tccatagaat agaagcatag aataaacaat gtggcacgac ctaatgttgt
    74341 atctattcca cttacttaat tttaatttta tttatagtat ataaatgcat tcatttccta
    74401 tgcattgatc cagatctatg atactatcgg agtgaaataa gggatctaag gaagaacaga
    74461 ggttagactt tattagtaac aagtaaatac tttgtttgta tgtaataaaa tcaaaatgtt
    74521 gcggggataa ataacaatca aaagacatga gacaatccaa aaagcacttg atcatgatca
    74581 aatttgtaag cccacttgga tattgagcat ttatctgtaa gaacttaatt ctttgcaatg
    74641 aataattgca acttcggaaa attgaatcgg gcatttctta catcgagtta ttatatatta
    74701 atatatagca cggatatcta tgaaatatag atttgatacg gatctatttc cattattcct
    74761 ttgattcttg ctcgagccgg atgattaaaa attatcatgt ccggttcctt cgggggatgg
    74821 atccataaga attaagaatt cacctatccc aataacaaaa aaacctgatt tgaatgatcc
    74881 tgtattaaga gctaaattgg ctaaagggat ggggcataat tattatggag aacccgcatg
    74941 gcccaatgat cttttatata tttttccggt agtaattcta ggtactattg cgtgtaacgt
    75001 gggcttagcg gttctagaac cgtcaatgat tggtgaaccg gcggatccat ttgcgactcc
    75061 tttggaaata ttacctgaat ggtacttctt tcccgtattt caaatactcc gtacagtacc
    75121 caataagtta ttgggtgttc ttttaatggt ttcagtacca ataggattat tgacagtacc
    75181 ctttttggag aatgttaata aattccaaaa tccatttcgt cgtccagtag ctacaacagt
    75241 cttttttatc ggtaccgcag tagctctttg gttaggtatt ggagctacat tacctattga
    75301 taaatccctc actttaggtc tttttcaaat tcaaatcaat taaactttga aataccgtac
    75361 ataagtatta agtatctaag gaagattgac tttgaagcaa gactttagat acattaattt
    75421 gattatattc cattttgagc tgagtacgga tcgtgctgaa gattaaaaac taaatccatt
    75481 ctataatata taaatgatat atatatatat tatagaatgg atttaaaatg aaaatttttt
    75541 attaggtaaa tcaattgtga aatgcttctg gtagggtgtt caatatctgt tttacatctt
    75601 ctatgcgaaa atattcaatt ctcataaggt cttcttgact attactatta ctcaaaagat
    75661 ccaataatgt atgtatattg gatcttttga gacaattata ggtcctggaa ggcaattcta
    75721 actggtcaat aaaaataaat ttcaatggaa ctattatttt gtttttcttt aaattagtta
    75781 atctatcttg aaaggtaaaa ggggatagag taaacttgtt tttattttcc gtgaaattaa
    75841 tgccctcttc ttccgcatgt agaaaaggaa taaataaatc aatcaaatta cgagaagctt
    75901 cataaagtgc ttccttagga gttaaactcc cgtttgtcca tatttctaga aaaagtatct
    75961 cttgtttttc atttccatcc ccataagaat gaatactatg atttgcattt cgaataggca
    76021 tgaatatggc atctataggg taacttccat cttgagagtt atttgtgggt ttcatacgat
    76081 atccgcgatc cctattgatt tgtaattcaa tacacaaatc aattggttcc gtcaggttag
    76141 ctatatgctg tgtcgtgtcc actatttcca cagaaggtgg tgagatgata tcttgagcgg
    76201 ttacgtgtct agggcctctg acgcaaatag atgcgtctct aactccatat agagtacttc
    76261 tcaatacaat ttctttcaaa tttattaata tttcgtggac tgattcttta atacctacta
    76321 ttgtagaata ttcatgtggt accttctcag attttgcgcg tgtgatacat gttccttcta
    76381 tttctccaag taaagccctt cgcatggcaa tacctatggt atcggcttga cctttcataa
    76441 gcggggacag aatgaaacga ccataataaa gacgtttact atctattttt gattcaacac
    76501 acttccactg taatgtttga gtggaccctc ctacttcctc tcgaaccata ctaaatattg
    76561 ttatttaatc agatcattga atcatttatt tctcttgaaa tccatttaat tcttattttt
    76621 acacacgtct ttttttaggg ggtcgacatc cattatgtgg cataggtgtt acatcgcgca
    76681 cgaaacttaa tagtagacca cttctacgga tggctcgtaa tgctgcatct cttccgagac
    76741 cggggccttt tatcataact tctgctcgtt gcatgccctg atcaaccacc gtacgaatag
    76801 catttatagc tgccgcttga gcagcatagg gtgtccctcg ttttgtgcct ttgaatccag
    76861 aagtacccgc ggaggcccaa gaaactactc gtcctcgtac atctgtaaca gttacaatgg
    76921 tattgttgaa acttgcttga acatgaataa caccttttgg tattctacgt ccattcttgc
    76981 gtgaaccaat acgcccattc ttacgcgaac caattcttgg tataggtttt gtcatatttt
    77041 atcatctcat aaatatgaat cagaaatata cggaaagata cggagatatc catttaatgt
    77101 taaaacagat tcttttacac gggtccttct ttttatttta gaagattctt tatttagttt
    77161 agaaagatta cccttgtctc tgtttatgtc tcggattgga acaaatcact ataatccgtc
    77221 cacgcctacg gataagtcga catttttcac aaattttacg aacagaagcc cttattttca
    77281 tatttctcat tccttacctt aattctgaat ccactccttg aaaaataagt ttcttgattt
    77341 tttttaactt caaattgtat ccctatgaaa ggaatgttta aaaaatcatc taatagttcg
    77401 aatttgtgaa ttctataaat tctacgtccc ctggttgaat cataaccact tatttcaatt
    77461 ttgactctat ttcatggtag tatctatata aaactgtgcc gtatccttcc tgaaacataa
    77521 cctagaattt agatcttcat tatctaaaag gacccggaac atactgttgg gaagcgattc
    77581 agtaattaaa cattcatgaa taaattttag tcttttattc gaggtaagcc tcttgaagta
    77641 ttaactaatg gagaaagggt tatataattt atttttactc tctttttcca aaagggaagt
    77701 tagagataaa attaagataa caggaggaag ggatgtaaga tcaccatata taacacaaaa
    77761 tttctccccc gattttttct agtcgagctt ctcgatctgt cattatacct cgagaagtcg
    77821 aaagaattac aattcccatt ccacctaaaa tcttaggaat ttgttgatag ttggaataga
    77881 ttcgtagacc gggtcggctg atacgtttta aaatagttct atatattccc tttcgattcc
    77941 gtctatgtcg tagggttaaa accaagaaaa atttgttact ttcctgatgt ttacgaacat
    78001 tttcgataaa accctctcgt agaagtattt tgacaatgtt ttcggtaata ttagtagatg
    78061 ctattcgaac cgttcttttt ttatccatgt cagcatttct tatagaagtt attatatcgg
    78121 caatagtatc cttacccatg gcgaactata attattgata ccccctaatt tttatataat
    78181 caacatgttt atttattatt ttaataaaaa ataattaaat ttatttatat taataaaatt
    78241 aattataaag tatatgcgtg atacacaatc tactaattga cttgacccat tccagatacc
    78301 ccgctatata atattattat ttaatatact actagtattt ataatacctc gggagctaat
    78361 gaaactattt tagtaaaatt caactgtctc aattcccgag cgatcgcacc aaaaactcga
    78421 gttccttttg gatttccttc ttgatcaata acaactgcgg cattgtcatc atatcgtatt
    78481 atcatgccgt tgtcacgttt gagttcttta catgtacgca caattacagc cctaataact
    78541 tctgatcttt ctagaggcat atttggtact gcttctttga ttacggcaac aacaacgtca
    78601 ccaatatgag catatcgttg gttaccagct cctaggactc gaatacacat taattttcga
    78661 gctccactat tatccgctac attcaaaagg gtctgaggtt gaatcatatc atttttattt
    78721 taatctgtta ttttgctgca aaggataaaa aagaaataaa aagaaatatt tgtctgtcta
    78781 taaaaaaata aacttctatt tttcatcatc accttatctt ttaatttctg catccctatc
    78841 cctcaataac gaattgagtt tgtataggca tcttgcgcgc agctatttta atagctgctc
    78901 tggctacagt ttctgatact ccgcccattt cataaagtat tcgacccggt ttaacaacgg
    78961 atacccaata ttcgggggcc cccttccccg aacccatacg tgtttctgcg ggtcttactg
    79021 taacaggttt gtcgggaaat atacgtaccc atatttttcc gccacgacgc gcatatcgtg
    79081 tcattgctct tcgtcctgct tccatctgtc tagccgtgat ccaagcgggt tcaagtgctt
    79141 gaagagcgta tccgccgaaa caaatacgat tgcctcgaca agatattcct ttcattcttc
    79201 ctctatgttg tttacgaaat tttgttcttt tggggttata gttgatggtt ctttcttaat
    79261 taaattccat ctctactgca gaaccggaca tgagagtttc ttttcatccg gctcctcgcg
    79321 aatgaaatga ttcattaata ttactacgga atacacatat atttaatatt attaaatgat
    79381 acacattaca cttagtaatg taatggaatt tattatgtca ttttgttata ttatttgatt
    79441 ttgttattct aggatagttt agtattgtta tgttatatag ttaagagtaa gctttatata
    79501 ccagatcaac attatttatt ttgtatcgaa tcgcgctaaa acaaaatgta gattgtatgt
    79561 ataattcaat aactaaaaac taagggtttc gcgggcgaat attgactctt tcgtgctaca
    79621 ttcgtagggt caagaccttg ttacttttag aataaatcaa tttgttcttg gttcgttccg
    79681 ccatcccacc caatgaatca ttaggatttg tttattttca tgaaatccta tgcaatcatg
    79741 ggttctgtcg ttcccatagc ctcttcgtta atggttaggt ccgaactccg caatggaacc
    79801 ccaacaaaat tcgttcctga gttaattttc ttagtttata ttaacccgag gctcgttatc
    79861 tttaattatt gatattatat cagtattgat gctttatcac attgcctttt gtgagataat
    79921 tcataaacca tacatattgg aatcatatat cattgatact tttgttcttt ctttctatca
    79981 tccttccatt tatccacatc cctttatttt tgtttagcaa cctaataata agatttaaaa
    80041 atttttttta tttcagttgc tacaactata tgatcgatct agtcatatag tgactgtttc
    80101 ttggaatctc gacaatacga aacgaagcca taagttggtt attagtttat atagttagta
    80161 agctcatagt gagggtcggt caaatttttt gaattccaac tatctatact ataaactaac
    80221 aaaaaaacta acgagtcaca cactaagcat agcaattctc ttaaatgatc aatctaattt
    80281 ttattcaacc ttatagaatt ttaattgctc agttttgttt gatttaatgg aataaaaaag
    80341 aaaatttgtc attttttttt tttttttttt taggtccatt atttctcgtc tacaaatatc
    80401 caaattttta tgcctaatac tccatagata gttcgagttg tataggaaca atgatcaatt
    80461 ttagcacgaa ttgtttgtag aggaacccta ccctctctga tccattcgac gcgtgcaatt
    80521 tcttttccgt cgatacgccc ggcaatttgt acttgaattc cttttgtatc cgtttgttca
    80581 gttaattcaa tagctttttt cattgctttt cgaaatgaaa ctctattttt taattgtaaa
    80641 gctatatatt ccgcaagaat attaggttgt ccataaggtt tttcaactct tgttatagca
    80701 atgttgagtc tacggttcac agaatgaaac tccttttgta cattcatctg taattcttcg
    80761 attcctcgtg ttcggccctc tattaataaa ttagggaatc caatatggat tatgacttgg
    80821 atcaaatcga ttcttttttt tatttgtata cgtgctattc cttcgaaacc tgaggacatt
    80881 ttcttatttt tttgtacata atccttgata caattccgta ttttttcatc ttcctgtata
    80941 cccgcggaat aattttgtgg ttgtgcgaac caaaaggaat gatgactttg ggttgtacca
    81001 agtctgaaac caagtggatt tattttttgt cccatatttt tctattaggt tatctttacc
    81061 atatatattt ttcgaaagat gaatcgaaag ttaagattca tctttaacta atttagtttt
    81121 atccctcaat ataattgtta tatgacaagt gagtcttttt atcggataac tacgtcctcg
    81181 agcccggggt cttaattttt tcacaatagt acctgcgtta acttcagctt tactaataaa
    81241 taaattagct ttgtttaagc ccatgttatt actagcattt gctgccgcgg aaaaaactaa
    81301 tttcaaaatg ggataagatg ctcgataagg cataagttct agtatcataa gtgcttcttc
    81361 ataggagcgt ccacgaatct gatcaattac tcttcgtgct ttgaaaaccg acatacatat
    81421 atgtttatgt tgagctaaag ctttaatttc tgtactccaa cgcgagttct ttctatttat
    81481 cataaggtta tccccactaa atgaataaaa actgcctaat tttacttata aaataaaaaa
    81541 tataatatat taaaatttaa ttaaaatttt agaaaaaaaa aaaaaaaatt aacgacgaga
    81601 tttattatcg gtttttgcat gtcttgcgaa agttagagtc ggcacgaatt ctcccaattt
    81661 atgacccacc atacgatctg ttatataaat aggtaaatgc ccttttccat tatgaatagc
    81721 aattgtatgg ccaatcattg tgggtataat ggtagatgcc ctagaccaag ttactattat
    81781 ttccttctcc tcccttatgt ttagtttttc aatttttgcc gataaatgat tagctacaaa
    81841 aggatttttt tttattgaac gtgtcacagg ggattactcc tttattacat tacattttta
    81901 aaattggcat tctatgccca atatatcgat ctaagtatga aggtaagaat aaatacaata
    81961 atgatgaatg gaaaaataaa aaagctaaaa tcctttagct agataagggg cggatgtagc
    82021 caagtggatc aaggcagtgg attgtgaatc caccacgcgc gggttcaatt cccgtcgttc
    82081 gcccatcaca ttatttcaaa ttctaaaaat tcagttttct atattcttat ttatttacgg
    82141 cgacgaagaa taaaactatc actatatttt ttccttttcc tacttcttct tccaagcgca
    82201 ggataacccc aaggagttgt gggttttttt ctaccaatcg gagctctccc ttcaccgccc
    82261 ccatggggat ggtctacagg gttcataact actcctctta ctacaggacg cttacctagc
    82321 caacgcttag atccggctct acccaaactt ttttggttca ccccaacatt acccacttgt
    82381 ccgactgttg ctaagcagtt tttggatatc aaacggacct ccccagatgg taatcttaat
    82441 gtggccgatt taccctcttt tgcaatcagt ttcgctacag cacctgccgc tctagctaat
    82501 tgtccaccct ttccaagtgt gatttctatg ttatgtatgg ccgtgcctaa gggcatatcg
    82561 gttgaagtag attcttcttt tttatcaata aaaacccctt cccaaactgt acaagcttct
    82621 tccaaagcat acggctttct agatgtatat gatgatatct agacagatgg atcttatatg
    82681 aatcgtatga tgaagtatca catgagtgga tatataggaa tccaaatctg ccgaatcact
    82741 catgttatga tcttctacat cctaggtctc cccgttccgt catctggctt atgttcctca
    82801 tgtagcattc agaccgaatg actctatgaa attacgtcaa tacttccatt ccacatatta
    82861 cgggtaacgt aggagacatc tctatttttc cccgggggat ctttataatt accactgctt
    82921 agcttttaat tcgcctctga ccatcaaatt aaatgtgaat aacccggcct cctctctttg
    82981 aaacaagggg cgctctccgg ttctgtgcgt gcttcaaaca attttttttt tgtcttctcc
    83041 atattaccat atctctagag tcaataattt tctatgagga actactgaac tcaatcactt
    83101 gctgccgtta ctcaacagtt ttctgctgag gtttctcccg tagaggtact caaattggat
    83161 cagtgatcga tttataggtt tcgtcgtaaa cctaattggt tacttccaat tacgtaaatc
    83221 aatagttcaa accgcactca aaggtagggc atttcccatt gatataggaa cttctgtacc
    83281 agaaacaatg gtatctccaa ttatagcccc tctgggatgt aaaatatatc tcttctcacc
    83341 atccccatag tgtatgagac aaatgtgtgc atttcgatta gggtcgtatt ctatggttac
    83401 gattctacca gatatgtctt tatcattccg tcgaaaatct attttacggt atagacgctt
    83461 atgacctccc cctctatgcc ctgcggtaat gattcctctg gcattacgac ctttactaca
    83521 acgacgctgt ccatggatca aattatttcg tggattggat tttacttgac tgtctatggc
    83581 tccattgcgt gtgctcgggg tagaagtttt gtataaatgt atcgccgtgt tattaagtat
    83641 tttgctttaa gttcttttct ctataagagg tggaatagaa taacctggtt gaagcgtaat
    83701 gatcatacgt ttgtaatgca ttgtatgtcc cataataggt cccattcttc taccctttcc
    83761 cgggactcga tgactattta tagctattac cttgacgcca aagaagagtt cgacccaatg
    83821 ctttatttct gtcctagttg atcctgattc gacattagaa gtatattgat tgttccccaa
    83881 taaccgaata cttttttctg taaatactgc atatttgatt ccatccataa atccattttc
    83941 ttccctatga gttccagtat caataagaat tctagttctt actgttcata tgttatggta
    84001 tgaatatacc ataccaattc ggtatgtatg gatgatgaga ttccattgat acagagccaa
    84061 ttctaataga cttattgaac gttcccattg gcgtgcatcc agcaggaatt gaacctacga
    84121 atttgccaat tatgagttgg gcgctttaac cattcagcca tggatgctta acagggatca
    84181 tcgtacatcg taaataacca aattccaatt gaaatgaaat ctttaggagg aatcaatgag
    84241 aggacatcaa ttcaaatcct ggatcttcga attgagagag atattgagag agatcaagaa
    84301 ttctcactat ttcttagatt catggaccaa attcgattca gtgggatctt tcactcacat
    84361 tcttttccac caagaacgtt ttatgaaact ctttgacccc cgaatttgga gtatcctact
    84421 ttcacgtgat tcacagggtt caagaagcaa tcgatatttc acgatcaaag gtataatact
    84481 gcttgtagta gcggtcctta tatctcgtat taacaatcga aagattgtcg aaagaaaaaa
    84541 tctctatttg atggggcttc ttcctatacc tatgaattcc attggaccca gaaatgagac
    84601 attggaagaa tctttttggt cttgcaatat caataggttg attgtttcgc ccctgtatct
    84661 tccaaaagga aaaaatattt ctgagagttg tttcatggat tcgcaagaga gtacttgggt
    84721 tctcccaata aataaaaagt gtatcatgcc tgaatctaac cggggttcgc ggtggtggag
    84781 gaaccggatc ggaaaaaaga gggattctag ttgtaaggta tctaataaaa ccgtagttgg
    84841 aattgagatc tcattcaaag agaaagatag caaatatctg gagtttcttt ttttatccta
    84901 tacggatgat atgatccgca aggaccatga ttgggaattg tttgatcgtc tttctccgag
    84961 gaagaagcga aacatactca acttgaattc gggacagcta ttcgaagtct tagggaaaga
    85021 cttgatttgt tatctcatgt ctgcttttcg tgaaaaaaga ccaattgaag ggggggggtt
    85081 cttcaaacaa caaggagctg aggcaactat tcaatcaaat tatattgagc atgtttccca
    85141 tctcttctcg agaaacaagt gggatatttc tttgcaaaat tgtgctcaat ttcatatgtg
    85201 gcaattccac caagatctct tcgttagttg gggaaagaat cagcacgaat cggatttttt
    85261 gaggaacgta tcgagagaga atttgatttg gttagacaat gtgtggttgg taaacaagga
    85321 tcggtttttt agcaaggtac ggaatgcatt gtcaaatatt caaaaagaaa gatcgattct
    85381 ttgggatcct tcctttcttc aaacggaagg aacagagata gaatcagatc gattcccgaa
    85441 atgccttttt ggatcttcct caatgtcccg gctattcgcg gaacgtgaga agcagatgaa
    85501 taatcatctg cttccggaag aaatcgaaga atttcttggg aatcctacaa gatcaattcg
    85561 ttcttttttc tctgacagat ggtcagaact tcatatgggt tcgaatccta ctgagaggtc
    85621 cactagagat cagaaatttt tgaagaaaaa acaggatgtt tcttttgttc tttccaggcg
    85681 atcggaaaat aaagaaatgg ttgatatatt caagataatt acgtatttac aaaataccgt
    85741 ctcaattcat cctatttcat cagatccggg atctgatatg gttccgaagg atgcaccgga
    85801 tatggacagt tccaataaga tttcattctt gaacaaaaat ccattttttt atttatttca
    85861 tctattccat ggccggaaca aggggggata cacgttacac catgattttg aatcagaaga
    85921 gagatttcaa gaaatggcag atctattcac tctatcaata accgggccgg atctggtgta
    85981 tcataggaga tttgcctttt ctattgattc ctacgggtta gatcaaaaaa aattcttgaa
    86041 taaggtattc aactccagag atgaatcgaa aaagaaatct ttattgattc tacctcctct
    86101 tttttatgaa gagaatgaat ctttttatcg aaggatcaga aaaaaattgg tccggatcta
    86161 ctgcgggaat tatttggaag atccaaaaat aaaaacggcg gtatttgcta gcaacaacat
    86221 aatggaggca gtcaatcaat atagattgat ccaaaatctg atgcaaatcc aatataacac
    86281 ctatgggtac ataagaagtg tatcgaatcg attcttttta atgaatagat ccgatcgcaa
    86341 cttcgaatat gaaattcaaa gggatcaaat aggaaatgat actctgaatc atataactat
    86401 aatgaaatat atgatcaacc aatatttatc gaatttgaaa aagagtcaga agaaatggtt
    86461 tgatcctctt atttctcgaa ccgagagatc catgaatcgg gatcctgatg catacagata
    86521 caaatggtcc aatgggagca agaatttcca ggaacatttc atttctgacc agaagaacca
    86581 ttttaaagta gtgttcgatc gattacgtat taatcaatat tcgattgatt ggtccgaggc
    86641 tatcgacaaa caagatttgt ttaagtcact tcgtttcttt ttgtccaagt cacttccctt
    86701 tttgtccaag tcacttcccc ttttctttgt gagtatcggg aatattccca ttcataggtc
    86761 cgagatccac atctatgaat tgaaaggtcc gaatgatcaa ctctgcaatc agttgttaga
    86821 atcaatagat gttcaaatcg ttcatttgaa taaattgaaa cccttcttat tagatgatca
    86881 tgatacttcc caaagaccga aattcttgat caatggagaa acgatattac catttttgtt
    86941 caaaaagata ccaaagtgga tgattgactc attccatact agaaataatc gcaggaaatc
    87001 ctttgataac acggattcct atttctcaat gatatcccac gatcgagaca attggctgaa
    87061 tcccgtgaaa ccatttcata gaagttcatt gatatcttct ttttataaag caaatcgact
    87121 tcgattcttg aatgatccac atcacttctg gttctattgt aacaaaagat tcccttttta
    87181 tgtggaaaag acccgtatca ataattatga tcttacatat ggacaattta tcaatatctt
    87241 gttcattcgc aacaaaatat tttctttgtg cgtcggtaaa aaaaaacata tttttttgga
    87301 gagagagact atttcaccaa ttgagtcact ggtatctgac atattcatac ctaacgattt
    87361 tccacaaaca caaagtggtg acgaaacgta taacttgtac aaatatttcc attttccaat
    87421 tcgatccgat ccattcgttc gtagagctat ttactcgatc gcagacattt ctgcaacacc
    87481 tctaagagag gaacaaatgg tcaattttga aagaacttat tgtcagcctc tttcagatat
    87541 gaatctatct gattcagaag ggaagaactt gtatcagtat ctcagtttca attcaaatat
    87601 gagtttgatt cacactccat attctgagaa atatttacca tctggaaaga ggaaaaaacg
    87661 gagtctttgt ctaaagaaat gcgttgagaa agggcagatg tatagaacct ttcaacgaga
    87721 tagtgctttt tcaaatctct caaaatggaa tctgttccaa acatatatgc catggttcct
    87781 tacttcgaca gggtgcaaat atctaaattt caccctttta gatacttttt cagacccatt
    87841 gccgatacta agtagtagtc aaaaatttgt atcccttttt catgatatta tgcatggatc
    87901 agatatacca tggccaattg atcagaagat tcttccacaa tggactctga taagtgagat
    87961 ttcgagtaag tgtttacaga atcttcttct gtccgaagaa atgattcatc gaaataatga
    88021 gtcacccatt ccattgatat ggacatcaaa aaatgctcgg gagttcctct attcaatcct
    88081 tttccttctt cttgttgctg gatatctcgt tcgtatacat cttctcttcg tttcccgagc
    88141 ctctagtgag ttacagacag agttagaaaa gatcaagtct ttgatgattc catcatacat
    88201 gattcagttg cgaaaacttc tggataggta tcctacatct gaactgaatt ctttctggtt
    88261 aaagaatctc tttctagttg ctctggaaga aatacggggt tccgcttatg gggtcaaatc
    88321 aatacgttct aagaagaaat atttgaatat caacctcatt gatctcataa gtatcatacc
    88381 aaatcccatc aatcgaatca ctttttcgag aaatacgata catctaagtc gtacaagtaa
    88441 agagatctat tcattgataa gaaaaagaaa gaacgcgaac gatgattgga ttgatgatag
    88501 aatagaatcc tgggtcgcga acaatgattc gattgatgat gaagaaagag aattcttggt
    88561 tcagttctcc accttaacga cagaaaaaag gattgatcaa attctattga gtctgactca
    88621 tagtgatcat ttatcaaaga atgactctgg ttatcaaatg attgaacaac cgggatcaat
    88681 ttacttacga tacttagttg acattcataa aaagtatcta atgaattatg agttcaatag
    88741 atcctgttta gcagaaagac agatattcct tgctcattat cagacaatca cttattcaca
    88801 aacctcgtgt ggggctaata gttttaattt cccatctcac ggaaaaccct tttcgctccg
    88861 cttagcccta tccccttcta ggggtatttt agtgataggt tctataggaa ctggacgatc
    88921 ctatttggtc aaatacctag cgacaaactc ctatgttcct ttcattacgg tatttccaaa
    88981 caagttcctg tatgataagt ctaaaggtta tcctattgac gatatcgatt ttgatgatag
    89041 tgacgatatc gattttgatg atagtgacaa tatcgatatt gatgatagtg acgatattga
    89101 tgatgacctt gatatggagc tgctaactat gacgaatgtg ctaactatta tggatatgac
    89161 gccaaaaata gaccgatttg atatcaccct tcaattcgaa ttagcaaaag caatgtctcc
    89221 ttgcataata tggattccaa acattcatga tctgtatgtg aatgagtcga attacttatc
    89281 cctcggtcta ttagagaact atctctccag ggattgtgaa agatgttcca ctagaaatat
    89341 tcttgttatt gcttcgactc atattcccca aaaagtggat cccgctctaa tagctccgaa
    89401 taaattaaat acatgtatta agatacgaag gcttcttatt ccacaacaac gaaagcactt
    89461 tttcattctt tcctatacta gaggatttca cttggaaaag aaaatgttcc atactaacgg
    89521 attcgggtcc ataaccatgg gtttcaatgc acgagatctt gtagcactta tcaatgaggt
    89581 cctatcaatt agtattacac agaagaaatc aattatagaa actaatacaa ttagatcagc
    89641 tcttcataga caaacttggg atttgcgatc ccaggtaaga tcggttcagg atcatgagat
    89701 ccttttctat cagataggaa ggactgttgc acaaaatgta cttctaagta attgccccat
    89761 agatcctata tctatctata tgaagaagaa atcatgtaag gaaggggatt cttatttgta
    89821 caaatggtac ttcgaacttg gaacgagcat gaagaaatta acgatacttc tttatctttt
    89881 gagttgttct gccggatcgg tcgctcaaga tctttggtct tcatccggac ccaatgaaaa
    89941 aaattggatc acttcttatg gcttcgttga gaatgattct gatctagttc atggcctatt
    90001 agaagtagaa ggcgctttgg cgggatcctc acggacagaa aaagattgca gccagtttga
    90061 taataatcga gtgacactac ttcttcggtc cgaaccaagg aatcagttag atatgatgca
    90121 aaatggatct tgttctatcg ttgatcagag atttctatat gaaaaatacg aatcggagtt
    90181 tgaagaaggg gaaggagcct tcgactcaca acagatggag gaggatttat tcaatcacat
    90241 agtttgggct cctcgaatat ggcgccctta tggcaatata tttgattgta tcgaaaggcc
    90301 cactgaattg ggatttcctt attgggccgg gtcatttcgg ggcaagcgga tcatttatca
    90361 taaagaggat gagcttcaag agaatgattc agagttcttg cagagtggaa ccatgcagta
    90421 ccagacacga gatagatttt ccaaagaaca aggctttttt cgaataagcc aattcatttg
    90481 ggatcctgcg gatccattct ttttcctatt caaagatcag tcctttgtct ctgtgttttc
    90541 ccgtcgagaa ttctttgcag atgaagagat gttaaagggg cttattactt cccaaacaaa
    90601 tcctcctaca tctatgtata aacgctggtt catcaagaat acgcaagaaa agcacttcga
    90661 attgttgatt catcgccaca gatggcttag aaccaatagt tcattatcta atggatcttt
    90721 ccattctaat actctatctg agagttatca gtatttatca aatctgttcc tatctaacgg
    90781 aacgttattg gatcaaatga caaagacatt gttgagaaag agatggcttt tcccagatga
    90841 aatgaaacat ttgattcatg taacaggaga aagatttccc attccttagc cataaaataa
    90901 agatatgtgg ccatgaaaaa gggattaagt ggaacagaat tggccaggtg gtagagtcgt
    90961 ggaaatactt gtttattcca tattttggat cttagctcca tggaacaata tgttactgca
    91021 gaaagatgga agaattgaaa tcttagatca aaacactatg tatggatgat atgaactgcc
    91081 taaacaagaa ttcttgaacg gcgaaagagc ctatttactc attacatcaa acaatttcca
    91141 ttaatgaaac catgtcaatc catcggaaaa tcaaaaatac gcatgtccga tgaaatagtt
    91201 gttgctatct gctccaataa tgaatcattg gtttaactga ataactaaat aaaatagtag
    91261 gtagaccttt ttcttcgtct caggtcgatg gatcttctca attggaagat ctcctatatg
    91321 gataatacac attccagttg accgagccta attctaattg ttttgttctg aagcaaagat
    91381 atccacggag gccggttcgt cctattcaga tattcacgac caagaggtac tggattctct
    91441 ttgggatagg ccctgaaatg aaaggagaag gaaggctgga atgccaacag acgtctcgtc
    91501 tgtctattct ctaattcacc cgactcaata gtacctattt tgggaacgtc cagtgccaaa
    91561 gtcactgaat gggcaaagcg ccaatctcta aaacggacta tgtaatgtac tttatctgct
    91621 gggtacgggt actggtgggt attttaccag aggtttctat caatctaccc ttgtgtgatt
    91681 cctgttgaat catatactcg gggggtggat gcagggcgga cgatttcaaa acggactcct
    91741 cattcattag atggagaaga tcaccaagat ttcgcgatcc gccgccgaac ctattccaat
    91801 tccaacagtt cggacccgga tcgtggggat cgccggaata cttcgtatca acggataaga
    91861 tactcggtat atcaatattg attagatccg aaatctgtta ttgagaatgc tcattcaatg
    91921 agcattctca atattatgcc ttgaagagga ctcgaacctc cacgctcttt agcacaagat
    91981 tttgagtctc gcgtgtctac catttcacca tcaaggcatc tttaaagtta atcgtattcc
    92041 atgaatatga catctatcta gtgtgatata tggaatatat gacaagggtg gagtgtttct
    92101 atcgatcggt catgtcatat aggaccgagt cagacatcaa attgcttcga tttgaattat
    92161 ccggaggata acttatatat agatgtaaaa tcaaacctat ttctcgattc aatattcaat
    92221 agaagcccaa atgaagtaga agtggagatg gtatccaacc aaataacgat agttatgtca
    92281 aaagcaggtc cgattacgcc tattcctaat cctaaataga atgtaacgac gtagggatat
    92341 ccatatgtaa acatagtatc tatttacata tgctcgaatg accccttctc ataataagat
    92401 ctggtccggt atggaatgaa cttataatct gatgatcgag tcgattccat gattataagt
    92461 tcataacccc agcccattcc cattttgggc ggaacagatc tactaattct tttattccag
    92521 ttagtaagag ggatcttgaa ctaagaaata gacctagaag ctaaactaaa agagggtatc
    92581 ctgggcaatt gcaagaattg ggttcattga tattcctggt atagtagatg ctatcacaca
    92641 tacagtcata ctcaattcga tggaattgtt tgatcttaaa ggagatcttc tataatttcg
    92701 cacgtgaggg gttatttctt ggtttcgtcc agtcattaat aacttgatta tttttagata
    92761 atagtagata gaaacgacgc tcgtaaggag tcctattgaa actaaaaaat ataggcctgc
    92821 ctgccatcca caccagaata gatagagttt tccgaaaaaa cctgccagtg gaggaagacc
    92881 ccctagggat aagagacata gggctaaaga gagagccaaa aaaggatctt tcgtgtataa
    92941 tcctgcataa tctcgaatgt tatcagttcc ggtacgtaga ccaaatgata caatgcaagc
    93001 aaaagttcct agattcatgg agatatagaa cagcatataa gttatcatgc ttgcatatcc
    93061 atcatttgaa tctccaacaa ttattccaat aattacatat ccgatttgac caatggacga
    93121 atatgcaagc atacgtttca tgcttgtttg agtaatagca atgagattac ccaatatcat
    93181 gctaagaata gctaggattt ccagaagaag atgccattcg tttgatgaga aataaaaagg
    93241 aatatcgaga attcgtgtgg ctgaagctga agcagctact ttcgaagtaa cagaaagaaa
    93301 agcaacgact ggagtgggag agtcagagtc gaaaagagga ttcctcactt ctttctctca
    93361 ttcaaaaccg tgcatgagac tttcatctca cacggctcct aagttataaa agaaagaaga
    93421 actcatcttc ttttttgatt accttcctcg cgtatgtata agaccgaatt cattcgattt
    93481 ctaaattagt aatccttaac ttttcgagga atccttcatc agtggttgtg agtggctgac
    93541 tttttcaacc ttttcgacca tagaaccatc tgatttgatt cgttctcaat agccatgaga
    93601 tgatcatctt agggtgatcc ttttgtcaac ggatgctcct attacactcg tagtctctga
    93661 aggatgagaa ccaactatgt agcatctaca tcgataattc aagtattgta tacgtcatta
    93721 gtccgatcct ttgtaggaac tacccgtaat aacgaacttg caaaatggat ctgtttatca
    93781 taaagagatt cgttgttcct gaccttgctt caccttaatt gttatttgaa caaaaagatc
    93841 ttttggtaaa agttatgcct tggtccgagt ggggatagca tctctcttct gcatgtctat
    93901 ggagttttga aaaatccaaa catctcagag atagatatag aggtaggact ttgtcgaacg
    93961 aaccgcactc cttcatatac gtcaggagtc cattgatgaa aaggggctgg agaaagcttg
    94021 aacccaattc ctacagtgat ggatataagc gcaattgaaa ttcctgggga gttatacatt
    94081 tgtgtattga taagaccatt cactatttct tgaagctcga tctccccccc agatgaacca
    94141 tatagccaag agaaaccatg aaccagaata gaagagcttg ccccacccat gagtaaatat
    94201 ttcgtagtag cctcattaga ccgtacatct ctcttggtat atccagataa taggtaggaa
    94261 cataaactga aacattctgg agctacaaag atagttatta aatcgttagc accacataaa
    94321 aacattcctc ctagagtagc tgttaatacg aataacagaa actctgttat agccatttct
    94381 gtacattcaa tgtactctac ggatagagga atacatagag ttgaacatag taaaataaga
    94441 aattgaaaga tttcgttgaa attgttcgtt tggaaatttc ccgaaaagct aattataggt
    94501 tcttctctcc atcggaacaa tagggccgtt atgcttatta ctaaacttgt tgaagagatg
    94561 aaatagaacc aaggtctatc tttttgatca gaggttgaat cgatcatcag aagaagaatt
    94621 aggccaaaaa ttaggataca ttctgggaaa atgaaacttc catggaagag aagcaaatga
    94681 aacgctttca taaaaattct cgtagaatcg agaatgaagt tttcattctg tacatgccag
    94741 atcatgaatt agtaactgca tccaatcccc gaaaaagtcc caattgtttc aactttaaat
    94801 tttttgaatg ggatatttac ggaattccca tgaataggat caaaccttat tccatgatat
    94861 ttttctataa gactcctctt tcttattccc cccgagaggg cttagttgat ccatgattta
    94921 tgttcatctt tcttttcctt tttgtttgtt tcgagaaaga tctcgatcaa ttccgattct
    94981 ttctttttct attgattctt ttccgatcga gatgtatgga tccatagatc tatatagaca
    95041 catagatcta tggattaacg aaaatgtgca aaggctctat ttgcctctgc cattctatga
    95101 gtctcttcct ttttgcgtat ggcgtcgcca ccccctttgg cagcatctac taattcggaa
    95161 cttaatttga aagccatatt tcgacccggg cgttttcggg atgcccctaa taaccaacga
    95221 atggcaagtg tctttccttg tgtagatcct atttcaatag gaacttgatg agtcgatccg
    95281 cctacacgtc ttgcttttac tgctatattg ggagttactc cacgtattgc ttggcgtaaa
    95341 acagatagtg gatttgtttc tgtcttttgt tgaatctttt tcaaggctcg ataaataatt
    95401 tgataagcta atgatttttt tccgtgtttc agaatacggt taaccaacat gttaactaat
    95461 cgattacgat aaattggatc agattttgca gttttttctt ctgcagtacc tcgacgtgac
    95521 atgagcgtga aagaggtcca agaatccgtt ttctttttat aagggctaaa aacaaatcac
    95581 ttattttggc tttttgaccc catattgtag ggtggatctc gaaagatatg aaagatctcc
    95641 ctccaagccg tacatacgac tttcatcgaa tacggctttc cacagaattc tatatgtatc
    95701 tatgagatcg agtatggaat tctgtttact cactttaaat tgagtatccg tttccctcct
    95761 tttcctgcta ggattggaaa tcctgtattt tacatatcca tacgatcgag tccttgggtt
    95821 tccgaaatag tgtaatgtaa aaagaagtgc ttcgaatcat tgctatttga ctcggacctg
    95881 ttctaaaaaa gtctaggtat ttcgaattgt ttgttgacac ggacaaagta agggaaaacc
    95941 tataaaatga tttcaatatt ggaccttgga catataatag ttccgaatcg aatctcttta
    96001 gaaagaagat cttttgtctc atggtagcct gctccagtcc ccttacgaaa ctttcgttat
    96061 tgggttagcc atacacttca catgtttcta gcgattcaca tggcatcatc aaatgataca
    96121 agtcttggat aagaatctac aacgcactag aacgcccttg ttgacgatcc tttactccga
    96181 cagcatctag ggttcctcga acaatgtgat atctcacacc gggtaaatcc ttaacccttc
    96241 ctcctcttac taatactaca gaatgttctt gtaaattatg gccaatacca ggtatataag
    96301 cagtgatttc aaatccagag gttaatcgta ctctggcaac tttgcgtaag gcagagtttg
    96361 gttttttggg ggtgatagtg gaaaagttga cagataagtc acccttactg tcactctaca
    96421 gaaccgtaca tgagattttc acctcatacg gctcctcatt caattctttc gaagtaattg
    96481 gatccttttc ttcgttcgag aatctcctcc cttcttccac tccgtcccga agagtaacta
    96541 agaccaattc tgtcacgttt tcatgttcta attgaacact ttccatttat gatcaaagaa
    96601 gaagattatt tttttaccaa accatatacg ggtcaaatca caatattata ataagaacaa
    96661 gagatttttc tcgatcaatc cccttgcccc tccccattct tcgagaatca gaaagatccc
    96721 ttttgagttt gaatttgttc atttggaatc tgggctcttc tatgcttcta cttatattta
    96781 ttttttatat ttacttattt ttgttttgtt ttattcttta tttatttcat ttcgattttc
    96841 tttccctctc tttttattcc cttccatcat tccttaagtc ccataggttt gttgatcctg
    96901 tagaatctga cccattttct catcgagcga agggtacgaa agaaatcaga ttgatttttc
    96961 gatcaaaata tgtgaaatct tcggcttttt cctctccctc tatcccatag gtacagcgtt
    97021 tggatcaata gagaaccttt tcttctgcat gaatcgatat tattccattc gaattccttc
    97081 ccgatacctc ccaaggaaga aaatcccaaa ttggatccaa aattgacggg ttagtgtgag
    97141 cttatccatg cggttatgca ctcttcaaat aggaatcgat tttctgaaag atcctggctt
    97201 tcgtgctttg gtgagtcgtc cgagagcctt tcgatgacct atgttgtgtt gaagggatat
    97261 ctatatgatc cgatcgattg cgtgtgtaag gcccgcggta gcaacagaac cggggaaagt
    97321 atacagaaaa gacagttctt ttctattata agtgatcccg gcttggcgag tcctttcttc
    97381 cgtgatgaac tgttggcgcc agtcctacat ttattttgtc tctgtgacca aggagaaagg
    97441 ggggctcagc gggaagaggg ttgtaccatg agagaagcaa ggaggtcaac ctacttcaaa
    97501 tatacaacat ggattctggc aatgcaatgg cctcatgccg atccgaatga atcagtcttt
    97561 tcacggaggt caatctttgc ctgctaggca agaggatagc aagttacaaa ttctgtctcg
    97621 ctaggacata tatttctatt actattaaat attaaattaa taggggttac ccttatcctt
    97681 tttgtagtga cgaatcttgt cttgtatgtg ttcctaaaga aaaggaattt gtctatttca
    97741 tttttcgagg tatcaaatca aaaaagggcg tggaaacaca taggaactct tgaatggaaa
    97801 ttgaaaagaa atgtagctcc agttccttcg gaaatggtaa gatctttggc gcaagaagaa
    97861 ggggtgatcc atatcatctt gacttgcttc ccctcttttt ttaacaatac cgagtcgggt
    97921 tcttctccta ccagtatcga atagaacatg ctgaacaaaa tcttcttcat gtcaaacctg
    97981 ctcgatttag atcgagaaaa tcgtacggat tttatgaaac atgtgctatg gctcgaatcc
    98041 gtagtcaatc ctatttccga taggagcagt tgacaattga atccaaattt tcctattatt
    98101 tgactatcca taatagtgcg aaaagaaggc ccggctccaa gttgttcagg aatagtggcg
    98161 ttgagtttct cgaccccttg ccttaggatt agttagttct atttctcgat ggggtcggga
    98221 agggatataa ctcagcggta gagtgtcatc ttgacgtggt ggaagtcatc agttcgagcc
    98281 tgattatccc taaaccaaat gtgagttttt ctattttgac ttgctccccc gccgtgatcg
    98341 aacgagatag ataagaggct cgtgggattg acgtgatagg gtagggatgg ctatattgct
    98401 gggagcgacc tacaggctaa tatgaagcgc atgaatacaa gttatgcctt ggaattaaag
    98461 acaactccga atccgttttg tatacgaaca aggaagctat aagtaatgca actatgaatc
    98521 tcatggagag tttgatcctg gctcaggatg aacgctggcg gcatgcttaa cacatgcaag
    98581 tcggacggga agtggtgttt ccagtggcgg acgggtgagt aacgcgtaag aacctgccct
    98641 tgggagggga acaacaactg gaaacggttg ctaatacccc gtaggctgag gagcaaaagg
    98701 aggaatccgc ccgaggaggg gctcgcgtct gattagctag ttggtgaggt aatagcttac
    98761 caaggcgatg atcagtagct ggtccgagag gatgatcagc cacactggga ctgagacacg
    98821 gcccagactc ctacgggagg cagcagtggg gaattttccg caatgggcga aagcctgacg
    98881 gagcaatgcc gcgtggaggt agaaggccca cgggtcatga acttcttttc tcggagaaga
    98941 agcaatgacg gtatctgagg aataagcatc ggctaactct gtgccagcag ccgcggtaag
    99001 acagaggatg caagcgttat ccggaatgat tgggcgtaaa gcgtctgtag gtggcttttc
    99061 aagtccgccg tcaaatccca gggctcaacc ctggacaggc ggtggaaact accaagctgg
    99121 agtacggtag gggcagaggg aatttccggt ggagcggtga aatgcgtaga gatcggaaag
    99181 aacaccaacg gcgaaagcac tctgctgggc cgacactgac actgagagac gaaagctagg
    99241 ggagcaaatg ggattagata ccccagtagt cctagccgta aacgatggat actaggcgct
    99301 gtgcgtatcg acccgtgcag tgctgtagct aacgcgttaa gtatcccgcc tggggagtac
    99361 gttcgcaaga atgaaactca aaggaattga cgggggcccg cacaagcggt ggagcatgtg
    99421 gtttaattcg atgcaaagcg aagaacctta ccagggcttg acatgccgcg aatcctcttg
    99481 aaagagaggg gtgccttcgg gagcgcggac acaggtggtg catggctgtc gtcagctcgt
    99541 gccgtaaggt gttgggttaa gtcccgcaac gagcgcaacc ctcgtgttta gttgccaccg
    99601 ttgagtttgg aaccctgaac agactgccgg tgataagccg gaggaaggtg aggatgacgt
    99661 caagtcatca tgccccttat gccctgggcg acacacgtgc tacaatggcc gggacaaagg
    99721 gtcgcgatcc cgcgagggtg agctaacccc aaaaacccgt cctcagttcg gattgcaggc
    99781 tgcaactcgc ctgcatgaag ccggaatcgc tagtaatcgc cggtcagcca tacggcggtg
    99841 aattcgttcc cgggccttgt acacaccgcc cgtcacacta tgggagctgg ccatgcccga
    99901 agtcgttacc ttaaccgcaa ggagggggat gccgaaggcg gggctagtga ctggagtgaa
    99961 gtcgtaacaa ggtagccgta ctggaaggtg cggctggatc acctcctttt cagggagagc
   100021 taatgcttgt tgggtatttt ggttttacac tgcttcacac ccaaaagaag cgggctatgt
   100081 ctgagctaag cttgcatata gaagttttct ttcgtttctc gacggtgaag taagaccaag
   100141 ctcatgagct tattatccta ggtcggaatc aggttgatag gatccctttt tgcgtcccca
   100201 tgtcgccaca cgggaggggc ataggggccc aaaaaggaaa gagagggatg gggtttttct
   100261 cgcttttggc atattgggcc tcccagtggg aggcccacac gacgggctat tagctcagtg
   100321 gtagagcgcg cccctgataa ttgcgtcgtt gtgcctgggt tgtgagggct ctcagccaca
   100381 tggatagttc aatgtgctca tcagcgcctg acccggagat gtggatcatc caaggcacat
   100441 tagcatggcg tactcctcct gttcgaatcg gagtttgaaa ccaaactcct cctcaggagg
   100501 atagatgggg cgattctggt gagatccaat ggagatctaa ctttctattc actcgtggga
   100561 tccgggcggt ccggggggga ccaccacggc tcctctcttc tcgagaatct atacatccct
   100621 tatcagtgta tggacagcta tctctcgagc acagaggttt aggttcggcc tcaatgggaa
   100681 aatggagcac ctaacaacgc atcttcacag accaagaact acgagatcgc ccctttcatt
   100741 ctggggtgac ggagggatcg taccattcga gccttttctt tcatgctttt cccggaggtc
   100801 tggagaaagc agcaatcaat aggatttccc taatcctccc ttcccgaaag gaagaacgtg
   100861 aaattatttt gcctttccgc agggaccagg agattggatc tagccataag aagaatgctt
   100921 ggtataaata actcacttct tggtcttcga ccccctcagt cactatgagc gccccccgat
   100981 cagtgcaatg ggatgtgtct atttatctat ctcttgactc gagaagagaa atgggaacag
   101041 gtttgaaaaa ggatcttaga gtgtctaggg tgagggtctc ttaacgcctt cttttttctt
   101101 cccattggag ttatttcaca aagacttgcc atggtaaggg agaaagggga acaagcacac
   101161 ttgaagagcg cagtatgacg gagagttgta tgctgcgttc gggaaggatg aatcgctccc
   101221 gaaaaagaat ctattgattc tctcccattg gatcgtgggt gcgatgattt acttcacggg
   101281 cgaggtctct ggttcaagtc caggatggcc cagctgcgcc agggaaaaga atagaagagg
   101341 catatgactc tttcatgcat actccacctg gctcggggga tatagctcag ttggtagagc
   101401 tccgctcttg caattgggtc gttgcgatta cgggttggat gtctaattgt ccaggcggta
   101461 atgatagtat cttgtacctg aaccggtggc tcactttttc taagtaatgg ggaagaggac
   101521 cgaaacatgc cactgaaaga ctctactgag acaaaaagac gggctgtcaa gaacgtagag
   101581 gaggtaggat gggcagttgg tcagatctag tatggatcgt acatggacga tagttggagt
   101641 cggcggctct cctggggttc cctcgtctgg gatccctggg gaagaggatc aagttggccc
   101701 ttgcgaatag cttgatgcac tatctccctt caacccttta gcaaaatgta gcaaaaggaa
   101761 gtcaaatcca tggaccggcc ccatcgtctc caccccgtag gaactacgag atcaccccaa
   101821 ggacgccttc ggcatccagg ggtcacggac cgaccataga ccctgttcaa tgaaatgagt
   101881 ggaacgcatt agctgtccgc tctccggttg ggcagtaagg gtcggagaag ggcaatcact
   101941 cgttcttaaa accagcattc ttaagaccaa agagtcgagc ggaaaaaggg ggagagccct
   102001 ccgttcctgg ttctcctgta gctggattct ccggaaccac aaaacaagaa tccttagaat
   102061 gggattgcaa ctcagcacct tttgagattt tgagaagagt tgctctttgg agagcacagt
   102121 acgatgaaag ttgtaagctg tgttcggggg ggagttattg tctatcgttg gcctctatgg
   102181 tataataagt aggggaggcc cgagaggcgg tggtttaccc tgtggcggat gtcagcggtt
   102241 cgagtccgct tatctccagc ccgtgaactt agctgatact atgatagcac ccaatttttc
   102301 cgattcggca gttcaatcta tgatttatca ttcatggacg ttgataagat ccttcccttt
   102361 agcagcacct taggatggca tagccttaac gttaatggcg aggttcaaat gaggaaaggc
   102421 ttacggtgga tacctaggca cccagagacg aggaagggcg tagcaagcga cgaaatgctt
   102481 cggggagttg aaaataagca tagatccgga gattcccgaa taggtcaacc tttcgaactg
   102541 ctgctgaatc catgggcagg caagagacaa cctggcgaac tgaaacatct tagtagccag
   102601 aggaaaagaa agcaaaagcg attcccgtag tagcggcgag cgaaatggga gcagcctaaa
   102661 ccgcgaaaac ggggttgtgg gagagcaata caagcgtcgt gctgctaggt gaagcggtgg
   102721 agtgccgcac cctagatggc gagagtccag tagccgaaag catcactagc ttacgctctg
   102781 acccgagtag catggggcac gtggaatccc gtgtgaatca gcaaggacca ccttgcaagg
   102841 ctaaatactc ctgggtgacc gatagtgaag tagtaccgtg agggaaaggt gaaaagaacc
   102901 cccattgggg agtgaaatag aacatgaaac cgtgagctcc caagcagtgg gaggagaatg
   102961 ttatctctga ccgcgtgcct gttgaagaat gagccggcga ctcataggca gtggcttggt
   103021 taagggaaac ccaccggagc cgtagcgaaa gcgagtcttc atagggcgat tgtcactgct
   103081 tatggacccg aacctgggtg atctatccat gaccaggatg aagcttgggt gaaactaagt
   103141 ggaggtccga accgactgat gttgaagaat cagcggatga gttgtggtta ggggtgaaat
   103201 gccactcgaa cccagagcta gctggttctc cccgaaatgc gttgaggcgc agcagttgac
   103261 tggacatcta ggggtaaagc actgtttcgg tgcgggccgc gagagcggta ccaaatcgag
   103321 gcaaactctg aatactagat ataaccccaa aataacaggg tcaaggtcgg ccagtgagac
   103381 gatgggggat aagcttcatc gtcgagaggg aaacagcccg gatcaccagc taaggcccct
   103441 aaatgaccgc tcagtgataa aggaggtagg ggtgcagaga cagccaggag gtttgcctag
   103501 aagcagccac ccttgaaaga gtgcgtaata gctcactgat cgagcgctct tgcgccgaag
   103561 atgaacgggg ctaagcgatc tgccgaagct gtgggatgta aaatgcatcg gtaggggagc
   103621 gttccgcctt agagggaagc atccgcgcaa gcaggtgtag acgaagcgga agcgagaatg
   103681 tcggcttgag taacgcaaac attggtgaga atccaatgcc ccgaaaacct aagggttcct
   103741 ccgcaaggtt cgtccacgga gggtgagtca gggcctaaga tcaggccgaa aggcgtagtc
   103801 gatggacaac aggtgaatat tcctgtacta ccccttgttg gtcccgaggg acggaggagg
   103861 ctaagttagc cgaaagatgg ttatcggttc aaggacgcaa ggtgaccttg ctttttcagg
   103921 gtaagaaggg gtagagaaaa tgcctcgagc caatgtccga gtaccaggcg ctacggcgct
   103981 gaagtaaccc atgccatact cccaggaaaa gctcgaacga ccttcaacaa aagggtacct
   104041 gtacccgaaa ccgacacagg tgggtaggta gagaatacct aggggcgcga gacaactctc
   104101 tctaaggaac tcggcaaaat agccccgtaa cttcgggaga aggggtgcct cctcacaaag
   104161 ggggtcgcag tgaccaggcc caggcgactg tttaccaaaa acacaggtct ccgcaaagtc
   104221 gtaagatcat gtatgggggc tgacgcctgc ccagtgccgg aaggtcaagg aagttggtga
   104281 cctgatgaca ggggagccgg cgaccgaagc cccggtgaac ggcggccgta actataacgg
   104341 tcctaaggta gcgaaattcc ttgtcgggta agttccgacc cgcacgaaag gcgtaacgat
   104401 ctgggcactg tctcggagag aggctcggtg aaatagacat gtctgtgaag atgcggacta
   104461 cctgcacctg gacagaaaga ccctatgaag ctttactgtt ccctgggatt ggctttgggc
   104521 ctttcctgcg cagcttaggt ggagggcgaa gaaggcctcc ttccgggggg gcccgagcca
   104581 tcagtgagat accactctgg aagagctaga attctaacct tgtgtcagga cctacgggcc
   104641 aagggacagt ctcaggtaga cagtttctat ggggcgtagg cctcccaaaa ggtaacggag
   104701 gcgtgcaaag gtttcctcgg gccggacgga gattggccct cgagtgcaaa ggcagaaggg
   104761 agcttgactg caagacccac ccgtcgagca gggacgaaag tcggccttag tgatccgacg
   104821 gtgccgagtg gaagggccgt cgctcaacgg ataaaagtta ctctagggat aacaggctga
   104881 tcttccccaa gagttcacat cgacgggaag gtttggcacc tcgatgtcgg ctcttcgcca
   104941 cctggggctg tagtatgttc caagggttgg gctgttcgcc cattaaagcg gtacgtgagc
   105001 tgggttcaga acgtcgtgag acagttcggt ccatatccgg tgtgggcgtt agagcattga
   105061 gaggaccttt ccctagtacg agaggaccgg gaaggacgca cctctggtgt accagttatc
   105121 gtgcccacgg taaacgctgg gtagccaagt gcggagcgga taactgctga aagcatctaa
   105181 gtagtaagcc caccccaaga tgagtgctct cctattccga cttccccgga gcctctggta
   105241 gcacagccga gacagcgacg ggttctctgc ccctgcgggg atggagcgac agaagtattg
   105301 agaatccaag ataaggtcac ggcgagacga gccgtttatc attacgatag gtgtcaagtg
   105361 gaagtgcagt gatgtatgca gctgaggcat cctaacagac cgagagattt gaaccttgtt
   105421 cctacacgac ctgatcaatt cgatcaggaa ctcgccatcg attttcattg ttcaactgtt
   105481 tgacaacatg aaaaaaccaa aaggtctccg ccctacctct ctatctatcc aagggatgga
   105541 agggcggaga ccttttgtgt cccttccagt caaagaattg gggccccaca atcactagcc
   105601 aatatgcctt tctctcatgc ctttcttcgt tcatggttcg atattctggt gtcctaggcg
   105661 tagaggaacc acaccaatcc atcccgaact tggtggttaa actctactgc ggcgacgata
   105721 ctgtagggga ggtcctgcgg aaaaatagct cgacgccaga atgataaaaa gcttaacacc
   105781 tcatatttta ctttttaaat atgaaaaaaa gaaaataaaa atcgaaaatg caaaggtcgt
   105841 cttattcaaa accccaatta tgacatctcc tctctcccac ttcacacctc ggaacgcact
   105901 gttcttatag agagaggcgc tttcgcatct tcttaacccg aaatggctga ggagaggaaa
   105961 gggtcccttt tgagagggta ctcccgggaa cagatccagt ggagacgaga tagggtaggg
   106021 cctgtagctc agaggattag agcacgtggc tacgaaccac ggtgtcgggg gttcgaatcc
   106081 ctcctcgccc ataaccggcc caaaagggaa ggacccttcc tttacctatg ggggtaggaa
   106141 aatcatgatc gggatagcgg acgcaaagct attgaacttg ggtatggtct tttgtcgaaa
   106201 tagaatggtc ttatcgtgaa taagtatatc attacatata gtaaccgggg atagtagcat
   106261 agcaaaaaag tgttcctcat cattaatatg tttgctcgcg gtaattgtgt cctatcggga
   106321 tgcatttttg atgcacttct agtacatcat ctgataattc ttaattggct agttgtaaat
   106381 agccctgggg ctatttacag gggatctacg ccgaggtatt gacggtgatt ctcaaatatc
   106441 gtagaacaga atgtgatacg atgagataga atgcaataga aacaacgaca aggaacaggt
   106501 tacctactcc taacggtcaa agcgagccct ttaattcaat tcttcattct ttaattaaga
   106561 atgaatcaaa tctccccaag taggattcga acctacgacc agtcagttaa cagccgaccg
   106621 ctctaccact gagctactga ggaacaacgg gagattcgac ctcatagagt tcaactcccg
   106681 ttctcaaccc atgaacacta tgagtccgaa gcttccttcg taactcccgg aacttcttcg
   106741 tagtggctcc gttccatgcc tcatttcata gggaacctca aagtggctct atttcattat
   106801 attccatcta tatcccaatt ccattcattt aatatccctt tggtgtcatt gacataagag
   106861 atgtcattta gagtctatat gtttctatat atggaaagtt aagaaatcat catataataa
   106921 tcgagaaatt gcaatagaag agaaaaaggg aggtttgtga tgattttgaa atcttttcta
   106981 ctaggtaatc tattatcctt atgcatgaag ataataaatt cggtcgttgt ggtcggactc
   107041 tattatggat ttctgaccac attctccata gggccctctt atctcttcct tctccgagct
   107101 cgggttatgg aagaaggaac cgagaagggg gtatcagcaa caactggttt tattacggga
   107161 cagctcatga tgttcatatc gatctattat gcgcctctgc atctagcatt gggtagacct
   107221 catacaataa ctgtcctagt tctaccgtat cttttgtttc atttcttctg gaacaatcac
   107281 aaaaaccttt ttgattatgg atctactacc agaaattcaa tgcgtaatct cagcattcaa
   107341 tgtgtattcc tgaataatct aatttttcaa ttattcaacc atttcatttt accaagctca
   107401 acgttaacca gattagtcaa catttatacg tttcgatgca acaataagat gttatttgta
   107461 acaagtagtt ttgttggttg gttaattggt cacattttat tcatgaaatg ggttggattg
   107521 gtcttagtct ggatacggca aaatcattct attcgatcta ataagtacct tgtgtcagaa
   107581 ttgagaaatt atatggctcg aatctttagt attctcttat ttatcacctg tgtctactat
   107641 ttaggcagaa tgccgtcgcc tattgtcact aagaaactga aagaaacctc agaaacagaa
   107701 gaaaagggag aaagtgagga agaaatcgat gtagaaacaa cttccgaaac gaaggcgact
   107761 aaacaggaac aagggggatc caccgaagaa gacccttccc tttgttcgga agaaaaagag
   107821 gatccggaca aaatagatga aacggaagag atccgggtga atggaaagga aaaaacaaaa
   107881 gatgaattcc actttaaaga gacatcctat aaggatagcc ctgttgacga agattcttat
   107941 cttgatgggt atcaagagaa ttgggaattg ggaagactta aagaagaaaa aaaagaaaag
   108001 acccatgcct atttccggtt tgaaaaacct cttatgactt tttttttcga ttataaacga
   108061 tggaatcgtc catttagata tataaaaaat gatctatttg aaaatgctgt acgaaatgaa
   108121 atgtcacaat atttttttta tacatgtcca agtgatggaa aagaaaaaat atcttttacg
   108181 tatccgtcac taaaaattta ttataaaata attataaaat aaaaagatta ataaaaatat
   108241 taatacataa gataaataca agaatagata agacgaaatt cgtccacctc ccatatattt
   108301 aatcccttct cccataaata aacttgcaac cccaacccca tttataattc catcaattat
   108361 acgtctatca aaaaactgaa tgagttcggc taatcttctt atactcatga ttaagactct
   108421 agtataaaaa atgtctatgt aaccacgatt atatgaccaa ttgtatacca ctttttttat
   108481 ttggtccaag atgattcttt taggacccct ttttacaaat gaattgatta agtccaaatt
   108541 cttgaaagat gaataaacag acccatataa aatggatgct ataaatagtc caaaaagagc
   108601 tatacttact gaaaaaattg catttgtaaa aaattcatac caattcatag aatagtttga
   108661 atttttattc aaaaggtttc tcgatggaat taaccatttc gataatatat caaaatctac
   108721 tactccttga tcaaaatcaa ttcctattga tcccatgaac aaagtaaata gtgtcaatat
   108781 aagaagagga aatagcatag tattgtccga ttcgtgagga tacatgtaag tgtatttatt
   108841 tataaaagaa gtactcaagt atcgcattcg attttttata ttatcattca tttgatatgt
   108901 atcctttgaa aaaaagaaga ccttattatt aattgttgat aaaagtaaat ttctattgac
   108961 tactttcggt actgcttttc cccatagaga tatggaatag aatgaactat ttttagtact
   109021 actataattt ttaaaatgaa cacgcaaatg cccatcaaag gttagtaaat acattcgaaa
   109081 catataaaat gcggttaatc ctgctgtaaa acaagctatt attgcaaaaa ttggtgaata
   109141 caaccaacta tcattaataa tttcatcctt ggaccaaaaa caagcaagag gcggaatacc
   109201 acaaagagaa agtgtaccta ataagaaagt agttcttgta attggaacat atcttgttaa
   109261 accgcccata agaaccatat tctgactttt atcgggtgaa tatccaacaa taggttccat
   109321 agaattaata atggatccgg atcccaaaaa caataaagct ttagaatagg catgagttat
   109381 taaatggaat aaggcagctc gataagagcc tatacctaga gctaacataa tataacccag
   109441 ttgagacatt gtggaatagg ctaaacttct tttaatatct ctttgagcga gagccaaagt
   109501 agctcctaat agtactgtta ttatgcctat taaagaaaca aaattcatta cgtaaggtat
   109561 aactctgaaa agaggaagaa gccgagctac aagaaaaatt cccgctgcta ccatggtagc
   109621 agcgtgtata agagccgaaa taggggtggg cccctccata gcatcaggta accatatgtg
   109681 aagagggaat tgtgcagatt tagcaattgc gccgacgaat aataaaaagg cgcagagagt
   109741 aacaaatgta gaattgaccc cattactatg gatcaagtta ttaactattt tgaacaaatc
   109801 ccgaaattct aaactgccag ttatccaata aaaagctaag attcctaata ataaaccaaa
   109861 gtctcctaca cgattagtta taaaggcttt ttggcaagca cttgctgcaa ccggtcgtgt
   109921 aaaccaaaaa cctattaata aatatgaaca cattcccacg agttcccaaa aaatataaat
   109981 ttgtatcaaa ttggaactag taactaatcc caacatggaa gtattagaaa aactcatata
   110041 agcaaaaaat ctcaaatatc cttgatcatg agacatataa ttgtcactat aaataagaac
   110101 catgattcca acagtagtaa ttagtattaa cataatagaa gtaagtggat cgatcaagtg
   110161 tccaaactct aaggaaaaat cattattgat agtccaagac cataaatatt gataaataaa
   110221 acttccattt atttgctgaa tagacagact ggccgaaaag gccatagtta tacttagcag
   110281 taaaacacta gtaaaacccc acatacgacg aatatttttt gttgctatag gaataaacag
   110341 aagtccaaat cctattgaca tagtaactgg aagtggaaga aagggtatta tccatgcgta
   110401 ttgatatgtt tgttccataa aaaaatattt gtttttttat tgttataaat ttaattgttt
   110461 caaatccacc aaccaaaaga acaataataa aagaaatcaa caaaaaaaaa attattatat
   110521 atttcattta gccctagata tatgtgatat ggcataggta tatatacatg gatacgtata
   110581 tataattcat aatcttttgg tatattttgt atatatgtat atatttattt ttacatattt
   110641 acatatatat tatataatta tatagaatta tatttctatt attatgatat gttttacatg
   110701 ttttgaacaa agtatttatt atccatggga taagtatgga taatgacgaa aaaacgatcc
   110761 aaatatatgt ctttcacata caataataaa aattagtatt ttatttttga atggcggttc
   110821 caaaaaaacg tacttctcga tcaaaaaaac gtattcgtaa aaatatttgg aagaagaagg
   110881 gatatttaac ggcagtaaaa gctctttctt tagctaaatc ggtttctact gggcattcaa
   110941 aaagtttttt tgtgcaacaa acaagtaata aaattttgga ataatctaaa tcgacatacg
   111001 attaagaact taaaaatttt taagatattt tttaagatat aatgattcac attaactaat
   111061 gtattgaatg tatttaactc cttaatatca atattagtaa gaactaactg ctgtggcgtg
   111121 ttatatagta aataataatt cttatgttta ctggcctctt agtatagtac taagtattct
   111181 aatttttctt tatcaattaa atattctatt gtgaaaattt aattgataga gaaaaagttt
   111241 tttgttatat gcctagccca aaacctaatt agaagtatag ttactagata gtatttataa
   111301 gaaattacga agagtattat taatgatact aaggtatcga aattattaga aaaatgcctc
   111361 gaataaaatt atgataaata tgacattttt tttttttatt aatctttatt aattttcaat
   111421 acattgatta aaaaatcatc taaaaaaaaa aaaaaaagat gatttttaat tctataactc
   111481 gaccctcggc ccggaacaaa actatctagt tctgactgtt ttggtataac tctattttta
   111541 cattctaaac tagatacatg aaagttgatt cttaaagcta aaccctacgg cgatacttag
   111601 taaacattca aatattaatt taaataagtc ttttttcatc ggttctaacg tttactaact
   111661 atattgaatc cttgaatctt gaccatttaa catgaattga ttattattta ttaatatttc
   111721 aaataagccg ccatggtgaa attggtagac acgctgttct taggaagcag tgctagagca
   111781 tctcggttcg agtccgagtg gcggcatccc ctaaaaggga cacagtggat cctataatat
   111841 atttaattct cgattttaat tctataatgg agaacccccg ccctttttat gatatttgca
   111901 actttagaac atatattaac tcatatctct ttttcgatta ttttaattgt gattacgatt
   111961 cattttatga ccttattaat ccacgaaatc gtaggattac gcaattcatc ggaaagaggt
   112021 atgatagcta cctttttatc tataacagga ttattagtta ttcgttggat ttattcgggt
   112081 cattccccgt taagtaattt atatgagtca ttaatcttcc tttcatggag tttctccatt
   112141 attcatatga ttcctaaaat acgaaataat aaaaattatt taagcgtaat aaccgcgcca
   112201 agtgctattt ttacccaagg tttcgccacg tcgggtcttt caaccgaaat gcatcaatcc
   112261 gctatattag tacccgctct acaatctcag tggttaatga tgcacgtaag tatgatgcta
   112321 ttaagctatg cagctctttt atgtggatca ttattatcag tcgctctttt agtcgttaca
   112381 tttcgaaaaa acatcgatat gttttttaaa agcaagaatt tagtaattaa atcatttatt
   112441 gttggcgaag tcgaatattt gaatgataaa agaagtgttt ttaaaaacac ttcttttatt
   112501 tcatttcgaa attattacaa atatcaattg actcagcgtt tagattattg gagttatcgt
   112561 gtcattagtt taggctttac ctttttaacc ataggcattc tttctggagc agtatgggct
   112621 aatgaggctt ggggatctta ttggaattgg gaccctaagg aaacttgggc atttattact
   112681 tggatcatat tcgcgattta ttcacatact agaacaaata aaagtttaca agatacacat
   112741 tcggcacttg cggcttctat aggatttctt ataatttgga tatgttattt tgggatcaat
   112801 ctattaggaa taggtttaca tagttatggt tcattcacat taacatctaa ttgaataaac
   112861 aatacataac ataagaacat catctcatat gtatctcgag tttttgcgaa ccattttatt
   112921 tctggagtca aatggttcgc aaaaactcga gatacatctc attacaactc taattcactt
   112981 tattttacag aattataaga cttgccgtct cattaataaa aactatctat aaaaaataat
   113041 tagataagat atcttgtacc ttgtcaactg atagtaagag aatgaaatcg ggataaatac
   113101 caatacctat tattggtaaa aagagacaga tcgaaacaaa aagttctcgt ggtccagaat
   113161 ccacaaaatt agaatttgga acattgaata acttgtatcc gtagaacatc tgacgtaaca
   113221 tagataataa ataaatagga gttaatatca ttccaattgc cattccaaaa gtaattagta
   113281 cttttggaat taaaagatac tttgagctgg taattattcc aaaaaatact actaattctg
   113341 caacaaaacc actcatccct ggcaatgcaa gagaggccat cgaaaaacta ctgaacattg
   113401 taaatatttt cggcatcggg acagctatcc cccccatttc gtcgagagaa acaagaggta
   113461 ttctatcaca acaggttcct gccaagaaaa aaagtgcagc accaataaat ccatgagaaa
   113521 gtatttgtag aatggctcca tttagtccca tgttggttat ggaaccaatt cctataattg
   113581 tgaaacccat gtgagataca gaggaatagg ctattctctt ttttaaattg cgttgaccaa
   113641 aagaggttaa agccgcatag attatttgta ttgttcccac tatcaccaac cacggagaaa
   113701 atatggaatg agcacggggt aataattcca tattgatccg aatcaatcca tatgctccca
   113761 tttttaataa aattccggca agaagcatac atgtactgta atgtgcttct ccatgggtat
   113821 ctggtaacca tgtatgtaga ggtatgatcg gcgatttgac agcataaaca ataaggaagc
   113881 caaaatagaa tattatttcc aatgccatag gatatgattg attagcaagt ctttcaaaat
   113941 ctaatgttgg ttcagtggag ccatataaac ccatacctag aactcctatt aatagaaaaa
   114001 tagaaccccc cgcagtgtac aaaataaact ttgtagccga atataagcgc ttttttcctc
   114061 cccacatgga taaaagtaaa taaacaggaa ttaattctaa ctcccacatt ataaaaaaaa
   114121 gtaaaaggtc tcgagaagaa aatgatccta tttgaccact gtacattgct aacataaaga
   114181 aatggaataa tcgtgaattt cgagtaactg gccaagccgc taaagtagct aaagtagtaa
   114241 taaatcctgt cagtaaaatg ggtcccacgg aaagcccatc gattcccagt ctccagtgaa
   114301 aatccaaaat atttatccat ttccaatctt cttccaattg gattaaggga tcgtccaatt
   114361 ggaaatgata acagaatgca taggtcgtta aaaggagttc taataagcat atacatatag
   114421 tataccatct aaacacctta ttccccttat ggggaagaaa aaaaatggaa gaacctgcga
   114481 atataggcaa aacaacaagt attgttaacc aaggaaaatg attcgtgata aagacaagat
   114541 acgctttgac cagaaaagcc cgtgctcgga ataatatatt gattttatcg agtacgggct
   114601 tttgtcggta aatgaggaat caaatgattc aagtggagtt tttgtaacgt atcaattaat
   114661 aagatagacc catgctgcga gttgtttcat gccataaata aacacggaca ctcaaaaagt
   114721 ctgtcgggca agcggattca catcttttac aacctacaca atcctcggtt cttggtgcgg
   114781 aagcaatttg tttagcttta catccgtccc aaggtatcat ttccaataca tctgtggggc
   114841 aggcgcgcac acattgagta caccctatac atgtatcata aatttttact gaatgtgaca
   114901 ttaaatctat aaattcccgt tttgaacata aaaaattttc gatctggtat gctaaaaata
   114961 aatggtagta aattaattat atgtttatat tgtagacacc agatgaatca atgatttatt
   115021 aattttttta agaatcaata tatttctaaa tttgttcatg aaaaagtgcc aagatacttt
   115081 gatttctctt tcaacaacca cagtcataca atacaagtcg cacatctgaa ttcaaattgg
   115141 tcaacaaata atacaatatt taattaatat taatggaatt tgaattctat tttaaattca
   115201 aataaatcta acaaattaat ataaattatt attttattat tatataattt atataatgaa
   115261 aatcaatgat tacataatga atgattacga ctaatttaat tattcaacaa atttgcttga
   115321 ttgatacgag ttgatttttt gttatgatgg atcgatgaaa caatagctaa tccaatagcg
   115381 gcttcagctg ctgcaatagc tataacaaaa attgagaaaa tgtctccttt taattggcga
   115441 ctatcaaata aatcagaaaa tgttacgaga ttgatattaa ctgaatttag tataagctca
   115501 agacacataa gtgctctaac catgtttcga cttgtgatta atccatagat accgatagaa
   115561 aataaataga cactcaaaaa aagtacatgc tcgaacatca ttgactaatt cctcatcaat
   115621 ttagattcat ttaaatatga ataacaattc aactgatttc attgactaga tatagaacaa
   115681 aatattacag aacaatagaa ggtattggca atagatttaa ctaaaaacct taaacctttt
   115741 ttattttatt tcaaatctct aattctaaaa atgttttaaa tcataagtat ttatgattga
   115801 cgagccatag taattgcacc tattaaagaa actaaaagaa ttatagaaat gagttcaaat
   115861 ggaagataaa aatctgttga taaatgaatc ccaatttgtt gaacataact tattaggtcc
   115921 tgttctagaa tctggtttga tcttgtagtc caaagaattc cgtaccatga cgtatctggg
   115981 atagtaataa ttagtaaaaa aaaaatactt gtacaaacca gtgaagtaac cccatctcca
   116041 agggtccaaa ggcgggaaac attggaatat tctgagccat ttatgaacat tacagcaaat
   116101 atgattaaga catttatggc tcccacataa ataagaagtt gtgcagcagc tacaaaataa
   116161 gaattcgata gaatatagaa taaggatata caaacaagaa ccaatcccaa cgaaaaggca
   116221 gaataaattg gattggtaaa taatactatt cccaggcccc caaatataag aactgatccc
   116281 agaaatacta caacaatatt atgtattgat ccaggtaaat ccattatgta tgaaataaga
   116341 aaataaataa ataaatcgaa agatttcatg accttactga atagtccagg aagtaaaaat
   116401 tagtctattt ttttaattgt ttatgatacc gttcctaaat aaaatcttaa tgtagtaatg
   116461 cagtatcgat tgtaatatag atttatgtag atatagataa agttattggg ccaactcaac
   116521 ttttttattt taatttattc agaagaaaag aagagttgga atcttatatt tccaaataaa
   116581 aacgaaaaat attaaataaa cccgctattc tcaacaatca atagttatcg ttttactttt
   116641 agttacatcg actaaaaaaa aataaataaa gaagtttgga tcctttctat caaaatagaa
   116701 aaataaaatc ttactaattg gtaattgttc ttgaatcaag atatttacct ttgtctattt
   116761 ttatttgagt cgaattcata actgtttgaa ttgtgtagtc tccaattact gacattggta
   116821 accgacccaa agcgatttga ttataattca attcgtgacg atcataagta gaaagttcat
   116881 attcttcagt cattgataaa cagttagtgg gacaatattc aatacagtta ccacaaaata
   116941 tacagacacc aaaatctata ctatagttaa gcaatatttt atttttaata tctccttcaa
   117001 atctccaatc aacaacaggt agatctatgg ggcacacacg aacacatact tcacaagcaa
   117061 tacatttatc aaattcaaag tggattcgac cacggaaacg ttctgatgtg atcgactttt
   117121 cataaggata ctgaatagtt acaggtaaac gatttgcatg ggataaggta attatgaaac
   117181 tttgaccaat ataccttgcg gctcgtattg tttgttgacc ataattcatg aacccagtca
   117241 ccataggaaa catattgtag atatccacga ataagttgat gtttctttct cttgtttaag
   117301 agaggttatg agtctagaat accattatcg tattgtgtta tttatagtga aataagttgg
   117361 gaagacgttg tcaataataa attacctaga gaaataggta aaagaaattt ccatccaaga
   117421 tttaatagtt ggtccattct catcctgggt aaagtccatc ttgttgtgat agatataaaa
   117481 agaaacaaat aagctttagc taatgtaata aagataccaa ttgtcattcc aaagactcta
   117541 gcaatttgat ttattccgaa aagttcagga acagatatgt atggaataga taaattccac
   117601 ccacctaaat aaagaattgt tacaaataat gaagaaacta agagatttag ataagaagca
   117661 atataaaata aaccatattt gataccagaa tattcggttt gataacctgc tactaattct
   117721 tcttctgctt ctggtaaatc aaaaggtaat ctctcgcatt ctgctagaga agaaattaga
   117781 aaaacgataa accctatagg ttgacgccac atattccacc cccaaaaacc atattttgac
   117841 tgcgcctcaa ctatatcaac tgtacttgaa ctgttcgata atcatagtcg ataataacat
   117901 aactgttcgc accgctattc caaaaccgta catgagacct cagcttcata cggctcctct
   117961 atggccgcgt acaaataaat gtaaggactg gttcggtatt attataggta tctttgcggg
   118021 gtggggtaga tagaataaaa ataccgtgta gagtcccaaa aattagacca atggaattct
   118081 gtctgctaga ataaaaaaaa agggcgcttc cgaattgatc tcatccctta taattaaatc
   118141 ttccgtaata acttaatctt tcaataaaat actcgttata tcaagagata aaaagaatta
   118201 gacattcttt actgaatcat aaagaataag aatttcatat atacatatat atttggtata
   118261 gatgtaagaa aaaataaata aagatctttt ttatattcta tattcttttg ttcctgttct
   118321 tctttctcat aagaggtatt cctgagaata aaggattaat tcgttcttga tagttatttc
   118381 ttgaatcagt gactaggagc atactctaga tcggaatcgt ggggaagtac tacttgatca
   118441 tttctaccaa cttaaagccc ctatcatctt atgattcgtt ttatgtggaa atacttattt
   118501 tttgatacct tacattatct ctattactaa tcctttgtgt accttggtgt tcctaaccgt
   118561 ccactgattt ttgattgatc tcctgtatgg taatacatac aagacagtaa tcccatacag
   118621 ttgatctttt gtacccgctt caagatatga tgagaatctc aatcttggga taaagagttt
   118681 atactcctta atgtttactt ctgctttatt cttgtatata gggaatgata ttttatcttt
   118741 ttactacaca ttgataagct gttttgtttt actcatataa ctatctagtt taactcatcg
   118801 acctgaataa ctctgatgaa taaaaaaata aaaatatcta tatctatcca atacattaat
   118861 tcctctttcc tttatttaat tttgaggtca aagttcatgt tctaacgaat cacacgtaga
   118921 gatattgata acacacatag agttaatggt atttcataac taatagattg agccgcagct
   118981 cgcaagccac ctaaaaaaga gtatttatta ttcgatacat atcctgatat aagaagccca
   119041 ataggagcaa tacttgaaat ggagatccat aaaaaaacac ctatactgag atcagctaaa
   119101 acaagtcgat acccaaaagg aattattaaa taacttaata caattgatat gactgctata
   119161 gacggtccga tactaaacaa acgaatatct cctctagatg gtaggaggtc ctctttaaaa
   119221 agtaatttag tcccgtccgc tagagcttga agaattccca acgggccggc atattcgggt
   119281 ccaatacgtt gttgtattgc tgcggatatt tctctttcta accatacaat tactagtact
   119341 cctattatga ttcccaatat aagggtcaaa gcagggataa atagccatat gagttcatag
   119401 acttctttta aggattctga tttagaaaaa taattgatag tttgtgcttc tgttgtgcca
   119461 attatcattt caacggtcaa cttctcccat aatgatatct atactaccta gtattgtcat
   119521 gatatcagcc aatttcattc ttttaattag ctgaggaaga atttgcaaat tgataaaacc
   119581 gggcggacga attttccatc tccaggggaa aacactatta tctcctatca aataaattcc
   119641 taattctccc tttggggctt ctactcttac ataaagttct tgtttcgaca attcaaaatt
   119701 aggcgaaggt tttttactaa tgaatctata ttcaaaatca ttcaattcgg aattccttgc
   119761 tctatctaag cgccgaattt ctaaattctc atagggtcct ccgggaattc cttctaaaga
   119821 ctgttgaata atttttatgg attccctcat ttcgccaatt cgtactaaat aacgagctaa
   119881 tgaatcccct tctttttgcc attggacttc ccaatcaaat tcattgtaac attcataatg
   119941 atcaacttga cgaagatccc attggatccc agaagctcgt aacatgggtc ctgataagcc
   120001 ccaatttagt gcttcttctc caccaataat gcccactcct tcaactcgtt ccaaaaaaat
   120061 gggattccgc gtaataagtt tttcatattc aacaacactc gttaaaaaat aatcgcagaa
   120121 atctaaacat ttatctatcc aaccatgagg tagatcagca gctattcctc cgatgcggaa
   120181 ataattatgc atcattcgca tacctgtggc agcttcgaat agatcatata gcaattctct
   120241 ctctctgaaa atatagaaaa agggagtctg cgcaccgata tccgccataa aaggcccaag
   120301 ccataacaaa tgcgaagcta cacgactcag ctctagcata attactctga tatagctggc
   120361 cctttggggt acttgaacat ttcccaattg ttctggtgca tttactgtta ttgcttcggt
   120421 gaacatagta gctaaataat cccaacgtgt tacataagga agatattgta taattgttcg
   120481 gttttccgct attttttcca tccctctgtg taaatagccc aatacggggt cacagtcaat
   120541 aacatcttca ccgtcgagag ttataataag tctaagaaca ccatgcatcg atgggtgatg
   120601 agggcccata ttgactatca ttagatcttt tcttgtagcc ggtacagtca tatcttttct
   120661 ttcctaattc attattccat gaatttctca aaacgaggtt tataaaaata aaaacctaaa
   120721 aaaaattttc aaatgaatcc tcaaaattaa cgagttttta gctcccgaat atctaactga
   120781 ctaattaatt ttttataact tactctattt ttctttgaca aataagccaa cagccgttga
   120841 cgttttccca gaatttttcg tagacctctt tgagataaaa aatctttttt gtgcaattcc
   120901 aaatgcgagg tgagtctccg tattttattg gtgaaactga atatttgaaa ttcaacagac
   120961 cctttgtttt cttctttttc gtcttgcaga ataactgaaa tgaatgaatt tttgaccata
   121021 aaaaaatttt tctatctttt tattttttat agattttacc gatcaggaaa aataataatt
   121081 aatattatat tatgttatga ttatgtcagt cattttaatc tgatataaac aaaagtttag
   121141 atttattcat acttttttat tctatcgaaa tcccattttt atttcaaaca taaaatagga
   121201 tttcgataga ataaaatata atacatttac acattcacga aagagagtga tttttttttt
   121261 tttttactta aaaagattcc actaatttat tattcctaga tccaaaaata aataaatatc
   121321 atgtactaaa atgtaacata tgcatatgta catctttcgc catatatcaa atatgttatg
   121381 tcaggtgata tataggaaat ataataatag tttcttaact tattctggat tggggataca
   121441 tatatatcct tgacatacta aaacgactgc tgttatgggt atcaaaccag taacgattca
   121501 tacaagctaa atcctctaat cggtaattag gccaaagaaa taattttaat ttaataaagt
   121561 tgtttgcatc tctattaaga tgcttgtcct cattaaaaaa ttgtccacag tttattattt
   121621 tgttttcgtt gcaaaatttt ggatttttat ctatatcatt ccaattccag aaattgaaac
   121681 aaattagaat tctcaactct ctccgacgtc gatgagatag aatatgttca ggaacaagaa
   121741 aattataatt attttttttt tcttcattca caggcatatc gctatgttgt gcaatggatt
   121801 tgtctaaatt attcttatca acatttcgtt tttttatgaa ttttttatta gttttaactt
   121861 tatcaactaa tgaaatactt atggtttgat agataataaa ttgcccatcc ctttttatag
   121921 ataaacgaat tggttcgata attaatattc ctctttttat caattctgta agagcaagat
   121981 ccttttgaat cagcattaca tccagacaca tttctcctct ttgaatcgag gctatagtaa
   122041 tttgctttgc atttgtcaat ctaagtaaga gacaatatac cttaatatta ttgatcattc
   122101 tttgactcaa agaatcatcc catcttaatt gaaaaagtaa atattttttt agtaacaaat
   122161 ctagttctgc ttccttgatc ttcttagatt cttttttatt tctacgtttt ttaatgtctg
   122221 atcccgcgcg attctcttca acatcttttt tttcgttttg ttttcctaga tcatatccaa
   122281 gatattttgg atattgttgt ttgttttttt cttggttaga attttctaaa tcaatatatt
   122341 ctttttgatt agataatatg ggaaggtttt tttttttttt tatgttgatg ctttcatatt
   122401 gactaatctt ttcattttta tgaaaatcta aaagaagaaa ttggattggt ataatccatg
   122461 gtttaatttt atatgtttca aaaagtagcg caaattctgg taagaaccca gattttagtt
   122521 ttgctatggt agaattatga tataaccttt tttgattcat tcccatccaa tcaaaaaagt
   122581 tttttttttt tttgtataaa ttgatttctt tatgaaatga aatatctttc tttttcattt
   122641 tgtttttata cttattagtt tgagtcttag tatttttatt aatattgata ccaatatgcg
   122701 cattggtcca agtctcgata tcaatatttt ttataagaca aaaatggaga attttacaat
   122761 caaaatattt tctatcctga tttatattcg tatcaatagg atatctttcc tctagataat
   122821 cactaatagt tgtacttacc aatagataaa atgcgtcgga tttcgatgta ttgaaattat
   122881 atagatatgg aatttcccgg ttctccttta cttgtactgt tgatccataa aaataggagt
   122941 ttttcttatc cccataatta atatattcat aattcatata tttatgtgat aaaagatcat
   123001 atctgtagtg ttttttaacc aatttttttt ttttttttgt gaacgaaacc gttacggaat
   123061 aatcttcttt tacataataa cttaattggt cttttttgtt ttcatatgaa ttaaatttaa
   123121 ttgagtcttg atttttaatc atacgaagtt gattgactct attttgccat tttttaggga
   123181 ctaatcgaga ccatttgatc cgggaaaaat tgtattgata aaaacccttt aaccagtttt
   123241 tccagtcatt cattccagac tttttaattt tattatgcct tgatttgtaa tcaaatagtc
   123301 ctcgtgttat acaataatct tttattttat ccctaagata ataatgagtt tcatgatctt
   123361 gaaatatata tttcaagtta tacttattaa gtaattgggt ttgtgataat ttgtaaaata
   123421 catatgcttg agacaagcaa atataactat ttaaattttt attactaata ttagtatttg
   123481 aaacccactt ttttatagtt gaaatgaagt tcattctatt tggatttatt tcatcaattt
   123541 tttcttgatt tgtttcatgg ttgtaagtgt atttattgat aatttttttt tttgattcaa
   123601 aaaaaagttg tatattgatt cggggaatgt ttatggcaca tagcaagata tccatgtata
   123661 ttttttcaat gaaaaatttt ataaaaaaat gtgatttacg tattaatcgt atattgtttc
   123721 tttttaatat ctgccaacta gatttctgtg attctgatcc ttttctttta tcatcatagg
   123781 ttaaaactgt ttttttattg tcttttgtga tttgttctat ttgattcttg gttgtgatta
   123841 tcctatcata aagatctttc attttttttt ctatgagtga ataatttgtc caattcatag
   123901 atcgaattgg tatggtccct tcatggttaa ttttattatt tatttttgaa tcttttccat
   123961 ttttgtttgg tttatagact ttcaccttct tcaattcaaa tgaaaaaatc ggatttactt
   124021 tttctttcat tattcgcttt ataacaagag ctgtttttat gacccattct tttttttctt
   124081 ttaaaatttg tagagaccat tttcctcttt cctttaagac ccttagaacg agaaaaaatg
   124141 gtttttttag ctttctaatt tttcttttga attctttaaa aatgggttca aaaaaagaaa
   124201 attgttttcg gggagaacca aagggaagtt ccgtttccat tccccatact gttaaaaaag
   124261 aaaaagtgtc tttttttact tgttttttca ttgaatctat ataatgagat cgtaccttag
   124321 atctttgttt tcgccaaggt ttcagacaaa aaggaaataa aatctttatc tgaattccgt
   124381 ctgttaacca atcttttgga aattctgttt ctgataattg aacaccatta taggtgcact
   124441 taatgtgcat ttctcgattc catttcttca aatcctcgta ccattcagga aattggaata
   124501 ataacatacg gcccatattt ttagctatta tcaatgaagg taatacaata tattttctaa
   124561 gaaaagattg tgttactaac ataaaacctc ttataacttg agcaaatgga atgctatccc
   124621 aagtttctgc tattgttatt cgctcatttt cctctttttt ttcctgttct tttgcccctt
   124681 ctttatcaaa atcaaaagaa gaatcggaaa tttgcgattc tgattcttta ccgactccat
   124741 ttctaaaaat gaaatttata atttcagaaa gatcaaaaga atcaaaaaaa aatgttttgt
   124801 ttattcgatc caaaaaaagc ggggaattag catttgcttg aaacatttcc caagtaaccg
   124861 ttttgcgtct ttgagcacgc atggatcctt ttattatatc ccgacgaaaa tctgattgtt
   124921 gcgagtaacg tatcaaagcc acttcttctc cttcattatt attactagta ttattaatac
   124981 tagtaacaga attagtattc tgattgttat cagtaaaaat taacacctgt ttggcttttc
   125041 ttgaacgaat ctcatgatct tccgtcgatt cttcctcatc ttcttcctcc agctcttcaa
   125101 taaaaaaatc atcggttaat ttgtatgacc atcgagaaat ttttttgctt atttctttta
   125161 ttccaataga tttcttttta attattgttt gattatttgg gtcggttgta attacatcga
   125221 ataaaaattt caagaatttt gattgacttt ctgaataaat tcttttagac ttcgatgata
   125281 atttcttatc aaaatcaaat gaattctttt tattttcaaa ttcttgggaa ttattaggaa
   125341 taggaagtag accatgaatc ttatttatcc aaaatatttt tatggaatct tttctagaag
   125401 tcattaaatc atttatattt gcgtgtgaat cgaacttttt tattattcca cgatatggtc
   125461 catttaaaaa aggatcatac gttttagaca agcattcttt ttcattttca tcattgtata
   125521 gtctggccct tttttcaagc atgtctagaa gaataaatcc cttttctttt tctagaactt
   125581 ttattcgact tatcaattca tttcttaagt tgaacttttt ttgttcattg gtataaatcc
   125641 aataattata taagtcttga tgacttagtt tttttattgt atataaagaa attttgcgtt
   125701 ctatcatttc tgaaaaagtt gataaacttg acggatacgt aaaagatatt ttttcttttc
   125761 catcacttgg acatgtataa aaaaaatatt gtgacatttc atttcgtaca gcattttcaa
   125821 atagatcatt ttttatatat ctaaatggac gattccatcg tttataatcg aaaaaaaaag
   125881 tcataagagg tttttcaaac cggaaatagg catgggtctt ttcttttttt tcttctttaa
   125941 gtcttcccaa ttcccaattc tcttgatacc catcaagata agaatcttcg tcaacagggc
   126001 tatccttata ggatgtctct ttaaagtgga attcatcttt tgttttttcc tttccattca
   126061 cccggatctc ttccgtttca tctattttgt ccggatcctc tttttcttcc gaacaaaggg
   126121 aagggtcttc ttcggtggat cccccttgtt cctgtttagt cgccttcgtt tcggaagttg
   126181 tttctacatc gatttcttcc tcactttctc ccttttcttc tgtttctgag gtttctttca
   126241 gtttcttagt gacaataggc gacggcattc tgcctaaata gtagacacag gtgataaata
   126301 agagaatact aaagattcga gccatataat ttctcaattc tgacacaagg tacttattag
   126361 atcgaataga atgattttgc cgtatccaga ctaagaccaa tccaacccat ttcatgaata
   126421 aaatgtgacc aattaaccaa ccaacaaaac tacttgttac aaataacatc ttattgttgc
   126481 atcgaaacgt ataaatgttg actaatctgg ttaacgttga gcttggtaaa atgaaatggt
   126541 tgaataattg aaaaattaga ttattcagga atacacattg aatgctgaga ttacgcattg
   126601 aatttctggt agtagatcca taatcaaaaa ggtttttgtg attgttccag aagaaatgaa
   126661 acaaaagata cggtagaact aggacagtta ttgtatgagg tctacccaat gctagatgca
   126721 gaggcgcata atagatcgat atgaacatca tgagctgtcc cgtaataaaa ccagttgttg
   126781 ctgatacccc cttctcggtt ccttcttcca taacccgagc tcggagaagg aagagataag
   126841 agggccctat ggagaatgtg gtcagaaatc cataatagag tccgaccaca acgaccgaat
   126901 ttattatctt catgcataag gataatagat tacctagtag aaaagatttc aaaatcatca
   126961 caaacctccc tttttctctt ctattgcaat ttctcgatta ttatatgatg atttcttaac
   127021 tttccatata tagaaacata tagactctaa atgacatctc ttatgtcaat gacaccaaag
   127081 ggatattaaa tgaatggaat tgggatatag atggaatata atgaaataga gccactttga
   127141 ggttccctat gaaatgaggc atggaacgga gccactacga agaagttccg ggagttacga
   127201 aggaagcttc ggactcatag tgttcatggg ttgagaacgg gagttgaact ctatgaggtc
   127261 gaatctcccg ttgttcctca gtagctcagt ggtagagcgg tcggctgtta actgactggt
   127321 cgtaggttcg aatcctactt ggggagattt gattcattct taattaaaga atgaagaatt
   127381 gaattaaagg gctcgctttg accgttagga gtaggtaacc tgttccttgt cgttgtttct
   127441 attgcattct atctcatcgt atcacattct gttctacgat atttgagaat caccgtcaat
   127501 acctcggcgt agatcccctg taaatagccc cagggctatt tacaactagc caattaagaa
   127561 ttatcagatg atgtactaga agtgcatcaa aaatgcatcc cgataggaca caattaccgc
   127621 gagcaaacat attaatgatg aggaacactt ttttgctatg ctactatccc cggttactat
   127681 atgtaatgat atacttattc acgataagac cattctattt cgacaaaaga ccatacccaa
   127741 gttcaatagc tttgcgtccg ctatcccgat catgattttc ctacccccat aggtaaagga
   127801 agggtccttc ccttttgggc cggttatggg cgaggaggga ttcgaacccc cgacaccgtg
   127861 gttcgtagcc acgtgctcta atcctctgag ctacaggccc taccctatct cgtctccact
   127921 ggatctgttc ccgggagtac cctctcaaaa gggacccttt cctctcctca gccatttcgg
   127981 gttaagaaga tgcgaaagcg cctctctcta taagaacagt gcgttccgag gtgtgaagtg
   128041 ggagagagga gatgtcataa ttggggtttt gaataagacg acctttgcat tttcgatttt
   128101 tattttcttt ttttcatatt taaaaagtaa aatatgaggt gttaagcttt ttatcattct
   128161 ggcgtcgagc tatttttccg caggacctcc cctacagtat cgtcgccgca gtagagttta
   128221 accaccaagt tcgggatgga ttggtgtggt tcctctacgc ctaggacacc agaatatcga
   128281 accatgaacg aagaaaggca tgagagaaag gcatattggc tagtgattgt ggggccccaa
   128341 ttctttgact ggaagggaca caaaaggtct ccgcccttcc atcccttgga tagatagaga
   128401 ggtagggcgg agaccttttg gttttttcat gttgtcaaac agttgaacaa tgaaaatcga
   128461 tggcgagttc ctgatcgaat tgatcaggtc gtgtaggaac aaggttcaaa tctctcggtc
   128521 tgttaggatg cctcagctgc atacatcact gcacttccac ttgacaccta tcgtaatgat
   128581 aaacggctcg tctcgccgtg accttatctt ggattctcaa tacttctgtc gctccatccc
   128641 cgcaggggca gagaacccgt cgctgtctcg gctgtgctac cagaggctcc ggggaagtcg
   128701 gaataggaga gcactcatct tggggtgggc ttactactta gatgctttca gcagttatcc
   128761 gctccgcact tggctaccca gcgtttaccg tgggcacgat aactggtaca ccagaggtgc
   128821 gtccttcccg gtcctctcgt actagggaaa ggtcctctca atgctctaac gcccacaccg
   128881 gatatggacc gaactgtctc acgacgttct gaacccagct cacgtaccgc tttaatgggc
   128941 gaacagccca acccttggaa catactacag ccccaggtgg cgaagagccg acatcgaggt
   129001 gccaaacctt cccgtcgatg tgaactcttg gggaagatca gcctgttatc cctagagtaa
   129061 cttttatccg ttgagcgacg gcccttccac tcggcaccgt cggatcacta aggccgactt
   129121 tcgtccctgc tcgacgggtg ggtcttgcag tcaagctccc ttctgccttt gcactcgagg
   129181 gccaatctcc gtccggcccg aggaaacctt tgcacgcctc cgttaccttt tgggaggcct
   129241 acgccccata gaaactgtct acctgagact gtcccttggc ccgtaggtcc tgacacaagg
   129301 ttagaattct agctcttcca gagtggtatc tcactgatgg ctcgggcccc cccggaagga
   129361 ggccttcttc gccctccacc taagctgcgc aggaaaggcc caaagccaat cccagggaac
   129421 agtaaagctt catagggtct ttctgtccag gtgcaggtag tccgcatctt cacagacatg
   129481 tctatttcac cgagcctctc tccgagacag tgcccagatc gttacgcctt tcgtgcgggt
   129541 cggaacttac ccgacaagga atttcgctac cttaggaccg ttatagttac ggccgccgtt
   129601 caccggggct tcggtcgccg gctcccctgt catcaggtca ccaacttcct tgaccttccg
   129661 gcactgggca ggcgtcagcc cccatacatg atcttacgac tttgcggaga cctgtgtttt
   129721 tggtaaacag tcgcctgggc ctggtcactg cgaccccctt tgtgaggagg caccccttct
   129781 cccgaagtta cggggctatt ttgccgagtt ccttagagag agttgtctcg cgcccctagg
   129841 tattctctac ctacccacct gtgtcggttt cgggtacagg tacccttttg ttgaaggtcg
   129901 ttcgagcttt tcctgggagt atggcatggg ttacttcagc gccgtagcgc ctggtactcg
   129961 gacattggct cgaggcattt tctctacccc ttcttaccct gaaaaagcaa ggtcaccttg
   130021 cgtccttgaa ccgataacca tctttcggct aacttagcct cctccgtccc tcgggaccaa
   130081 caaggggtag tacaggaata ttcacctgtt gtccatcgac tacgcctttc ggcctgatct
   130141 taggccctga ctcaccctcc gtggacgaac cttgcggagg aacccttagg ttttcggggc
   130201 attggattct caccaatgtt tgcgttactc aagccgacat tctcgcttcc gcttcgtcta
   130261 cacctgcttg cgcggatgct tccctctaag gcggaacgct cccctaccga tgcattttac
   130321 atcccacagc ttcggcagat cgcttagccc cgttcatctt cggcgcaaga gcgctcgatc
   130381 agtgagctat tacgcactct ttcaagggtg gctgcttcta ggcaaacctc ctggctgtct
   130441 ctgcacccct acctccttta tcactgagcg gtcatttagg ggccttagct ggtgatccgg
   130501 gctgtttccc tctcgacgat gaagcttatc ccccatcgtc tcactggccg accttgaccc
   130561 tgttattttg gggttatatc tagtattcag agtttgcctc gatttggtac cgctctcgcg
   130621 gcccgcaccg aaacagtgct ttacccctag atgtccagtc aactgctgcg cctcaacgca
   130681 tttcggggag aaccagctag ctctgggttc gagtggcatt tcacccctaa ccacaactca
   130741 tccgctgatt cttcaacatc agtcggttcg gacctccact tagtttcacc caagcttcat
   130801 cctggtcatg gatagatcac ccaggttcgg gtccataagc agtgacaatc gccctatgaa
   130861 gactcgcttt cgctacggct ccggtgggtt tcccttaacc aagccactgc ctatgagtcg
   130921 ccggctcatt cttcaacagg cacgcggtca gagataacat tctcctccca ctgcttggga
   130981 gctcacggtt tcatgttcta tttcactccc caatgggggt tcttttcacc tttccctcac
   131041 ggtactactt cactatcggt cacccaggag tatttagcct tgcaaggtgg tccttgctga
   131101 ttcacacggg attccacgtg ccccatgcta ctcgggtcag agcgtaagct agtgatgctt
   131161 tcggctactg gactctcgcc atctagggtg cggcactcca ccgcttcacc tagcagcacg
   131221 acgcttgtat tgctctccca caaccccgtt ttcgcggttt aggctgctcc catttcgctc
   131281 gccgctacta cgggaatcgc ttttgctttc ttttcctctg gctactaaga tgtttcagtt
   131341 cgccaggttg tctcttgcct gcccatggat tcagcagcag ttcgaaaggt tgacctattc
   131401 gggaatctcc ggatctatgc ttattttcaa ctccccgaag catttcgtcg cttgctacgc
   131461 ccttcctcgt ctctgggtgc ctaggtatcc accgtaagcc tttcctcatt tgaacctcgc
   131521 cattaacgtt aaggctatgc catcctaagg tgctgctaaa gggaaggatc ttatcaacgt
   131581 ccatgaatga taaatcatag attgaactgc cgaatcggaa aaattgggtg ctatcatagt
   131641 atcagctaag ttcacgggct ggagataagc ggactcgaac cgctgacatc cgccacaggg
   131701 taaaccaccg cctctcgggc ctcccctact tattatacca tagaggccaa cgatagacaa
   131761 taactccccc ccgaacacag cttacaactt tcatcgtact gtgctctcca aagagcaact
   131821 cttctcaaaa tctcaaaagg tgctgagttg caatcccatt ctaaggattc ttgttttgtg
   131881 gttccggaga atccagctac aggagaacca ggaacggagg gctctccccc tttttccgct
   131941 cgactctttg gtcttaagaa tgctggtttt aagaacgagt gattgccctt ctccgaccct
   132001 tactgcccaa ccggagagcg gacagctaat gcgttccact catttcattg aacagggtct
   132061 atggtcggtc cgtgacccct ggatgccgaa ggcgtccttg gggtgatctc gtagttccta
   132121 cggggtggag acgatggggc cggtccatgg atttgacttc cttttgctac attttgctaa
   132181 agggttgaag ggagatagtg catcaagcta ttcgcaaggg ccaacttgat cctcttcccc
   132241 agggatccca gacgagggaa ccccaggaga gccgccgact ccaactatcg tccatgtacg
   132301 atccatacta gatctgacca actgcccatc ctacctcctc tacgttcttg acagcccgtc
   132361 tttttgtctc agtagagtct ttcagtggca tgtttcggtc ctcttcccca ttacttagaa
   132421 aaagtgagcc accggttcag gtacaagata ctatcattac cgcctggaca attagacatc
   132481 caacccgtaa tcgcaacgac ccaattgcaa gagcggagct ctaccaactg agctatatcc
   132541 cccgagccag gtggagtatg catgaaagag tcatatgcct cttctattct tttccctggc
   132601 gcagctgggc catcctggac ttgaaccaga gacctcgccc gtgaagtaaa tcatcgcacc
   132661 cacgatccaa tgggagagaa tcaatagatt ctttttcggg agcgattcat ccttcccgaa
   132721 cgcagcatac aactctccgt catactgcgc tcttcaagtg tgcttgttcc cctttctccc
   132781 ttaccatggc aagtctttgt gaaataactc caatgggaag aaaaaagaag gcgttaagag
   132841 accctcaccc tagacactct aagatccttt ttcaaacctg ttcccatttc tcttctcgag
   132901 tcaagagata gataaataga cacatcccat tgcactgatc ggggggcgct catagtgact
   132961 gagggggtcg aagaccaaga agtgagttat ttataccaag cattcttctt atggctagat
   133021 ccaatctcct ggtccctgcg gaaaggcaaa ataatttcac gttcttcctt tcgggaaggg
   133081 aggattaggg aaatcctatt gattgctgct ttctccagac ctccgggaaa agcatgaaag
   133141 aaaaggctcg aatggtacga tccctccgtc accccagaat gaaaggggcg atctcgtagt
   133201 tcttggtctg tgaagatgcg ttgttaggtg ctccattttc ccattgaggc cgaacctaaa
   133261 cctctgtgct cgagagatag ctgtccatac actgataagg gatgtataga ttctcgagaa
   133321 gagaggagcc gtggtggtcc cccccggacc gcccggatcc cacgagtgaa tagaaagtta
   133381 gatctccatt ggatctcacc agaatcgccc catctatcct cctgaggagg agtttggttt
   133441 caaactccga ttcgaacagg aggagtacgc catgctaatg tgccttggat gatccacatc
   133501 tccgggtcag gcgctgatga gcacattgaa ctatccatgt ggctgagagc cctcacaacc
   133561 caggcacaac gacgcaatta tcaggggcgc gctctaccac tgagctaata gcccgtcgtg
   133621 tgggcctccc actgggaggc ccaatatgcc aaaagcgaga aaaaccccat ccctctcttt
   133681 cctttttggg cccctatgcc cctcccgtgt ggcgacatgg ggacgcaaaa agggatccta
   133741 tcaacctgat tccgacctag gataataagc tcatgagctt ggtcttactt caccgtcgag
   133801 aaacgaaaga aaacttctat atgcaagctt agctcagaca tagcccgctt cttttgggtg
   133861 tgaagcagtg taaaaccaaa atacccaaca agcattagct ctccctgaaa aggaggtgat
   133921 ccagccgcac cttccagtac ggctaccttg ttacgacttc actccagtca ctagccccgc
   133981 cttcggcatc cccctccttg cggttaaggt aacgacttcg ggcatggcca gctcccatag
   134041 tgtgacgggc ggtgtgtaca aggcccggga acgaattcac cgccgtatgg ctgaccggcg
   134101 attactagcg attccggctt catgcaggcg agttgcagcc tgcaatccga actgaggacg
   134161 ggtttttggg gttagctcac cctcgcggga tcgcgaccct ttgtcccggc cattgtagca
   134221 cgtgtgtcgc ccagggcata aggggcatga tgacttgacg tcatcctcac cttcctccgg
   134281 cttatcaccg gcagtctgtt cagggttcca aactcaacgg tggcaactaa acacgagggt
   134341 tgcgctcgtt gcgggactta acccaacacc ttacggcacg agctgacgac agccatgcac
   134401 cacctgtgtc cgcgctcccg aaggcacccc tctctttcaa gaggattcgc ggcatgtcaa
   134461 gccctggtaa ggttcttcgc tttgcatcga attaaaccac atgctccacc gcttgtgcgg
   134521 gcccccgtca attcctttga gtttcattct tgcgaacgta ctccccaggc gggatactta
   134581 acgcgttagc tacagcactg cacgggtcga tacgcacagc gcctagtatc catcgtttac
   134641 ggctaggact actggggtat ctaatcccat ttgctcccct agctttcgtc tctcagtgtc
   134701 agtgtcggcc cagcagagtg ctttcgccgt tggtgttctt tccgatctct acgcatttca
   134761 ccgctccacc ggaaattccc tctgccccta ccgtactcca gcttggtagt ttccaccgcc
   134821 tgtccagggt tgagccctgg gatttgacgg cggacttgaa aagccaccta cagacgcttt
   134881 acgcccaatc attccggata acgcttgcat cctctgtctt accgcggctg ctggcacaga
   134941 gttagccgat gcttattcct cagataccgt cattgcttct tctccgagaa aagaagttca
   135001 tgacccgtgg gccttctacc tccacgcggc attgctccgt caggctttcg cccattgcgg
   135061 aaaattcccc actgctgcct cccgtaggag tctgggccgt gtctcagtcc cagtgtggct
   135121 gatcatcctc tcggaccagc tactgatcat cgccttggta agctattacc tcaccaacta
   135181 gctaatcaga cgcgagcccc tcctcgggcg gattcctcct tttgctcctc agcctacggg
   135241 gtattagcaa ccgtttccag ttgttgttcc cctcccaagg gcaggttctt acgcgttact
   135301 cacccgtccg ccactggaaa caccacttcc cgtccgactt gcatgtgtta agcatgccgc
   135361 cagcgttcat cctgagccag gatcaaactc tccatgagat tcatagttgc attacttata
   135421 gcttccttgt tcgtatacaa aacggattcg gagttgtctt taattccaag gcataacttg
   135481 tattcatgcg cttcatatta gcctgtaggt cgctcccagc aatatagcca tccctaccct
   135541 atcacgtcaa tcccacgagc ctcttatcta tctcgttcga tcacggcggg ggagcaagtc
   135601 aaaatagaaa aactcacatt tggtttaggg ataatcaggc tcgaactgat gacttccacc
   135661 acgtcaagat gacactctac cgctgagtta tatcccttcc cgaccccatc gagaaataga
   135721 actaactaat cctaaggcaa ggggtcgaga aactcaacgc cactattcct gaacaacttg
   135781 gagccgggcc ttcttttcgc actattatgg atagtcaaat aataggaaaa tttggattca
   135841 attgtcaact gctcctatcg gaaataggat tgactacgga ttcgagccat agcacatgtt
   135901 tcataaaatc cgtacgattt tctcgatcta aatcgagcag gtttgacatg aagaagattt
   135961 tgttcagcat gttctattcg atactggtag gagaagaacc cgactcggta ttgttaaaaa
   136021 aagaggggaa gcaagtcaag atgatatgga tcaccccttc ttcttgcgcc aaagatctta
   136081 ccatttccga aggaactgga gctacatttc ttttcaattt ccattcaaga gttcctatgt
   136141 gtttccacgc ccttttttga tttgatacct cgaaaaatga aatagacaaa ttccttttct
   136201 ttaggaacac atacaagaca agattcgtca ctacaaaaag gataagggta acccctatta
   136261 atttaatatt taatagtaat agaaatatat gtcctagcga gacagaattt gtaacttgct
   136321 atcctcttgc ctagcaggca aagattgacc tccgtgaaaa gactgattca ttcggatcgg
   136381 catgaggcca ttgcattgcc agaatccatg ttgtatattt gaagtaggtt gacctccttg
   136441 cttctctcat ggtacaaccc tcttcccgct gagcccccct ttctccttgg tcacagagac
   136501 aaaataaatg taggactggc gccaacagtt catcacggaa gaaaggactc gccaagccgg
   136561 gatcacttat aatagaaaag aactgtcttt tctgtatact ttccccggtt ctgttgctac
   136621 cgcgggcctt acacacgcaa tcgatcggat catatagata tcccttcaac acaacatagg
   136681 tcatcgaaag gctctcggac gactcaccaa agcacgaaag ccaggatctt tcagaaaatc
   136741 gattcctatt tgaagagtgc ataaccgcat ggataagctc acactaaccc gtcaattttg
   136801 gatccaattt gggattttct tccttgggag gtatcgggaa ggaattcgaa tggaataata
   136861 tcgattcatg cagaagaaaa ggttctctat tgatccaaac gctgtaccta tgggatagag
   136921 ggagaggaaa aagccgaaga tttcacatat tttgatcgaa aaatcaatct gatttctttc
   136981 gtacccttcg ctcgatgaga aaatgggtca gattctacag gatcaacaaa cctatgggac
   137041 ttaaggaatg atggaaggga ataaaaagag agggaaagaa aatcgaaatg aaataaataa
   137101 agaataaaac aaaacaaaaa taagtaaata taaaaaataa atataagtag aagcatagaa
   137161 gagcccagat tccaaatgaa caaattcaaa ctcaaaaggg atctttctga ttctcgaaga
   137221 atggggaggg gcaaggggat tgatcgagaa aaatctcttg ttcttattat aatattgtga
   137281 tttgacccgt atatggtttg gtaaaaaaat aatcttcttc tttgatcata aatggaaagt
   137341 gttcaattag aacatgaaaa cgtgacagaa ttggtcttag ttactcttcg ggacggagtg
   137401 gaagaaggga ggagattctc gaacgaagaa aaggatccaa ttacttcgaa agaattgaat
   137461 gaggagccgt atgaggtgaa aatctcatgt acggttctgt agagtgacag taagggtgac
   137521 ttatctgtca acttttccac tatcaccccc aaaaaaccaa actctgcctt acgcaaagtt
   137581 gccagagtac gattaacctc tggatttgaa atcactgctt atatacctgg tattggccat
   137641 aatttacaag aacattctgt agtattagta agaggaggaa gggttaagga tttacccggt
   137701 gtgagatatc acattgttcg aggaacccta gatgctgtcg gagtaaagga tcgtcaacaa
   137761 gggcgttcta gtgcgttgta gattcttatc caagacttgt atcatttgat gatgccatgt
   137821 gaatcgctag aaacatgtga agtgtatggc taacccaata acgaaagttt cgtaagggga
   137881 ctggagcagg ctaccatgag acaaaagatc ttctttctaa agagattcga ttcggaacta
   137941 ttatatgtcc aaggtccaat attgaaatca ttttataggt tttcccttac tttgtccgtg
   138001 tcaacaaaca attcgaaata cctagacttt tttagaacag gtccgagtca aatagcaatg
   138061 attcgaagca cttcttttta cattacacta tttcggaaac ccaaggactc gatcgtatgg
   138121 atatgtaaaa tacaggattt ccaatcctag caggaaaagg agggaaacgg atactcaatt
   138181 taaagtgagt aaacagaatt ccatactcga tctcatagat acatatagaa ttctgtggaa
   138241 agccgtattc gatgaaagtc gtatgtacgg cttggaggga gatctttcat atctttcgag
   138301 atccacccta caatatgggg tcaaaaagcc aaaataagtg atttgttttt agcccttata
   138361 aaaagaaaac ggattcttgg acctctttca cgctcatgtc acgtcgaggt actgcagaag
   138421 aaaaaactgc aaaatctgat ccaatttatc gtaatcgatt agttaacatg ttggttaacc
   138481 gtattctgaa acacggaaaa aaatcattag cttatcaaat tatttatcga gccttgaaaa
   138541 agattcaaca aaagacagaa acaaatccac tatctgtttt acgccaagca atacgtggag
   138601 taactcccaa tatagcagta aaagcaagac gtgtaggcgg atcgactcat caagttccta
   138661 ttgaaatagg atctacacaa ggaaagacac ttgccattcg ttggttatta ggggcatccc
   138721 gaaaacgccc gggtcgaaat atggctttca aattaagttc cgaattagta gatgctgcca
   138781 aagggggtgg cgacgccata cgcaaaaagg aagagactca tagaatggca gaggcaaata
   138841 gagcctttgc acattttcgt taatccatag atctatgtgt ctatatagat ctatggatcc
   138901 atacatctcg atcggaaaag aatcaataga aaaagaaaga atcggaattg atcgagatct
   138961 ttctcgaaac aaacaaaaag gaaaagaaag atgaacataa atcatggatc aactaagccc
   139021 tctcgggggg aataagaaag aggagtctta tagaaaaata tcatggaata aggtttgatc
   139081 ctattcatgg gaattccgta aatatcccat tcaaaaaatt taaagttgaa acaattggga
   139141 ctttttcggg gattggatgc agttactaat tcatgatctg gcatgtacag aatgaaaact
   139201 tcattctcga ttctacgaga atttttatga aagcgtttca tttgcttctc ttccatggaa
   139261 gtttcatttt cccagaatgt atcctaattt ttggcctaat tcttcttctg atgatcgatt
   139321 caacctctga tcaaaaagat agaccttggt tctatttcat ctcttcaaca agtttagtaa
   139381 taagcataac ggccctattg ttccgatgga gagaagaacc tataattagc ttttcgggaa
   139441 atttccaaac gaacaatttc aacgaaatct ttcaatttct tattttacta tgttcaactc
   139501 tatgtattcc tctatccgta gagtacattg aatgtacaga aatggctata acagagtttc
   139561 tgttattcgt attaacagct actctaggag gaatgttttt atgtggtgct aacgatttaa
   139621 taactatctt tgtagctcca gaatgtttca gtttatgttc ctacctatta tctggatata
   139681 ccaagagaga tgtacggtct aatgaggcta ctacgaaata tttactcatg ggtggggcaa
   139741 gctcttctat tctggttcat ggtttctctt ggctatatgg ttcatctggg ggggagatcg
   139801 agcttcaaga aatagtgaat ggtcttatca atacacaaat gtataactcc ccaggaattt
   139861 caattgcgct tatatccatc actgtaggaa ttgggttcaa gctttctcca gccccttttc
   139921 atcaatggac tcctgacgta tatgaaggag tgcggttcgt tcgacaaagt cctacctcta
   139981 tatctatctc tgagatgttt ggatttttca aaactccata gacatgcaga agagagatgc
   140041 tatccccact cggaccaagg cataactttt accaaaagat ctttttgttc aaataacaat
   140101 taaggtgaag caaggtcagg aacaacgaat ctctttatga taaacagatc cattttgcaa
   140161 gttcgttatt acgggtagtt cctacaaagg atcggactaa tgacgtatac aatacttgaa
   140221 ttatcgatgt agatgctaca tagttggttc tcatccttca gagactacga gtgtaatagg
   140281 agcatccgtt gacaaaagga tcaccctaag atgatcatct catggctatt gagaacgaat
   140341 caaatcagat ggttctatgg tcgaaaaggt tgaaaaagtc agccactcac aaccactgat
   140401 gaaggattcc tcgaaaagtt aaggattact aatttagaaa tcgaatgaat tcggtcttat
   140461 acatacgcga ggaaggtaat caaaaaagaa gatgagttct tctttctttt ataacttagg
   140521 agccgtgtga gatgaaagtc tcatgcacgg ttttgaatga gagaaagaag tgaggaatcc
   140581 tcttttcgac tctgactctc ccactccagt cgttgctttt ctttctgtta cttcgaaagt
   140641 agctgcttca gcttcagcca cacgaattct cgatattcct ttttatttct catcaaacga
   140701 atggcatctt cttctggaaa tcctagctat tcttagcatg atattgggta atctcattgc
   140761 tattactcaa acaagcatga aacgtatgct tgcatattcg tccattggtc aaatcggata
   140821 tgtaattatt ggaataattg ttggagattc aaatgatgga tatgcaagca tgataactta
   140881 tatgctgttc tatatctcca tgaatctagg aacttttgct tgcattgtat catttggtct
   140941 acgtaccgga actgataaca ttcgagatta tgcaggatta tacacgaaag atcctttttt
   141001 ggctctctct ttagccctat gtctcttatc cctagggggt cttcctccac tggcaggttt
   141061 tttcggaaaa ctctatctat tctggtgtgg atggcaggca ggcctatatt ttttagtttc
   141121 aataggactc cttacgagcg tcgtttctat ctactattat ctaaaaataa tcaagttatt
   141181 aatgactgga cgaaaccaag aaataacccc tcacgtgcga aattatagaa gatctccttt
   141241 aagatcaaac aattccatcg aattgagtat gactgtatgt gtgatagcat ctactatacc
   141301 aggaatatca atgaacccaa ttcttgcaat tgcccaggat accctctttt agtttagctt
   141361 ctaggtctat ttcttagttc aagatccctc ttactaactg gaataaaaga attagtagat
   141421 ctgttccgcc caaaatggga atgggctggg gttatgaact tataatcatg gaatcgactc
   141481 gatcatcaga ttataagttc attccatacc ggaccagatc ttattatgag aaggggtcat
   141541 tcgagcatat gtaaatagat actatgttta catatggata tccctacgtc gttacattct
   141601 atttaggatt aggaataggc gtaatcggac ctgcttttga cataactatc gttatttggt
   141661 tggataccat ctccacttct acttcatttg ggcttctatt gaatattgaa tcgagaaata
   141721 ggtttgattt tacatctata tataagttat cctccggata attcaaatcg aagcaatttg
   141781 atgtctgact cggtcctata tgacatgacc gatcgataga aacactccac ccttgtcata
   141841 tattccatat atcacactag atagatgtca tattcatgga atacgattaa ctttaaagat
   141901 gccttgatgg tgaaatggta gacacgcgag actcaaaatc ttgtgctaaa gagcgtggag
   141961 gttcgagtcc tcttcaaggc ataatattga gaatgctcat tgaatgagca ttctcaataa
   142021 cagatttcgg atctaatcaa tattgatata ccgagtatct tatccgttga tacgaagtat
   142081 tccggcgatc cccacgatcc gggtccgaac tgttggaatt ggaataggtt cggcggcgga
   142141 tcgcgaaatc ttggtgatct tctccatcta atgaatgagg agtccgtttt gaaatcgtcc
   142201 gccctgcatc caccccccga gtatatgatt caacaggaat cacacaaggg tagattgata
   142261 gaaacctctg gtaaaatacc caccagtacc cgtacccagc agataaagta cattacatag
   142321 tccgttttag agattggcgc tttgcccatt cagtgacttt ggcactggac gttcccaaaa
   142381 taggtactat tgagtcgggt gaattagaga atagacagac gagacgtctg ttggcattcc
   142441 agccttcctt ctcctttcat ttcagggcct atcccaaaga gaatccagta cctcttggtc
   142501 gtgaatatct gaataggacg aaccggcctc cgtggatatc tttgcttcag aacaaaacaa
   142561 ttagaattag gctcggtcaa ctggaatgtg tattatccat ataggagatc ttccaattga
   142621 gaagatccat cgacctgaga cgaagaaaaa ggtctaccta ctattttatt tagttattca
   142681 gttaaaccaa tgattcatta ttggagcaga tagcaacaac tatttcatcg gacatgcgta
   142741 tttttgattt tccgatggat tgacatggtt tcattaatgg aaattgtttg atgtaatgag
   142801 taaataggct ctttcgccgt tcaagaattc ttgtttaggc agttcatatc atccatacat
   142861 agtgttttga tctaagattt caattcttcc atctttctgc agtaacatat tgttccatgg
   142921 agctaagatc caaaatatgg aataaacaag tatttccacg actctaccac ctggccaatt
   142981 ctgttccact taatcccttt ttcatggcca catatcttta ttttatggct aaggaatggg
   143041 aaatctttct cctgttacat gaatcaaatg tttcatttca tctgggaaaa gccatctctt
   143101 tctcaacaat gtctttgtca tttgatccaa taacgttccg ttagatagga acagatttga
   143161 taaatactga taactctcag atagagtatt agaatggaaa gatccattag ataatgaact
   143221 attggttcta agccatctgt ggcgatgaat caacaattcg aagtgctttt cttgcgtatt
   143281 cttgatgaac cagcgtttat acatagatgt aggaggattt gtttgggaag taataagccc
   143341 ctttaacatc tcttcatctg caaagaattc tcgacgggaa aacacagaga caaaggactg
   143401 atctttgaat aggaaaaaga atggatccgc aggatcccaa atgaattggc ttattcgaaa
   143461 aaagccttgt tctttggaaa atctatctcg tgtctggtac tgcatggttc cactctgcaa
   143521 gaactctgaa tcattctctt gaagctcatc ctctttatga taaatgatcc gcttgccccg
   143581 aaatgacccg gcccaataag gaaatcccaa ttcagtgggc ctttcgatac aatcaaatat
   143641 attgccataa gggcgccata ttcgaggagc ccaaactatg tgattgaata aatcctcctc
   143701 catctgttgt gagtcgaagg ctccttcccc ttcttcaaac tccgattcgt atttttcata
   143761 tagaaatctc tgatcaacga tagaacaaga tccattttgc atcatatcta actgattcct
   143821 tggttcggac cgaagaagta gtgtcactcg attattatca aactggctgc aatctttttc
   143881 tgtccgtgag gatcccgcca aagcgccttc tacttctaat aggccatgaa ctagatcaga
   143941 atcattctca acgaagccat aagaagtgat ccaatttttt tcattgggtc cggatgaaga
   144001 ccaaagatct tgagcgaccg atccggcaga acaactcaaa agataaagaa gtatcgttaa
   144061 tttcttcatg ctcgttccaa gttcgaagta ccatttgtac aaataagaat ccccttcctt
   144121 acatgatttc ttcttcatat agatagatat aggatctatg gggcaattac ttagaagtac
   144181 attttgtgca acagtccttc ctatctgata gaaaaggatc tcatgatcct gaaccgatct
   144241 tacctgggat cgcaaatccc aagtttgtct atgaagagct gatctaattg tattagtttc
   144301 tataattgat ttcttctgtg taatactaat tgataggacc tcattgataa gtgctacaag
   144361 atctcgtgca ttgaaaccca tggttatgga cccgaatccg ttagtatgga acattttctt
   144421 ttccaagtga aatcctctag tataggaaag aatgaaaaag tgctttcgtt gttgtggaat
   144481 aagaagcctt cgtatcttaa tacatgtatt taatttattc ggagctatta gagcgggatc
   144541 cactttttgg ggaatatgag tcgaagcaat aacaagaata tttctagtgg aacatctttc
   144601 acaatccctg gagagatagt tctctaatag accgagggat aagtaattcg actcattcac
   144661 atacagatca tgaatgtttg gaatccatat tatgcaagga gacattgctt ttgctaattc
   144721 gaattgaagg gtgatatcaa atcggtctat ttttggcgtc atatccataa tagttagcac
   144781 attcgtcata gttagcagct ccatatcaag gtcatcatca atatcgtcac tatcatcaat
   144841 atcgatattg tcactatcat caaaatcgat atcgtcacta tcatcaaaat cgatatcgtc
   144901 aataggataa cctttagact tatcatacag gaacttgttt ggaaataccg taatgaaagg
   144961 aacataggag tttgtcgcta ggtatttgac caaataggat cgtccagttc ctatagaacc
   145021 tatcactaaa atacccctag aaggggatag ggctaagcgg agcgaaaagg gttttccgtg
   145081 agatgggaaa ttaaaactat tagccccaca cgaggtttgt gaataagtga ttgtctgata
   145141 atgagcaagg aatatctgtc tttctgctaa acaggatcta ttgaactcat aattcattag
   145201 atacttttta tgaatgtcaa ctaagtatcg taagtaaatt gatcccggtt gttcaatcat
   145261 ttgataacca gagtcattct ttgataaatg atcactatga gtcagactca atagaatttg
   145321 atcaatcctt ttttctgtcg ttaaggtgga gaactgaacc aagaattctc tttcttcatc
   145381 atcaatcgaa tcattgttcg cgacccagga ttctattcta tcatcaatcc aatcatcgtt
   145441 cgcgttcttt ctttttctta tcaatgaata gatctcttta cttgtacgac ttagatgtat
   145501 cgtatttctc gaaaaagtga ttcgattgat gggatttggt atgatactta tgagatcaat
   145561 gaggttgata ttcaaatatt tcttcttaga acgtattgat ttgaccccat aagcggaacc
   145621 ccgtatttct tccagagcaa ctagaaagag attctttaac cagaaagaat tcagttcaga
   145681 tgtaggatac ctatccagaa gttttcgcaa ctgaatcatg tatgatggaa tcatcaaaga
   145741 cttgatcttt tctaactctg tctgtaactc actagaggct cgggaaacga agagaagatg
   145801 tatacgaacg agatatccag caacaagaag aaggaaaagg attgaataga ggaactcccg
   145861 agcatttttt gatgtccata tcaatggaat gggtgactca ttatttcgat gaatcatttc
   145921 ttcggacaga agaagattct gtaaacactt actcgaaatc tcacttatca gagtccattg
   145981 tggaagaatc ttctgatcaa ttggccatgg tatatctgat ccatgcataa tatcatgaaa
   146041 aagggataca aatttttgac tactacttag tatcggcaat gggtctgaaa aagtatctaa
   146101 aagggtgaaa tttagatatt tgcaccctgt cgaagtaagg aaccatggca tatatgtttg
   146161 gaacagattc cattttgaga gatttgaaaa agcactatct cgttgaaagg ttctatacat
   146221 ctgccctttc tcaacgcatt tctttagaca aagactccgt tttttcctct ttccagatgg
   146281 taaatatttc tcagaatatg gagtgtgaat caaactcata tttgaattga aactgagata
   146341 ctgatacaag ttcttccctt ctgaatcaga tagattcata tctgaaagag gctgacaata
   146401 agttctttca aaattgacca tttgttcctc tcttagaggt gttgcagaaa tgtctgcgat
   146461 cgagtaaata gctctacgaa cgaatggatc ggatcgaatt ggaaaatgga aatatttgta
   146521 caagttatac gtttcgtcac cactttgtgt ttgtggaaaa tcgttaggta tgaatatgtc
   146581 agataccagt gactcaattg gtgaaatagt ctctctctcc aaaaaaatat gttttttttt
   146641 accgacgcac aaagaaaata ttttgttgcg aatgaacaag atattgataa attgtccata
   146701 tgtaagatca taattattga tacgggtctt ttccacataa aaagggaatc ttttgttaca
   146761 atagaaccag aagtgatgtg gatcattcaa gaatcgaagt cgatttgctt tataaaaaga
   146821 agatatcaat gaacttctat gaaatggttt cacgggattc agccaattgt ctcgatcgtg
   146881 ggatatcatt gagaaatagg aatccgtgtt atcaaaggat ttcctgcgat tatttctagt
   146941 atggaatgag tcaatcatcc actttggtat ctttttgaac aaaaatggta atatcgtttc
   147001 tccattgatc aagaatttcg gtctttggga agtatcatga tcatctaata agaagggttt
   147061 caatttattc aaatgaacga tttgaacatc tattgattct aacaactgat tgcagagttg
   147121 atcattcgga cctttcaatt catagatgtg gatctcggac ctatgaatgg gaatattccc
   147181 gatactcaca aagaaaaggg gaagtgactt ggacaaaaag ggaagtgact tggacaaaaa
   147241 gaaacgaagt gacttaaaca aatcttgttt gtcgatagcc tcggaccaat caatcgaata
   147301 ttgattaata cgtaatcgat cgaacactac tttaaaatgg ttcttctggt cagaaatgaa
   147361 atgttcctgg aaattcttgc tcccattgga ccatttgtat ctgtatgcat caggatcccg
   147421 attcatggat ctctcggttc gagaaataag aggatcaaac catttcttct gactcttttt
   147481 caaattcgat aaatattggt tgatcatata tttcattata gttatatgat tcagagtatc
   147541 atttcctatt tgatcccttt gaatttcata ttcgaagttg cgatcggatc tattcattaa
   147601 aaagaatcga ttcgatacac ttcttatgta cccataggtg ttatattgga tttgcatcag
   147661 attttggatc aatctatatt gattgactgc ctccattatg ttgttgctag caaataccgc
   147721 cgtttttatt tttggatctt ccaaataatt cccgcagtag atccggacca atttttttct
   147781 gatccttcga taaaaagatt cattctcttc ataaaaaaga ggaggtagaa tcaataaaga
   147841 tttctttttc gattcatctc tggagttgaa taccttattc aagaattttt tttgatctaa
   147901 cccgtaggaa tcaatagaaa aggcaaatct cctatgatac accagatccg gcccggttat
   147961 tgatagagtg aatagatctg ccatttcttg aaatctctct tctgattcaa aatcatggtg
   148021 taacgtgtat ccccccttgt tccggccatg gaatagatga aataaataaa aaaatggatt
   148081 tttgttcaag aatgaaatct tattggaact gtccatatcc ggtgcatcct tcggaaccat
   148141 atcagatccc ggatctgatg aaataggatg aattgagacg gtattttgta aatacgtaat
   148201 tatcttgaat atatcaacca tttctttatt ttccgatcgc ctggaaagaa caaaagaaac
   148261 atcctgtttt ttcttcaaaa atttctgatc tctagtggac ctctcagtag gattcgaacc
   148321 catatgaagt tctgaccatc tgtcagagaa aaaagaacga attgatcttg taggattccc
   148381 aagaaattct tcgatttctt ccggaagcag atgattattc atctgcttct cacgttccgc
   148441 gaatagccgg gacattgagg aagatccaaa aaggcatttc gggaatcgat ctgattctat
   148501 ctctgttcct tccgtttgaa gaaaggaagg atcccaaaga atcgatcttt ctttttgaat
   148561 atttgacaat gcattccgta ccttgctaaa aaaccgatcc ttgtttacca accacacatt
   148621 gtctaaccaa atcaaattct ctctcgatac gttcctcaaa aaatccgatt cgtgctgatt
   148681 ctttccccaa ctaacgaaga gatcttggtg gaattgccac atatgaaatt gagcacaatt
   148741 ttgcaaagaa atatcccact tgtttctcga gaagagatgg gaaacatgct caatataatt
   148801 tgattgaata gttgcctcag ctccttgttg tttgaagaac cccccccctt caattggtct
   148861 tttttcacga aaagcagaca tgagataaca aatcaagtct ttccctaaga cttcgaatag
   148921 ctgtcccgaa ttcaagttga gtatgtttcg cttcttcctc ggagaaagac gatcaaacaa
   148981 ttcccaatca tggtccttgc ggatcatatc atccgtatag gataaaaaaa gaaactccag
   149041 atatttgcta tctttctctt tgaatgagat ctcaattcca actacggttt tattagatac
   149101 cttacaacta gaatccctct tttttccgat ccggttcctc caccaccgcg aaccccggtt
   149161 agattcaggc atgatacact ttttatttat tgggagaacc caagtactct cttgcgaatc
   149221 catgaaacaa ctctcagaaa tattttttcc ttttggaaga tacaggggcg aaacaatcaa
   149281 cctattgata ttgcaagacc aaaaagattc ttccaatgtc tcatttctgg gtccaatgga
   149341 attcataggt ataggaagaa gccccatcaa atagagattt tttctttcga caatctttcg
   149401 attgttaata cgagatataa ggaccgctac tacaagcagt attatacctt tgatcgtgaa
   149461 atatcgattg cttcttgaac cctgtgaatc acgtgaaagt aggatactcc aaattcgggg
   149521 gtcaaagagt ttcataaaac gttcttggtg gaaaagaatg tgagtgaaag atcccactga
   149581 atcgaatttg gtccatgaat ctaagaaata gtgagaattc ttgatctctc tcaatatctc
   149641 tctcaattcg aagatccagg atttgaattg atgtcctctc attgattcct cctaaagatt
   149701 tcatttcaat tggaatttgg ttatttacga tgtacgatga tccctgttaa gcatccatgg
   149761 ctgaatggtt aaagcgccca actcataatt ggcaaattcg taggttcaat tcctgctgga
   149821 tgcacgccaa tgggaacgtt caataagtct attagaattg gctctgtatc aatggaatct
   149881 catcatccat acataccgaa ttggtatggt atattcatac cataacatat gaacagtaag
   149941 aactagaatt cttattgata ctggaactca tagggaagaa aatggattta tggatggaat
   150001 caaatatgca gtatttacag aaaaaagtat tcggttattg gggaacaatc aatatacttc
   150061 taatgtcgaa tcaggatcaa ctaggacaga aataaagcat tgggtcgaac tcttctttgg
   150121 cgtcaaggta atagctataa atagtcatcg agtcccggga aagggtagaa gaatgggacc
   150181 tattatggga catacaatgc attacaaacg tatgatcatt acgcttcaac caggttattc
   150241 tattccacct cttatagaga aaagaactta aagcaaaata cttaataaca cggcgataca
   150301 tttatacaaa acttctaccc cgagcacacg caatggagcc atagacagtc aagtaaaatc
   150361 caatccacga aataatttga tccatggaca gcgtcgttgt agtaaaggtc gtaatgccag
   150421 aggaatcatt accgcagggc atagaggggg aggtcataag cgtctatacc gtaaaataga
   150481 ttttcgacgg aatgataaag acatatctgg tagaatcgta accatagaat acgaccctaa
   150541 tcgaaatgca cacatttgtc tcatacacta tggggatggt gagaagagat atattttaca
   150601 tcccagaggg gctataattg gagataccat tgtttctggt acagaagttc ctatatcaat
   150661 gggaaatgcc ctacctttga gtgcggtttg aactattgat ttacgtaatt ggaagtaacc
   150721 aattaggttt acgacgaaac ctataaatcg atcactgatc caatttgagt acctctacgg
   150781 gagaaacctc agcagaaaac tgttgagtaa cggcagcaag tgattgagtt cagtagttcc
   150841 tcatagaaaa ttattgactc tagagatatg gtaatatgga gaagacaaaa aaaaaattgt
   150901 ttgaagcacg cacagaaccg gagagcgccc cttgtttcaa agagaggagg ccgggttatt
   150961 cacatttaat ttgatggtca gaggcgaatt aaaagctaag cagtggtaat tataaagatc
   151021 ccccggggaa aaatagagat gtctcctacg ttacccgtaa tatgtggaat ggaagtattg
   151081 acgtaatttc atagagtcat tcggtctgaa tgctacatga ggaacataag ccagatgacg
   151141 gaacggggag acctaggatg tagaagatca taacatgagt gattcggcag atttggattc
   151201 ctatatatcc actcatgtga tacttcatca tacgattcat ataagatcca tctgtctaga
   151261 tatcatcata tacatctaga aagccgtatg ctttggaaga agcttgtaca gtttgggaag
   151321 gggtttttat tgataaaaaa gaagaatcta cttcaaccga tatgccctta ggcacggcca
   151381 tacataacat agaaatcaca cttggaaagg gtggacaatt agctagagcg gcaggtgctg
   151441 tagcgaaact gattgcaaaa gagggtaaat cggccacatt aagattacca tctggggagg
   151501 tccgtttgat atccaaaaac tgcttagcaa cagtcggaca agtgggtaat gttggggtga
   151561 accaaaaaag tttgggtaga gccggatcta agcgttggct aggtaagcgt cctgtagtaa
   151621 gaggagtagt tatgaaccct gtagaccatc cccatggggg cggtgaaggg agagctccga
   151681 ttggtagaaa aaaacccaca actccttggg gttatcctgc gcttggaaga agaagtagga
   151741 aaaggaaaaa atatagtgat agttttattc ttcgtcgccg taaataaata agaatataga
   151801 aaactgaatt tttagaattt gaaataatgt gatgggcgaa cgacgggaat tgaacccgcg
   151861 cgtggtggat tcacaatcca ctgccttgat ccacttggct acatccgccc cttatctagc
   151921 taaaggattt tagctttttt atttttccat tcatcattat tgtatttatt cttaccttca
   151981 tac
//
