# Supplementary material for: Phylogenetic analysis of Fritillaria cirrhosa D. Don and its closely related species based on complete chloroplast genomes
Source: PeerJ. 2019 Aug 21;7:e7480. doi: 10.7717/peerj.7480 (PMC6708372; doi:10.7717/peerj.7480)
Supplement: Supplemental Information 1 — DNA sequences for the nine chloroplast whole genomes of Fritillaria spp. in this study (MH244906 –MH244913). [file peerj-07-7480-s002.zip › GZDQ8-1_MH244909.gb]

LOCUS       GZDQ8-1               151058 bp    DNA     circular UNA 07-APR-2019
DEFINITION  Fritillaria unibracteata chloroplast, complete genome.
ACCESSION   GZDQ8-1
KEYWORDS    .
SOURCE      Fritillaria unibracteata (chloroplast Fritillaria unibracteata)
  ORGANISM  Fritillaria unibracteata
            Eukaryota; Viridiplantae; Streptophyta; Embryophyta; Tracheophyta;
            Spermatophyta; Magnoliophyta; Liliopsida; Liliales; Liliaceae;
            Fritillaria.
FEATURES             Location/Qualifiers
     source          1..151058
                     /organism="Fritillaria unibracteata"
                     /organelle="plastid:chloroplast"
                     /mol_type="genomic DNA"
                     /db_xref="taxon:108544"
     CDS             complement(79..1140)
                     /gene="psbA"
                     /locus_tag="fricic_p001"
                     /codon_start=1
                     /transl_table=11
                     /product="photosystem II protein D1"
                     /protein_id="AHH29791.1"
     gene            complement(79..1140)
                     /gene="psbA"
                     /locus_tag="fricic_p001"
     tRNA            join(complement(3959..3995),complement(1364..1398))
                     /gene="trnK-UUU"
                     /locus_tag="fricic_t001"
                     /product="tRNA-Lys"
     exon            complement(1364..1398)
                     /gene="trnK-UUU"
                     /locus_tag="fricic_t001"
                     /number=2
     gene            complement(1364..3995)
                     /gene="trnK-UUU"
                     /locus_tag="fricic_t001"
     CDS             complement(1705..3243)
                     /gene="matK"
                     /locus_tag="fricic_p002"
                     /codon_start=1
                     /transl_table=11
                     /product="maturase K"
                     /protein_id="AHH29792.1"
     gene            complement(1705..3243)
                     /gene="matK"
                     /locus_tag="fricic_p002"
     exon            complement(3959..3995)
                     /gene="trnK-UUU"
                     /locus_tag="fricic_t001"
                     /number=1
     exon            complement(4732..4941)
                     /gene="rps16"
                     /locus_tag="fricic_p003"
                     /number=2
     CDS             join(complement(5816..5854),complement(4732..4941))
                     /gene="rps16"
                     /locus_tag="fricic_p003"
                     /codon_start=1
                     /transl_table=11
                     /product="ribosomal protein S16"
                     /protein_id="AHH29793.1"
     gene            complement(4732..5854)
                     /gene="rps16"
                     /locus_tag="fricic_p003"
     exon            complement(5816..5854)
                     /gene="rps16"
                     /locus_tag="fricic_p003"
                     /number=1
     tRNA            complement(6128..6199)
                     /gene="trnQ-UUG"
                     /locus_tag="fricic_t002"
                     /product="tRNA-Gln"
     gene            complement(6128..6199)
                     /gene="trnQ-UUG"
                     /locus_tag="fricic_t002"
     CDS             6532..6723
                     /gene="psbK"
                     /locus_tag="fricic_p004"
                     /codon_start=1
                     /transl_table=11
                     /product="photosystem II protein K"
                     /protein_id="AHH29794.1"
     gene            6532..6723
                     /gene="psbK"
                     /locus_tag="fricic_p004"
     CDS             6859..6969
                     /gene="psbI"
                     /locus_tag="fricic_p005"
                     /codon_start=1
                     /transl_table=11
                     /product="photosystem II protein I"
                     /protein_id="AHH29795.1"
     gene            6859..6969
                     /gene="psbI"
                     /locus_tag="fricic_p005"
     tRNA            complement(7056..7145)
                     /gene="trnS-GCU"
                     /locus_tag="fricic_t003"
                     /product="tRNA-Ser"
     gene            complement(7056..7145)
                     /gene="trnS-GCU"
                     /locus_tag="fricic_t003"
     tRNA            join(7882..7904,8590..8637)
                     /gene="trnG-GCC"
                     /locus_tag="fricic_t004"
                     /product="tRNA-Gly"
     exon            7882..7904
                     /gene="trnG-GCC"
                     /locus_tag="fricic_t004"
                     /number=1
     gene            7882..8637
                     /gene="trnG-GCC"
                     /locus_tag="fricic_t004"
     exon            8590..8637
                     /gene="trnG-GCC"
                     /locus_tag="fricic_t004"
                     /number=2
     tRNA            8785..8856
                     /gene="trnR-UCU"
                     /locus_tag="fricic_t005"
                     /product="tRNA-Arg"
     gene            8785..8856
                     /gene="trnR-UCU"
                     /locus_tag="fricic_t005"
     CDS             complement(8978..10501)
                     /gene="atpA"
                     /locus_tag="fricic_p006"
                     /codon_start=1
                     /transl_table=11
                     /product="ATP synthase CF1 alpha subunit"
                     /protein_id="AHH29796.1"
     gene            complement(8978..10501)
                     /gene="atpA"
                     /locus_tag="fricic_p006"
     exon            complement(10581..10991)
                     /gene="atpF"
                     /locus_tag="fricic_p007"
                     /number=2
     CDS             join(complement(11772..11915),complement(10581..10991))
                     /gene="atpF"
                     /locus_tag="fricic_p007"
                     /codon_start=1
                     /transl_table=11
                     /product="ATP synthase CF0 subunit I"
                     /protein_id="AHH29797.1"
     gene            complement(10581..11915)
                     /gene="atpF"
                     /locus_tag="fricic_p007"
     exon            complement(11772..11915)
                     /gene="atpF"
                     /locus_tag="fricic_p007"
                     /number=1
     CDS             complement(12419..12664)
                     /gene="atpH"
                     /locus_tag="fricic_p008"
                     /codon_start=1
                     /transl_table=11
                     /product="ATP synthase CF0 subunit III"
                     /protein_id="AHH29798.1"
     gene            complement(12419..12664)
                     /gene="atpH"
                     /locus_tag="fricic_p008"
     CDS             complement(13550..14293)
                     /gene="atpI"
                     /locus_tag="fricic_p009"
                     /codon_start=1
                     /transl_table=11
                     /product="ATP synthase CF0 subunit IV"
                     /protein_id="AHH29799.1"
     gene            complement(13550..14293)
                     /gene="atpI"
                     /locus_tag="fricic_p009"
     CDS             complement(14536..15246)
                     /gene="rps2"
                     /locus_tag="fricic_p010"
                     /codon_start=1
                     /transl_table=11
                     /product="ribosomal protein S2"
                     /protein_id="AHH29800.1"
     gene            complement(14536..15246)
                     /gene="rps2"
                     /locus_tag="fricic_p010"
     CDS             complement(15472..19602)
                     /gene="rpoC2"
                     /locus_tag="fricic_p011"
                     /codon_start=1
                     /transl_table=11
                     /product="RNA polymerase beta' subunit"
                     /protein_id="AHH29801.1"
     gene            complement(15472..19602)
                     /gene="rpoC2"
                     /locus_tag="fricic_p011"
     exon            complement(19771..21402)
                     /gene="rpoC1"
                     /locus_tag="fricic_p012"
                     /number=2
     CDS             join(complement(22171..22602),complement(19771..21393))
                     /gene="rpoC1"
                     /locus_tag="fricic_p012"
                     /codon_start=1
                     /transl_table=11
                     /product="RNA polymerase beta"
                     /protein_id="AHH29802.1"
     gene            complement(19771..22602)
                     /gene="rpoC1"
                     /locus_tag="fricic_p012"
     exon            complement(22156..22602)
                     /gene="rpoC1"
                     /locus_tag="fricic_p012"
                     /number=1
     CDS             complement(22630..25836)
                     /gene="rpoB"
                     /locus_tag="fricic_p013"
                     /codon_start=1
                     /transl_table=11
                     /product="RNA polymerase beta subunit"
                     /protein_id="AHH29803.1"
     gene            complement(22630..25836)
                     /gene="rpoB"
                     /locus_tag="fricic_p013"
     tRNA            26491..26571
                     /gene="trnC-GCA"
                     /locus_tag="fricic_t006"
                     /product="tRNA-Cys"
     gene            26491..26571
                     /gene="trnC-GCA"
                     /locus_tag="fricic_t006"
     CDS             26938..27027
                     /gene="petN"
                     /locus_tag="fricic_p014"
                     /codon_start=1
                     /transl_table=11
                     /product="cytochrome b6/f complex subunit VIII"
                     /protein_id="AHH29804.1"
     gene            26938..27027
                     /gene="petN"
                     /locus_tag="fricic_p014"
     CDS             complement(27204..27308)
                     /gene="psbM"
                     /locus_tag="fricic_p015"
                     /codon_start=1
                     /transl_table=11
                     /product="photosystem II protein M"
                     /protein_id="AHH29805.1"
     gene            complement(27204..27308)
                     /gene="psbM"
                     /locus_tag="fricic_p015"
     tRNA            complement(28318..28391)
                     /gene="trnD-GUC"
                     /locus_tag="fricic_t007"
                     /product="tRNA-Asp"
     gene            complement(28318..28391)
                     /gene="trnD-GUC"
                     /locus_tag="fricic_t007"
     tRNA            complement(28703..28786)
                     /gene="trnY-GUA"
                     /locus_tag="fricic_t008"
                     /product="tRNA-Tyr"
     gene            complement(28703..28786)
                     /gene="trnY-GUA"
                     /locus_tag="fricic_t008"
     tRNA            complement(28846..28918)
                     /gene="trnE-UUC"
                     /locus_tag="fricic_t009"
                     /product="tRNA-Glu"
     gene            complement(28846..28918)
                     /gene="trnE-UUC"
                     /locus_tag="fricic_t009"
     tRNA            29583..29654
                     /gene="trnT-GGU"
                     /locus_tag="fricic_t010"
                     /product="tRNA-Thr"
     gene            29583..29654
                     /gene="trnT-GGU"
                     /locus_tag="fricic_t010"
     CDS             30763..31824
                     /gene="psbD"
                     /locus_tag="fricic_p016"
                     /codon_start=1
                     /transl_table=11
                     /product="photosystem II protein D2"
                     /protein_id="AHH29806.1"
     gene            30763..31824
                     /gene="psbD"
                     /locus_tag="fricic_p016"
     CDS             31772..33187
                     /gene="psbC"
                     /locus_tag="fricic_p017"
                     /codon_start=1
                     /transl_table=11
                     /product="photosystem II CP43 chlorophyll apoprotein"
                     /protein_id="AHH29807.1"
     gene            31772..33187
                     /gene="psbC"
                     /locus_tag="fricic_p017"
     tRNA            complement(33321..33413)
                     /gene="trnS-UGA"
                     /locus_tag="fricic_t011"
                     /product="tRNA-Ser"
     gene            complement(33321..33413)
                     /gene="trnS-UGA"
                     /locus_tag="fricic_t011"
     CDS             33608..33796
                     /gene="psbZ"
                     /locus_tag="fricic_p018"
                     /codon_start=1
                     /transl_table=11
                     /product="photosystem II protein Z"
                     /protein_id="AHH29808.1"
     gene            33608..33796
                     /gene="psbZ"
                     /locus_tag="fricic_p018"
     tRNA            34078..34148
                     /gene="trnG-UCC"
                     /locus_tag="fricic_t012"
                     /product="tRNA-Gly"
     gene            34078..34148
                     /gene="trnG-UCC"
                     /locus_tag="fricic_t012"
     tRNA            complement(34333..34406)
                     /gene="trnfM-CAU"
                     /locus_tag="fricic_t013"
                     /product="tRNA-Met"
     gene            complement(34333..34406)
                     /gene="trnfM-CAU"
                     /locus_tag="fricic_t013"
     CDS             complement(34575..34877)
                     /gene="rps14"
                     /locus_tag="fricic_p019"
                     /codon_start=1
                     /transl_table=11
                     /product="ribosomal protein S14"
                     /protein_id="AHH29809.1"
     gene            complement(34575..34877)
                     /gene="rps14"
                     /locus_tag="fricic_p019"
     CDS             complement(35011..37215)
                     /gene="psaB"
                     /locus_tag="fricic_p020"
                     /codon_start=1
                     /transl_table=11
                     /product="photosystem I P700 apoprotein A2"
                     /protein_id="AHH29810.1"
     gene            complement(35011..37215)
                     /gene="psaB"
                     /locus_tag="fricic_p020"
     CDS             complement(37241..39493)
                     /gene="psaA"
                     /locus_tag="fricic_p021"
                     /codon_start=1
                     /transl_table=11
                     /product="photosystem I P700 apoprotein A1"
                     /protein_id="AHH29811.1"
     gene            complement(37241..39493)
                     /gene="psaA"
                     /locus_tag="fricic_p021"
     exon            complement(40094..40252)
                     /gene="ycf3"
                     /locus_tag="fricic_p022"
                     /number=3
     CDS             join(complement(41935..42060),complement(40962..41189),
                     complement(40094..40252))
                     /gene="ycf3"
                     /locus_tag="fricic_p022"
                     /codon_start=1
                     /transl_table=11
                     /product="hypothetical chloroplast RF34"
                     /protein_id="AHH29812.1"
     gene            complement(40094..42060)
                     /gene="ycf3"
                     /locus_tag="fricic_p022"
     exon            complement(40962..41189)
                     /gene="ycf3"
                     /locus_tag="fricic_p022"
                     /number=2
     exon            complement(41935..42060)
                     /gene="ycf3"
                     /locus_tag="fricic_p022"
                     /number=1
     tRNA            42624..42710
                     /gene="trnS-GGA"
                     /locus_tag="fricic_t014"
                     /product="tRNA-Ser"
     gene            42624..42710
                     /gene="trnS-GGA"
                     /locus_tag="fricic_t014"
     CDS             complement(42982..43587)
                     /gene="rps4"
                     /locus_tag="fricic_p023"
                     /codon_start=1
                     /transl_table=11
                     /product="ribosomal protein S4"
                     /protein_id="AHH29813.1"
     gene            complement(42982..43587)
                     /gene="rps4"
                     /locus_tag="fricic_p023"
     tRNA            complement(43926..43998)
                     /gene="trnT-UGU"
                     /locus_tag="fricic_t015"
                     /product="tRNA-Thr"
     gene            complement(43926..43998)
                     /gene="trnT-UGU"
                     /locus_tag="fricic_t015"
     tRNA            join(44807..44841,45375..45424)
                     /gene="trnL-UAA"
                     /locus_tag="fricic_t016"
                     /product="tRNA-Leu"
     exon            44807..45424
                     /gene="trnL-UAA"
                     /locus_tag="fricic_t016"
                     /number=1
     gene            44807..45424
                     /gene="trnL-UAA"
                     /locus_tag="fricic_t016"
     exon            45375..45424
                     /gene="trnL-UAA"
                     /locus_tag="fricic_t016"
                     /number=2
     tRNA            45603..45675
                     /gene="trnF-GAA"
                     /locus_tag="fricic_t017"
                     /product="tRNA-Phe"
     gene            45603..45675
                     /gene="trnF-GAA"
                     /locus_tag="fricic_t017"
     CDS             complement(46430..46906)
                     /gene="ndhJ"
                     /locus_tag="fricic_p024"
                     /codon_start=1
                     /transl_table=11
                     /product="NADH-plastoquinone oxidoreductase subunit J"
                     /protein_id="AHH29814.1"
     gene            complement(46430..46906)
                     /gene="ndhJ"
                     /locus_tag="fricic_p024"
     CDS             complement(46982..47875)
                     /gene="ndhK"
                     /locus_tag="fricic_p025"
                     /codon_start=1
                     /transl_table=11
                     /product="NADH-plastoquinone oxidoreductase subunit K"
                     /protein_id="AHH29815.1"
     gene            complement(46982..47875)
                     /gene="ndhK"
                     /locus_tag="fricic_p025"
     CDS             complement(47755..48117)
                     /gene="ndhC"
                     /locus_tag="fricic_p026"
                     /codon_start=1
                     /transl_table=11
                     /product="NADH-plastoquinone oxidoreductase subunit 3"
                     /protein_id="AHH29816.1"
     gene            complement(47755..48117)
                     /gene="ndhC"
                     /locus_tag="fricic_p026"
     tRNA            join(complement(49489..49527),complement(48850..48886))
                     /gene="trnV-UAC"
                     /locus_tag="fricic_t018"
                     /product="tRNA-Val"
     exon            complement(48850..48886)
                     /gene="trnV-UAC"
                     /locus_tag="fricic_t018"
                     /number=2
     gene            complement(48850..49527)
                     /gene="trnV-UAC"
                     /locus_tag="fricic_t018"
     exon            complement(49489..49527)
                     /gene="trnV-UAC"
                     /locus_tag="fricic_t018"
                     /number=1
     tRNA            49690..49761
                     /gene="trnM-CAU"
                     /locus_tag="fricic_t019"
                     /product="tRNA-Met"
     gene            49690..49761
                     /gene="trnM-CAU"
                     /locus_tag="fricic_t019"
     CDS             complement(49953..50357)
                     /gene="atpE"
                     /locus_tag="fricic_p027"
                     /codon_start=1
                     /transl_table=11
                     /product="ATP synthase CF1 epsilon subunit"
                     /protein_id="AHH29817.1"
     gene            complement(49953..50357)
                     /gene="atpE"
                     /locus_tag="fricic_p027"
     CDS             complement(50354..51850)
                     /gene="atpB"
                     /locus_tag="fricic_p028"
                     /codon_start=1
                     /transl_table=11
                     /product="ATP synthase CF1 beta subunit"
                     /protein_id="AHH29818.1"
     gene            complement(50354..51850)
                     /gene="atpB"
                     /locus_tag="fricic_p028"
     CDS             52468..53910
                     /gene="rbcL"
                     /locus_tag="fricic_p029"
                     /codon_start=1
                     /transl_table=11
                     /product="ribulose-1,5-bisphosphate carboxylase/oxygenase
                     large subunit"
                     /protein_id="AHH29819.1"
     gene            52468..53910
                     /gene="rbcL"
                     /locus_tag="fricic_p029"
     CDS             54625..56088
                     /gene="accD"
                     /locus_tag="fricic_p030"
                     /codon_start=1
                     /transl_table=11
                     /product="acetyl-CoA carboxylase carboxyltransferase beta
                     subunit"
                     /protein_id="AHH29820.1"
     gene            54625..56088
                     /gene="accD"
                     /locus_tag="fricic_p030"
     CDS             56899..57003
                     /gene="psaI"
                     /locus_tag="fricic_p031"
                     /codon_start=1
                     /transl_table=11
                     /product="photosystem I subunit VIII"
                     /protein_id="AHH29821.1"
     gene            56899..57003
                     /gene="psaI"
                     /locus_tag="fricic_p031"
     CDS             57363..57917
                     /gene="ycf4"
                     /locus_tag="fricic_p032"
                     /codon_start=1
                     /transl_table=11
                     /product="photosystem I assembly protein ycf4"
                     /protein_id="AHH29822.1"
     gene            57363..57917
                     /gene="ycf4"
                     /locus_tag="fricic_p032"
     CDS             58219..58917
                     /gene="cemA"
                     /locus_tag="fricic_p033"
                     /codon_start=1
                     /transl_table=11
                     /product="chloroplast envelope membrane protein"
                     /protein_id="AHH29823.1"
     gene            58219..58917
                     /gene="cemA"
                     /locus_tag="fricic_p033"
     CDS             59154..60116
                     /gene="petA"
                     /locus_tag="fricic_p034"
                     /codon_start=1
                     /transl_table=11
                     /product="component of cytochrome b6/f complex"
                     /protein_id="AHH29824.1"
     gene            59154..60116
                     /gene="petA"
                     /locus_tag="fricic_p034"
     CDS             complement(60921..61043)
                     /gene="psbJ"
                     /locus_tag="fricic_p035"
                     /codon_start=1
                     /transl_table=11
                     /product="photosystem II protein J"
                     /protein_id="AHH29825.1"
     gene            complement(60921..61043)
                     /gene="psbJ"
                     /locus_tag="fricic_p035"
     CDS             complement(61169..61285)
                     /gene="psbL"
                     /locus_tag="fricic_p036"
                     /codon_start=1
                     /transl_table=11
                     /product="photosystem II protein L"
                     /protein_id="AHH29826.1"
     gene            complement(61169..61285)
                     /gene="psbL"
                     /locus_tag="fricic_p036"
     CDS             complement(61308..61427)
                     /gene="psbF"
                     /locus_tag="fricic_p037"
                     /codon_start=1
                     /transl_table=11
                     /product="photosystem II cytochrome b559 beta subunit"
                     /protein_id="AHH29827.1"
     gene            complement(61308..61427)
                     /gene="psbF"
                     /locus_tag="fricic_p037"
     CDS             complement(61443..61694)
                     /gene="psbE"
                     /locus_tag="fricic_p038"
                     /codon_start=1
                     /transl_table=11
                     /product="photosystem II protein V"
                     /protein_id="AHH29828.1"
     gene            complement(61443..61694)
                     /gene="psbE"
                     /locus_tag="fricic_p038"
     CDS             62864..62959
                     /gene="petL"
                     /locus_tag="fricic_p039"
                     /codon_start=1
                     /transl_table=11
                     /product="cytochrome b6/f complex subunit VI"
                     /protein_id="AHH29829.1"
     gene            62864..62959
                     /gene="petL"
                     /locus_tag="fricic_p039"
     CDS             63136..63249
                     /gene="petG"
                     /locus_tag="fricic_p040"
                     /codon_start=1
                     /transl_table=11
                     /product="cytochrome b6/f complex subunit V"
                     /protein_id="AHH29830.1"
     gene            63136..63249
                     /gene="petG"
                     /locus_tag="fricic_p040"
     tRNA            complement(63352..63425)
                     /gene="trnW-CCA"
                     /locus_tag="fricic_t020"
                     /product="tRNA-Trp"
     gene            complement(63352..63425)
                     /gene="trnW-CCA"
                     /locus_tag="fricic_t020"
     tRNA            complement(63599..63672)
                     /gene="trnP-UGG"
                     /locus_tag="fricic_t021"
                     /product="tRNA-Pro"
     gene            complement(63599..63672)
                     /gene="trnP-UGG"
                     /locus_tag="fricic_t021"
     CDS             64013..64141
                     /gene="psaJ"
                     /locus_tag="fricic_p041"
                     /codon_start=1
                     /transl_table=11
                     /product="photosystem I subunit IX"
                     /protein_id="AHH29831.1"
     gene            64013..64141
                     /gene="psaJ"
                     /locus_tag="fricic_p041"
     CDS             64641..64844
                     /gene="rpl33"
                     /locus_tag="fricic_p042"
                     /codon_start=1
                     /transl_table=11
                     /product="ribosomal protein L33"
                     /protein_id="AHH29832.1"
     gene            64641..64844
                     /gene="rpl33"
                     /locus_tag="fricic_p042"
     CDS             65028..65333
                     /gene="rps18"
                     /locus_tag="fricic_p043"
                     /codon_start=1
                     /transl_table=11
                     /product="ribosomal protein S18"
                     /protein_id="AHH29833.1"
     gene            65028..65333
                     /gene="rps18"
                     /locus_tag="fricic_p043"
     CDS             complement(65611..65964)
                     /gene="rpl20"
                     /locus_tag="fricic_p044"
                     /codon_start=1
                     /transl_table=11
                     /product="ribosomal protein L20"
                     /protein_id="AHH29834.1"
     gene            complement(65611..65964)
                     /gene="rpl20"
                     /locus_tag="fricic_p044"
     CDS             join(complement(66737..66850),136779..137010,
                     137552..137577)
                     /gene="rps12"
                     /locus_tag="fricic_p082"
                     /trans_splicing
                     /codon_start=1
                     /transl_table=11
                     /product="ribosomal protein S12"
                     /protein_id="AHH29835.1"
     CDS             join(complement(66737..66850),complement(95388..95619),
                     complement(94821..94846))
                     /gene="rps12"
                     /locus_tag="fricic_p045"
                     /trans_splicing
                     /codon_start=1
                     /transl_table=11
                     /product="ribosomal protein S12"
                     /protein_id="AHH29790.1"
     gene            join(complement(66737..66850),136779..137577)
                     /gene="rps12"
                     /locus_tag="fricic_p082"
                     /trans_splicing
     gene            join(complement(66737..66850),complement(94821..95619))
                     /gene="rps12"
                     /locus_tag="fricic_p045"
                     /trans_splicing
     exon            complement(67004..67255)
                     /gene="clpP"
                     /locus_tag="fricic_p046"
                     /number=3
     CDS             join(complement(68909..68977),complement(67846..68136),
                     complement(67004..67255))
                     /gene="clpP"
                     /locus_tag="fricic_p046"
                     /codon_start=1
                     /transl_table=11
                     /product="clp protease proteolytic subunit"
                     /protein_id="AHH29836.1"
     gene            complement(67004..68977)
                     /gene="clpP"
                     /locus_tag="fricic_p046"
     exon            complement(67846..68136)
                     /gene="clpP"
                     /locus_tag="fricic_p046"
                     /number=2
     exon            complement(68909..68977)
                     /gene="clpP"
                     /locus_tag="fricic_p046"
                     /number=1
     CDS             69440..70966
                     /gene="psbB"
                     /locus_tag="fricic_p047"
                     /codon_start=1
                     /transl_table=11
                     /product="PSII 47 kDa protein"
                     /protein_id="AHH29837.1"
     gene            69440..70966
                     /gene="psbB"
                     /locus_tag="fricic_p047"
     CDS             71153..71254
                     /gene="psbT"
                     /locus_tag="fricic_p048"
                     /codon_start=1
                     /transl_table=11
                     /product="photosystem II protein T"
                     /protein_id="AHH29838.1"
     gene            71153..71254
                     /gene="psbT"
                     /locus_tag="fricic_p048"
     CDS             complement(71313..71444)
                     /gene="psbN"
                     /locus_tag="fricic_p049"
                     /codon_start=1
                     /transl_table=11
                     /product="photosystem II protein N"
                     /protein_id="AHH29839.1"
     gene            complement(71313..71444)
                     /gene="psbN"
                     /locus_tag="fricic_p049"
     CDS             71556..71777
                     /gene="psbH"
                     /locus_tag="fricic_p050"
                     /codon_start=1
                     /transl_table=11
                     /product="photosystem II phosphoprotein"
                     /protein_id="AHH29840.1"
     gene            71556..71777
                     /gene="psbH"
                     /locus_tag="fricic_p050"
     exon            71903..71908
                     /gene="petB"
                     /locus_tag="fricic_p051"
                     /number=1
     CDS             join(71903..71908,72730..73371)
                     /gene="petB"
                     /locus_tag="fricic_p051"
                     /codon_start=1
                     /transl_table=11
                     /product="cytochrome b6"
                     /protein_id="AHH29841.1"
     gene            71903..73371
                     /gene="petB"
                     /locus_tag="fricic_p051"
     exon            72730..73371
                     /gene="petB"
                     /locus_tag="fricic_p051"
                     /number=2
     exon            73577..73582
                     /gene="petD"
                     /locus_tag="fricic_p052"
                     /number=1
     CDS             join(73577..73582,74342..74833)
                     /gene="petD"
                     /locus_tag="fricic_p052"
                     /codon_start=1
                     /transl_table=11
                     /product="cytochrome b6/f complex subunit IV"
                     /protein_id="AHH29842.1"
     gene            73577..74833
                     /gene="petD"
                     /locus_tag="fricic_p052"
     exon            74342..74833
                     /gene="petD"
                     /locus_tag="fricic_p052"
                     /number=2
     CDS             complement(75041..76039)
                     /gene="rpoA"
                     /codon_start=1
                     /transl_table=11
                     /product="RNA polymerase alpha subunit"
                     /protein_id="AHH29843.1"
     gene            complement(75041..76039)
                     /gene="rpoA"
     CDS             complement(76109..76525)
                     /gene="rps11"
                     /locus_tag="fricic_p054"
                     /codon_start=1
                     /transl_table=11
                     /product="ribosomal protein S11"
                     /protein_id="AHH29844.1"
     gene            complement(76109..76525)
                     /gene="rps11"
                     /locus_tag="fricic_p054"
     CDS             complement(76658..76771)
                     /gene="rpl36"
                     /locus_tag="fricic_p055"
                     /codon_start=1
                     /transl_table=11
                     /product="ribosomal protein L36"
                     /protein_id="AHH29845.1"
     gene            complement(76658..76771)
                     /gene="rpl36"
                     /locus_tag="fricic_p055"
     gene            complement(76876..77109)
                     /gene="infA"
                     /locus_tag="fricic_p056"
                     /pseudogene="unprocessed"
     CDS             complement(77231..77629)
                     /gene="rps8"
                     /locus_tag="fricic_p057"
                     /codon_start=1
                     /transl_table=11
                     /product="ribosomal protein S8"
                     /protein_id="AHH29846.1"
     gene            complement(77231..77629)
                     /gene="rps8"
                     /locus_tag="fricic_p057"
     CDS             complement(77829..78197)
                     /gene="rpl14"
                     /locus_tag="fricic_p058"
                     /codon_start=1
                     /transl_table=11
                     /product="ribosomal protein L14"
                     /protein_id="AHH29847.1"
     gene            complement(77829..78197)
                     /gene="rpl14"
                     /locus_tag="fricic_p058"
     exon            complement(78326..78733)
                     /gene="rpl16"
                     /locus_tag="fricic_p059"
                     /number=2
     CDS             join(complement(79723..79731),complement(78326..78733))
                     /gene="rpl16"
                     /locus_tag="fricic_p059"
                     /codon_start=1
                     /transl_table=11
                     /product="ribosomal protein L16"
                     /protein_id="AHH29848.1"
     gene            complement(78326..79731)
                     /gene="rpl16"
                     /locus_tag="fricic_p059"
     exon            complement(79723..79731)
                     /gene="rpl16"
                     /locus_tag="fricic_p059"
                     /number=1
     CDS             complement(79860..80516)
                     /gene="rps3"
                     /locus_tag="fricic_p060"
                     /codon_start=1
                     /transl_table=11
                     /product="ribosomal protein S3"
                     /protein_id="AHH29849.1"
     gene            complement(79860..80516)
                     /gene="rps3"
                     /locus_tag="fricic_p060"
     CDS             complement(80572..80928)
                     /gene="rpl22"
                     /locus_tag="fricic_p061"
                     /codon_start=1
                     /transl_table=11
                     /product="ribosomal protein L22"
                     /protein_id="AHH29850.1"
     gene            complement(80572..80928)
                     /gene="rpl22"
                     /locus_tag="fricic_p061"
     CDS             complement(81089..81373)
                     /gene="rps19"
                     /locus_tag="fricic_p062"
                     /codon_start=1
                     /transl_table=11
                     /product="ribosomal protein S19"
                     /protein_id="AHH29851.1"
     gene            complement(81089..81373)
                     /gene="rps19"
                     /locus_tag="fricic_p062"
     repeat_region   81340..107429
     tRNA            81509..81583
                     /gene="trnH-GUG"
                     /locus_tag="fricic_t022"
                     /product="tRNA-His"
     gene            81509..81583
                     /gene="trnH-GUG"
                     /locus_tag="fricic_t022"
     exon            complement(81631..82062)
                     /gene="rpl2"
                     /locus_tag="fricic_p063"
                     /number=2
     CDS             join(complement(82735..83121),complement(81631..82062))
                     /gene="rpl2"
                     /locus_tag="fricic_p063"
                     /codon_start=1
                     /transl_table=11
                     /product="ribosomal protein L2"
                     /protein_id="AHH29852.1"
     gene            complement(81631..83121)
                     /gene="rpl2"
                     /locus_tag="fricic_p063"
     exon            complement(82735..83121)
                     /gene="rpl2"
                     /locus_tag="fricic_p063"
                     /number=1
     CDS             complement(83146..83427)
                     /gene="rpl23"
                     /locus_tag="fricic_p064"
                     /codon_start=1
                     /transl_table=11
                     /product="ribosomal protein L23"
                     /protein_id="AHH29853.1"
     gene            complement(83146..83427)
                     /gene="rpl23"
                     /locus_tag="fricic_p064"
     tRNA            complement(83593..83666)
                     /gene="trnI-CAU"
                     /locus_tag="fricic_t023"
                     /product="tRNA-Ile"
     gene            complement(83593..83666)
                     /gene="trnI-CAU"
                     /locus_tag="fricic_t023"
     CDS             83735..90388
                     /gene="ycf2"
                     /locus_tag="fricic_p065"
                     /codon_start=1
                     /transl_table=11
                     /product="hypothetical chloroplast RF2"
                     /protein_id="AHH29854.1"
     gene            83735..90388
                     /gene="ycf2"
                     /locus_tag="fricic_p065"
     gene            90389..90479
                     /gene="ycf15"
                     /locus_tag="fricic_p066"
                     /pseudogene="unprocessed"
     tRNA            complement(91176..91256)
                     /gene="trnL-CAA"
                     /locus_tag="fricic_t024"
                     /product="tRNA-Leu"
     gene            complement(91176..91256)
                     /gene="trnL-CAA"
                     /locus_tag="fricic_t024"
     exon            complement(91805..92560)
                     /gene="ndhB"
                     /locus_tag="fricic_p067"
                     /number=2
     CDS             join(complement(93209..93985),complement(91805..92560))
                     /gene="ndhB"
                     /locus_tag="fricic_p067"
                     /codon_start=1
                     /transl_table=11
                     /product="NADH-plastoquinone oxidoreductase subunit 2"
                     /protein_id="AHH29855.1"
     gene            complement(91805..93985)
                     /gene="ndhB"
                     /locus_tag="fricic_p067"
     exon            complement(93209..93985)
                     /gene="ndhB"
                     /locus_tag="fricic_p067"
                     /number=1
     CDS             complement(94295..94762)
                     /gene="rps7"
                     /locus_tag="fricic_p068"
                     /codon_start=1
                     /transl_table=11
                     /product="ribosomal protein S7"
                     /protein_id="AHH29856.1"
     gene            complement(94295..94762)
                     /gene="rps7"
                     /locus_tag="fricic_p068"
     exon            complement(94821..94846)
                     /gene="rps12"
                     /locus_tag="fricic_p045"
                     /number=2
     exon            complement(95388..95619)
                     /gene="rps12"
                     /locus_tag="fricic_p045"
                     /number=1
     tRNA            97461..97532
                     /gene="trnV-GAC"
                     /locus_tag="fricic_t025"
                     /product="tRNA-Val"
     gene            97461..97532
                     /gene="trnV-GAC"
                     /locus_tag="fricic_t025"
     rRNA            97759..99249
                     /gene="rrn16"
                     /locus_tag="fricic_r001"
                     /product="16S ribosomal RNA"
     gene            97759..99249
                     /gene="rrn16"
                     /locus_tag="fricic_r001"
     tRNA            join(99544..99579,100518..100552)
                     /gene="trnI-GAU"
                     /locus_tag="fricic_t026"
                     /product="tRNA-Ile"
     exon            99544..99579
                     /gene="trnI-GAU"
                     /locus_tag="fricic_t026"
                     /number=1
     gene            99544..100552
                     /gene="trnI-GAU"
                     /locus_tag="fricic_t026"
     gene            99685..100062
                     /gene="ycf68"
                     /locus_tag="fricic_p089"
                     /pseudogene="unprocessed"
     exon            100518..100552
                     /gene="trnI-GAU"
                     /locus_tag="fricic_t026"
                     /number=2
     tRNA            join(100616..100653,101464..101498)
                     /gene="trnA-UGC"
                     /locus_tag="fricic_t027"
                     /product="tRNA-Ala"
     exon            100616..100653
                     /gene="trnA-UGC"
                     /locus_tag="fricic_t027"
                     /number=1
     gene            100616..101498
                     /gene="trnA-UGC"
                     /locus_tag="fricic_t027"
     exon            101464..101498
                     /gene="trnA-UGC"
                     /locus_tag="fricic_t027"
                     /number=2
     rRNA            101644..104453
                     /gene="rrn23"
                     /locus_tag="fricic_r002"
                     /product="23S ribosomal RNA"
     gene            101644..104453
                     /gene="rrn23"
                     /locus_tag="fricic_r002"
     rRNA            104552..104654
                     /gene="rrn4.5"
                     /locus_tag="fricic_r003"
                     /product="4.5S ribosomal RNA"
     gene            104552..104654
                     /gene="rrn4.5"
                     /locus_tag="fricic_r003"
     rRNA            104882..105002
                     /gene="rrn5"
                     /locus_tag="fricic_r004"
                     /product="5S ribosomal RNA"
     gene            104882..105002
                     /gene="rrn5"
                     /locus_tag="fricic_r004"
     tRNA            105258..105331
                     /gene="trnR-ACG"
                     /locus_tag="fricic_t028"
                     /product="tRNA-Arg"
     gene            105258..105331
                     /gene="trnR-ACG"
                     /locus_tag="fricic_t028"
     tRNA            complement(105812..105883)
                     /gene="trnN-GUU"
                     /locus_tag="fricic_t029"
                     /product="tRNA-Asn"
     gene            complement(105812..105883)
                     /gene="trnN-GUU"
                     /locus_tag="fricic_t029"
     gene            106200..107429
                     /gene="ycf1"
                     /locus_tag="fricic_p069"
                     /pseudogene="unprocessed"
     CDS             complement(107454..109658)
                     /gene="ndhF"
                     /locus_tag="fricic_p070"
                     /codon_start=1
                     /transl_table=11
                     /product="NADH-plastoquinone oxidoreductase subunit 5"
                     /protein_id="AHH29857.1"
     gene            complement(107454..109658)
                     /gene="ndhF"
                     /locus_tag="fricic_p070"
     CDS             110051..110224
                     /gene="rpl32"
                     /locus_tag="fricic_p071"
                     /codon_start=1
                     /transl_table=11
                     /product="ribosomal protein L32"
                     /protein_id="AHH29858.1"
     gene            110051..110224
                     /gene="rpl32"
                     /locus_tag="fricic_p071"
     tRNA            110967..111046
                     /gene="trnL-UAG"
                     /locus_tag="fricic_t030"
                     /product="tRNA-Leu"
     gene            110967..111046
                     /gene="trnL-UAG"
                     /locus_tag="fricic_t030"
     CDS             111129..112094
                     /gene="ccsA"
                     /locus_tag="fricic_p072"
                     /codon_start=1
                     /transl_table=11
                     /product="cytochrome c heme attachment protein"
                     /protein_id="AHH29859.1"
     gene            111129..112094
                     /gene="ccsA"
                     /locus_tag="fricic_p072"
     CDS             complement(112267..113769)
                     /gene="ndhD"
                     /locus_tag="fricic_p073"
                     /codon_start=1
                     /transl_table=11
                     /product="NADH-plastoquinone oxidoreductase subunit 4"
                     /protein_id="AHH29860.1"
     gene            complement(112267..113769)
                     /gene="ndhD"
                     /locus_tag="fricic_p073"
     CDS             complement(113896..114141)
                     /gene="psaC"
                     /locus_tag="fricic_p074"
                     /codon_start=1
                     /transl_table=11
                     /product="photosystem I subunit VII"
                     /protein_id="AHH29861.1"
     gene            complement(113896..114141)
                     /gene="psaC"
                     /locus_tag="fricic_p074"
     CDS             complement(114536..114841)
                     /gene="ndhE"
                     /locus_tag="fricic_p075"
                     /codon_start=1
                     /transl_table=11
                     /product="NADH-plastoquinone oxidoreductase subunit 4L"
                     /protein_id="AHH29862.1"
     gene            complement(114536..114841)
                     /gene="ndhE"
                     /locus_tag="fricic_p075"
     CDS             complement(115031..115564)
                     /gene="ndhG"
                     /locus_tag="fricic_p076"
                     /codon_start=1
                     /transl_table=11
                     /product="NADH-plastoquinone oxidoreductase subunit 6"
                     /protein_id="AHH29863.1"
     gene            complement(115031..115564)
                     /gene="ndhG"
                     /locus_tag="fricic_p076"
     CDS             complement(115956..116495)
                     /gene="ndhI"
                     /locus_tag="fricic_p077"
                     /codon_start=1
                     /transl_table=11
                     /product="NADH-plastoquinone oxidoreductase subunit I"
                     /protein_id="AHH29864.1"
     gene            complement(115956..116495)
                     /gene="ndhI"
                     /locus_tag="fricic_p077"
     exon            complement(116584..117123)
                     /gene="ndhA"
                     /locus_tag="fricic_p078"
                     /number=2
     CDS             join(complement(118157..118708),
                     complement(116584..117123))
                     /gene="ndhA"
                     /locus_tag="fricic_p078"
                     /codon_start=1
                     /transl_table=11
                     /product="NADH-plastoquinone oxidoreductase subunit 1"
                     /protein_id="AHH29865.1"
     gene            complement(116584..118708)
                     /gene="ndhA"
                     /locus_tag="fricic_p078"
     exon            complement(118157..118708)
                     /gene="ndhA"
                     /locus_tag="fricic_p078"
                     /number=1
     CDS             complement(118710..119891)
                     /gene="ndhH"
                     /locus_tag="fricic_p079"
                     /codon_start=1
                     /transl_table=11
                     /product="NADH-plastoquinone oxidoreductase subunit 7"
                     /protein_id="AHH29866.1"
     gene            complement(118710..119891)
                     /gene="ndhH"
                     /locus_tag="fricic_p079"
     CDS             complement(119987..120259)
                     /gene="rps15"
                     /locus_tag="fricic_p080"
                     /codon_start=1
                     /transl_table=11
                     /product="ribosomal protein S15"
                     /protein_id="AHH29867.1"
     gene            complement(119987..120259)
                     /gene="rps15"
                     /locus_tag="fricic_p080"
     CDS             complement(120655..126198)
                     /gene="ycf1"
                     /locus_tag="fricic_p081"
                     /codon_start=1
                     /transl_table=11
                     /product="hypothetical chloroplast RF1"
                     /protein_id="AHH29868.1"
     gene            complement(120655..126198)
                     /gene="ycf1"
                     /locus_tag="fricic_p081"
     repeat_region   complement(124969..151058)
     tRNA            126515..126586
                     /gene="trnN-GUU"
                     /locus_tag="fricic_t031"
                     /product="tRNA-Asn"
     gene            126515..126586
                     /gene="trnN-GUU"
                     /locus_tag="fricic_t031"
     tRNA            complement(127067..127140)
                     /gene="trnR-ACG"
                     /locus_tag="fricic_t032"
                     /product="tRNA-Arg"
     gene            complement(127067..127140)
                     /gene="trnR-ACG"
                     /locus_tag="fricic_t032"
     rRNA            complement(127396..127516)
                     /gene="rrn5"
                     /locus_tag="fricic_r005"
                     /product="5S ribosomal RNA"
     gene            complement(127396..127516)
                     /gene="rrn5"
                     /locus_tag="fricic_r005"
     rRNA            complement(127744..127846)
                     /gene="rrn4.5"
                     /locus_tag="fricic_r006"
                     /product="4.5S ribosomal RNA"
     gene            complement(127744..127846)
                     /gene="rrn4.5"
                     /locus_tag="fricic_r006"
     rRNA            complement(127945..130754)
                     /gene="rrn23"
                     /locus_tag="fricic_r007"
                     /product="23S ribosomal RNA"
     gene            complement(127945..130754)
                     /gene="rrn23"
                     /locus_tag="fricic_r007"
     tRNA            join(complement(131745..131782),
                     complement(130900..130934))
                     /gene="trnA-UGC"
                     /locus_tag="fricic_t033"
                     /product="tRNA-Ala"
     exon            complement(130900..130934)
                     /gene="trnA-UGC"
                     /locus_tag="fricic_t033"
                     /number=2
     gene            complement(130900..131782)
                     /gene="trnA-UGC"
                     /locus_tag="fricic_t033"
     exon            complement(131745..131782)
                     /gene="trnA-UGC"
                     /locus_tag="fricic_t033"
                     /number=1
     tRNA            join(complement(132819..132854),
                     complement(131846..131880))
                     /gene="trnI-GAU"
                     /locus_tag="fricic_t034"
                     /product="tRNA-Ile"
     exon            complement(131846..131880)
                     /gene="trnI-GAU"
                     /locus_tag="fricic_t034"
                     /number=2
     gene            complement(131846..132854)
                     /gene="trnI-GAU"
                     /locus_tag="fricic_t034"
     gene            complement(132336..132713)
                     /gene="ycf68"
                     /locus_tag="fricic_p090"
                     /pseudogene="unprocessed"
     exon            complement(132819..132854)
                     /gene="trnI-GAU"
                     /locus_tag="fricic_t034"
                     /number=1
     rRNA            complement(133149..134639)
                     /gene="rrn16"
                     /locus_tag="fricic_r008"
                     /product="16S ribosomal RNA"
     gene            complement(133149..134639)
                     /gene="rrn16"
                     /locus_tag="fricic_r008"
     tRNA            complement(134866..134937)
                     /gene="trnV-GAC"
                     /locus_tag="fricic_t035"
                     /product="tRNA-Val"
     gene            complement(134866..134937)
                     /gene="trnV-GAC"
                     /locus_tag="fricic_t035"
     exon            136779..137010
                     /gene="rps12"
                     /locus_tag="fricic_p082"
                     /number=1
     exon            137552..137577
                     /gene="rps12"
                     /locus_tag="fricic_p082"
                     /number=2
     CDS             137636..138103
                     /gene="rps7"
                     /locus_tag="fricic_p083"
                     /codon_start=1
                     /transl_table=11
                     /product="ribosomal protein S7"
                     /protein_id="AHH29869.1"
     gene            137636..138103
                     /gene="rps7"
                     /locus_tag="fricic_p083"
     exon            138413..139189
                     /gene="ndhB"
                     /locus_tag="fricic_p084"
                     /number=1
     CDS             join(138413..139189,139838..140593)
                     /gene="ndhB"
                     /locus_tag="fricic_p084"
                     /codon_start=1
                     /transl_table=11
                     /product="NADH-plastoquinone oxidoreductase subunit 2"
                     /protein_id="AHH29870.1"
     gene            138413..140593
                     /gene="ndhB"
                     /locus_tag="fricic_p084"
     exon            139838..140593
                     /gene="ndhB"
                     /locus_tag="fricic_p084"
                     /number=2
     tRNA            141142..141222
                     /gene="trnL-CAA"
                     /locus_tag="fricic_t036"
                     /product="tRNA-Leu"
     gene            141142..141222
                     /gene="trnL-CAA"
                     /locus_tag="fricic_t036"
     gene            complement(141919..142005)
                     /gene="ycf15"
                     /locus_tag="fricic_p085"
                     /pseudogene="unprocessed"
     CDS             complement(142010..148663)
                     /gene="ycf2"
                     /locus_tag="fricic_p086"
                     /codon_start=1
                     /transl_table=11
                     /product="hypothetical chloroplast RF2"
                     /protein_id="AHH29871.1"
     gene            complement(142010..148663)
                     /gene="ycf2"
                     /locus_tag="fricic_p086"
     tRNA            148732..148805
                     /gene="trnI-CAU"
                     /locus_tag="fricic_t037"
                     /product="tRNA-Ile"
     gene            148732..148805
                     /gene="trnI-CAU"
                     /locus_tag="fricic_t037"
     CDS             148971..149252
                     /gene="rpl23"
                     /locus_tag="fricic_p087"
                     /codon_start=1
                     /transl_table=11
                     /product="ribosomal protein L23"
                     /protein_id="AHH29872.1"
     gene            148971..149252
                     /gene="rpl23"
                     /locus_tag="fricic_p087"
     exon            149277..149663
                     /gene="rpl2"
                     /locus_tag="fricic_p088"
                     /number=1
     CDS             join(149277..149663,150336..150767)
                     /gene="rpl2"
                     /locus_tag="fricic_p088"
                     /codon_start=1
                     /transl_table=11
                     /product="ribosomal protein L2"
                     /protein_id="AHH29873.1"
     gene            149277..150767
                     /gene="rpl2"
                     /locus_tag="fricic_p088"
     exon            150336..150767
                     /gene="rpl2"
                     /locus_tag="fricic_p088"
                     /number=2
     tRNA            complement(150815..150889)
                     /gene="trnH-GUG"
                     /locus_tag="fricic_t038"
                     /product="tRNA-His"
     gene            complement(150815..150889)
                     /gene="trnH-GUG"
                     /locus_tag="fricic_t038"
ORIGIN      
        1 gatggagcaa tatctttagc aagatacaaa gatattgctc catcaaggat tcgtatacac
       61 taagacagaa tgtaagtctt atccatttgt agatggaact tcaatagcag ctaggtctag
      121 agggaaattg tgagcattac gttcatgcat tacttccata ccaaggttag cacgattgat
      181 gatatcagcc caagtgttaa taacacgacc ctgactgtca actacagatt gattaaaatt
      241 gaacccattt aggttgaaag ccatagtact aatacctaaa gcagtgaacc agatacctac
      301 tacgggccaa gcagccaaaa agaaatgtaa ggaacgagag ttgttgaaac tagcgtattg
      361 gaagatcaat cggccaaaat aaccatgagc agctacgata ttataagttt cttcctcttg
      421 accaaatctg taaccttcat tagcagattc gttttcagta gtttccctga tcaaactaga
      481 ggttaccaag gaaccatgca tagcactgaa tagggagccg ccgaatacac cagctacacc
      541 taacatatga aatgggtgca taaggatgtt gtgctctgcc tggaatacaa tcatgaagtt
      601 gaaagtacca gatattccta aaggcatacc atcagaaaaa cttccttgac caataggata
      661 aatcaagaaa acagcagtag cagctgcaac gggagctgaa tatgcaacag caatccaagg
      721 acgcataccc aaacggaaac taagttccca ctcacgaccc atgtaacaag ctacaccaag
      781 taaaaagtgt agaacaatta actcataagg accgccatta tataaccact catcaacaga
      841 tgctgcttcc catattgggt aaaaatgtaa acctatagct gcagaagtag gaataatggc
      901 accagagata atattgtttc cataaagtag agacccggaa acaggttcac gaataccatc
      961 aatatctaca ggaggagcag caatgaaggc aataataaat acagaagttg cggtcaataa
     1021 ggtagggatc atcaaaacac cgaaccatcc aatgtaaaga cgattttcag tgctggttat
     1081 ccagttgcag aaacgacccc ataggcttgt gctttcgcgt ctctctaaaa ttgcagtcat
     1141 ggttaaatct ttggtttatt caatttcaag gactcccaag cacagatatt aactataata
     1201 tagagttaag catagataat agaaggcttg ttatctaaca gtataacatg gcttatatac
     1261 caatgtcaac caatcttaac aaatggatct atataactaa ataataaata aatccaccaa
     1321 aaacaaaaca atttgtaaat aaagaaaaat tgctttttct gtatgggttg cccgggactc
     1381 gaacccagaa ctagtcggat ggagtagatt tttttccttg ttgcaataga ataaaaatat
     1441 ctctccccaa atcgtgcttg catttttcat tgcacacggc tttccctatg tatacataca
     1501 acttatatcc ctagaagaac aaattttaaa tattcaattg atttaaccac cacactacta
     1561 caatgaacat ttcagtatca aaattaatga cttttattgt ctatcaatca tttgaaaatt
     1621 ggatcattta ttaaatcatt taaatatatt aagtattaat tttatattta ataaatgatt
     1681 tttttttttt tttttagaag atatctaatt attcaccagg tcattgatac gaataatatc
     1741 caatgaccaa atacgttctc tatgtgatcc atgtaaagta aaaagagttg ttttggggaa
     1801 aataaaagaa agaacttgtt cttcttccgt aaagaactct tctaataatc ccgagcctaa
     1861 tctttgcaaa agagcacgtg ccgtactttt atgtttacga gccaaagttc tagcacacga
     1921 aagtctaagt atatacttta ttcgatataa actttgtttt tttgaagatc cactgtgata
     1981 atgagaaaga tttctacata tccgaccaaa tcgatcaata atatcaaaat ctgataaatc
     2041 tgcccatatc ggcttactaa tcggatgtcc cgagaaagta caaaattttg ctttagataa
     2101 tgatccaata agagaaataa tgggtattat agtatcaaat ttcttaataa cagtatctat
     2161 tagaaatgag ttctctagca tttgattatt taccgcataa ggatttatta gtacacgtaa
     2221 aagatacccc ataaaataga aggaatagtt taataatgag tttatatgca tcctgtacgg
     2281 ttgagaccaa aagtgaaaat aatattgcca gaaattaaca aagtaatatc tccatttatt
     2341 catcagaaga tgagtccccc ttgaagccag aattgctttt ccttgatatc gaacataatg
     2401 tatcaaagga tccttgacgg gccacagggt cttctgaaaa ttattacaac acactattat
     2461 aatatgttcc atttttccat agaaatgtga acgttcaaga aaggctccag aagatgttga
     2521 tcgtaaataa caggattgtt tatgaaaaaa aactaataaa aattcgcatt cagatacata
     2581 agaattgtat aggaaccaaa atagtctttt attttctttt gaaaaaacat aaatagtttt
     2641 attactctga atagttttat tcagattctg atatttatgt agaaagaatc gcaataaatg
     2701 taaagaggga atatcttgaa tccagcattg aaggatttga accaaaattt caaaatggat
     2761 aggatggggt attagtatat ctgaaacatt atttaaatga gataatttgt cctctaaaaa
     2821 aggaaatatt gaatgaatag atcctaaatt ctgagatttt ggtatttctt tttcttcgga
     2881 ggaagatact aatcgtagcg agaatggaat ttccacaatg actgaaaaac cctttgatac
     2941 catttgagaa taaaaaaaat gagaataaaa ataattggtg tgtccaccga atctattttg
     3001 attagaatca ttaaccaaat caatcaaaaa tttctgttga tacattcgaa taattaaacg
     3061 ttttacaagt actaaactca atttattgtt ataaccaata aattcgatag gttcgtaaaa
     3121 aatcgaacca tttaaactat catcatgagc aagtgtgtaa atatactcct gcaagagaag
     3181 cggatatagg aagtgttgtt gcggagatct atcttttttt aaataccctt gtaattcttc
     3241 catttacatt tttctacttg aaacagagac acaagacagg aggcatttct tgggttatca
     3301 aatgatacat agtgaatgat acatagtgca atatggtccg aacagggtat ataattacag
     3361 tatatatagt taagaaataa agatagaccc cggagaccta gaatccaatc aacaggatcc
     3421 ttttcctctc cttttctata caataggttt tatcctttgt taaaattaca agagagtaaa
     3481 aaatccttta tttttgcaac ctgatcgctc ttttgatttt ggaaaaaatt agattctctt
     3541 tactttatca gtatactgtt tcttctacac atccgtctcc aaagagaata gttaggattt
     3601 tttttttcat aaaaaaataa aaaataatca atgattcact cgcataaaaa cctttttctg
     3661 cactggcact aatctatttt taacatccaa attagatcga gtaattattc caattttaag
     3721 aatataagct cgttgctttt tgttttacca aaattagggc taaaagacga tatccattta
     3781 ttcactagac ccaactgtaa atttcttttg tctccttcca aaaataaaaa caattattac
     3841 gacatgctgt tttttccttc attacctttt aagatcagtc gtggtcttat atagactcta
     3901 ccaatagtct ggacgaattc gttgcttcat ccaaatgtgt aaaagatcat agtcgcactt
     3961 aaaagccgag tactctaccg ttgagttagc aacccggatt gtagatacga taaaaaaaaa
     4021 aaaaaaaaaa ttgatcccat cccgccaaaa aaaaagattg aactagcaaa aaatcaaatt
     4081 taaaagaaaa ttttttttaa tcaattataa acaccaatcc actaaaatag gtaggattgg
     4141 attaaaaaat aataaattct caatagatat atctaaatat ctataattaa aacttatacc
     4201 catttttctc ttgatccatt ccattttttt ttttttacgt cttgtatacc agtaaattca
     4261 gtaaacacat ccttatgact aaggtgacta aggctaaagc aaaggaaaaa taaatataag
     4321 gcaggaataa acagatccat tttatttatc tatgatcaaa ttatatttgt tcgatacacc
     4381 attgtcaata tgaatagaat gctgagaaaa aaattctaaa taaatcaaat taagaccttg
     4441 tgttagatta gcacaatcta aataaaaaaa taaatttgaa tgcaaaaata aataaaggca
     4501 gggtagagaa aaatatcgag ttgattcaat caaaagaggt acaggtacaa taaccgaaat
     4561 tgaccctgtc tttgtcggta aattaaatta ctacaataac aataaataat aaaataatta
     4621 agtgagcaaa aaaaagagca aacaaattat ggagaaataa ttatacaaag atagatgcta
     4681 gtcccctctc ttttttattc aatttttttt ttaatttaat taaattaaca gttaacccaa
     4741 tattccttct ttaaataatt ctgtcttcct taaaatatca tgaacagtta ctgtgggttg
     4801 agcgccattt tcaaggaaat atagaatagc gggaacattt gaataggttt gattctttat
     4861 cggatcgtaa aaacctacct tccgaagatc tcttccttct cttcgggatc gaacatcaat
     4921 tgcaacgatt cgatagatgg ctcatcggga tagatgtaga taaacaatgc ccccccccct
     4981 agaaacgtat aggaggtttt atcctcatac ggctcgagaa aaaatgattc taatttctgt
     5041 atataacggc aaatatatcc ataaaatact gaataaataa ttatgattaa agtggttttt
     5101 tcttcctctt tccttacgaa agttaaaaag atctcatttg tactcataac tcaagttggg
     5161 taattctgag gaaatcctta gatatttatt gagccgtctc taacctcttt tatttgtctc
     5221 gaatcaattt ttattccgca ttttgatcca attgttgaga caattaaaaa tagtgtttcc
     5281 ttgttccgga atcctttatt tttgttttgt gaaatcattg ggtttagaca ttacttcggt
     5341 gatccttact cctttcaaaa gggcagcaac ataccttttg ttttttctct tatttctttc
     5401 tatagaaaaa aataagagag attgattccc ttgtgataca cttttgatcg aatatagttt
     5461 tatgaattcc gacaaatatt acttatttta ttttttattt caaacttgtt tgaattttaa
     5521 cccttttcaa tttatataat ttatattata aatatatatt atagaggata tatttacaaa
     5581 gttggttcaa cttattgatt tttattgtca ctaaccctag attcttcccc ccaataaaaa
     5641 aatctcaata ctttctgctc gagcttcatc atgtactttt tatttagatt agaacccaac
     5701 acaaattagg ttcctagtaa aaagaacaaa ctatgtcgag ccaagagcat cttcattctt
     5761 atagaaaatg gcggatgtaa gaatccacag tcaatcatgt ccttcaagtc gcacgttgct
     5821 ttctaccaca tcgttttaaa cgaagtttta ccataacatt tctcttattt aatttcaaac
     5881 tgatatggaa ttgattcaat atgaaatcat gaatagtcat tggatcaacg gatatatgta
     5941 tatattatta tatattatga tatggccggt cgtatagttt tgattttata ttatatctat
     6001 aaatagtctc tataattaaa tatataataa tattttactt ttcttacttt acggaaaagt
     6061 cttactcagg aaggatccct tttttttttt tcttgaacaa ataaattaaa aaccttaaag
     6121 aaaggggctg ggacggaagg attcgaacct ccgagtaacg ggaccaaaac ccgttgcctt
     6181 accgcttggc cacgccccat tgaaatttat attcaacact aataaatact aatattatat
     6241 tagtattggt tattcgtcaa ttctagtatg taatatattg ttgctaggtt tctatacatg
     6301 aagagataga atcaaaaaat tcattgatca ttacattgaa ttcaattaag atattgtatg
     6361 aaagtataat tctttgtatt cttgtttgag aattgaaagg agtttttgat ttgggatagt
     6421 tcaaagaata aagaaggatt tttttgcctg cctttttcat ttttacctta tattataaaa
     6481 atgactcaat caaaattaaa ttatctaatc tacaagaacg aaatttttgt tatgcttaat
     6541 atctttagtt ttatctgtat ctgtcttaat tctatccctt atttgagttc gagtagtttt
     6601 ttcttcgcca aattgcccga ggcttatgct tttttcaatc cactcataga cattatgcct
     6661 atcatacctc tattcttttt tctcttagcc tttgtttggc aagctgctgt aagttttcga
     6721 tgaaatcttc aatattctcc taaattcatg attaaaaaaa aaaaaaaaaa acacacttca
     6781 ttatagcata gcatatgcgg tacgaaaaaa atgggtaatc tattccccct aaaaaaatga
     6841 tatcttggag attttgtaat gcttactctc aaactcttcg tttatacagt agtgatattc
     6901 tttgtttctc tcttcatctt cggattctta tctaatgatc ccggacgcaa tccaggacgt
     6961 gaagaataaa cataagacat ttttagcttt gcttttttta agaattcttt attccattaa
     7021 ctattttaat caagggatcc agtgatgagg gatagcggag agagagggat tcgaaccctc
     7081 ggtataaata aaaatcatac aacggattag caatccgccg ctttagtcca ctcagccatc
     7141 tctcccaact aaaaattgtt aattgtttat gtgatataac aggtaaagtt gaagtaaaga
     7201 ttgatcaaaa acccctcatc ttctttcttt tcttattttt tcttattaga atttagaata
     7261 gaaaaatata aaaaacaatc aattcaatat atatatataa atattatgat gataatatac
     7321 gatataaaaa attttgatca gatcagcaat tcaatttata taatgatttg aaacagatat
     7381 caccaataga aggactacct tactttttat tttgtacgaa aaaatcccgg cccgcttaag
     7441 tactggccgg gcaatttcca ttctcattct atgatggaag tgtcatttct taattcttat
     7501 tatttaagaa ttaagatttg ttagtatttt actaaattta tttactttaa ctgtaaaaaa
     7561 acatatacag acacatatca tacattatac atatattaaa tatatacata tattaaataa
     7621 acaataaatt aaaatattaa acacatatat tttatattta tttataattt catatttata
     7681 attaaatttt tataattaaa ttgagtcttt ttttgttctt caccttgcct tttttttttt
     7741 ttttttttct ttaatttaag tttctagcgg ggtgaaatag atgttaacgc tataattttc
     7801 ataattctga tgctatcttg gtttgagggt catctccttt attcgacaaa ggctccattc
     7861 atatacaata atgaaattgt agcgggtata gtttagtggt aaaagtgtga ttcgttctat
     7921 taacccctta aatagttaag gggtctttca gtttccgaca aaaaaacttt atttcttaaa
     7981 aaggtttgat cctttacctc tcaatggcat atttgaggaa gaatataact tctcacgatt
     8041 tgtatcaaaa agtcaattag aaatttaata aagacaaaat tggattatgg gatcgcgaag
     8101 cataattttt tttttaattg gatcaactct tccaattgaa tgagtatgag taaaggatcc
     8161 atggatgaag atacaaaagt ttatttccaa tcgtaactag atcttcaatt tttttaaggg
     8221 gagattgaag cccatagcta taaaatgatg tttttggttt actaaaacca tcggcgtatt
     8281 gtttcagctc ggtggaaacc aaattctttt cctcaggatc ctgtgagttg agtagaaata
     8341 gggaacgaag taactagact aaacggattt ggattttata tgatccccct cgtctagagg
     8401 gatcatctag aaagcgagta gctttggatg cattcataca gaaaagctga catagatgtt
     8461 atggatatca ttttttctct gggactggga atacatcgat tttccataaa ggagccgaat
     8521 gaaagcaaaa attcatgttc ggttttgaat tagagacgtt aaaaataatc gacaaacgtc
     8581 gactataacc cctagccttc caagctaacg atgcgggttc gattcccgct acccgcttaa
     8641 tacatacaat acttactaca ttcctttcct tattatgttt ggtatgcatc cttatttttt
     8701 tttattccct aaaggatttt ccttgtaatc gtaatcaaat tttatcctag agaaagaaag
     8761 aatttgaaaa gttaggaatg aaaagcgtcc attgtctaat ggataggaca gaggtcttct
     8821 aaacctttgg tataggttca aatcctattg gacgcaattt atttacatct atatatatat
     8881 attttttttt atggctatac caagaaaccc atttttaatg attcaaatca gaactatttc
     8941 tcaattatta ttctttttaa gaataagagt gatgaattta tgtttgttcc tgaagtagaa
     9001 actgttcgat ctgttccgga ataacttcct tcaaaagagc ttccgcttgc ttggtaagtg
     9061 ttttggtaga agatataatt tcttgaaatt gaggtttatt cttttttaag taggtacgta
     9121 attgaacgag aaattttttt acctgtccga cttctaacgg atcaagatag ccatttgctc
     9181 cggtataaat agtaactacc tgctcttcca ccggaagagg gtctgcttgg gattgtttga
     9241 gtaattcgcg taatcgttga cctcttgcca attgattctg agtagcttta tcgagatcag
     9301 aagcaaattg tgcaaaggct tctaattccg cgaattgagc tagttccaat tttgatttgc
     9361 cggctacttg tttcatggct ttaatttgag ctgcggatcc tactctagaa acagaaatac
     9421 ccacattaat agcaggtcgt attccagcgt tgaatagatc ggcggataaa aatatttgtc
     9481 catccgtaat ggaaattaca ttagtaggaa tataagctga aacgtctcca gattgagtct
     9541 caactattgg taaagcagtc atacttcctt cacccaaata agaacttaat ttagcagctc
     9601 tttccaaaag tcgtgaatgc aaataaaaaa catctcctgg ataagcctca cgaccggggg
     9661 gtcttcttaa tagaagagac atttggcgat aagcttgtgc ctgtttggag agatcatcat
     9721 aaattattga agtatgtcgt ttacggtaca taaaatattc agccagagca gctcctgtat
     9781 aaggagcgag gtattgtaat gtagcaggtg aatctgccgt ttcggctacc acaatagtgt
     9841 attccattgc cccctgttcc tggaaagtag tcactacttg agccacagaa gatgcttttt
     9901 gaccaatcgc tacataaaca catattacat ttttcccttt ttgattgaga attgtatctg
     9961 tggctactgc tgttttgccg gtttgtctgt ccccaataat taattctcgc tgaccacgcc
    10021 ctatagggat catcgcatca atggcaataa gccctgtttg aagaggctca tatacggaac
    10081 gtcttgaaat aatacctggg gcaggagatt caattaaccg agattcagaa gctgaaattt
    10141 cacctctccc atcaataggt ttagccagag catttataac acgacctaaa taagcctcac
    10201 tcacaggtat ctgagcaatt cttcctgttg cttttacaga acttccctct tggatcatca
    10261 aaccatcgcc cattaataca acaccaacat tatttgattc caaattcaga gcaataccta
    10321 ttgtaccttc ttcaaattct actaattcac ctgccattac ttcatcaaga ccatgaacac
    10381 gagcaatgcc atcgcctact tgaagtacgg taccggtatt tacaatcttt acttctctat
    10441 tatattgttc aatacgttca cggataatat tactaatttc gtcggctcga agggttgcca
    10501 ttagtatctt tttattcttt ttcggaagca aaggaaaaaa aataatgcct aaactctaaa
    10561 ctaaagtaaa agtcgaaagg ctaatccgtt attttttcca tggccccgag ggtgttaata
    10621 ttggcactta tggtaagtaa atgtaactcg ttattcaaac aactattaag agttcctaga
    10681 gctctttgta aggcttgttg gaaaactcgt tgtcgaacct gattaatcgc tctttgttgt
    10741 tcaaaatgaa gggtttcatt tttgtaattt tctaatcgtt ccaaactctc actagtagcc
    10801 ttaattaaat tgactttttc ccgctctata tcagagtatc cattcattcg atactcatcc
    10861 gcttcaattt ccactttacg taagcgagcc cgggctcttt caagctgctc aatggtccct
    10921 ttacgtaatt cttcagaatt acgaatagta ctcaagatcc tctgttttcg attatctaat
    10981 aaatcattta atgaaagtag attatcttac cattaatttc ccaactccca tgatctcttc
    11041 ccgaaccaaa catgaatctt tcgattcatt tggctctcac gctcaatcaa ttcaattatt
    11101 tattttatgg gcattcccac ccatatcttt tactataatg agcctaccct ctctcttttc
    11161 tgttcgtatt caaagatatt gaaactgata tacagaatat taggagggct cttccgacca
    11221 gacaaaaatc cataattgtc agcaaagttg tttatttatt tgttttttat taaataaaaa
    11281 ttattatatt ttattttgta tttccctttt tattaaaatc ttcattaaat ccaaaaatgc
    11341 ctctttttat acataggtca tcgattcggc attgggtaaa aagggcaaag cgcccctttt
    11401 tctaataaaa ggtttcaaat tattttatca atatgagtgt tctatatcgg atgaattatc
    11461 aactatttat tttgaaacca ttttgctact aatgtagtgt tagaaagagt accatgttgt
    11521 gcctgaactt caaacagttt agctttaacc atgttaatgg tctcacatta ttggtcgata
    11581 gagaatcaag atttaccaat gaatcacgaa atgctatggt tcttacatat gatttattaa
    11641 tttattcata agtaattcgt cgagatcgtg cacctttctt tcctatttct tatcctaata
    11701 aaaaaaaaaa gaatcataat aacgtgcagt tggttggatg caacctattc ttgaaatata
    11761 caactcgcac acactccctt tccaaaaaaa atcaatacac caagcaccac acttagattt
    11821 attggatttg ttgctaaaat atcggtatta aatccgaaac ttccggcaga tggccaatag
    11881 cccaaggaaa cgaaaaaata ggttatattt ttcatatact ctcctctttc tttatagata
    11941 agactaccaa agaacatagt tctttttgta tcacctcact cgcctcgccc tgatcgattt
    12001 ctttttatta atttattttt tatgggaata gattaaatca tctagtaatt tataatagta
    12061 atttagaact tgaaaattta ttattttttt aagttctcca taaaaagatt aagatactta
    12121 ttaggttagg tcttaggcct cacaccaatt gcgaaatatt tcgtttgttg aaacgtttct
    12181 tagtaagggg tttcccttgt actaagggtg ggaatgggaa ggaagaaagc gatcggatcc
    12241 gtgaattcct catcctcaaa taaacccttc ccggggtatt gtctcataag taattgttag
    12301 gattaaagtg ttgatataat tagaagaagc aaacggcaag tccaagttaa taaaataaac
    12361 taagactaag aaaaaagtgc ataacgtacg ttttcacatt tctaatttta ggattaaatt
    12421 aaacaaaagg atttgcaaat aaaagtgcta atgccacgac caatccgtaa attgttaaag
    12481 cttccataaa agctagacta agcaataaag tacctcgtat tttaccttcc gcttctggtt
    12541 gtctcgcaat accttctaca gcttggcccg cagcagtacc ttggccaact ccaggtccaa
    12601 tggaagcaag ccctacggcc aatccagcag caataacgga agcggcagaa atcagtggat
    12661 tcatagtaag ttcctcgtac aaaaaaaata aatggttaat gatacaatca accaatgcat
    12721 tattacttat tttatcacta cgatctatcg ggtcaaagta attaaaaact ctgaattgaa
    12781 attataatat tagtgaatcg tcagaatgac ttcgatatct cttttttttt agtttctact
    12841 cataatcaaa tctttgtaaa ctcatatgca tatagttcta cttattgcat ttcttagttt
    12901 cgaaccattc tttcattcaa tatcttcgtt ctttacttac tttctatatc catacgttca
    12961 tctgtttttt cattcaatct acaattacag acgaaagaga aagacttata ttgtattgta
    13021 atccatctaa acgaaatgca gtgtggttaa aaaaaaaaat aaaagaatca acattcaata
    13081 atagtaataa taaatagtat tataatataa atataaaata tagatattaa taatatactg
    13141 ggaaagaaat aggaataaaa taataaaata tagaaatata taatatataa tccataggaa
    13201 taattcctat ataactaata aatatctaat atcacatata catttgtttc ttacataatg
    13261 taaaccacct gacattttat tttatattga attggatttt agaatcattc ttcgaaacat
    13321 atctcatatc taagggttaa acttatagat attacatata tctagtttga cttgaccccc
    13381 taacccatat ttttccaatt ccgtaatatc gtctgtcttc cctcttacga gattaggtca
    13441 tccatacata tatagataca aatatatatg tattatgttg cccaaccaag tgcgtatttg
    13501 gaatcatgca tgacttcggg taagtgaaaa aagactatta aaaagctaat caatgatgac
    13561 cctccatgga ttcacctata taagccgcgg ctaaagttgc aaaaataaga gcttgaatac
    13621 cgcttgtaaa taatccgaga aacataacgg ggataggaac tactgaaggt actaaagaaa
    13681 caagaacaac aactactaat tcatcagcca atatattccc gaaaagtcga aaactaagag
    13741 ataaaggttt tgtaaaatct tctaggatgt taattggtaa aagtattgga gttggttgga
    13801 tgtatttccc aaaatacccc aatccttttt tggtaagacc tgcataaaaa tatgccactg
    13861 acgtgagtaa agctaaagca acagtagtat ttatatcatt cgtgggcgca gctaactccc
    13921 catgaggtaa ctgtataatt ttccaaggta aaagagcacc tgaccagtta gaaacaaaaa
    13981 taaataggaa catagttcca ataaagggaa cccaagggcc atattcttct ccaatctgag
    14041 ttttactcaa gtctcgaata aattcaagga catattcgaa gaaattctga ccgtcggtcg
    14101 gaattgtttg tggattccga actgctatga tgactgaacc taataagata gcaattacga
    14161 cccaagaagt gataagtact tgggcatgga tttgtaaacc tcctatttgc caatataaat
    14221 gttggcctac ttctacaccc gatatatcgt ataacccatt gagtatttta atggaacatg
    14281 gtatagcatt catattgtcc tctgatataa atcgaactta aaaaattatt ttgattcaac
    14341 catctctttc tcaactcacc aacattaatc atcttttaat acaaattgaa tttaggatac
    14401 taaaaaatca cataacataa tataaatatc cctattttta tctctatctc tttttgaagt
    14461 tcaagaatag taaccgatcc aataaatcga tcgagttccc aaacaattaa ttaattttat
    14521 tattcttaat cataatcaac gatttcttat atagctataa cgaccctcgc aaattgcgaa
    14581 tactaatttg ttaagaatga atcgaattga agctatagca tcatcgttag ctggaatcga
    14641 aatatctgcg agatccgggt cacaatttgt atcaattaaa caaatagtag gaatccctaa
    14701 aatgacacat tctcgaagag ccgtatattc ttcttgctga tcaacgatga ttacaatatc
    14761 gggtaacccc gtcatatatt tgatcccacc caaatatgtt tgcaaggtag ataattttct
    14821 cttcaccatt gctgcatctc ttttggaaag atggttgagt ttccccatct tttgttcggc
    14881 tcttaagtcc ctaaacttat taagtctcgt ttccgtagtg gaccagttcg ttaacatacc
    14941 accgagccac tttttattaa cataatgaca ccgagcccct attgcagctg atgctactaa
    15001 atccgctact ttatttttgg taccaacgat taaaaaggtt tttccactac ttgctgcatt
    15061 aaaaactaaa tcacaggctt ctgataaaaa acgagcagtt ctcgtaagat ttataatatg
    15121 aataccttta cgctttgcag agatgtaagg ggccattcta ggattccatt ttcgagtacc
    15181 atgaccaaag tgcactcccg cttccatcat ttctcctaaa ttgatgttcc aatatctttt
    15241 tatcattttt ccccgcattt ccccacactt cctctttttt tttttttttt aagcgacaag
    15301 ataccctgaa ataaataatt gttccgacgg aaccttctac cgtggattga cccttgatat
    15361 atagcccaaa ccattaattt cttttaatta cttatttttt tattactaaa ttaatataaa
    15421 taattgggcc aacctaacca aatagttaaa gtaaaaagaa tgaatctctt cttaggaaaa
    15481 tcgcgtaaat ggttgttgtg atgtcccatg aaaattgttt ggagcacata attctctatg
    15541 gtataacaaa atatctccca tttccaactc gaataaattt ttccttttga tttccaaata
    15601 aatatttttg ttttcccttg aatggtgtac taattttttg aatccagtac caacaggaat
    15661 aagccccccc agaacaacgt tctctttcag tcctttcaac caatcaatac gacctcgtaa
    15721 agcggctttt gctaaaactc gagcggtttc ttgaaaactc gcttcggata tgaaactttg
    15781 agtattcagg gatgtcctcg ttattcccaa taagattgcc cgataattga tcgcttcgtc
    15841 taaagcacgt cccgctcgtt ccgctcgcaa caatctgatt aattctccgg gtgaaaaaac
    15901 attagacatt ccatcttctg aaaccaacac ttttgatgtt atttgacgta caatgatctc
    15961 tatatgtcta ttatggatct gtactccctg agatcgataa accttttgaa ttttattaac
    16021 caaagagata cgactctggg ctatggttaa ctcagctcca atcaagaatc cccaggggat
    16081 tccaagaatt cttggtatac gttcgttcca actttcgact ctcttttcga ggttcatcga
    16141 tattgaatca attgaacgca cttctaagac ctgttccact tttggaagac cctgcgttat
    16201 gtcaccagat cttgattttt catatataaa tgtaactagt gtctttcctt cataaaggat
    16261 ttctccataa tgaccatgaa ctgttgctcc tggggtagcc aaatagggct tagccgatct
    16321 tataactaag gagtcaacat gaacaattaa aatttgacca gattttttta tgtgtggccc
    16381 atatttgaat aaacatgcat tttcacaaat aaattgccca aggcaaatta ttgtggatgt
    16441 ctcttcacca gaatcgtgat gaagaaaaca acaatttaaa tggaatggat tcaaaattat
    16501 attactgcat gaattgggat tataaattct tctattttca tccattaaac aatatttaag
    16561 tacttgaagt actttaaaag tctgtttaaa attgttaagt agtaaatatt tctttaacga
    16621 gatttgatta tgagttaata aatggtaaga taaataaaaa ttcgttattt taggtacaat
    16681 agtacctaag ggacccaaca aatacctaat tgggattagg ggatccaatt cttttatcgc
    16741 attgttatat ttcgaaccct tgaatggact aattcgaaaa cagttggatg atgacaaaat
    16801 tatcaaagat tggcattcct tatgttgatt caacagcgta ccaatagttc cttgctgttg
    16861 gataagtaat tgaaacttcg ccttggaatg aaagggattg atattggcgc gatctagccc
    16921 cttattagga ataggaatca atcccgaatc tgttatatta tatctttttc cgctatatga
    16981 aagagtggac ttgactaact caattcttat gaaatcacga attagatcat ttgtccttac
    17041 ctcaacaaag gaggcataaa cctctttttt ggaaccattt tgtttttggt cccaatttaa
    17101 tactaagcaa gtccgaacta attgaatact tgtgttataa attcctcgaa ttgacttgcc
    17161 atattcataa aggatataat tgacaattcg aagttggaca tcattctttt cccgcaagag
    17221 atcctgagga aaaagtgttg ctaaatttat cccgtcggct atttcatatg tgactacggg
    17281 ccgaaccgaa acaaaatact ttttcttggt aggtgtgatc cgctggacat agatccaatc
    17341 tttcaatttt tttgattcct tagaattttt tttttttcct gttactggcg gtatcaaaat
    17401 gccgcagtgc ctggatatct tatctgtctc tccaggaaaa tgaatatctc cataaaagat
    17461 tctcagttca atactttttt tttttctttc cactcgaact aatccgccta ttcgacttct
    17521 tttatttaaa gcaagtcgtg tatatactct aatgatacta ttgttccgga ccattatgga
    17581 cgaggatcca ggtaaaatat gcacttcttc gggaatgaaa aaaaaccgat ctactttcat
    17641 ttggtatttc agactcaatt cttttgttcc tcgatactca atcaaatcct ctttttttat
    17701 gattgaatct acctccgcag tcccatattt agtaattcct gaactgcttc ttctgtatcg
    17761 tggatcatca aaataagcaa gaatactatt tctacgtaaa ataccattta tgggtatttc
    17821 aattgaaata ccaaaacagg atattagttc tttttgccat tcttgatcat attttaatgg
    17881 gatgatgaat ctattttttc gccttttcgc taataaatct gaattctctt ggagaataga
    17941 cggatatatt aaattccact taccattgga tataattcga ttagatattg aataatcaat
    18001 gatttccata tcttttttac tagaaatatc caacaattta tgtcttactc gatcattagt
    18061 cattgagagg tcagagatat atttgtcttc gacagaaaaa gaatgagcat taatttgatc
    18121 ttgatccttg tggatcgaaa aagacattat actggatccg cgcgggcctc ctgctaatat
    18181 ccataaatga cttgtttttg gtaatagatg aacattacca tatgtatatt cgggtgcatg
    18241 gtagacaccc gtactccagt gcatttctcc ctctgattca gagtaaatat gttttcggac
    18301 tttctcttta aaatgaaaag tggacgttcc cgcgcgaatc tcagcaatca cttgttctga
    18361 ttctacatat tgattatttt gaactaaaat caaactcttt ggcggaatat tcacattatg
    18421 aataacactc cgattctcaa taattacata taaatctata gaacataaaa aagcaggatg
    18481 cccatgacgg gtacgcgtag gatgaacaaa atcctcatta aattttattt ttccattaga
    18541 aggagctcgt acatgttcgg cagtaccacc tgtgaatact ccaccggtat gaaaagttct
    18601 taatgttagt tgagtccccg gttccccaat cgattgaccc gcaataatac ctacagcttc
    18661 tcccaattcg gctaggtcac catgagtggg acttcgacca taacataatt gacagatcca
    18721 agatgtgctt ctgcaagtaa agggggttcg aatatatatt ggtcgtgctc gaaaagttat
    18781 gaattgattg ataagcccaa tcccaatatc ttgattccta gtggcaatac atcgtagacc
    18841 tatatatata tcgtctgcta atacacgacc aattagtgtt tgggcaaaaa ttatttctgt
    18901 catctcattt cgaggactca cggaaatacc ttggatagta ccacaatcta ttctacgtat
    18961 aataatgtgt tgaaccactt caacaagtct acgcgtgaga tatccagcat ctgatgtacg
    19021 tacagcagta tccactactc ctttgcgggc tccgtagcag gaaattatat attctgtcaa
    19081 agagagtcct tcacgcaaat tgctttgaat aggtaaatca atcatttgtc cttggggatc
    19141 cgacattaat cctctcatac ctactaattg atgtacttga gatgcatttc ctctagctcc
    19201 cgaaaaggac attagatgga ctggattaga aggatcagtc atccgaaaat tgggattcat
    19261 ttcttgtctc aaatattcgc ttgtggcata ccatatctca atagattgac gtaatttttc
    19321 taccgcatgt acattcccat aatgatggtg tttctccaaa aaaaaacttt gttgttcagc
    19381 gtctcggact aaccatccct tagatggtat tgttaaaaga tcatctattc ctaatgaaat
    19441 agatgtaaca gtggcttgct ggaaacccaa agtcttcatt tgatccagga tatgtgatgt
    19501 atatgccatt ccgaaatgat ctattaatct gctaataagt cgtttcatag cagttctatc
    19561 tatcacttta ttgtgaaaga ccagatcgac ccgttctgcc ataagtaccc ccatattccg
    19621 ctgagtagga ttcgacaatg gacctgagtc agtgattcga aaacttcctt tcctaaattt
    19681 ttatttgcgc ataaattaag aaattatgat accagtgaaa ttggagagac cttaattccc
    19741 acaggtatga atatctctaa atttcttagt ttagatagta tatgagtagg cccggcaaaa
    19801 tccctgtatg gcttcttcta tctctcgata aaaaaaaata tgaccgacgg tggttcgaat
    19861 gtatacacag ccaatttctt tttttacact tcctactatt agatagtgct cataaatctc
    19921 atgataagtg cccgaagatt catattgaac ttcgacggga acttctcttg aaccaatgac
    19981 acgttgatct agtcgccacc ggagccacaa aggactatct aaattgattc gtttctgccg
    20041 ataagctcca agtgcatcat agaaactaca aaaatatggt tctttctctt tcgtatacgt
    20101 atatttatag taattattag caactgtttt cttttgatag tttctgcaat tatatagatt
    20161 atacctattc gcaccaatac cctgacgact cccgattgtt aatacataaa gtccgataag
    20221 catatcttga gttggtacgg aaatgggatc cccaatagct ggagacagga gattcatatg
    20281 agaaaacata agtaaacgag cctctgcttg agcttccaaa gataaaggta catgaacagc
    20341 catttgatct ccatcaaagt ctgcattgaa gcccttacaa actaatgggt gtaaacaaat
    20401 agcgcgcccc cccactaaaa tgggttggaa cgcctgtatg cctaatctat gcagggtggg
    20461 tgctctattc aacaataccg gatgcccccg cataatttct tgaagtattt cccatacaat
    20521 cggttctttt tcccgaattt tacttttagc aatccctata ttagaagcaa catgttgtct
    20581 gattagacca cgaattacaa aggtttggaa aagctctatt gctatttctc gaggtaatcc
    20641 acattgatgt aatgaaagcg aaggacccac gacaatgacg gaacgccccg aataatcaac
    20701 ccgtttacca agcagagtct cacgaaatct tccctctttg ccttcaatta catctgaaaa
    20761 tgacttgtaa actttattat gaccatccct ccttggttgt ccgcggatcc cattatcaag
    20821 aagtgtatcc acggcttctt gtaccaactt ctcctgacac attactaatt cgcctggcgc
    20881 agatctactt gttgttaata gatcgataag agtattattc cgatagataa ctcttctata
    20941 gagttcatta atatccgaac tcattagttt acccccgtct atctgaatga taggtctcaa
    21001 ctcgggagga agaactggta ataggcacaa aaccatccgc tctggttcta catttgttcg
    21061 aataaaatgt ttagctaatt ccatgcgtct aaccaaaaaa tcctttcttc ttctaatttt
    21121 tctatcttcc cactcatttc cagtggaccc cccgtctcct aattccttcc attctaccaa
    21181 tgaattatct ataataattc gcaaatctga atcggctaat tgttctctga tagcacttgc
    21241 tcctgtagag atttctcgat ttcgaaatgt ctcaaagcct tgggtagtaa aaaaaagcgg
    21301 gatgctgtat ttccgagatt ggatttcata ttcgaatgaa cctcgtaatc gtaagaaagt
    21361 aggtttttta gttatgggcc tagcaaaaga aaaattgaga taggttccca tagaatggga
    21421 ttccccctct taaaaatcgg acgtgaaggt tttctctcat ccggctcaag tagttacaca
    21481 aaataaagaa aaggattttt ctttatttat tttttaattt tgttcgataa atccttacaa
    21541 aaagctaccc tttactcaag ttcccggtaa gaaccaatct ttgattgatt cattcttctt
    21601 ttaactttaa tttaatagcc ttctgaatta cttaaatgta ctttacttta ccacaaaatt
    21661 gaaacgtgaa attaaattat ttgagtagtc taccccccct caaatgatga attcctttaa
    21721 agttaaagta aaggaatact tgaatactcg taagggattt acttgttcta tatatcgttc
    21781 cattcgatct tttaggtccc tactcacccc gatggttatg tcatgatgtc ctttgaagca
    21841 tatatgcgat agatagactt ctgtaaccat gccatatttg cttgcttgaa cagaacttat
    21901 ctctaaaaga aatggaatgg ctaattccac gaaaaagtat ttttatttat ttttcacgag
    21961 gtataactag cgattcctct tcatctgtta cggagtcgac catggatcaa ttccccttga
    22021 atttggaagt attgactaca cccataattc tgagcttcat gttactcctc ccaagacaca
    22081 tgtcagagtc aggggcatct caatcagatt gaatgggatg acagtttctc attccaaatc
    22141 tgtaaaatga aaatttcgat caaatcacac atcgcagtat actaggcctt ctaattcctt
    22201 aaggggttta tctaaaagat tcgcgatata actgggaata cgtttcaaat accacacatg
    22261 agtcactgga catgcgagtt tgatgtatcc cattttatat cttcgtatcc gagaatcaac
    22321 aaattccact ccgcattgtt cacaaaattt agagtcttct ttttcagctt cgattactcg
    22381 ataatttcca caagaacaaa ttccactttt tataggcccg gagattcttt cacaaaacaa
    22441 tccatccttt tctggtttat tggttttgta atgaaaagta tagggctttg tcacctctcc
    22501 aactatctct ccattaggta ggattttgtt ggcccaagac cttatttgtt gaggagacac
    22561 tggtccaatt cgaagttgtt gatgtttata ccgatcgatc atagaataga aaattatgat
    22621 tcattcagat caagcttcct tcctattaat ctggaagttc ttctcagata caaggaaatg
    22681 gttcagttcc agagccaaag atcgtagttc tcgaacgagc aatcgaaaag attctggagc
    22741 atcctcggga ttaggtactg ttcctccaat gatcgtagca ccaagtactt cttgacgagc
    22801 tctgatatga tcagatttat aagtaagcat ttcttgtaaa atatgagcaa caccaaatcc
    22861 ctctagagcc caaacttcca tttctcctac tcgttgtcct ccttgtttgg cccttcctct
    22921 aaggggttgt tgtgtaacaa gtgcgtaagg gccactggaa cgcccatgga ttttatcatc
    22981 aacttgatga attaatttca ggatatagga ctttcctatt agaacaggtt gttcaaaagg
    23041 atctcctgtt cttccatcaa atattttgct ttttcccgga tactcgggtt caaataccca
    23101 tggctttttt gtttgcttac tggcttcata taattcagga aacactagtt ttctcgaagc
    23161 ctcttgctca tatctctcat caaaaggtgc tactctataa tgtctcttta gcagatcccc
    23221 cgctaacccg agcgagcatt caaatatctg tcccacattc attcgtgagg gtactcctaa
    23281 tgggttgaaa accatatcaa caggtgttcc atcttgcaaa tagggcatat cttgtctagg
    23341 caaaattttt gaaatgatac ctttattccc atgccttcca gctactttat cacctacttt
    23401 gatttcacgt ttctgtgaaa tatatacacg aatcatttcc ggattataac tggaactccc
    23461 ccttttctgg atccatctca catcaataac tcggcccctt ccgcctatag gtagttttag
    23521 agaagtttct tttgccgtgg atacttgaat gccaagtatg gctcgtaata atctatcctc
    23581 tggggcatac gacgattcgt tcgctgtctg aggcgttaat ttacccacta aaatatcacc
    23641 tgcttctatc caagatccaa gccttacaac tccatttctg tctaaattgc ggagtaaatt
    23701 agcctctaaa tgtggtattt ctttagtgat tctttcagga ccttggcttg tcacatgagt
    23761 ctgaatttca tattttcgga tgtgaaaaga agtataaata tcttcatata ctagacgttc
    23821 gctaattagt actgcatctt cagaattgta accttcccac ggcatataag ctattaatac
    23881 gttttttcct aaagcgagtt ctcccccaac tgtagctgca ctgtccgcta aaatttgtcc
    23941 ttttttaata aatttaccct gttgaacctg agatttttga cacatacaag tatttttgtt
    24001 ggaacgttga tacataacta atggaatgtt tatagtgtcc ccattacttg aaaaaacaat
    24061 cttgtgagta tcagtataaa tgatctttcc ctcgtgttca gctatagtgg aaagccccga
    24121 atccagagcc gtttggcgtt ctagcccagt tccaacaata cacttctcgg gccgagaaag
    24181 ggggactgct tggcgttgca tattagaact cattaaagcc cgatttgcat cattatgctc
    24241 gataaaagga ataagggaag ctccaataga aaaatattgg aagggaaaaa tgcttctaag
    24301 atgaatctgt tcccatgcaa tagtcaggaa ttcttggcga tatcgagctg gaacaacctg
    24361 ttcctcctga ataccccgat tcaaagccaa agaatttcct gctgctacca tataatattc
    24421 atctctactt ggtgataaat aaaccatctg tgtctctttt gatgatattt caaaaaatgg
    24481 actatctatg gatccccaat gaccaatcct cacatgaata gctaaggatc caataagacc
    24541 aacattgatt ccttcggacg tgtcaattgg gcaaatacgc ccatagtggc taggatggat
    24601 atctcgtatt cgaaaactag cagttcgccc cgtcaatcct ccaggaccta aataactcaa
    24661 ttttcgccca tgaacgattt gtgtcaatgg attagttcga tccaaaactt gagataaggg
    24721 atgtaagcca aaaaaagatt cataagtggt tgttaatgaa gtcgaagtta ccaaattttg
    24781 aggagtcggt atcattttat gccggattgc tccacatata gttcctcgaa ccgcattttc
    24841 taaacgaaca agggctaatc caaattgatc ctgtaacaga tctgctacag aacgaatacg
    24901 cttatttttc aagtgattca tatcgtcaag tgtgcccatt ccaaatttca ttccgatcaa
    24961 atgatctgca gcagccaata tatcccgtgg taacaaaaat gtattgtttt ggggtatatc
    25021 aagatttagt cttcggttca tatttcgtcg accaatcctt cctaattcac atctttgttg
    25081 aaaaaatttc ttttgtaatt ccttacataa ggactcggaa aataccggat ccccgcctat
    25141 acaagcgaat tgttgataaa actccaaaat tgcattttct tttgacccaa tctttttttt
    25201 ctctttatca ttcaggaaag acaagaaaat ttcgggataa caaacattat ctagaatttc
    25261 ttttagattt gaacccatag ccgatgatag aactagaata gatatttttt gtttcctact
    25321 cacgcgggcc catatccttg cttttctatc aatttctaat tctaatctcc ctccccaatc
    25381 tgatattata gtactggtat aaacagaaat tccgttatga tccaattcgg aacgatagta
    25441 aataccggga ctttgcaata tttgattgat tacaattctg tatattccat ttactataga
    25501 ggtgcccagg gaattcatta gaggaatgtt tccaataaaa acagtttgtt cttgtatatc
    25561 tctaccgctt ttccaaatta atcccgcggg tacatataat tcagaagaat atgtgagtga
    25621 ttcatataca gcatctcttt cttttatcaa gggttctacc aattgatatc tttccacaaa
    25681 taattgaaat tcaatttctt gatccgtatc ttcaattttt ggaaacttat gaaattcttc
    25741 cgccaagccc cgattaatga acccacaaaa tccctcaaat tgtatctgat taaatcctgg
    25801 tattgtggac atttcctcat ttttattccg gagcatctta actttcctct tttaatcgaa
    25861 aaaattccat tattgctaga tcgacccata tggttaggtt agttcgatga agagtgagcc
    25921 aataatggaa tgtatattct gtttactgaa tcacatgaaa ttttaaccaa ctctatatct
    25981 ctatttcata cgtatgaacg gaaacgagac gtaagaatga agattatttt tgacacaagt
    26041 tcaaatttgc gacaggaatt aataaaacat ttttccttta ccattctata tacatattag
    26101 aatagaatta aatagaattc aaaattcaaa tatgctgatt ctttatcttt attagaaata
    26161 tgtgcattaa gaataagaga gagatcctct gttctgtgta acaatttatt ttttagggtt
    26221 tacatataca catatatggt gttataattc aaaattaaga tttaaaaata atttatactg
    26281 atttgttatt tgcttttctt atgcgattaa ggaaacacat gctttgagat acaaatttag
    26341 tgaactaaat tcaacataaa ttaggtaaat gaaatggtta ctgcgactgg aaaccccccc
    26401 cttttttctt tcaaaaaata aaattactaa atttagtact agaataatag agtatagata
    26461 atatttttat tcctattttg gatcagattt ggcgacatgg ccaagtggta aggcggggga
    26521 ctgcaaatcc tttatcccca gttcaaatct gggtgtcgcc tgattgacaa aatttttaga
    26581 atctgtaagt tctagacaaa gacaaaaaaa gactgtaaat ttttctatat atttttatat
    26641 cttttgctta tacaaaaggt aacaaaagaa acaatggatc ttactattag aaagactcct
    26701 ttgatattga tataagaaag aaagggtata tgtatcgtat ttgtacttac ggctcgcttc
    26761 taccgaaaat ccaatacaat aatagagaat ttgttacgat tagcttcatt gaatttgaag
    26821 catcaatcgt tttaaatcag aatcccattt tgactctgcg ccgttaattc cactatgatt
    26881 attgatcaat aatcatagtg gaatcattcc ttgatagaga taggagacat aatttacatg
    26941 gatatagtaa gtctcgcttg ggctgcttta atggtagtct ttacattttc cctttcgctc
    27001 gtagtatggg ggaggagtgg actctagaga cactaccata attttaaatt gatttatatt
    27061 atataaacct atattatatc tgtatacaat atgagatagt gtgtagaaaa aactatagat
    27121 attatatcta tagttttttc tacacactat ctcatcattt cttcaattat tgacaagaac
    27181 taataattcg agtttcatta aaattaatta ttttgactgg ctgtttttac gtaaatgata
    27241 agtaaaaaag cggtaggaac tagaatgaac agcgtagtag caataaatgc gagaatatta
    27301 acttccataa tctcattttt tttgtttcac aataactcgg gatctaatcc catagagatg
    27361 aaaaatttga ttcctgtaaa ttcaataagt taattgtatc ctgatgatgc caaatggatc
    27421 aaaatattat gaataataat agatctaatc tatcaaatca attaattgtc gagaatttaa
    27481 tagtataaca taggaagact ttttatccat actaaatcaa aaattcaatt tctaatccaa
    27541 ttccaatata gaatgctatt gaatttttcg tccttttcca ttctttcgtt tctataacct
    27601 accttcttcg ttctacttac ttaatacaga caattaattt aagtatccga cgaggtattc
    27661 agatgaccgg tattcaatgg gtcaggtcac acctaagacc caaacaatat aagtgagatg
    27721 gaaaaaggac ggattaaaag atctaatatt ccaacatatt tactaaataa ggggtacctt
    27781 gcttggtctt ttatttatta tttataataa ataaaatgaa ataattttaa ttaagattat
    27841 tatatactaa tggatttaat taatattaat tattaatata attaattaat ataatatcct
    27901 cttctctttc ttggattggg tttgaatgag atagattttt ttaattataa atagaggata
    27961 cacaagtcgg agttggaaaa gggctgggca ctctactcca tttcattatt caagaacaat
    28021 caaaaaataa agtcaaatga ataacgaata tggtatctct aaaaatactg acatagagta
    28081 atataaccga tcgtaccaat caatctagat atgtctcttc cttatcaatc ggtactattc
    28141 cgtagtgaaa gaaattaaaa ttcccgcatt tcttttgtct gatgataaat ataaaaatat
    28201 taatgtgaaa cgaaaaaaaa aaaaaaaaaa aaaataagga ttcttagatc ttgctccctg
    28261 tcccacttta tctgtaaaaa gtgggagatg aattgataaa ttcatcggat cctagttcgg
    28321 gactgacggg gctcgaaccc gcagcttccg ccttgacagg gcggtgctct gaccgattga
    28381 actacaatcc cagcgaggtg tatggcatac atattcttat ggtttcataa gaacattcta
    28441 ttcgtctcgt cgtgttgtaa cagaaacaaa aatgatatac tgatatcata tccacatgga
    28501 tatgaactat agcaataatt actagtaatc ggtggttctt tttttttttt tttttattgt
    28561 caaaaatgac taattaaaaa aaaaaatata tatatggata gatcaaaaaa atggttgatc
    28621 tttattttga cggatagggc atttctattt ctggaggaca aattaaactg gttagatcgt
    28681 attcaatgga gcggcgaatt tttgggccga gctggatttg aaccagcgta gacatattgc
    28741 caacgaattt acagtccgcc cccattaacc gctcgggcat cgacccagga agaattaatt
    28801 ctaggtttag ttataatcca tgattaactt cctttcgtag taccctaccc ccaggggaag
    28861 tcgaatcccc gctgcctcct tgaaagagag atgtcctgaa ccgctagacg atgggggcag
    28921 atccgcccga ccatcagcat actatgctga tagtatgata agtttttttg gaattgtcaa
    28981 tatacaatat aattataata tattatataa ctagatcaaa agagtctttt ctactttaga
    29041 aatttttaat attaatatac agaaatctag ataactttaa tttacaatac ggattaatat
    29101 agatatatat attattatgt attataatac aatgcatagc atagtattat ataatatata
    29161 tacagattaa ttaaacaaag ttatagtagt aggatttcct tagttagggt agtgcttgat
    29221 ccgacagaaa aaagggataa aaagaatatt taataatatt tattataata ttaatttttt
    29281 ttcttcattc aattttaact aatttcttcg ttcatcgttc agatgagata tgcctatcac
    29341 tatctcatat taaaccaaaa aattcaaaaa cgctagatat tttttttttt tttttatgga
    29401 atttggctcg ggatatgaat ccccccatca catgattgaa gaaaatatct taactctatg
    29461 ttgataatga gctcttatac atatatgtag atatgtatat gtctattata ttatatctat
    29521 tatatatgta gtaaactcat aatttaatta aaactattaa attttttaaa ttgaataaac
    29581 aggccctttt aactcagtgg tagagtaacg ccatggtaag gcgtaagtca tcggttcaaa
    29641 tccgataaag ggctttttca ttaaactcaa gtcttagtct tcgttttcca ttgttaatag
    29701 ttctaaaaaa aaaaaaaaaa aaggtaatca ccagtataat gaattctaat tagattatgg
    29761 gtcgtagtta taaagttgaa atttattcat tttcataatt gtggagagtc cattttgtag
    29821 tgacatagtg accctctttc ttcatgtctc attattcatt ttgtcttgac ttgatacata
    29881 aatattctag atatccaatc catccctatt gttaatcgtc aaactaaagt attcctgctt
    29941 ctccagtgtt cctataaaac aaacccacca taaaattata aataaagaaa aagtcaaaag
    30001 taagtggatc tgacccattg aatcatgact atgtcagcta ttctgatata taaattctat
    30061 atattcattc tatataatat atatatagcg ggtttttctt tggccacgca aagcaaaaat
    30121 gtgtcgatat ttcttgagtt catcttcttg ttacgggatg ctctacacaa agaaaacaaa
    30181 gaaatcgcta ctctctatcc actacactac ataatacata ttacatatat aacatacata
    30241 tataacatat ataacatata tatataagat atatatagaa gttttagttt attttaaaat
    30301 gtattctcaa tatctttcct tgatttcaga ataagatatt gttttgttgt tccgccaatg
    30361 caatagagaa caaatgcgag aaaggggttt tcattttcag cctatcatta ttaaatattt
    30421 aataaagatt taatttaggg tcgtggaaaa atggggattt tgttttttgc tttgatccct
    30481 taaaagatat actctgtaat atgagtcata ggatagaaca attctggttc aaataggtta
    30541 gttatatagt aaggactaat caaattgagt tcatagattt tacccaggtt aggtcgtttt
    30601 gtggctcaat agaaaaataa tttatattgt atcttcgaaa cccgttgtgt tgtaagaggc
    30661 attgagcgag gactcgtcca tagataatcg aactatcata tgccctgaaa attatatgaa
    30721 gtgttcggaa atggtttaag tagttgaatt aggaggatca ctatgactat agcccttggt
    30781 agatttacca aagaagaaaa agatttattt gatattatgg atgattggtt acggagggac
    30841 cgtttcgttt ttgtgggttg gtccggccta ttgctctttc cttgtgctta tttcgcttta
    30901 gggggttggt tcacaggtac aacttttgta acttcatggt atacccatgg attagcgagt
    30961 tcctatttgg aaggttgcaa tttcttaacc gctgcagttt ctacccccgc gaatagttta
    31021 gcacattctt tgttgctact atggggccct gaagcacaag gagatttcac tcgttggtgt
    31081 caattaggtg gtctgtggac ttttgttgct ctccatggtg ctttcggatt aataggtttc
    31141 atgttacgtc aattcgagct tgctcgatct gttcaattgc ggccttataa tgcaatcgca
    31201 ttctctggtc caattgctgt ttttgtttct gtattcctga tttatccatt gggtcagtct
    31261 ggttggttct ttgcacccag ttttggcgta gcagctatat ttcgattcat cctcttcttc
    31321 caagggtttc ataattggac gttgaatcca tttcatatga tgggagttgc cggggtatta
    31381 ggcgccgctc tgctatgtgc tattcatggt gctaccgtag aaaatacttt attcgaagat
    31441 ggtgacggtg caaatacatt ccgtgctttt aacccaacgc aagccgaaga gacttattca
    31501 atggtcaccg ctaatcgttt ttggtctcaa atctttgggg ttgctttttc caataaacgt
    31561 tggttacatt tctttatgct atttgtacca gtaactggtt tatggatgag tgctattggg
    31621 gtagtcggtc tggctctaaa cttacgtgcc tatgatttcg tttcccaaga aatccgcgca
    31681 gcggaagatc ctgaatttga gactttctat actaaaaata ttctcttaaa cgaaggtatt
    31741 cgtgcttgga tggcggctca ggatcagccc catgaaaacc ttatattccc tgaggaggtt
    31801 ctaccccgtg gaaacgctct ttaatggaac tttagctggt cgtgatcaag aaaccaccgg
    31861 tttcgcttgg tgggcgggga atgccagact tatcaatttg tccggtaaac tacttggggc
    31921 tcatgtggcc catgccggat taatcgtatt ctgggccgga gcaatgaacc tatttgaagt
    31981 ggctcatttt gtaccagaga aacccatgta tgaacaagga ttgattttac ttccccacct
    32041 agctactcta ggttgggggg tgggtccggg gggggaagtt atagacacct ttccatactt
    32101 tgtatccgga gtacttcact taatttcttc tgcagtctta ggctttggcg gtatttatca
    32161 tgcgcttctt ggacctgaga ctcttgaaga atcctttcca ttcttcggtt atatatggaa
    32221 agatagaaat aaaatgacta caattttggg tattcactta attttgttag gtataggtgc
    32281 ttttcttctg gtacttaagg ctctttattt tgggggcgta tatgatacct gggcccctgg
    32341 ggggggagat gtaagaaaaa ttaccaactt gacctttagc ccaagcatca tatttggtta
    32401 tttactaaaa tctccttttg gcggggaagg atggattgtt agtgtggacg atttagaaga
    32461 tataattggt gggcatgtat ggttaggttc catttgtata tttggtggaa tttggcatat
    32521 cttaaccaaa ccctttgcat gggctcgccg cgcattagta tggtcgggag aggcttactt
    32581 gtcttatagc ttagctgctt tatctgtctt tggtttcatc gcttgttgtt ttgtttggtt
    32641 caataatacc gcttatccaa gtgagtttta cggccctacc gggccagaag cttctcaagc
    32701 tcaagcattt acttttctcg ttcgagacca acgtcttggg gctaatgtgg gatccgccca
    32761 aggacctact gggttaggta aatatctaat gcgttctccg accggagagg ttatttttgg
    32821 aggagaaact atgcgttttt gggatctccg cgccccctgg ttggaacctc taaggggccc
    32881 caatggtttg gacttgaata ggctgaaaaa ggacatacaa ccttggcaag aacgacgttc
    32941 ggcagaatat atgactcatg ctcccttggg ttctttaaat tctgtgggtg gcgtagctac
    33001 tgagattaat gcagtcaact atgtatctcc tagaagttgg ctagctactt ctcattttgt
    33061 tctaggattc ttcctttttg tggggcattt gtggcatgcg ggaagggccc gtgcggctgc
    33121 tgcaggattt gaaaaaggaa tcgatcgtga tttggaacct gttctttcca tgacccctct
    33181 tagctgagat tttattattt atatctatat tctattgttt ttcctggctc ggctatccca
    33241 cttagccgag ccattcttat ttaagataaa tagcggacca ggccaaacaa ataaagaaac
    33301 aaatttattc aacaagcaaa aggagagaga gggattcgaa ccctcgatag ttctttgttc
    33361 agaactatac cggttttcaa gaccggagct atcaaccact cggccatctc tcccggagtt
    33421 aatctctatt ttattcctgt gaatagaaca tgaccagacc atatgagacg atagattaac
    33481 tgtcggtaga aagatcccag gattgtgaat taattaaatt tggatgtatc tatatactgt
    33541 aatatatata gataggtatg tcataataga tatagtttat ttgttagtag tttggaggat
    33601 tacaaacatg cttattgctt tccaattagc tctttttgca ttaattgcga cttcatcaat
    33661 cttactgatt agtgtacctg ttgtatttgc ttcttctgac ggttggtcaa gtaacaaaaa
    33721 tgttgttttt tccggtacat cattatggat tggattagtc tttttggtag ctatccttaa
    33781 ttctctcatc tcttgaattt ctttggtatt tccccacccg aaagtgccat tccttctaaa
    33841 aattttggat tgtgagacac attaagatta aatcttagtt tgggttccga aaaaaaaaaa
    33901 tctcaatttt aattaataac aatttattat taatttggat ataattagat aataagatta
    33961 tcttaagttg gaatctgtat agtatctggc cctgcgcaaa tatgatccag acgcatatat
    34021 gatatatcat atatgtcata tatgtgtgga catatgtatg cgtatcacga acaaaatgcg
    34081 gatatggtcg aatggtaaaa tttctctttg ccaaggagaa gatgcgggtt cgattcccgc
    34141 tatccgccca ttatgaagta atgtactgcg ataaaaaatt cggtatagtt gagtttacta
    34201 ctataactat ggtagttagt attccatctt ccccttatct ttgcctccca tccaaaaaat
    34261 tgaattgaat aaggtcatta attactagtt aaaaaatcac acctaaaaat caatttttaa
    34321 gcaaaaacag tgttgcggag acaggatttg aacctgcgac ctcaaggtta tgagccttgc
    34381 gagctaccaa gctgctctac tccgcgatga agaattggta actaatggac aaagaaaaat
    34441 tggatatgac cctctaccat atctatacaa atagaatagt ccatttatac agaatggtaa
    34501 agagggccct ctctatgact atgataatag atcatagaga tttatatgga tctgaaacga
    34561 tatttttttt atccttacca acttgatctt gttgcgcccg gtaataaaca tgcatgaacc
    34621 atttcgcgaa gtatgtgtcc ggatagccca aagtctcgat aattagctct gggtcttcca
    34681 gtcacaaaac aacgtcgatg aagacgtata ggcacactat tacgcggtag ggattgcaat
    34741 tttccatgaa tttcccattt ttcactcagc gatggaactt tgcttatttc tttttttgag
    34801 gatcgacgaa tcaaatgata tttctgttcc aatttttgcc gcttcttctc cctctgaatc
    34861 aaactttttc ttgccataat gttcagttcc tattattatc aatgatacag ttcggatcct
    34921 agatgtaaaa atataagaag gtggatcccc ttctccatcg aaaccaaatc caatttttgt
    34981 tgatttgata tagtacaata aataaggaaa ttaaccaaat tttcctgatg tagaggcaat
    35041 caagaaagcg gcataagtaa atatataacc cacggaaaag tgggctaatc caactaatct
    35101 tgcttgcaca atggaaagag ccactggctt atctctccac cgaatcaaat tagccaaagg
    35161 tgtgcgttca tgagcccatg ctaaagtttc aatcaattcc tgccaatatc cgcgccagga
    35221 aattaagaac ataaatccag tagcccaaac aagatgtcca aataagaaca tccacgccca
    35281 tactgataag ctattcatac caaaagggtt atatccattg ataagttgtg aagagtttaa
    35341 ccataaataa tctcttaacc accccatcaa ataagttgaa gattcattaa attgtgaaac
    35401 gttaccctgc cataatgtga tgtgtttcca atgccaataa aaagtcaccc atccaatggt
    35461 atttaacatc cagaaaactg ccaaataaaa agcgtcccaa gcagaaatat cacaagtacc
    35521 cccgcgtcct gggccgtcgc aaggaaaact ataaccgaaa tcctttttat ccggcattaa
    35581 cttggaaccg cgtgcatcta aagcaccttt tactaaaatc aatgtagttg tatgcaaacc
    35641 tagagcaata gcatgatgaa ccaagaaatc tcccggacct attgttaaga agagtgaatt
    35701 actattctca ttaatagcat tcaaccagcc aggtaaccat atacttcgac ccgcattaaa
    35761 tgccgggcca ttcgttgaag ataagagtac atcgaaccca tatgaagtct taccatgagc
    35821 agattgtatc cattgggcaa atatgggttc gatcaagatt tgtttttccg gagtaccaaa
    35881 agcgagcatg acgtcgttat gaacataaag tcccaaggta tggaacccca gaaacaggct
    35941 ggcccaactt aaatgagata tgatagcttc tttatggtct aacattcttg ccaatacatt
    36001 atcctcattc tgttccggat tgtaatctct aatgagaaat atagctccat gagcaaaggc
    36061 tcctgtcatg atgaaccccg caatgtattg gtgatgagta tacaacgcag cttgagtagt
    36121 aaaatcttgt gctatgaatg cataagcagg taaagaatac atgtgttgag ctactaagga
    36181 agtaataacc cctaaggagg ctaaggcaag acctaattga aaatgaatcg aattatttat
    36241 tgtgtcataa agacccttat gcccacgccc taatagaccc cccggaggaa tatgtgcttc
    36301 taaaagatct ttgatactgt gtccaatccc gaagttcgtt ctatacatat gaccggcgat
    36361 caggaaaaga attgctatag ctaaatgatg atgagccata tccgttagcc ataaactttg
    36421 cgtttgtgga tggaatcccc ccagaagggt tagaatggca gttcctgctc cttgggaggt
    36481 accaaataaa tgactatttg aatcagggtt ttgggcataa agattccact gacccgtaag
    36541 aagtggtccc aacccctggg gatgcggtaa tacgtcgaag aaattattcc atctgacgta
    36601 ttcccccctg gatccgggaa tagcaatatg aactaaatgt cctgcccaag ccagggagct
    36661 tactccaaaa agtcctgaca aatgatgatt gagacgagat tcggcatttt tgaaccacga
    36721 aacgcttggt ttccattttg gctgtaggtg taaccaacct gctattaagg atatagcaga
    36781 aagaaataat aaaaaaagag ctccagtata aagatcctca ttggtgcgta atccaattgt
    36841 ataccaccac tgataaacac cggaataggc gatattcact ggaccgctag cgcctcctcg
    36901 agtaaaggct tctacagctg gttgaccaaa atgaggatcc caaattgcat gagcaatagg
    36961 tcttacatgt aaagggtcct gtatccacga ctcaaaattt ccttgccaag ctacatgaaa
    37021 cagatttccg gacgtccaca gaaaaattat tgctaactga ccaaagtgag aagcaaaaat
    37081 gttctgataa agacgttcct ctgtaatatc atcatgactc tcaaagtcat gtgcggtagc
    37141 aataccaaac caaatacgac gagtagtggg gtcctgagct aagccttggc taaaccttgg
    37201 aaatcttaat gccataatgc ttttcaaatc ctcctagcca ttatcctact gcaataattc
    37261 ttgctaagaa gaatgcccat gttgtggcaa ttccgcccag aaggtaatgg gttactccta
    37321 cagcacgtcc ttgtacaata ctcaaggctc taggctgagt agcaggagca acttttaatt
    37381 tgttatgtgc ccaaacgatg gattcaataa gttcttgcca ataaccccgg ccgctgaata
    37441 gaaacattaa actgaaagcc cagacaaaat gagcacctaa gaaaaaaaga ccatatgcag
    37501 ataatgaaga accataagac tgaattacct gagatgcctg tgcccataag aaatcccgga
    37561 gccagccatt aatagtaatg gaactctgtg caaaatttcc tcctgtgata tgagttacca
    37621 ctccctgatc acttatagta ccccaaacat ccgactgcat tttccaactg aaatggaaaa
    37681 ttactaccga aattgcattg tacatccaga atagacctaa aaagacatga tcccaggcgg
    37741 atacttgaca tgtcccccct cttccaggtc catcacaagg aaagcgaaaa cccagatttg
    37801 ctttatcagg tatcaaacgg gaactgcgag caaatagaac acctttcagt agtatcaata
    37861 cagtcacatg gatcgtaaat gcatgaatat gatggaccaa aaaatctgcg gttcctaatg
    37921 gaataggtaa caaagcgact ttgccgccta ctgctactaa ctcactacct ccccaagtta
    37981 cgctagtact cgttgttgca ccaggagcgg ttataccagg cgctaaagca tgggtgtttt
    38041 gtacccattg agcaaagatg ggttgtaatt gtatagcagt atctgaaaac atatcttggg
    38101 gccgccctaa agcactcatg gtatcattat gaatatataa gccaaaactg tgaaacccta
    38161 gaaatataca tgcccagtta agatgtgata ttattgcatc gcggtgccta aggacacgat
    38221 ctaatagatc gttgtatcga gtagttggat cgtagtctct taccataaaa atggctgcat
    38281 gcgcagcagc accaactatg agaaatccac cgatccacat gtgatgtgtg aacaacgaaa
    38341 gttgtgtacc atagtcaata gctaggtatg gataaggggg catggaatac atatggtgag
    38401 ctacaacgat ggttaaagag cctaacatag ccaggttaag agataattga gcatgccatg
    38461 acgttgttag gatttcgtag aggcccttat ggccctggcc tgtaaatgga cccttatgag
    38521 cctctaaaat gtctttaagt ccatgaccaa tgccccagtt agtcctatac atatgaccgg
    38581 cgatcaagaa aagaattgca atagctaaat gatggtgtgc aatatcactc agccatagac
    38641 cccctgttat tggatttaat cctccacgaa aactaagaaa atctgaatat tttgaccaat
    38701 tcaaggtgaa aaaaggagtt gctccttcgg caaaactagg ataaagttga gccaaaagat
    38761 ccctattcaa gatgaattca tgaggaagtg gtatctcttt aggatcaact ccagcatcaa
    38821 gaaattgatt aatcggcaaa gatacatgga tttggtgtcc cgcccaagaa agagacccaa
    38881 gccctagtaa ccccgctaaa tggtgattca acatagattc tacatcttgg aaccaaacca
    38941 attttggggc ggctttatga taatggaacc aaccggcaaa aagcattaat gatgcaaaga
    39001 ccaatgcacc aattgcagta caataaagtt gtaattcact agttattcca gatgctcgcc
    39061 aaatctgaaa aaagccggag gttatttgta ttcctcggaa acccccgccc acatcaccat
    39121 tcaatatttc ttgaccaact attggccaaa ctacctgggc gctaggtcca atgtgagcag
    39181 gatcgcttag ccatgcttca taattagaaa aacgggcgcc atggaagtac atgccactca
    39241 gccaaagaaa gataatggag agttgaccaa aatgagcact aaatactttt cgggagatct
    39301 cctccaaatc attggtatga ctgtcgaaat cgtgagcatc agcatgtagg ttccagatcc
    39361 aagtggtagt atcagggccc ttagctattg ttctcgagaa atggcctggt ctagcccatt
    39421 cctcaaaaga cgtttttacg ggatccctat ctacaacaat tttcacttct ggttccggcg
    39481 aacgaataat cattaagtcc tcctctttcc ggacaacaca tacaaagaga cctgccaaca
    39541 gtcaagtttt tagtgaaacc tctgaaagat ggatattttt ttttttatca tcggtccccc
    39601 atctctcatc catctatttt atttagttat taactagagc aattatgata tcgaagttga
    39661 tccggggcaa gtgttcggat ctattatgac ataacgatta ggtgcccaac ggaccctttt
    39721 tattatcaaa tacctttgac ttttcctggc atgacgaaga tgtttttttt tgctagtgta
    39781 tttatatctg aatgtaaaag tgcccatatc gatatacttc tatgaaacat cttcttatgc
    39841 gatatccata tttagtaatt cgggggcata cttgatttat ttattagcta tatcctatac
    39901 gatttgatac tgctgtatcc ctatcattta tccttatggg atactataca aaatataatt
    39961 ttttaggagg aagagatata atgaaattct tgattggatc ttctcatagt aactatctat
    40021 tttagttgat tgatggatcc aatcaccatt ttgattttaa taaatttaat aaaaaaaaaa
    40081 aaaaagagtg cttttattcg aattcgaaac gcctcgtgat cttcaaccaa ttatgtgctt
    40141 caatataatt acctggagta agcgctatag cttgtttcca atactcagca gcttgatcga
    40201 accaagcctc cgcaatttca gaatcaccct gtagaatggc ctgttctccc cggtcggaat
    40261 aggtggttaa attccttccc ttagaaccgt acttgagagt ttcctgcctc atacggctca
    40321 gcaatcgact ctttttgtgt cccatctttt taatctaccc tatgctaact gaattagatt
    40381 tttcataaac ctatcctagt tttcttgggt taaccagacg aagttaaatt aattacataa
    40441 gtttcaaact ctaattttga tcaataatca gttttatctt ttctcctacc ttcataagaa
    40501 ttaactcctc ctatatcgtt aggattttct gaaaggtaac tatctcggtt tcatctcata
    40561 atatgaaatt catatagaat ttttgaaaaa gactttcctc cgtaagaaaa aagaacttac
    40621 tatctttggg atctgatgct acaccgctgc tcaatacttt agtagatcga ctctattaca
    40681 taagtagatt cctaacttta tatctcatat tatgacataa gtaagcagtt cttaactgta
    40741 tcgatctaat aacttgctaa ttgatcttta cggtgctttc tctatcaatt cgatccttta
    40801 tccatagagt atataggcgt acttattcat ttatatttga agtctttttc cttgctacag
    40861 ctgataaaaa tcgttgcttt ggacgataca tatgtagaaa gcctatttta ttctagtatt
    40921 tactagcctt tatctttttt ctataatgga gatagtcgca cgtaatgaca gatcacggcc
    40981 atattattaa aagcttgtgg taagaatggg tttcgttcta gtgcccggaa ataatattcc
    41041 aaagccttcg tatgctctcc gttgcttgtg tgtataaggc ctatattata gagtatataa
    41101 cttcgatcat agggatcaat ttctggtcgc gtagcttcat aataattctg taaagcttcc
    41161 gcataatttc cttcggattg agccgacatc cgttacggcc gttcattcta ttcaaagaat
    41221 ctccgttcca gaaccgtaca tgagattttt atctcatacg gctcctcccc tctgtgcata
    41281 gtactaaggg acataatctc tggaatcaag atttcactat tctcatttat gaactgatgg
    41341 gggctagtat ttttacaaga aatttctagc cagccttccc gaaagaggtc ttttcttaac
    41401 accaattgta ttagtgctag atgaaaatag tcactccaac aatttctttg ttcacaacgc
    41461 cttctatttc caggaatcag tcacttcaac aatctttgat ggttatatgg gtatccaaag
    41521 tacaaacgag atggatgttt gttgtcccaa ccattcattc ttattagtcc caataccgag
    41581 aaggggaagg ggtgatttat aatataacaa agttttcgtg ttgttgattc cgtagagtag
    41641 tgcttcttcc tctatgccgc ccattggtac tagtggcgta gtattgaccc gcaatccaga
    41701 acccataggt gtaacctttc gctcaatact aaaatcgata attaaagcat ctgaagccgt
    41761 atctatcaat cgaggataca cgacagaagg aattgttcta tctttaaact tcaccttcac
    41821 caagcgttgg tttaaaaaaa aaaaaaaaaa ttgtttcttt ctattttcta tcccgaacca
    41881 cgcttctctc tctcagatta aggtctaaaa aagcaagaaa aaaaatcaaa tcgcaccatc
    41941 tctgtaatag gtaaatgcct ttttttcccc tgaagttgtc ggaattattc gtaataagat
    42001 attggctaca attgaagaag tcttatcaat aaaatttcca tttattcggg atctaggcat
    42061 aattaacaat ccattctata attcttctca ttttcccaaa ggaaaattat ccgaattgta
    42121 cagtagtacg aaatatcata aaaatagact aattctaaaa aaagatgtgg atattccgct
    42181 caaattgtgc ccaagggggg atgatgaaat atttgaatga gattggattt cctacaaatt
    42241 aagtagtata ctgataaaca gaactattac gattttctct aagttgacta accaaggact
    42301 ttatttgact atagattctg gtaactcgaa aagttttgat ttggttataa tcaaaagagg
    42361 aaaaataaag aatggaataa gaattccatg ataaaataga ggagagtaac catactcttt
    42421 tgtttgcata atgcgtatgc gtcatacaat tgaaatataa aaatccatta agtaaattgg
    42481 tgttgagaaa tatgaaattt gaaaggaatc ttttagtcct atgtaaccag taatgggtcc
    42541 tacccgtact ggaataaata atatgaatga ctcgctattc acttcactcg gtttctggtc
    42601 aataataaga ttatgattat gtaggagaga tggccgagtg gttcaaggcg tagcattgga
    42661 actgctatgt aggcttttgt ttaccgaggg ttcgaatccc tctctttccg tttctatcga
    42721 gtcatcaacg ttactgatca caatgtatca aatcaaattc aaataacaat tgatagcatt
    42781 attccaacag taagtaagaa ctttatttga tttgatagag attctctatt cctaattaca
    42841 ttactgtggt acgtaaaata taaatatggg aaaataaaaa aaaaaatgtg gatcaaggct
    42901 cttaaatcta tttccttcga caaaaaaagg gtatggtata aagtcaaatt gtctgaacct
    42961 ttcttgttat tttcattagg ttcaagtctg acgggaataa tattctacga ctaacaactc
    43021 atttattttc aaaccaatcc acttactatc tattatttga tttactaatc cttcatattg
    43081 gaataagtca atagtcaaat gttttggcaa ttcctcccgg agcgatgaag caatagaatt
    43141 ttgaatcaga gatttcgatc tttgtttatc cttcgtagta ataatatctc gaggtttgca
    43201 acgataactt ggtatatcta ctagacgacc attaactaaa atatgtctat ggttaactaa
    43261 ttgtctggct ccaggaatgg ttgaagccat acctaatcga aaaaggatgt tatccaaacg
    43321 catctcaagt agctgtagta aaacctgacc tgttgaccct ttggcttttc cagcgatatg
    43381 cacatatcta agtaattgtc gttctgtcag accataatga aaacgcaatt tctgtttttc
    43441 ttctagacga atacgatatt gcgatttttt cccagaacgc aattggtttt taagatcact
    43501 tccagatctg ggccttttac tagttaatcc tggtaaagcc cccagacggc gtattttttt
    43561 gaaacgaggc cctcggtaac gagacataaa actccttttt tttattgaaa aatttaaaga
    43621 aaaatctaaa ttaagactga actaaaggat aaacaaagca aggctaaatc tactgaagta
    43681 tacaatacta aagtagaatg aaaatagaat gaaatgcatt gtatcaatat ctatattttt
    43741 ttgtatatga tagtaaggaa gttaagtctc tgttttatga tttgttctgt atagatctaa
    43801 gttgctccat tccaatctat tttttattca tagttgcaag ttaacacgac ataatggatc
    43861 agcgaccgat atttgaagaa aggagggaga agatattctc aatcatgaaa aaatagatag
    43921 ataaaagccg gctatcggaa tcgaaccgat gaccatcgca ttacaaatgc gatgctctaa
    43981 cctctgagct aagcgggctc acatagcaga aatagaaata gtgaataggg agtccggaaa
    44041 ctaccagatt taatatatta gctattaatt tattttaatt aatatttatt tttttttttt
    44101 tttattcata atattaataa ttacttaata ataatacttc aaaatacata atattttcat
    44161 aattattact tgatgttaag aatataatat caaattcaat ttgatattat attttagaaa
    44221 agtctaatta tttcttagaa cagttatacc aaattatgct aaataattat taattatctc
    44281 taaataaata atataattaa ttatattata taatatatta tataatatta atgatagtga
    44341 atccattcat aagataagaa taaagatcat taagataaga ataaagacat tattattata
    44401 aagatataat taaaattata attaagacat tcctttgttg tcattcagag aagatagggc
    44461 gaaaaaaaaa aaaaaaaaaa taagtaattg agtatcgatc cttccagtat tacaaattgc
    44521 gcttttaaag taaaaattaa gggaggagag atatagaggt gggatatatc tattcatatt
    44581 gaattggagg cgcatcaatg atagaatcat gtccgattgg aacaaatagg gttcattcaa
    44641 tacaatggaa atgatagaga ataaaaaaaa aaaaaaaaaa aatagtggca tacactttta
    44701 gatataagaa tcattatcta ataaattcaa cgcaatgatt tgattccaag ataaataaaa
    44761 taaataaaag aattgaatag aattacaact ggatcctgtc gcaaaagggg atatggcgaa
    44821 atcggtagac gctacggact tgattaaatt gagccttggt atggaaacct gctaagtgat
    44881 aacttccaaa ttcagagaaa ccccggaatt aaaaatgggc aatcctgagc caaatcttga
    44941 ttttgagaaa aagggtttaa tttatagttt ttataatata aaactacaat aaaaaaagat
    45001 aggtgcagag actcaatgga agctgttcta acgaatgaag ttgattacgt tgcgctggta
    45061 gccggaatcc ttctatcaaa attacggaga ggatgcccgc cctatatacg tatatataca
    45121 tactgacata gtaaacgatt gattaatcgc ggcccgaatc cattataata tatatatatg
    45181 aaaaatttaa gagttattgt aaatctattc catattccaa tcaaagttta aggaagaatc
    45241 gaatattcag tgatcaaatt attcattcca gagtctgtat agatcttttt aaaaactgat
    45301 tattcggacg agaataaaga gagagtccca ttctacgtgt caataccgac aacaatgaaa
    45361 tttatagtaa aaggaaaatc cgtcgacttt ataagtcgtg agggttcaag tccctctatc
    45421 cccaataaaa gcccatttta agtactaact taactatact tcctaactac tttttatctt
    45481 attttttttt tttaatctaa gaaattcagg ggctgggtaa gattttttaa tactctctta
    45541 attttttagt ccctttaatt gacatagata aagtgctcta ctaggataat gcgcgagaaa
    45601 aggtcgggat agctcagttg gtagagcaga ggactgaaaa tcctcgtgtc accagttcaa
    45661 atctggttcc tgacacgtaa ataatgtatc aaataattag tcatatacaa attaatggga
    45721 tatatattca ttaatagcct caagcattat atatatgtat acctaaattc tatatcatct
    45781 aggtataata gggtatatgg atagtctatg gatatagacc tccatttttg agatggataa
    45841 aatatataaa gaacaaaatg ggattatgct ttattttatt ttttgtttgt tcataccgtg
    45901 ctttctctca cccaaatgtt aagccttcat atatatctaa catatatatc taaaattaat
    45961 aagttaaagg attggttaaa aaacttaaaa gtctaaagga gttgaaggat agaaataaac
    46021 agaatgtatt tcaaacacag tacaaataaa atctgatcct tttgcatttc tgaatttagt
    46081 tttcgtattt tcttttatat ttattctatt tttcactcct acttatactt tatttaactt
    46141 ttttttactt cctgagatcc ctctaaagta atgtgcgcgg tacaaagttc atgttacatg
    46201 gtacagaact cttttgattc atcctattct attgtttttg ctcatccgaa atgtatatct
    46261 ttcaaattgg ggaatatcaa tgaagcatct tttttagctt ttaacccatc cagaatacga
    46321 attagagtgc agttactctg tttcatctga aacaggatgt ttcaatattc tttaaatgaa
    46381 ttctggaatc gtgtcattat cgtatacatt aacattagtt tcttgtcatt caatgagcat
    46441 cttgtatttc atagaaattt ggagtaatat agtccttacg taggggccag cctatccaac
    46501 tttcaggcat caagatacgt ttaaggcgtg gatgattatt ataagagatt cccaacatat
    46561 catatgattc ccgttcttga aaatctgcac ttttccaaac ccagaaaaca gacggtattc
    46621 taggattatt ccttgggaca aagactttta tgcatacctc ttcaggttta tctataccat
    46681 accgtattct cgtaagatga tacacactag ctaaaaatcc acctggtgct atatcatagg
    46741 cgcactggga gcgtaaataa ttgtaaccat agacatatga aatgacagca atggagtccc
    46801 aatcctcagt ttttatttgt aaagtctcta ttccttggta atcgaagccc aaagatctat
    46861 gaactagctc atgcttgact agccaatcag ataaattacc ctgcattttc ttgatctctc
    46921 ccacatttgt acatttataa tttatatgag tatttcacat ttacaatgga atttttaaag
    46981 attaacccgc tgttttctgt ttattattct gcacaaaaga acccgcttta ttcactaatt
    47041 cgcgggaaga tactgaattt ttggatttta aaaatgtttc agaaggtatc tccgaagtag
    47101 atggtgattg ataaagcaat ccttgatcat aattttcagt atgaaggctg cactgaacat
    47161 aaaacttatg attggtagta aaacatcgat tttcctgttg aaacacagtt ctatcttcag
    47221 agatttctcg agatatcttc ttacgaagtt ttgttatagc atctataatt gcctctggtt
    47281 taggcgggca gcccggcaaa tagacatcca caggaattaa cttatcaact ccccgaacag
    47341 tactataaga atcagtactg aacatacccc ctgtaatagt acacgctccc atagcaatga
    47401 catattttgg ttcaggcatt tgctcatata atctgactaa agaaggagcc attttcattg
    47461 ttactgtgcc ggctgttaaa attaggtctg cttgcctagg actcgatctt ggtaccaatc
    47521 cataacgatc aaagtcgaat cgtgaaccta ttaatgaagc aaattcaatg aaacaacaac
    47581 tggtaccgta gagaagtggc cataaacttg agagccttga ccaattcgaa agatcattca
    47641 atgtagttga aataactgaa ttgggtgttg tttggtcaag taacggaaac tcaatcaaat
    47701 tcataattgt cttaatgtca tcttttcctt cccttttatt gtctgaatat tcagctaaga
    47761 ccattctaat gctccttttc gccatgcata aactgaaccc acaattggga taagcacgaa
    47821 aattaaagct tctataaata cggatacacc caatacatcg aaactcattg cccatggata
    47881 aagaaagacc gtttcaacat caaaaataac aaaaactaga gcaaacatgt aatagcggat
    47941 tcggaattgt aaccaagcat ctcccatggg ttctataccc gattcataac tagagagctt
    48001 ctccggcccc ttactaattg gtgctaaaac tccggaaatt acaaatgcta agataggaat
    48061 aacacttgat attattagaa atgcccaaaa aatatcatat tcgtgaagca gaaacataag
    48121 tgcaccccta ttaattaatt taatgtggaa tatgctgaat tattcgatta gaattgtaat
    48181 tgtcaattaa tccagaacca aaacttctta ggagaaacaa gaattgattt taatttaatc
    48241 aaaccacata gagtttgttt gctgcgggac atgtcttgtt tcattattta atttaaagat
    48301 tcattcatta tatcatttat ttttcattgt ttgtattgac tcgatataaa aaatttaata
    48361 catcgaacta ttcgacagac caaattaccc aaccaactca actcatagaa tatcaaatca
    48421 aactcaagtt gatacattta ggactaatta atcatatcca aaacaatcaa ttggagttat
    48481 tgttctcgat tagtctgggg acttccacaa aacaaataca agaccaaaaa aagaataggt
    48541 cctaggtcca tgtgacctat gattcgattt ggttaggtca ggctaaagtt tttagccagc
    48601 atcatgtcat gcacgaaaat taatgaaaag gtatgggtat tttatccaag ccaagatttt
    48661 acaaatactg tgttagatct attaaaattg gatccattaa aatgcattgt tcttgttttt
    48721 atttttctgt ccctatgtac ttacatgaac atgtagtaat gcttttattt ctatggacca
    48781 acctattggt cttttcataa aaaagcacta ataaggaaat aaaatctatt tctaaaaaat
    48841 agaatgtatt agggctatac ggactcgaac cgtagacctt ctcggtaaaa cagatcaaac
    48901 tttttattat tatcgaaatg attcgaactg tttcaaagac ccaacatgca ttttgttgca
    48961 ttgggctctt tcattaactg atgtaaatat tcagttagtc caccatattt ttctttcctt
    49021 tattacggga agaaaaaaag ataatgagat ggttccatgt gctctgattc attatttgta
    49081 ttctaatcta agagcaatac caaagttttt caaagaaggg ttaccttgac ttaggtctgc
    49141 ctccggccta aattaaccta agttaaatag agtctccgcc gctccgctgc aagagtcaaa
    49201 tatgagactt catacacctt aaagttcata gaacgaaaag aggttatttt gattgaggtc
    49261 cttaaactca ttatgcctgg cattgaatgg gctgagtatt aaccttatca actataaagg
    49321 attctatttg gtatctgaat tcgtacctga atcagaccga accaaaaatt tgtcatgcta
    49381 ttgttctttt gttctctcga gtttaattta tggagtaaga catcgatttc tcaataagat
    49441 aaattatgtt cattgcataa ttggctccct tgaaaagcat tggcgcatgt gtaaacgagg
    49501 tgctctacct aactgagcta tagcccttgt tcatagatat cttaacatat agataatttc
    49561 ttgtcaagat ggattggata ttccatgatc ccacaggata gttctatggc taaaggagat
    49621 tggtattgct tataaataat attccatcta taattcccca agtaatggat cctttttgat
    49681 gataaataac ctacttaact cagtggttag agtattgctt tcatacggcg ggagtcattg
    49741 gttcaaatcc aatagtaggt agaactcatt agataccgga gtcaatggta tctaataagt
    49801 ttttctacca tattttttct tttagttgta tcaaattaga ctttaactgt attccatttc
    49861 aattagcaga attgaaatgg gatatgtata gtataataaa taacttccac ttctaaaaga
    49921 taaaaaactt ctttatgatt gattattttt atttatttgg aaatattatt gatagcctct
    49981 actcgtgtcc tagcccgcct gagagctaga tttgcctcaa ttgcctgttt cttaccttca
    50041 gctctactta agttagcttc agctatttta agagcttgtt gagcttcttg cggatcaatg
    50101 tcagtactca tctctgcatc atttcctaaa atagtgatct cattattacc tatcctagcg
    50161 aaaccgccca tcagagccac agttaaccat tggtcattga ggcgtattct caaaagaccg
    50221 atatctacag ctgtagcaat aggggcatgg tttggtaata caccaatttg gccactatta
    50281 gtagataaaa tgatttcttt cacttctgaa tccaaaataa ttcgattagg agtcagtaca
    50341 caaagattta aggtcatttc ttcaaattgc tctccccttc taagttcata gctttcgcgg
    50401 tagcttcatc aatgttaccc accaaataaa aggcctgctc gggaagacca tctaattctc
    50461 cggaaagaat caattgaaac cccttaattg tttctgcgag agcaacatat ttacctggag
    50521 aaccagtaaa tacttctgcc acgaagaagg gttgtgacaa aaaacgctca atttttcgtg
    50581 ctcttgctac agttaaacgg tcctcctcgg ataattcgtc caacccaagt atagctataa
    50641 tgtcttgaag ctctttgtaa cgttgtgaag tttgcttaac tctttgcgca atttcataat
    50701 gttcctcgcc aacaatccga ggttgtaaca tagttgacgt ggaatctaaa ggatccactg
    50761 ccggataaat acctttggca gctaatcctc ttgatagtac ggtagtagca tctaaatgtg
    50821 caaatgtcgc ggcaggagca gggtcggtca aatcgtccgc aggtacataa actgcttgga
    50881 tcgaagttat ggatccctct ttggtagaag taattctttc ttgcaaagaa cccatttctg
    50941 tactaagtgt aggttgataa cctactgcag aaggcattct ccctaataag gcggatactt
    51001 ccgatcctgc ttggacgaaa cgaaagatat tgtcgatgaa taaaagtacg tcttgctcat
    51061 taacatcccg gaaatattct gccatggtta gggcagtcaa accaactctc atacgagctc
    51121 ccgggggttc attcatttga ccatagacta gagccacttt tgattctgca atattttttt
    51181 cattaatcac tccagattct ttcatttcca tgtagagatc atttccttca cgagtacgtt
    51241 cgcctactcc gccaaatacg gatacgcctc catgagcttt ggcaatgttg ttgatcaatt
    51301 ccatgatgag tactgtttta cctactccag ctcctccaaa taaccctatt tttcctccac
    51361 ggcgataggg agctaaaaga tccactactt taattcctgt ttcaaagatt gataattttg
    51421 tatctaactg tataaaggca ggcgccgatc tatgaatagg agatgttgtg cgagtatcta
    51481 cgggacctaa attatcaaca ggctccccaa gaacattgaa aattcgtcca agagtagctc
    51541 ctccgactgg aacacttaga ggagttcccg tgtcaatcac ttccatccct ctcatcagcc
    51601 catctgtagc attcatagcg acagctctaa ctcgattatt tcctaataat tgttgtacct
    51661 cgcaagtaac attaatttgt ggaccggcag tatctcgacc cttaactact aaagcattat
    51721 aaatattagg cattttgccg gaggtaaaaa cgacatccaa taccgggcca ataatttgag
    51781 cgatacgccc taggtttttt tcttcaagcg tggaaacgcc aagaccagaa gtagtaggat
    51841 ttattctcat aataataaag tgaaatatgt cgaaattttt gaatagtact gaaaaaaata
    51901 tgtccgatat caaattgatc agttaattca ataataaata aatggagtta gcattcgatt
    51961 tagtttgtac cactcaaatg aatccaattc aatcatttac actacacatt gaatgatgaa
    52021 attttcaagt tcaaccaatc tttatttctt tttttatgga tttttgtgtt ttatactacg
    52081 atttatgcct agtttcacat ctaggattta catatacaac atatatcact gtcaagaggg
    52141 aatttttatt agtatttcat ttcttagatt aataataaga agggatatac tcctccatta
    52201 taaacttgca aaacaaggat tgggttgcac catatatata aaagagtata caataatata
    52261 gatatacaat aatgatgtat tttatttatc aaatacatgg tctaataaca aaccaatttt
    52321 aacattttaa ttagtttata atattcgtta aatattttgt gtttgaaaaa ttgttgtcaa
    52381 aggttttgag ttatttacgc ctaatacata tcgagtagac cctgttgttg taagaattct
    52441 taattcatga gttgtaggga gggacttatg tcaccacaaa cagagactaa agcaagtgtt
    52501 ggattcaaag ctggtgttaa agattacaaa ttgacttatt atactcctga ctatgaaacc
    52561 aaagatactg atattttggc agcattccga gtaactcctc aacccggagt tccacccgaa
    52621 gaggcagggg cagcggtagc cgccgaatct tccactggta catggacaac tgtgtggact
    52681 gatggactta ccagtcttga tcgttacaaa gggcgatgct accacatcga gagcgttgtt
    52741 ggggaagaaa atcaatatat tgcttatgta gcttatcctt tagacctttt tgaagaaggt
    52801 tctgttacta acatgttcac ttccattgtg ggtaatgtat ttggtttcaa agccctacga
    52861 gctctacgtc tggaggatct gcgaattcct acttcttatt ccaaaacttt tcaaggcccg
    52921 cctcatggta tccaagttga aagggataaa ttgaacaagt atggtcgtcc cctattagga
    52981 tgtaccatta aaccaaaatt aggattatct gcaaagaact atggtagagc agtttatgaa
    53041 tgtctgcgcg gtggacttga ttttaccaag gatgatgaaa acgtgaactc acaaccattt
    53101 atgcgttgga gagaccgttt cttattttgt gccgaagcaa tttataaagc gcaagccgaa
    53161 acgggtgaaa tcaaaggaca ttacttgaat gctactgcgg gtacatgcga agaaatgata
    53221 aaaagggccg tatttgctag agaattggga gttcctatcg taatgcatga ctacttaacg
    53281 gggggattca ctgcaaatac tagcttgtct cattattgcc gagacaacgg cctacttctt
    53341 cacattcatc gtgcaatgca tgcagttatt gatagacaga aaaatcatgg tatgcatttt
    53401 cgcgtactag ctaaagcatt acgtatgtcc ggtggcgatc atattcactc tggtacagta
    53461 gtaggtaaac tggaaggaga acgcgagatg actttaggtt ttgttgattt actgcgcgat
    53521 gattttattg aaaaagaccg aagtcgtggt atttttttca ctcaagattg ggtctctatg
    53581 ccaggtgttc tgcccgtggc ttcggggggt attcatgttt ggcatatgcc tgctctaacc
    53641 gaaatctttg gagatgattc tgtactacag ttcggtggag gaactttagg gcacccttgg
    53701 ggaaatgcac ctggtgcagt agctaatcga gtggctttag aagcgtgtgt acaagctcgt
    53761 aatgaagggc gtgatcttgc tcgtgagggt aatgaaatta tccgtgaagc ttgcaaatgg
    53821 agtcctgaac tagctgctgc ttgtgaagta tggaaggcga tcaaattcga gttcgaacca
    53881 gtagataagc tagatacaga gaagaaataa gcgcgtgtaa ttcagtaatt cctgtttgtt
    53941 ctcctaattg taattaaact cggctcaatc ttttcctaaa aaagattgag ccgaatcgaa
    54001 taaggaatga gtatcttata cttcttaaat attactactc taaatactat agtaaatata
    54061 taagtataaa tatctaagta tatattgact attaagtata gtatttatat attttatatg
    54121 cacagatctt acctatatac acaagatcta aatacaagat taaggtcgaa gacaaaacaa
    54181 ccccatattt ctttcttatt tgtattattt attattttat tgtttatttt atcgttggat
    54241 ccataattaa aataaaatta atcctatgga ttcttggtat tattggggat tattggtgga
    54301 tcattttata ttgcgtagct tcattcagac catagatcaa gccagggaag ggctactttt
    54361 acccctcctg tatattgtct ttttcgttcc atgttgcaat acaaatgtat tagttaatta
    54421 tatgagattg tatgaaaatg aattctttat ttataggaat aaaaaaagaa cgatttatcc
    54481 ttgataattt gtccatgacg tgagagaacc ctgtctttat agttataatt gaggaaaaga
    54541 ctatatacat aataaaaaaa tgattattca tcgaatgact attcatctat tgtattctcg
    54601 tcaaataggg ggcgataaga ctctatggaa aaatggtggt tcaattcgat gttgtttaac
    54661 aaaaagttag aacatagatg tgggttaagt aaatcaatgg ataattctga tgttattgga
    54721 aataccagtg gaagtgaaga acccattata aatgataagg ggaaaaacac tcctagttgg
    54781 agtaatagtg acaattatgc tttcagtaat gttgattatt tatttgatat cgggaatatt
    54841 tggagtttgg tctctgatga caccttttta gttagagata gtaatggtga caattattct
    54901 gtctattttg atattgaaaa tcagattttt gagattgaca atgatagttc ttttatgttt
    54961 atgagtgaac tagaaagttt tttttctagt tatttgaata gtgggtccaa gaactactat
    55021 tatcattaca tgtatgatac tcaatctagt tggaataatc acattaatag ttgcattaat
    55081 aattatcttc attttgaagt tagtattaat agttctattt caggtgatac cgattattac
    55141 agtaatagtt ataattatag tttcatttat actgaaagta gtgaaagtgg gaattcgagt
    55201 ataaaaacta gtaataatgg cagcgatctc aatataagag aggagtctaa tgatttcgat
    55261 ataaatcaaa gatacaaaca tttatgggtt caatgcgaaa attgttatgg attaaattat
    55321 aaaaaatttt ttaagtcaaa aatgaatatt tgtgaacagt gtggatatca tttgaaaatg
    55381 agtagttcag atagaatcga acttttgatt gattcgggca cttggaatcc tatggatgaa
    55441 gagatggtct ctatggaccc tattgaattt cattcagagg aagaacctta taaagatcgt
    55501 attgattttt atcaaagaaa aacgggttta actgaagctg ttcaaacagg cataggtcaa
    55561 ctaaatggta ttccaatagc agttggggtt atggattttc agtttatggg aggtagtatg
    55621 ggatccgtag tcggcgagaa aatcacccgt ttgatcgagt atgctactaa tcgatcttta
    55681 cctgtcatta ttgtgtgtgc ttctggggga gcacgcatgc aagaaggaag tttgagcttg
    55741 atgcaaatgg ctaaaatatc ttctgcttta tatgattatc aatcaaataa aaagttattc
    55801 tatatatcaa tcctgacatc tcctacaact ggtggagtaa cagccagttt tggtatgttg
    55861 ggagatgtca ttattgctga accaaatgcc cacattgcat ttgcgggtaa gagaataatt
    55921 gaacaaacat tgaataaaac agtacccgat ggttcacaag cggctgagta ttcattccat
    55981 aagggcttat tcgacccaat cgtaccacgt aatcctttaa ggggtgttct gagtgagtta
    56041 tttcagctcc acggtttctt tcctctgaat cacaattcaa tatattaaag tatagcactc
    56101 gattcaattc aattatttgt agcgaacgag tatttagttc atcgtaaaaa aaaaaaaaaa
    56161 cttaagttta agaagagtag tgttttcttt ggtgacataa gttccacttg tagtaagagc
    56221 cggaagtttt agataattat tattttttcc tccagatcga ttattctatt ttttatctta
    56281 tccctaattc ctgattacta atcatgaatc ctttataaat caattaggat aaacaaagat
    56341 aaaagagtta agtttctcct tccgaggaat tgggggaagg gaagacatta ataaaaaaag
    56401 aattttattt ggccttctta acgtatcaat ttcattttaa tagagacaat aatataaata
    56461 tatcttatta tcttattaat aatatatcat atttgaatct taatattaat tataagatat
    56521 aagattcaaa tatgatatat tatagaaagg agtgaaagaa ccctcacttt gattttttat
    56581 tttttttatt atagaatcga gttactgttt gctttgttgg attcgattag tgaaagtcgc
    56641 gaactcataa taaactctta aataccctta gtaaaaaaaa aaaaatagaa agaatcaaaa
    56701 aggatggaag aagaagaata ggaaagtttt ttatattaaa gtgaattatc atacatattt
    56761 atgtagaacg atgaattagg tacacttaat tcaggtctat attccttgca cttattaact
    56821 acttaatatt atttatatta gatatactta tcataagata tctttaaaat acaaatatta
    56881 aattggggca cccattctat gacagatcta ccctctattt ttgtgccttt agtgggccta
    56941 gtatttccgg caattgcaat ggcttcttta tttcttcatg tccaagaaaa taagattgtc
    57001 tagattcgat gagagcaaat ctcatcaatt tatttcaaca ctggatcata ataaacatat
    57061 ttatttagtc taatatggta cgatatgtgg ctctttccga acacaaatga gagactcata
    57121 tgcatacgga tacacgatat ctacataaat gcagattata tatgggtata gctggttaaa
    57181 aatggatcgg cgaatagttt taaatataaa gtcaatttat ctaactaatt actcctaata
    57241 gttcccgtca aaatagtgct agttgatgag agttacttgg gggtcaagaa aagtaaagtc
    57301 aaattcattt gggttattct ctcaattcca atcgaataca actttaatat agtaagtata
    57361 gtatgaactg gcgatcagag catatctgga tagaacttat aacggggtct cgaaaaacaa
    57421 gtaatttttt tttggcctgt agcctttttt taggttcatt agggttctta gtggttggaa
    57481 cttccagtta tctcggtagg aatcttatat ccgtatttcc atctcagcaa atattttttt
    57541 ttccgcaagg aatcataatg tctttttatg ggatcgcagg tctatttatt agctcctatt
    57601 tgtggtgtac aattgcgtgg aatgtaggta gtggttatga ccgatttgat agaaaagaag
    57661 gaattgtttg tatttttcgt tggggatttc ctggaataaa tcgtcgcatt ttccttcgtt
    57721 tccttatgag agatattcaa tccatcagaa tggaggttaa agagggtctt tatcctcgtc
    57781 gtgtccttta tatggaaata agaggccaag gggcggttcc cttgactggc actgatgaga
    57841 atcttactcc acgagaaatt gaacaaaaaa ttgccgaatt agcctatttc ttgcgtgtac
    57901 caatcgaagt attttgaaat gaagaattta atgttttctc agtatgaggg aggggacttg
    57961 ctaattccct ttttaataca attgaagttt attcaaaaaa cttatttgat taaaacatat
    58021 tagatttgat ttctcccttc tgttagcggg taaacccaca tggaataaaa caaaagtggg
    58081 agattttata tggaacaact aaattctaat aaaaatccat tttttctata ccaaaagtta
    58141 tagaatctgt gttcagataa atatctgata aaatccacga atgcagcgga ttcattaaca
    58201 atttacagat aaaaaatgaa aaaaaaaaaa aaaaaaaaga aatcattgac ttccctccca
    58261 tatcttgtat ccatagtatt tttgccctgg tgggtctctc tttcatttaa taaaagtctg
    58321 gaaccttggg ttataaattg gtggaatacc cggcaatccg aaactttctt gaatgatatt
    58381 caagagaaaa ggattctaga aaaatttata gaattagaag aactattcct cttggacgaa
    58441 atgataaagg aataccctga aacacagata caaaagcttc gtataggaat acacaaggaa
    58501 acagtacaat tagtcaaaac acacgatgag tataatctcc atatcatttt taatttatcg
    58561 acaaatataa tctgtttcgc tattctaagt ggttattgta ttctgggtaa tgaagaactt
    58621 gttattctta attcttgggt tcaggaattc ctgtataact tgagtgacac aataaaagct
    58681 ttttcaattc ttttagttac tgatttatgg atcggatttc attcaaccca tggttgggaa
    58741 cttatgattg gttcagtcta caacgatttt ggattggctc ataacgataa aattatatcc
    58801 ggtcttgttt ccacttttcc agttattcta gatacaattg tgaaatattg gatcttccat
    58861 tatttaaatc gtgtatctcc ttcgcttgta gtcatttatc attcaatcaa cgaataaaga
    58921 actcatttgg tctcttgata tcaatcaaat aagaatgttt cttcgtgttt aaagaataaa
    58981 gaaagtattt tcaatcttac ttattcttta tttatactta tacctgttca aggtattcgt
    59041 cccatattct agtacaatta ttccagtaca atggcagact cgcggatagg gaactacact
    59101 aattagttac ctttctaatt tattgtagaa attctggtat caatgattga accatgcaaa
    59161 atagaaatat tttttcttgg gtaaaggaac agatgactcg atccatttct gtatcaatca
    59221 tgatatatgt aataactcgg gtatctattt caaatgcata tcccattttt gcgcagcagg
    59281 gttatgaaaa tccgcgtgaa gcaactggac gaattgtatg tgcaaattgc catttagcta
    59341 ataagcccgt ggatattgaa gttccgcaaa ctgtacttcc tgatactgta tttgaagcag
    59401 ttgttcgaat cccttatgat atgcaactga aacaagttct tgctaatggg aaaaaggggg
    59461 ctttgaatgt gggagctgtt cttattttac ccgaaggatt tgaattagcc ccccccgatc
    59521 gtatttctcc cgaggtgaaa gaaaggacgg taaatctatc ctttcagagt taccgtccca
    59581 ataaaagaaa tattcttgta ataggtcctg ttcccggcca gaaatatagt gaaattgttt
    59641 ttcccattct ttcccccgac cctgcaacga agaaagacgt tcacttctta aaatatccaa
    59701 tatatgtggg tggaaataga ggaaggggtc agatttatcc tgatgggagc aagagtaaca
    59761 atacagtcta taatgctaca tcggcaggaa tagtaagcag aatagtacgt aaagaaaagg
    59821 ggggatatga aataaccata gttgatgcat cagatggaca tcaagtggtt gatattgtac
    59881 ctccaggacc ggaacttctt atttcagagg gtgaatccat caagcttgat caaccattaa
    59941 caagcaatcc taatgtagga ggttttggtc agggagatgc agaaatagtg cttcaagacc
    60001 cattacgtgt ccaaggcctt ttgttctttt tggcatctgt tattttggca caaatttttt
    60061 tggttcttaa aaagaaacag tttgaaaagg ttcaattgta cgaaatgaat ttctagattc
    60121 agaaatccta ttgagttggt aaagcaaaaa gcattaattt ttgtcgatcg atacaattat
    60181 gtatgatcaa aaaattatgt aaacctccta agcttgcctt gtttatattg ttttcgcgga
    60241 tgtccggaat taattacttg tatcctaatt cctaaaaata gagaataggc atacaaaaga
    60301 atattaaggt aagaaaaggg tgggataaat gaaaggaaca aatacttgta tctagggggg
    60361 attactagtt ttactaatct gctattcgac acaagaaagg atttatttga caccctttct
    60421 tgtgtcatct tatattgaaa taataatgat tttttgtctg ttcatcaaag attactatat
    60481 ttttcgtgtc tatcgaaatc ccttgtttcg gtttttaatt tctatttata ataaagtagt
    60541 ggacaaacaa aaaaagaatt aggggtaata attcattgag caaatggaac ttcttcaatt
    60601 atgcaatatt caattaactt ttaaacttta aatttaatac attattcaaa caaaaaataa
    60661 aaacaaaaga atagagtagt ttgaaacatc agatcagagc caaggatccc ccttttgtta
    60721 tttctaggaa tatatatata atatttttat tatgttgact ggataatttt ctaatttgta
    60781 ttttatggaa tacattaaat taaatggaat agatcaaaat ctcactttaa gagttaagaa
    60841 ctcagcgggg cctcgccgcc aggggataag gcccgctgag ttcttacctt ttcatgttta
    60901 caatctggtt catcctatta ctacagagat gaacccaacc cggaatatga accgtaaaag
    60961 aaaataccta ttaaaccgat cacaggaata ccagttacag tacctatcag ccaaagagga
    61021 atccttccag tagtatcggc cattttcccc gctttcctcc acatttaatc aaattgtcat
    61081 actagagaca aaaacagtca tgaataatta tgaggatggt acccttccga atggcataag
    61141 agattttata ttattctcct tctttttctc aattgaagaa ataattggaa aataaaacag
    61201 caagtacaaa aatgagtaat aaaccccagt atagactggt acgattcaat tcaacatttt
    61261 gttcatttgg atttgattgt gtcatagttc tataatttga attaggttta tcgttggatg
    61321 aactgcattg ctgatattga ccccaaaaaa gaaacggtag gtacagctag tccatgaaca
    61381 gccaaccatc gcactgtaaa aattggatag gttctatcta tggtcattgg aagcctccta
    61441 tcctaaaagg atctactaaa ttcattaagt tgttccaaag gatcaaaacg gccggttatt
    61501 aatggaatcc cttgtcggct ttctgtgaaa tattcatttg gccgaggact tccaaacaca
    61561 tcgtaagcta aacccgtact gacgaataac caacccgcaa taaataggga gggtatagta
    61621 atgctatgaa tgacccagta tcgaatactg gtaataatat cagcaaaaga acgttctccc
    61681 gtgcttccag acatgctgag ctccacaaat tctttcttgt acattcaaaa agggaatcga
    61741 ttctgtgaaa gatgaaaggg atcagtaaat cgaaaacaaa actactgaat attgcatctt
    61801 tgtaagatcg tcaattttat accaaaggtg tatttagagt atatcgaatc agtatagcta
    61861 tccttcctct ggcacagcaa cgcagtctca attagtacca aaatgctaca tttccctttt
    61921 tgttctttgg atatgcataa actttatgtt atggaataaa ttaatacaat ataaaattcc
    61981 tcaaattatt tataatattt caaggtttcc attatgggtt tcgtaataga tagagataga
    62041 aagtcaagat cttgagaaag tgtgaatcca tgggttttaa ctaattcatg taaagatatt
    62101 atcatattta cacaattcaa ttatatgcaa aatttataaa ccctttttat ggttaaatat
    62161 ttttttgttt agaatacttt catttactta gcttagttgg tcatacaata cataatacaa
    62221 taaataataa catagattat gatatgatag tgtgtttgat gaaaaaaccg aaaatagtta
    62281 gaacaatcaa tatacagaat attggcgatg caacaaccgt tgttgccaaa tttttgactg
    62341 aactacaaag atagaactct atgatatgaa aagacagagt gtagaagcta aaaagatact
    62401 ggaagttgct catcttcaaa tcgagttgga cccgaaaaaa aaaaaaaaaa aataaaaagg
    62461 aggtatcggg cctgggccgt ccgattgaaa agaaagtggg ttaaatccta ttgaaaataa
    62521 atgattcaaa ttgaaattat tttaaaatcc aattattctt tttttttttt tagttatacg
    62581 atagagtttt tattactttc actcaactca cgaattgcac aatgaatctg ttgatttgga
    62641 atcacatgac cggttgatgt cacatcagag caatcaattt tttctactat gtaattctat
    62701 cttttttagt gctatctata atgactgatc aattaagatg gaactaagtt aatattgtct
    62761 actgtcaata gtttttctta ctgtcgtatc tgggaaaatt gaaacttagg taagtgtttt
    62821 atcaacatat gtagtaaaag aacatatcta atttagccct ttcatgtcta ctataactag
    62881 ttatttcggt tttctattag ctgcttcaac tataacctca gctctattga ttggtttgaa
    62941 caagatacga cttatttgaa ataaattgaa tgaacaattt ataaaaataa gtatttctct
    63001 taaatgccag gtcttccata gtcccgcggg cgcgggaatt gccaattctc ggttattgag
    63061 attcgcgaac aattcagatt aatatttagg gatagatctt acctctcttt ttattctctc
    63121 aaacaaaaaa tagaaatgat tgaagttttt ttatttggaa tcgttttagg tctaattcct
    63181 attactttgg caggattatt cgtaactgca tatttacaat acagacgtgg tgatcaattg
    63241 gacctttgat tgaaaaatat attttttgat tgacctccta ctcctttcct tgaaaggagg
    63301 tcaaatttaa gtttattaag ttattttatt gtatgtgatt cgacataaca tcacgctctg
    63361 taggatttga acctacgaca tcgggttttg gagacccgcg ttctaccgaa ctgaactaag
    63421 agcgctttct tattacaggg gatacgactg taaaaaaaaa aaaaaaattt ctatgtaccc
    63481 aaaaatatct tgcaaacacc tagtatagta tgcaaaaatt aaagattata tagccaattt
    63541 taaaatttaa tcaatctcga gtaatctccc gttactgccc attagtaaaa gtaataggta
    63601 gggatgacag gatttgaacc cgtgacattt tgtacccaaa acaaacgcgc taccaagctg
    63661 cgctacatcc ctttgaaaaa ttgttttaca atgtcattgt acaaaatcct tgtcttgttt
    63721 tccacatttt atttttattt tcttcttgat tttagacttt atttattata ttaaaatatt
    63781 gtatatatat tatatacatc taaaacctaa acgcataaaa aaattaatat taatcgataa
    63841 cactcaggct tttttttaag gacaagaaca ttgactcgtt cattgtacat atccatttta
    63901 gttaggaatt ctgcataaaa ataaatacaa attatcttga actacgacat ctgctcatat
    63961 atataatcta tgtctatagt tttacaataa acaataaaaa ggaggatttt caatgcgaga
    64021 tataaaaaca tatctctcca cggcacctgt gctaagtact ctatggtttg ggtctttagc
    64081 gggtctattg atagagatta atcgtttatt cccagacgcc ttgtcatttc cttttttttg
    64141 attattgata tgcaaaaaat aaaaaaaaaa aaaattagag atttaattct atgtgacgtg
    64201 attaaaaaaa aaaaaaaaaa aatgtattaa acccaagcaa aaagttgatc taataaaatt
    64261 atatttggaa aaacataaat aaaaatgcgg gtccagtcta ggagaggctc cacgaaatca
    64321 taacacagta aagaagatac ataactgaaa tattggtatt agtataggaa taattgatag
    64381 ttagaaaaaa attgtattac ttaaaattat atataatatt ataatatata attgatattt
    64441 aaataaaatt aaataaaaaa aatatataga ttcaatctat ttaattttca ttattactct
    64501 taaattaatt gaattaatta atattaatta caatgaaatc tttttaaaat taatttcaaa
    64561 ttagtaactt ctattaattt tttgttcttt attattttca gatcgaaaat agaaaagtta
    64621 agtcgatcca aagggggttc atggccaagg gtaaagatgt aagggtcata attattttgg
    64681 aatgtacttg ttgttgtgcc cgaaatggtg tcaataaaga atcgccgggt atttctagat
    64741 atattactca aaagaatcga cacaatacac ccagtcgatt agaattgaga aaattttgtc
    64801 gttattgtca caggcatacg attcatgggg aaataaagaa atagatcgaa cggaacatat
    64861 gtgcaatctt tttattccaa ctcaaagagc agaaagagga agaacatata acataatcat
    64921 aatataatac aaattatatt aaaattagaa attatacaaa taaaacccca ctttggccgg
    64981 atcttaaatt aataaagaaa tagaatttta gaaataagga ataaaccatg gataaatcta
    65041 agcaaccttt tcgtaaatcc aagctctctt ttcgtcggcg tttgccccca attgtctcgg
    65101 gggatcgaat tgattataga aacatgagtt taattagtcg atttattagt gaacaaggaa
    65161 aaatattatc tagacggata aataaattga ccttgaaaca acaacgatta attactattg
    65221 ctataaaaca agctcgtatt ttatcttcgt taccttttct taataatgag aaacaatttg
    65281 agagaaccga gtcgatccct agaactgcgg gtcctagagc cagaaataaa taggcatatt
    65341 cctcaattga ctcaaaactc cgattggaat tcaagctcaa atggattgga tgttttgctc
    65401 gaaaagaccc agaatccagg tttaattctt gtcttataag aaacaaaaaa agggggataa
    65461 gcaatttttt tttattgaag catgttcgtt cattcctacc tacttttctt atcttaattt
    65521 tatctcaatt tagtttattc tatcttcccg gagttcattc tccggggaat tcttgttcaa
    65581 tcattcctgt atattacttt atagtttcct ttattttatg atcttattgg aaatcatgta
    65641 aagacaattc ttatttgata tagctatttg cgcaagtatt ttacgattaa gaagcaattg
    65701 ccccttgtac agattgtgta ttaatcgact ataactatgg aatactttat tctcgcgagt
    65761 tactgcattt atccgagtga tccacaaacg acgaaaattt ctcttttgcc tgcccctatc
    65821 tcgatgagag gaaaccaaag ctctcatttt atgttgagta attgttcgcg taagtcttga
    65881 atgagcccct ctaaaggttg atgcaaatac acgaattttt gttcgacgtc tccgagctgt
    65941 ataccctcgt ttaactctgg tcattgaatc aaattaaact ttaatgaata actaattgaa
    66001 ttctcttctt tcagtcatta tttgtccccc cggtcggtta ataacaaaac ggattattcc
    66061 gatatataaa atataaattc caatggcttt tgctactatg accttcccaa ccactatttt
    66121 ttagttttat tctttccagg ccagacattt ggttcacctg gaactaagaa attctaccaa
    66181 atactataca aaaaaatagt gggttccttc gtttctatgg ttacttctta aacggtgagg
    66241 ccctctctat gcgccggagc ctcatctctc atttaatcaa atggtattgt taacttgtat
    66301 agttaacatt cttgggctct acccattaat tatacagtaa taggcctttt tcacagtaag
    66361 agctatccat acagtgacgg catttaatta tgaaagttgg ctaggtagct gaccctgtta
    66421 gtccgttctt tcaagaatat gggcataacc tttttgtttt gcttcttatc cttataatac
    66481 catttcctcc gcttaatgga taaccatttg ctaccaatgg agaattgctt ctcatctcaa
    66541 attgaggtgg ttggatttgc accaatgaaa accataaatt ccatacacaa tatacaagaa
    66601 acaataaggg tatataatat atccccattt tagatagtaa atagcgttct tttactctat
    66661 ctattcattg gtattaatca ttgatactgg aaaaattgtc tcatttgctc gagctcatga
    66721 tctgaacgag tcgcacatac accctagtac atgttcctcg acgctgagga catcctcgaa
    66781 gagcggggga tttcgtgaca ttttttattg gctgtcttgt gtttctaata agttgtttaa
    66841 tagttggcat gtcggatata taaaattata ttatagaatg ggttggttta gatcgatctt
    66901 aacctgattt ttgattgatg attattaatt atttcgattc aatataagat atcaaatcgt
    66961 gtaaaattcg aattatggtt gaaaataaaa cggaatcatg gatttatacg aaatccgaag
    67021 tattttcatt ttcaaccgct acaagatcaa caatgccatg ggcttgggct tctgttgccg
    67081 acataaaaac atctcgttcc atgtcttcgg atataaccca caaagggttg cctgttcttt
    67141 gtacataaac ttttgtgagg ttttcgcgaa gtttcaggag ttcttccgct tccaggataa
    67201 attctcctgc ctgtgcctca taaaaagaac tagcaggttg gtgaatcata accctgatga
    67261 tattgagata acatcatgaa tggttcttct atctcgcatg atgggattta aattaaaggg
    67321 ataaaaaaag aagaaaaaaa tagaattgaa caaccgtaca ggcacctttt gtgcattgca
    67381 tacggctctg caatggaatt tactaacccc ctcctccaga gaagagggaa agaaatagaa
    67441 tctatccgat ccagccggat cgttgaataa tccatttgcc atccttcttt atcataagag
    67501 taaaaaaata ctatgatggt tctgttgctt tatattagat atttatatat ttatctagtt
    67561 tgtgatttgg caatcccaaa gtgtctttct gatatgatca aataaggaaa aaatgatttg
    67621 tgacgctaaa atgttctccc gacacataag ataaaatagc aaataaaggt tatttcatac
    67681 tactatctcg atacaaaatc tcaggttata aaaaacaata atggtttgtt catatcgaac
    67741 tcaaagtgcc atgctattat tacttaattt ttcctaattc gattatttat attcgatatg
    67801 gcgaaggcat agtctttttt tttttttttt aactcattgg cgccaagcgt gagggaatgc
    67861 tagacgtttg gtaatttctc ctccaaccag aatgaaagat cccattgaag cagctaatcc
    67921 catgcatatt gtatgtacat cgggtggcac aaatagcata gtatcataaa tggctattcc
    67981 tggtattacc catccgccgg gagagtttat aaacaaataa aaatccctag tattatcttc
    68041 tatactgaga tataccatga gacccacaag ttgattggag atctcgctat caacttcttg
    68101 gcctaaaaaa agtaatcttt ctcgatgaag tcggttgatt aggacaaaat tgtatccctt
    68161 aggaaccata cgtgcacctt tggatgcata cggttcaaaa aattgcgaaa aaaaaaaatc
    68221 aatcaatgta tcaattctag tcttcattta ttttttataa caggtttttc tttttctaaa
    68281 gaagggcttt tcttcgattt ttcaaaaaca tgagttttgg ttccctttct cttccttatc
    68341 aaaaaaaatt attgaactta ttaaactaac ctctcattga tgtattattt catcgaaatt
    68401 caaatcacga tggcattttc ttgttcttga atagaccctt tcaattcttt taggttcgtg
    68461 ttctactccg ggtaaagatt tgtccaaatt ctatttgcac atatagggca aattatctca
    68521 gtaccgcttc tttttttttt tatgtttcat ttcatgcttt ccctcaaatt attccatgct
    68581 attgaatggc aatttgagat cactcctaat aatatataga aagcataaat taaatataaa
    68641 taaagaatgt ttatgataca aatagtaatc atatatatta ccaattttat attttctgaa
    68701 cggagcctgg atactttatt ttatcgttac aagttaacca taaattctta ataatattga
    68761 tccccaatat aaattgatct aattgcactt cacgctccga ataattgatg gttcaatcaa
    68821 tatttcttgg gcgaaacgga ggatatcccg atcggtggag acaacgggta aaccccatat
    68881 gacctaatat atctgacaag ccgcactata cgtcaaccca aactgcgtct tcctctccag
    68941 gattccgaaa aggtactttt ggaacaccaa cgggcattaa attaaagaaa aaagttaagt
    69001 actatacttc actttaatat ggaaacgtac caatgaattt attgtcttca tttttttatg
    69061 tttattctat tttaaacata aattggatac atggattggg tgaatatttc cggaagaaga
    69121 cagaatgaat aaataatttt cacgagcggg tcgatcattt gaatgataaa caagtatcta
    69181 cgcattcatt ctacaaaaaa agggggccca acccccattg cgtattggta cttatcgagt
    69241 atagaataga tctgcttctc tttgttctta cgaacaaaat tgttccgtta ttttcaatgg
    69301 aacgaaataa atcttaaccc tttctcatac aaaatctact gaaaaggtta ggtacataac
    69361 atagtatagt cttttccaat gcgataaagt tacatagtgt ccatttttct ttgatatttg
    69421 ataaaaaagg ggtatttcca tgggtttacc ttggtatcgt gttcatactg tcgtattgaa
    69481 tgatcccggt cggttgcttt ctgtccatat aatgcataca gctctagttt ctggttgggc
    69541 cggctcgatg gctctatacg aattagcagt ttttgatcct tctgacccag ttcttgatcc
    69601 aatgtggaga cagggtatgt tcgttatacc ctttatgact cgtttaggaa taaccaattc
    69661 atggggtggg tggagtattt caggaggaac tataccgaat ccgggtattt ggagttacga
    69721 aggtgtggca ggggcacata ttgtgttttc tggcttgtgc ttcttggcag ctatctggca
    69781 ttgggtgtat tgggatctag aaatattctc tgatgaacgt accggaaaac cttctttgga
    69841 tttgcctaag atctttggaa ttcatttatt tctctcaggg ttggcttgct ttggctttgg
    69901 cgcatttcat gtaacaggct tgtatggtcc tggaatatgg gtgtccgatc cttatgggct
    69961 aactggaaaa gtacaatctg taaatccagc gtggggcgca gaaggttttg atccttttgt
    70021 ttcgggagga atagcctctc atcatattgc agcgggtaca ttgggcatat tagcgggttt
    70081 atttcatctt agtgtccgtc cgcctcaacg tctatacaaa ggattacgta tgggcaatat
    70141 tgaaactgta ctttccagca gtatcgctgc tgtttttttc gcagctttcg ttgttgctgg
    70201 aactatgtgg tatggttcag caactacccc aatcgaatta tttggcccca ctcgttatca
    70261 gtgggatcag ggatacttcc agcaagaaat atatcgaaga gttggcacag gactagctga
    70321 aaatctgagt ttttcggaag cttggtctaa aatccccgaa aaattagctt tttatgatta
    70381 cattggtaat aatccggcaa aagggggatt attcagagcc ggctcaatgg acagcgggga
    70441 tggaatagct gttggatggt taggacaccc catctttaga gataaagaag gccgcgagct
    70501 ttttgtacgt cgtatgccca ctttttttga aacattcccc gtagttttgg tagacggaga
    70561 cggaattgtg agagccgatg ttccttttag aagggcagaa tccaagtata gtgtcgaaca
    70621 agtgggcgta actgtcgagt tctatggtgg cgaactcaat ggagtcagtt atagtgatcc
    70681 tgctactgtg aaaaaatatg ctagacgcgc ccaattaggt gaaatttttg aattagaccg
    70741 agctactttg aaatccgatg gtgtttttcg gagcagtcca aggggttggt tcacttttgg
    70801 gcatgccaca tttgctttgc tcttcttttt cggacacatt tggcatggcg ctagaacctt
    70861 gttcagagat gtttttgctg gtattgatcc agatttggat tctcaagtag aatttggagc
    70921 attccaaaag cttggagatc caactacaag aaaacaagta gtctgataga atattactct
    70981 gatatctttc gtctccactt tttttatttg atgacatttt gatgacataa ggtaccagaa
    71041 aaatcgtgac ttgattgaat cgccatcttt aattctttcc ctttctttac tatagtaaat
    71101 gatccaaaat gaataggtgt ggaagctata attgtaaacc acgatcaaat ctatggaagc
    71161 attggtttat acatttctct tagtctcgac tttagggata atttttttcg ctatcttttt
    71221 tcgagaacca cctaaggttc cgactaaaaa ataatttttg atcatcttaa tttgaagtaa
    71281 cgagcccacc attggtaggc tcattacttc aattagtccc cgtgttcttc gaatggatct
    71341 cttaattgtt gagagggttg cccaaaagcg gtatataagg cgtacccagt aaagcttaca
    71401 agtaaaccag atatgaagat ggcgactagg gttgctgttt ccatttctag ataatttaag
    71461 gatcacaatg gatctacgat aagatcgttt atttacaact acaaccaaat ggtatacaaa
    71521 gtcaacagat cttaaccaat cattaaataa gatttatggc tacacaaacc gttgaggata
    71581 gttctaaatc taggccaaga caaactaata taggaagttt attgaaacca ttgaattcgg
    71641 aatatggtaa agtagctccg ggctggggga ctacaccact tatgggggtc gcaatggctc
    71701 tgtttgcgat atttttatct atcattttgg aaatttataa ttcatccgtt ttattggatg
    71761 gaatttcaat gaattaggtt cctaaggact ataaagtcct agttctagtt tttcaataaa
    71821 aaaataaaaa cgcacttaaa actcagattt ctcattctgg tagttcgacc gtggaatttt
    71881 tttgtttcgg tatttccgga atatgagtgt gtgacttgtt ataattgatc ctattgataa
    71941 tacagagaat agtctgtcat ctctatcaag atgattctac ctcgtcggat atttattcta
    72001 gtatctggag cacggaatat gaatattgta gaatagatca agaaaagaaa tatttgaact
    72061 atgattcata cttactattc agtcagacct cgcgaccgga ctcaaaaaaa aaaatgcaaa
    72121 taggtatttt ataaattaaa cgctttttct tccttcagac tgaatttggt caacggacac
    72181 ccatttcttt atattttttg aattattaat aacatccatt cattgaaatt gaaattggat
    72241 aagtgatgat caaatggttc ttactcacag aacctttgcg tttagcgtgg gctttattaa
    72301 atcatcgtgg ttctagtatg aatctgaggt gtcaattgat tgacagggtc tcaacaaggg
    72361 aattcctatc aataactagt aaaacaagag tcaatctgta ttattacaca aaaaagaaca
    72421 aataaaaaat aataggaaag agaagattca agaggccttt attttaacaa ttaacataaa
    72481 gaataaagag gaacgaggga gccaacttga gatttttggc attatcatca caaaaaagag
    72541 attccggatt ttttttattt ggtatttttg gggcaaattg aatcaagtgg ctaatttgaa
    72601 tttgaacttt ctattacata tccgttaaaa tccgtatttg atttgtgttg tttctgcttg
    72661 agccgtacga ggttaaattc tcatatacgg ttctcagggg gggtctattt tttggttacc
    72721 tatcccaata aagtatatga ttggttcgaa gaacgtctcg agattcaggc gattgcagat
    72781 gatataacta gtaaatatgt tcctcctcat gtcaacatat tttattgtct aggggggatc
    72841 acacttactt gttttttagt acaagtagcc acaggttttg ctatgacttt ttactatcgt
    72901 ccaaccgtta cagaggcttt ttcctctgtt caatacataa tgactgaggc taactttggt
    72961 tggttaatcc gatcagttca tcgatggtca gcaagtatga tggttcttat gatgatcttg
    73021 cacgtatttc gtgtgtatct cacaggggga tttaaaaaac ctcgcgaatt aacttgggtt
    73081 acaggtgtta ttctggccgt attgactgcg tcttttggtg taactggtta ttctttacct
    73141 cgggaccaaa ttggttattg ggcagtaaaa attgtgacag gcgtacctga agcgattccc
    73201 gtaataggat tacctttggt agagctatta cgcggaagtg ctagtgtggg ccaatccact
    73261 ttgacccgtt tttatagttt acacactttt gtattgcctc ttcttactgc cgtatttatg
    73321 ttaatgcact tcccaatgat acgtaagcaa ggtatttcag gtcctttata gagaaaatat
    73381 atcatatata tttgtaattg attatatatc atttcgggga ggaagaaaaa atagttttgt
    73441 atttcattgc tacaaatatg gattattgaa aaataagaca tgttatttgg ttggatacct
    73501 ctcttcaact ctgaagtatt gtatttctta tttgatacca atagttgaag tggattctct
    73561 gaagagaaga tggattatgg gagtgtgtga cttgaactat tgattgggcc atgcagatat
    73621 atgatttgat ctgccacgtt ggaattgaca accaaataaa atgtgtctcc gcatccaacc
    73681 accacgtaag tccccctaca tagcagggat atgccggttc acttgaggag aattttttct
    73741 atgatcatac ccgaatcatg tcatgtatga gtaggctccg caagatccca tagaatagaa
    73801 gcatagaata aacaatgtgg cacgacctaa tgttgtatct attccactta cttaatttta
    73861 tttatagtat ataaatgcat tcatttccta tgcattgatc cagatctatg atactatcgg
    73921 agtgaaataa gggatctaag gaagaacaga ggttagactt tattagtaac aagtaaatac
    73981 tttgtttgta tgtaataaaa tcaaaatgtt gcggggataa ataacaatca aaagacatga
    74041 gacaatccaa aaagcacttg atcatgatca aatttgtaag cctacttgga tattgagcat
    74101 ttatctgtaa gaacttaatt ctttgcaatg aataattgca acttcggaaa attgaatcgg
    74161 gcatttctta catcgagtta ttatatatta atatatagca cggatatcta tgaaatatag
    74221 atttgatacg gatctatttc cattattcct ttgattcttg ctcgagccgg atgattaaaa
    74281 attatcatgt ccggttcctt cgggggatgg atccataaga attaagaatt cacctatccc
    74341 aataacaaaa aaacctgatt tgaatgatcc tgtattaaga gctaaattgg ctaaagggat
    74401 ggggcataat tattatggag aacccgcatg gcccaatgat cttttatata tttttccggt
    74461 agtaattcta ggtactattg cgtgtaacgt gggcttagcg gttctagaac cgtcaatgat
    74521 tggtgaaccg gcggatccat ttgcgactcc tttggaaata ttacctgaat ggtacttctt
    74581 tcccgtattt caaatactcc gtacagtacc taataagtta ttgggtgttc ttttaatggt
    74641 ttcagtacca ataggattat tgacagtacc ctttttggag aatgttaata aattccaaaa
    74701 tccatttcgt cgtccagtag ctacaacagt cttttttatc ggtaccgcag tagctctttg
    74761 gttaggtatt ggagctacat tacctattga taaatccctc actttaggtc tttttcaaat
    74821 tcaaatcaat taaactttga aataccgtac ataagtatta agtatctaag gaagattgac
    74881 tttgaagcaa gactttagat acattaattt gattatattc cattttgagc tgagtacgga
    74941 tcgtgctgaa gattaaaaac taaatccatt ctataatata taaatgatat atatatatat
    75001 tatagaatgg atttaaaatg aaaatttttt attaggtaaa tcaattgtga aatgcttctg
    75061 gtagggtgtc caatatctgt tttacatctt ctatgcgaaa atattcaatt ctcataaggt
    75121 cttcttgact attactatta ctcaaaagat ccaataatgt atgtatattg gatcttttga
    75181 gacaattata ggtcctggaa ggcaattcta actggtcaat aaaaataaat ttcaatggaa
    75241 ctattatttt gtttttcttt aaattagtta atctatcttg aaaggtaaaa ggggatagag
    75301 taaacttgtt tttattttcc gtgaaattaa tgccctcttc ttccgcatgt agaaaaggaa
    75361 taaataaatc aatcaaatta cgagaagctt cataaagtgc ttccttagga gttaaactcc
    75421 cgtttgtcca tatttctaga aaaagtatct cttgtttttc atttccatcc ccataagaat
    75481 gaatactatg atttgcattt cgaataggca tgaatatggc atctataggg taacttccat
    75541 cttgagagtt atttgtgggt ttcatacgat atccgcgatc cctattgatt tgtaattcaa
    75601 tacacaaatc aattggttcc gtcaggttag ctatatgctg tgtcgtgtcc actatttcca
    75661 cagaaggtgg tgagatgata tcttgagcgg ttacgtgtct agggcctctg acgcaaatag
    75721 atgcgtctct aactccatat agagtacttc tcaatacaat ttctttcaaa tttattaata
    75781 tttcgtggac tgattcttta atacctacta ttgtagaata ttcatgtggt accttctcag
    75841 attttgcgcg tgtgatacat gttccttcta tttctccaag taaagccctt cgcatggcaa
    75901 tacctatggt atcggcttga cctttcataa gcggggacag aatgaaacga ccataataaa
    75961 gacgtttact atctattttt gattcaacac acttccactg taatgtttga gtggaccctc
    76021 ctacttcctc tcgaaccata ctaaatattg ttatttaatc agatcattga atcatttatt
    76081 tctcttgaaa tccatttaat tcttattttt acacacgtct ttttttaggg ggtcgacatc
    76141 cattatgtgg cataggtgtt acatcgcgca cgaaacttaa tagtagacca cttctacgga
    76201 tggctcgtaa tgctgcatct cttccgagac cggggccttt tatcataact tctgctcgtt
    76261 gcatgccctg atcaaccacc gtacgaatag catttatagc tgccgcttga gcagcatagg
    76321 gtgtccctcg ttttgtgcct ttgaatccag aagtacccgc ggaggcccaa gaaactactc
    76381 gtcctcgtac atctgtaaca gttacaatgg tattgttgaa acttgcttga acatgaataa
    76441 caccttttgg tattctacgt ccattcttgc gtgaaccaat acgcccattc ttacgcgaac
    76501 caattcttgg tataggtttt gtcatatttt atcatctcat aaatatgagt cagaaatata
    76561 cggaaagata cggagatatc catttaatgt taaaacagat tcttttacac gggtccttct
    76621 ttttctttta gaagattctt tatttagttt agaaagatta cccttgtctc tgtttatgtc
    76681 tcggattgga acaaatcact ataatccgtc cacgcctacg gataagtcga catttttcac
    76741 aaattttacg aacagaagcc cttattttca tatttctcat tccttacctt aattctgaat
    76801 ccactccttg aaaaataagt ttcttgattt tttttaactt caaattgtat ccctatgaaa
    76861 ggaatgttta aaaaatcatc taatagttcg aatttgtgaa ttctataaat tctacgtccc
    76921 ctggttgaat cataaccact tatttcaatt ttgactctat ttcatggtag tatctatata
    76981 aaactgtgcc gtatccttcc tgaaacataa cctagaattt agatcttcat tatctaaaag
    77041 gacccggaac atactgttgg gaagcgattc agtaattaaa cattcatgaa ttaattttag
    77101 tcttttattc gaggtaagcc tcttgaagta ttaactaatg gagaaagggt tatataattt
    77161 atttttactc tctttttcca aaagggaagt tagagataaa attaagataa caggaggaag
    77221 gggtgtaaga tcaccatata taacacaaaa tttctccccc gattttttct agtcgagctt
    77281 ctcgatctgt cattatacct cgagaagtcg aaagaattac aattcccatt ccacctaaaa
    77341 tcttaggaat ttgttgatag ttggaataga ttcgtagacc gggtcggctg atacgtttta
    77401 aaatagttct atatattccc tttcgattcc gtctatgtcg tagggttaaa accaagaaaa
    77461 atttgttact ttcctgatgt ttacgaacgt tttcgataaa accctctcgt agaagtattt
    77521 tgacaatgtt ttcggtaata ttagtagatg ctattcgaac cgttcttttt ttatccatgt
    77581 cagcatttct tatagaagtt attatatcgg caatagtatc cttacccatg gcgaactata
    77641 attattggta ccccctaatt tttatataat caacatgttt atttattatt ttaataaaaa
    77701 ataattaaat ttatttatat taataaaatt aattataaag tatatgcgtg atacacaatc
    77761 tactaattga cttgacccat tccagatacc ccgctatata atattattat ttaatatact
    77821 actagtattt ataatacctc gggagctaat gaaactattt tagtaaaatt caactgtctc
    77881 aattcccgag cgatcgcacc aaaaactcga gttccttttg gatttccttc ttgatcaata
    77941 acaactgcgg cattgtcatc atatcgtatt atcatgccgt tgtcacgttt gagttcttta
    78001 catgtacgca caattacagc cctaataact tctgatcttt ctagaggcat atttggtact
    78061 gcttctttga ttacggcaac aacaacgtca ccaatatgag catatcgttg gttaccagct
    78121 cctaggactc gaatacacat taattttcga gctccactat tatccgctac atttaaaagg
    78181 gtctgaggtt gaatcatatc atttttattt taatctgtta ttttgctgca aaggataaaa
    78241 aagaaataaa aagaaatatt tgtctgtcta taaaaaaata aacttctatt tttcatcatc
    78301 accttatctt ttaatttctg catccctatc cctcaataac gaattgagtt tgtataggca
    78361 tcttgcgcgc agctatttta atagctgctc tggctacagt ttctgatact ccgcccattt
    78421 cataaagtat tcgacccggt ttaacaacgg atacccaata ttcgggggcc cccttccccg
    78481 aacccatacg tgtttctgcg ggtcttactg taacaggttt gtcgggaaat atacgtaccc
    78541 atatttttcc gccacgacgc gcatatcgtg tcattgctct tcgtcctgct tccatctgtc
    78601 tagccgtgat ccaagcgggt tcaagtgctt gaagagcgta tccgccgaaa caaatacgat
    78661 tgcctcgaca agatattcct ttcattcttc ctctatgttg tttacgaaat tttgttcttt
    78721 tggggttata gttgatggtt ctttcttaat taaattccat ctctactgca gaaccggaca
    78781 tgagagtttc ttttcatccg gctcctcgcg aatgaaatga ttcattaata ttactacgga
    78841 atacacatat atttaatatt attaaatgat acacattaca cttagtaatg taatggaatt
    78901 tattatgtca ttttgttata ttatttgatt ttgttattct agcgatagtt tagtattgtt
    78961 atgttatata gttaagagta agctttatat accagatcaa cattatttat tttgtatcga
    79021 atcgcgctaa aacaaaatgt agattgtatg tataattcaa taactaaaaa ctaagggttt
    79081 cgcgggcgaa tattgactct ttcgtgctac attcgtaggg tcaagacctt gttactttta
    79141 gaataaatca atttgttctt ggttcgttcc gccatcccac ccaatgaatc attaggattt
    79201 gtttgttttc atgaaatcct atgcaatcat gggttctgtc gttcccatag cctcttcgtt
    79261 aatggttagg cccgaactcc gcaatggaac cccaacaaaa ttcgttcctg aattaatttt
    79321 cttagtttat attaacccga ggctcgttat ctttaattat tgatattata tcagtattga
    79381 tgctttatca cattgccttt tgtgagataa ttcataaacc atacatattg gaatcatata
    79441 tcattgatac ttttgttctt tctttctatc atccttccat ttatccacat ccctttattt
    79501 ttgtttagca acctataata agatttaatt ttttttttat ttcagttgct acaactatat
    79561 gatcgatcta gtcatatagt gactgtttct tggaatctcg acaatacgaa acgaagccat
    79621 aagttggtta ttagtttata tagttagtaa gctcatagtg agggtcgttt tgaattccaa
    79681 ctatctatac tataaactaa caaaaaaact aacgagtcac acactaagca tagcaattct
    79741 cttaaatgat caatctaatt tttattcaac cttatagaat tttaattgct cagttttgtt
    79801 tgatttaatg gaataaaaaa gaaaatttgt catttatttt tttttttttt ttaggtccat
    79861 tatttctcgt ctacaaatat ccaaattttt atgcctaata ctccatagat agttcgagtt
    79921 gtataggaac aatgatcaat tttagcacga attgtttgta gaggaaccct accctctctg
    79981 atccattcga cgcgtgcaat ttcttttccg tcgatacgcc cggcaatttg tacttgaatt
    80041 ccttttgtat ccgtttgttc agttaattca atagcttttt tcattgcttt tcgaaatgaa
    80101 actctatttt ttaattgtaa agctatatat tccgcaagaa tattaggttg tccataaggt
    80161 ttttcaactc ttgttatagc aatgttgagt ctacggttca cagaatgaaa ctccttttgt
    80221 acattcatct gtaattcttc gattcctcgt gttcggccct ctattaataa attagggaat
    80281 ccaatatgga ttatgacttg gatcaaatcg attctttttt ttatttgtat acgtgctatt
    80341 ccttcgaaac ctgaggacat tttcttattt ttttgtacat aatccttgat acaattccgt
    80401 attttttcat cttcctgtat acccgcggaa taattttgtg gttgtgcgaa ccaaaaggaa
    80461 tgatgacttt gggttgtacc aagtctgaaa ccaagtggat ttattttttg tcccatattt
    80521 ttctattaga ttatctttac catatatatt tttcgaaaga tgaatcgaaa gttaagattc
    80581 atctttaact aatttagttt tatccctcaa tataattgtt atatgacaag tgggtctttt
    80641 tatcggataa ctacgtcctc gagcccgggg tcttaatttt ttcacaatag tacctgcgtt
    80701 aacttcagct ttactaataa ataaattagc tttgtttaag cccatgttat tactagcatt
    80761 tgctgccgcg gaaaaaacta atttcaaaat gggataagat gctcgataag gcataagttc
    80821 tagtatcata agtgcttctt cataggagcg tccacgaatc tgatcaatta ctcttcgtgc
    80881 tttgaaaacc gacatacata tatgtttatg ttgagctaaa gctttaattt ctgtactcca
    80941 acgcgagttc tttctattta tcataaggtt atccccacta aatgaataaa aactgcctaa
    81001 ttttacttat aaaataaaaa aatataatat tttaaaattt aattaaaatt ttagtcttat
    81061 taattatttt ttagaaaaaa aaaaaaaatt aacgacgaga tttattatcg gtttttgcat
    81121 gtcttgcgaa agttagagtc ggcacgaatt ctcccaattt atgacccacc atacgatctg
    81181 ttatataaat aggtaaatgc ccttttccat tatgaatagc aattgtatgg ccaatcattg
    81241 tgggtataat ggtagatgcc ctagaccaag ttactattat ttccttctcc tcccttatgt
    81301 ttagtttttc aatttttgcc gataaataat tagctacaaa aggatttttt tttattgaac
    81361 gtgtcacagg ggattactcc tttattacat tacattttta aaattggcat tctatgccca
    81421 atatatcgat ctaagtatga aggtaagaat aaatacaata atgatgaatg gaaaaataaa
    81481 aaagctaaaa tcctttagct agataagggg cggatgtagc caagtggatc aaggcagtgg
    81541 attgtgaatc caccacgcgc gggttcaatt cccgtcgttc gcccatcaca ttatttcaaa
    81601 ttctaaaaat tcagttttct atattcttat ttatttacgg cgacgaagaa taaaactatc
    81661 actatatttt ttccttttcc tacttcttct tccaagcgca ggataacccc aaggagttgt
    81721 gggttttttt ctaccaatcg gagctctccc ttcaccgccc ccatggggat ggtctacagg
    81781 gttcataact actcctctta ctacaggacg cttacctagc caacgcttag atccggctct
    81841 acccaaactt ttttggttca ccccaacatt acccacttgt ccgactgttg ctaagcagtt
    81901 tttggatatc aaacggacct ccccagatgg taatcttaat gtggccgatt taccctcttt
    81961 tgcaatcagt ttcgctacag cacctgccgc tctagctaat tgtccaccct ttccaagtgt
    82021 gatttctatg ttatgtatgg ccgtgcctaa gggcatatcg gttgaagtag attcttcttt
    82081 tttatcaata aaaacccctt cccaaactgt acaagcttct tccaaagcat acggctttct
    82141 agatgtatat gatgatatct agacagatgg atcttatatg aatcgtatga tgaagtatca
    82201 catgagtgga tatataggaa tccaaatctg ccgaatcact catgttatga tcttctacat
    82261 cctaggtctc cccgttccgt catctggctt atgttcctca tgtagcattc agaccgaatg
    82321 actctatgaa attacgtcaa tacttccatt ccacatatta cgggtaacgt aggagacatc
    82381 tctatttttc cccgggggat ctttataatt accactgctt agcttttaat tcgcctctga
    82441 ccatcaaatt aaatgtgaat aacccggcct cctctctttg aaacaagggg cgctctccgg
    82501 ttctgtgcgt gcttcaaaca attttttttt gtcttctcca tattaccata tctctagagt
    82561 caataatttt ctatgaggaa ctactgaact caatcacttg ctgccgttac tcaacagttt
    82621 tctgctgagg tttctcccgt agaggtactc aaattggatc agtgatcgat ttataggttt
    82681 cgtcgtaaac ctaattggtt acttccaatt acgtaaatca atagttcaaa ccgcactcaa
    82741 aggtagggca tttcccattg atataggaac ttctgtacca gaaacaatgg tatctccaat
    82801 tatagcccct ctgggatgta aaatatatct cttctcacca tccccatagt gtatgagaca
    82861 aatgtgtgca tttcgattag ggtcgtattc tatggttacg attctaccag atatgtcttt
    82921 atcattccgt cgaaaatcta ttttacggta tagacgctta tgacctcccc ctctatgccc
    82981 tgcggtaatg attcctctgg cattacgacc tttactacaa cgacgctgtc catggatcaa
    83041 attatttcgt ggattggatt tgacttgact gtctatggct ccattgcgtg tgctcggggt
    83101 agaagttttg tataaatgta tcgccgtgtt attaagtatt ttgctttaag ttcttttctc
    83161 tataagaggt ggaatagaat aacctggttg aagcgtaatg atcatacgtt tgtaatgcat
    83221 tgtatgtccc ataataggtc ccattcttct accctttccc gggactcgat gactatttat
    83281 agctattacc ttgacgccaa agaagagttc gacccaatgc tttatttctg tcctagttga
    83341 tcctgattcg acattagaag tatattgatt gttccccaat aaccgaatac ttttttctgt
    83401 aaatactgca tatttgattc catccataaa tccattttct tccctatgag ttccagtatc
    83461 aataagaatt ctagttctta ctgttcatat gttatggtat gaatatacca taccaattcg
    83521 gtatgtatgg atgatgagat tccattgata cagagccaat tctaatagac ttattgaacg
    83581 ttcccattgg cgtgcatcca gcaggaattg aacctacgaa tttgccaatt atgagttggg
    83641 cgctttaacc attcagccat ggatgcttaa cagggatcat cgtacatcgt aaataaccaa
    83701 attccaattg aaatgaaatc tttaggagga atcaatgaga gaacatcaat tcaaatcctg
    83761 gatcttcgaa ttgagagaga tattgagaga gatcaagaat tctcactatt tcttagattc
    83821 atggaccaaa ttcgattcag tgggatcttt cactcacatt cttttccacc aagaacgttt
    83881 tatgaaactc tttgaccccc gaatttggag tatcctactt tcacgtgatt cacagggttc
    83941 aagaagcaat cgatatttca cgatcaaagg tataatactg cttgtagtag cggtccttat
    84001 atctcgtatt aacaatcgaa agattgtcga aagaaaaaat ctctatttga tggggcttct
    84061 tcctatacct atgaattcca ttggacccag aaatgagaca ttggaagaat ctttttggtc
    84121 ttgcaatatc aataggttga ttgtttcgcc cctgtatctt ccaaaaggaa aaaatatttc
    84181 tgagagttgt ttcatggatt cgcaagagag tacttgggtt ctcccaataa ataaaaagtg
    84241 tatcatgcct gaatctaacc ggggttcgcg gtggtggagg aaccggatcg gaaaaaagag
    84301 ggattctagt tgtaaggtat ctaataaaac cgtagttgga attgagatct cattcaaaga
    84361 gaaagatagc aaatatctgg agtttctttt tttatcctat acggatgata tgatccgcaa
    84421 ggaccatgat tgggaattgt ttgatcgtct ttctccgagg aagaagcgaa acatactcaa
    84481 cttgaattcg ggacagctat tcgaagtctt agggaaagac ttgatttgtt atctcatgtc
    84541 tgcttttcgt gaaaaaagac caattgaagg gggggggttc ttcaaacaac aaggagctga
    84601 ggcaactatt caatcaaatt atattgagca tgtttcccat ctcttctcga gaaacaagtg
    84661 ggatatttct ttgcaaaatt gtgctcaatt tcatatgtgg caattccacc aagatctctt
    84721 cgttagttgg ggaaagaatc agcacgaatc ggattttttg aggaacgtat cgagagagaa
    84781 tttgatttgg ttagacaatg tgtggttggt aaacaaggat cggtttttta gcaaggtacg
    84841 gaatgcattg tcaaatattc aaaaagaaag atcgattctt tgggatcctt cctttcttca
    84901 aacggaagga acagagatag aatcagatcg attcccgaaa tgcctttttg gatcttcctc
    84961 aatgtcccgg ctattcgcgg aacgtgagaa gcagatgaat aatcatctgc ttccggaaga
    85021 aatcgaagaa tttcttggga atcctacaag atcaattcgt tcttttttct ctgacagatg
    85081 gtcagaactt catatgggtt cgaatcctac tgagaggtcc actagagatc agaaattttt
    85141 gaagaaaaaa caggatgttt cttttgttct ttccaggcga tcggaaaata aagaaatggt
    85201 tgatatattc aagataatta cgtatttaca aaataccgtc tcaattcatc ctatttcatc
    85261 agatccggga tctgatatgg ttccgaagga tgcaccggat atggacagtt ccaataagat
    85321 ttcattcttg aacaaaaatc cattttttta tttatttcat ctattccatg gccggaacaa
    85381 ggggggatac acgttacacc atgattttga atcagaagag agatttcaag aaatggcaga
    85441 tctattcact ctatcaataa ccgggccgga tctggtgtat cataggagat ttgccttttc
    85501 tattgattcc tacgggttag atcaaaaaaa attcttgaat aaggtattca actccagaga
    85561 tgaatcgaaa aagaaatctt tattgattct acctcctctt ttttatgaag agaatgaatc
    85621 tttttatcga aggatcagaa aaaaattggt ccggatctac tgcgggaatt atttggaaga
    85681 tccaaaaata aaaacggcgg tatttgctag caacaacata atggaggcag tcaatcaata
    85741 tagattgatc cgaaatctga tgcaaatcca atataacacc tatgggtaca taagaagtgt
    85801 atcgaatcga ttctttttaa tgaatagatc cgatcgcaac ttcgaatatg aaattcaaag
    85861 ggatcaaata ggaaatgata ctctgaatca tataactata atgaaatata tgatcaacca
    85921 atatttatcg aatttgaaaa agagtcagaa gaaatggttt gatcctctta tttctcgaac
    85981 cgagagatcc atgaatcggg atcctgatgc atacagatac aaatggtcca atgggagcaa
    86041 gaatttccag gaacatttca tttctgacca gaagaaccat tttcaagtag tgttcgatcg
    86101 attacgtatt aatcaatatt cgattgattg gtccgaggct atcgacaaac aagatttgtt
    86161 taagtcactt cgtttctttt tgtccaagtc acttcccttt ttgtccaagt cacttcccct
    86221 tttctttgtg agtatcggga atattcccat tcataggtcc gagatccaca tctatgaatt
    86281 gaaaggtccg aatgatcaac tctgcaatca gttgttagaa tcaatagatg ttcaaatcgt
    86341 tcatttgaat aaattgaaac ccttcttatt agatgatcat gatacttccc aaagaccgaa
    86401 attcttgatc aatggagaaa cgatattacc atttttgttc aaaaagatac caaagtggat
    86461 gattgactca ttccatacta gaaataatcg caggaaatcc tttgataaca cggattccta
    86521 tttctcaatg atatcccacg atcgagacaa ttggctgaat cccgtgaaac catttcatag
    86581 aagttcattg atatcttctt tttataaagc aaatcgactt cgattcttga atgatccaca
    86641 tcacttctgg ttctattgta acaaaagatt ccctttttat gtggaaaaga cccgtatcaa
    86701 taattatgat cttacatatg gacaatttat caatatcttg ttcattcgca acaaaatatt
    86761 ttctttgtgc gtcggtaaaa aaaaacatat ttttttggag agagagacta tttcaccaat
    86821 tgagtcactg gtatctgaca tattcatacc taacgatttt ccacaaacac aaagtggtga
    86881 cgaaacgtat aacttgtaca aatatttcca ttttccaatt cgatccgatc cattcgttcg
    86941 tagagctatt tactcgatcg cagacatttc tgcaacacct ctaagagagg aacaaatggt
    87001 caattttgaa agaacttatt gtcagcctct ttcagatatg aatctatctg attcagaagg
    87061 gaagaacttg tatcagtatc tcagtttcaa ttcaaatatg agtttgattc acactccata
    87121 ttctgagaaa tatttaccat ctggaaagag gaaaaaacgg agtctttgtc taaagaaatg
    87181 cgttgagaaa gggcagatgt atagaacctt tcaacgagat agtgcttttt caaatctctc
    87241 aaaatggaat ctgttccaaa catatatgcc atggttcctt acttcgacag ggtgcaaata
    87301 tctaaatttc acccttttag atactttttc agacccattg ccgatactaa gtagtagtca
    87361 aaaatttgta tccctttttc atgatattat gcatggatca gatataccat ggccaattga
    87421 tcagaagatt cttccacaat ggactctgat aagtgagatt tcgagtaagt gtttacagaa
    87481 tcttcttctg tccgaagaaa tgattcatcg aaataatgag tcacccattc cattgatatg
    87541 gacatcaaaa aatgctcggg agttcctcta ttcaatcctt ttccttcttc ttgttgctgg
    87601 atatctcgtt cgtatacatc ttctcttcgt ttcccgagcc tctagtgagt tacagacaga
    87661 gttagaaaag atcaagtctt tgatgattcc atcatacatg attcagttgc gaaaacttct
    87721 ggataggtat cctacatctg aactgaattc tttctggtta aagaatctct ttctagttgc
    87781 tctggaagaa atacggggtt ccgcttatgg ggtcaaatca atacgttcta agaagaaata
    87841 tttgaatatc aacctcattg atctcataag tatcatacca aatcccatca atcgaatcac
    87901 tttttcgaga aatacgatac atctaagtcg tacaagtaaa gagatctatt cattgataag
    87961 aaaaagaaag aacgcgaacg atgattggat tgatgataga atagaatcct gggtcgcgaa
    88021 caatgattcg attgatgatg aagaaagaga attcttggtt cagttctcca ccttaacgac
    88081 agaaaaaagg attgatcaaa ttctattgag tctgactcat agtgatcatt tatcaaagaa
    88141 tgactctggt tatcaaatga ttgaacaacc gggatcaatt tacttacgat acttagttga
    88201 cattcataaa aagtatctaa tgaattatga gttcaataga tcctgtttag cagaaagaca
    88261 gatattcctt gctcattatc agacaatcac ttattcacaa acctcgtgtg gggctaatag
    88321 ttttaatttc ccatctcacg gaaaaccctt ttcgctccgc ttagccctat ccccttctag
    88381 gggtatttta gtgataggtt ctataggaac tggacgatcc tatttggtca aatacctagc
    88441 gacaaactcc tatgttcctt tcattacggt atttccaaac aagttcctgt atgataagtc
    88501 taaaggttat cctattgacg atatcgattt tgatgatagt gacgatatcg attttgatga
    88561 tagtgacaat atcgatattg atgatagtga cgatattgat gatgaccttg atatggagct
    88621 gctaactatg acgaatgtgc taactattat ggatatgacg ccaaaaatag accgatttga
    88681 tatcaccctt caattcgaat tagcaaaagc aatgtctcct tgcataatat ggattccaaa
    88741 cattcatgat ctgtatgtga atgagtcgaa ttacttatcc ctcggtctat tagagaacta
    88801 tctctccagg gattgtgaaa gatgttccac tagaaatatt cttgttattg cttcgactca
    88861 tattccccaa aaagtggatc ccgctctaat agctccgaat aaattaaata catgtattaa
    88921 gatacgaagg cttcttattc cacaacaacg aaagcacttt ttcattcttt cctatactag
    88981 aggatttcac ttggaaaaga aaatgttcca tactaacgga ttcgggtcca taaccatggg
    89041 tttcaatgca cgagatcttg tagcacttat caatgaggtc ctatcaatta gtattacaca
    89101 gaagaaatca attatagaaa ctaatacaat tagatcagct cttcatagac aaacttggga
    89161 tttgcgatcc caggtaagat cggttcagga tcatgagatc cttttctatc agataggaag
    89221 gactgttgca caaaatgtac ttctaagtaa ttgccccata gatcctatat ctatctatat
    89281 gaagaagaaa tcatgtaagg aaggggattc ttatttgtac aaatggtact tcgaacttgg
    89341 aacgagcatg aagaaattaa cgatacttct ttatcttttg agttgttctg ccggatcggt
    89401 cgctcaagat ctttggtctt catccggacc caatgaaaaa aattggatca cttcttatgg
    89461 cttcgttgag aatgattctg atctagttca tggcctatta gaagtagaag gcgctttggc
    89521 gggatcctca cggacagaaa aagattgcag ccagtttgat aataatcgag tgacactact
    89581 tcttcggtcc gaaccaagga atcagttaga tatgatgcaa aatggatctt gttctatcgt
    89641 tgatcagaga tttctatatg aaaaatacga atcggagttt gaagaagggg aaggagcctt
    89701 cgactcacaa cagatggagg aggatttatt caatcacata gtttgggctc ctcgaatatg
    89761 gcgcccttat ggcaatatat ttgattgtat cgaaaggccc actgaattgg gatttcctta
    89821 ttgggccggg tcatttcggg gcaagcggat catttatcat aaagaggatg agcttcaaga
    89881 gaatgattca gagttcttgc agagtggaac catgcagtac cagacacgag atagattttc
    89941 caaagaacaa ggcttttttc gaataagcca attcatttgg gatcctgcgg atccattctt
    90001 tttcctattc aaagatcagt cctttgtctc tgtgttttcc cgtcgagaat tctttgcaga
    90061 tgaagagatg ttaaaggggc ttattacttc ccaaacaaat cctcctacat ctatgtataa
    90121 acgctggttc atcaagaata cgcaagaaaa gcacttcgaa ttgttgattc atcgccacag
    90181 atggcttaga accaatagtt cattatctaa tggatctttc cattctaata ctctatctga
    90241 gagttatcag tatttatcaa atctgttcct atctaacgga acgttattgg atcaaatgac
    90301 aaagacattg ttgagaaaga gatggctttt cccagatgaa atgaaacatt tgattcatgt
    90361 aacaggagaa agatttccca ttccttagcc atgtcaatcc atcggaaaat caaaaatacg
    90421 catgtccgat gaaatagttg ttgctatctg ctccaataat gaatcattgg tttaactgaa
    90481 taactaaata aaatagtagg tagacctttt tcttcgtctc aggtcgatgg atcttctcaa
    90541 ttggaagatc tcctatatgg ataatacaca ttccagttga ccgagcctaa ttctaattgt
    90601 tttgttctga agcaaagata tccacggagg ccggttcgtc ctattcagat attcacgacc
    90661 aagaggtact ggattctctt tgggataggc cctgaaatga aaggagaagg aaggctggaa
    90721 tgccaacaga cgtctcgtct gtctattctc taattcaccc gactcaatag tacctatttt
    90781 gggaacgtcc agtgccaaag tcactgaatg ggcaaagcgc caatctctaa aacggactat
    90841 gtaatgtact ttatctgctg ggtacgggta ctggtgggta ttttaccaga ggtttctatc
    90901 aatctaccct tgtgtgattc ctgttgaatc atatactcgg ggggtggatg cagggcggac
    90961 gatttcaaaa cggactcctc attcattaga tggagaagat caccaagatt tcgcgatccg
    91021 ccgccgaacc tattccaatt ccaacagttc ggacccggat cgtggggatc gccggaatac
    91081 ttcgtatcaa cggataagat actcggtata tcaatattga ttagatccga aatctgttat
    91141 ttcgaatgct cattcaatga gcattcgaaa tattatgcct tgaagaggac tcgaacctcc
    91201 acgctcttta gcacaagatt ttgagtctcg cgtgtctacc atttcaccat caaggcatct
    91261 ttaaagttaa tcgtattcca tgaatatgac atctatctag tgtgatatat ggaatatatg
    91321 acaagggtgg agtgtttcta tcgatcggtc atgtcatata ggaccgagtc agacatcaaa
    91381 ttgcttcgat ttgaattatc cggaggataa cttatatata gatgtaaaat caaacctatt
    91441 tctcgattca atattcaata gaagcccaaa tgaagtagaa gtggagatgg tatccaacca
    91501 aataacgata gttatgtcaa aagcaggtcc gattacgcct attcctaatc ctaaatagaa
    91561 tgtaacgacg tagggatatc catatgtaaa catagtatct atttacatac gctcgaatga
    91621 ccccttctca taataagatc tggtccggta tggaatgaac ttataatctg atgatcgagt
    91681 cgattccatg attataagtt cataacccca gcccattccc attttgggcg gaacagatct
    91741 actaattctt ttattccagt tagtaagagg gatcttgaac taagaaatag acctagaagc
    91801 taaactaaaa gagggtatcc tgggcaattg caagaattgg gttcattgat attcctggta
    91861 tagtagatgc tatcacacat acagtcatac tcaattcgat ggaattgttt gatcttaaag
    91921 gagatcttct ataatttcgc acgtgagggg ttatttcttg gtttcgtcca gtcattaata
    91981 acttgattat ttttagataa tagtagatag aaacgacgct cgtaaggagt cctattgaaa
    92041 ctaaaaaata taggcctgcc tgccatccac accagaatag atagagtttt ccgaaaaaac
    92101 ctgccagtgg aggaagaccc cctagggata agagacatag ggctaaagag agagccaaaa
    92161 aaggatcttt cgtgtataat cctgcataat ctcgaatgtt atcagttccg gtacgtagac
    92221 caaatgatac aatgcaagca aaagttccta gattcatgga gatatagaac agcatataag
    92281 ttatcatgct tgcatatcca tcatttgaat ctccaacaat tattccaata attacatatc
    92341 cgatttgacc aatggacgaa tatgcaagca tacgtttcat gcttgtttga gtaatagcaa
    92401 tgagattacc caatatcatg ctaagaatag ctaggatttc cagaagaaga tgccattcgt
    92461 ttgatgagaa ataaaaagga atatcgagaa ttcgtgtggc tgaagctgaa gcagctactt
    92521 tcgaagtaac agaaagaaaa gcaacgactg gagtgggaga gtcagagtcg aaaagaggat
    92581 tcctcacttc tttctctcat tcaaaaccgt gcatgagact ttcatctcac acggctccta
    92641 agttataaaa gaaagaagaa ctcatcttct tttttgatta ccttcctcgc gtatgtataa
    92701 gaccgaattc attcgatttc taaattagta atccttaact tttcgaggaa tccttcatca
    92761 gtggttgtga gtggctgact ttttcaacct tttcgaccat agaaccatct gatttgattc
    92821 gttctcaata gccatgagat gatcatctta gggtgatcct tttgtcaacg gatgctccta
    92881 ttacactcgt agtctctgaa ggatgagaac caactatgta gcatctacat cgataattca
    92941 agtattgtat acgtcattag tccgatcctt tgtaggaact acccgtaata acgaacttgc
    93001 aaaatggatc tgtttatcat aaagagattc gttgttcctg accttgcttc accttaaatt
    93061 gttatttgaa caaaaagatc ttttggtaaa agttatgcct tggtccgagt ggggatagca
    93121 tctctcttct gcatgtctat ggagttttga aaaatccaaa catctcagag atagatatag
    93181 aggtaggact ttgtcgaacg aaccgcactc cttcatatac gtcaggagtc cattgatgaa
    93241 aaggggctgg agaaagcttg aacccaattc ctacagtgat ggatataagc gcaattgaaa
    93301 ttcctgggga gttatacatt tgtgtattga taagaccatt cactatttct tgaagctcga
    93361 tctccccccc agatgaacca tatagccaag agaaaccatg aaccagaata gaagagcttg
    93421 ccccacccat gagtaaatat ttcgtagtag cctcattaga ccgtacatct ctcttggtat
    93481 atccagataa taggtaggaa cataaactga aacattctgg agctacaaag atagttatta
    93541 aatcgttagc accacataaa aacattcctc ctagagtagc tgttaatacg aataacagaa
    93601 actctgttat agccatttct gtacattcaa tgtactctac ggatagagga atacatagag
    93661 ttgaacatag taaaataaga aattgaaaga tttcgttgaa attgttcgtt tggaaatttc
    93721 ccgaaaagct aattataggt tcttctctcc atcggaacaa tagggccgtt atgcttatta
    93781 ctaaacttgt tgaagagatg aaatagaacc aaggtctatc tttttgatca gaggttgaat
    93841 cgatcatcag aagaagaatt aggccaaaaa ttaggataca ttctgggaaa atgaaacttc
    93901 catggaagag aagcaaatga aacgctttca taaaaattct cgtagaatcg agaatgaagt
    93961 tttcattctg tacatgccag atcatgaatt agtaactgca tccaatcccc gaaaaagtcc
    94021 caattgtttc aactttaaat tttttgaatg ggatatttac ggaatcccca tgaataggat
    94081 caaaccttat tccatgatat ttttctataa gactcctctt tcttattccc cccgagaggg
    94141 cttagttgat ccatgattta tgttcatctt tcttttcctt tttgtttgtt tcgagaaaga
    94201 tctcgatcaa ttccgattct ttctttttct attgattctt ttccgatcga gatgtatgga
    94261 tccatagatc tatatagaca catagatcta tggattaacg aaaatgtgca aaggctctat
    94321 ttgcctctgc cattctatga gtctcttcct ttttgcgtat ggcgtcgcca ccccctttgg
    94381 cagcatctac taattcggaa cttaatttga aagccatatt tcgacccggg cgttttcggg
    94441 atgcccctaa taaccaacga atggcaagtg tctttccttg tgtagatcct atttcaatag
    94501 gaacttgatg agtcgatccg cctacacgtc ttgcttttac tgctatattg ggagttactc
    94561 cacgtattgc ttggcgtaaa acagatagtg gatttgtttc tgtcttttgt tgaatctttt
    94621 tcaaggctcg ataaataatt tgataagcta atgatttttt tccgtgtttc agaatacggt
    94681 taaccaacat gttaactaat cgattacgat aaattggatc agattttgca gttttttctt
    94741 ctgcagtacc tcgacgtgac atgagcgtga aagaggtcca agaatccgtt ttctttttat
    94801 aagggctaaa aacaaatcac ttattttggc tttttgaccc catattgtag ggtggatctc
    94861 gaaagatatg aaagatctcc ctccaagccg tacatacgac tttcatcgaa tacggctttc
    94921 cacagaattc tatatgtatc tatgagatcg agtatggaat tctgtttact cactttaaat
    94981 tgagtatccg tttccctcct tttcctgcta ggattggaaa tcctgtattt tacatatcca
    95041 tacgatcgag tccttgggtt tccgaaatag tgtaatgtaa aaagaagtgc ttcgaatcat
    95101 tgctatttga ctcggacctg ttctaaaaaa gtctaggtat ttcgaattgt ttgttgacac
    95161 ggacaaagta agggaaaacc tataaaatga tttcaatatt ggaccttgga catataatag
    95221 ttccgaatcg aatctcttta gaaagaagat cttttgtctc atggtagcct gctccagtcc
    95281 ccttacgaaa ctttcgttat tgggttagcc atacacttca catgtttcta gcgattcaca
    95341 tggcatcatc aaatgataca agtcttggat aagaatctac aacgcactag aacgcccttg
    95401 ttgacgatcc tttactccga cagcatctag ggttcctcga acaatgtgat atctcacacc
    95461 gggtaaatcc ttaacccttc ctcctcttac taatactaca gaatgttctt gtaaattatg
    95521 gccaatacca ggtatataag cagtgatttc aaatccagag gttaatcgta ctctggcaac
    95581 tttgcgtaag gcagagtttg gttttttggg ggtgatagtg gaaaagttga cagataagtc
    95641 acccttactg tcactctaca gaaccgtaca tgagattttc acctcatacg gctcctcatt
    95701 caattctttc gaagtaattg gatccttttc ttcgttcgag aatctcctcc cttcttccac
    95761 tccgtcccga agagtaacta agaccaattc tgtcacgttt tcatgttcta attgaacact
    95821 ttccatttat gatcaaagaa gaagattatt tttttaccaa accatatacg ggtcaaatca
    95881 caatattata ataagaacaa gagatttttc tcgatcaatc cccttgcccc tccccattct
    95941 tcgagaatca gaaagatccc ttttgagttt gaatttgttc atttggaatc tgggctcttc
    96001 tatgcttcta cttatattta ttttttatat ttacttattt ttgttttgtt ttattcttta
    96061 tttatttcat ttcgattttc tttccctctc tttttattcc cttccatcat tccttaagtc
    96121 ccataggttt gttgatcctg tagaatctga cccattttct catcgagcga agggtacgaa
    96181 agaaatcaga ttgatttttc gatcaaaata tgtgaaatct tcggcttttt cctctccctc
    96241 tatcccatag gtacagcgtt tggatcaata gagaaccttt tcttctgcat gaatcgatat
    96301 tattccattc gaattccttc ccgatacctc ccaaggaaga aaatcccaaa ttggatccaa
    96361 aattgacggg ttagtgtgag cttatccatg cggttatgca ctcttcaaat aggaatcgat
    96421 tttctgaaag atcctggctt tcgtgctttg gtgagtcgtc cgagagcctt tcgatgacct
    96481 atgttgtgtt gaagggatat ctatatgatc cgatcgattg cgtgtgtaag gcccgcggta
    96541 gcaacagaac cggggaaagt atacagaaaa gacagttctt ttctattata agtgatcccg
    96601 gcttggcgag tcctttcttc cgtgatgaac tgttggcgcc agtcctacat ttattttgtc
    96661 tctgtgacca aggagaaagg ggggctcagc gggaagaggg ttgtaccatg agagaagcaa
    96721 ggaggtcaac ctacttcaaa tatacaacat ggattctggc aatgcaatgg cctcatgccg
    96781 atccgaatga atcagtcttt tcacggaggt caatctttgc ctgctaggca agaggatagc
    96841 aagttacaaa ttatgtctcg ctaggacata tatttctatt actattaaat attaaattaa
    96901 taggggttac ccttatcctt tttgtagtga cgaatcttgt cttgtatgtg ttcctaaaga
    96961 aaaggaattt gtctatttca tttttcgagg tatcaaatca aaaaagagcg tggaaacaca
    97021 taggaactct tgaatggaaa ttgaaaagaa atgtagctcc agttccttcg gaaatggtaa
    97081 gatctttggc gcaagaagaa ggggtgatcc atatcatctt gacttgcttc ccctcttttt
    97141 ttaacaatac cgagtcgggt tcttctccta ccagtatcga atagaacatg ctgaacaaaa
    97201 tcttcttcat gtcaaacctg ctcgatttag atcgagaaaa tcgtacggat tttatgaaac
    97261 atgtgctatg gctcgaatcc gtagtcaatc ctatttccga taggagcagt tgacaattga
    97321 atccaaattt tcctattatt tgactatcca taatagtgcg aaaagaaggc ccggctccaa
    97381 gttgttcagg aatagtggcg ttgagtttct cgaccccttg ccttaggatt agttagttct
    97441 atttctcgat ggggtcggga agggatataa ctcagcggta gagtgtcatc ttgacgtggt
    97501 ggaagtcatc agttcgagcc tgattatccc taaaccaaat gtgagttttt ctattttgac
    97561 ttgctccccc gccgtgatcg aacgagatag ataagaggct cgtgggattg acgtgatagg
    97621 gtagggatgg ctatattgct gggagcgacc tacaggctaa tatgaagcgc atgaatacaa
    97681 gttatgcctt ggaattaaag acaactccga atccgttttg tatacgaaca aggaagctat
    97741 aagtaatgca actatgaatc tcatggagag tttgatcctg gctcaggatg aacgctggcg
    97801 gcatgcttaa cacatgcaag tcggacggga agtggtgttt ccagtggcgg acgggtgagt
    97861 aacgcgtaag aacctgccct tgggagggga acaacaactg gaaacggttg ctaatacccc
    97921 gtaggctgag gagcaaaagg aggaatccgc ccgaggaggg gctcgcgtct gattagctag
    97981 ttggtgaggt aatagcttac caaggcgatg atcagtagct ggtccgagag gatgatcagc
    98041 cacactggga ctgagacacg gcccagactc ctacgggagg cagcagtggg gaattttccg
    98101 caatgggcga aagcctgacg gagcaatgcc gcgtggaggt agaaggccca cgggtcatga
    98161 acttcttttc tcggagaaga agcaatgacg gtatctgagg aataagcatc ggctaactct
    98221 gtgccagcag ccgcggtaag acagaggatg caagcgttat ccggaatgat tgggcgtaaa
    98281 gcgtctgtag gtggcttttc aagtccgccg tcaaatccca gggctcaacc ctggacaggc
    98341 ggtggaaact accaagctgg agtacggtag gggcagaggg aatttccggt ggagcggtga
    98401 aatgcgtaga gatcggaaag aacaccaacg gcgaaagcac tctgctgggc cgacactgac
    98461 actgagagac gaaagctagg ggagcaaatg ggattagata ccccagtagt cctagccgta
    98521 aacgatggat actaggcgct gtgcgtatcg acccgtgcag tgctgtagct aacgcgttaa
    98581 gtatcccgcc tggggagtac gttcgcaaga atgaaactca aaggaattga cgggggcccg
    98641 cacaagcggt ggagcatgtg gtttaattcg atgcaaagcg aagaacctta ccagggcttg
    98701 acatgccgcg aatcctcttg aaagagaggg gtgccttcgg gagcgcggac acaggtggtg
    98761 catggctgtc gtcagctcgt gccgtaaggt gttgggttaa gtcccgcaac gagcgcaacc
    98821 ctcgtgttta gttgccaccg ttgagtttgg aaccctgaac agactgccgg tgataagccg
    98881 gaggaaggtg aggatgacgt caagtcatca tgccccttat gccctgggcg acacacgtgc
    98941 tacaatggcc gggacaaagg gtcgcgatcc cgcgagggtg agctaacccc aaaaacccgt
    99001 cctcagttcg gattgcaggc tgcaactcgc ctgcatgaag ccggaatcgc tagtaatcgc
    99061 cggtcagcca tacggcggtg aattcgttcc cgggccttgt acacaccgcc cgtcacacta
    99121 tgggagctgg ccatgcccga agtcgttacc ttaaccgcaa ggagggggat gccgaaggcg
    99181 gggctagtga ctggagtgaa gtcgtaacaa ggtagccgta ctggaaggtg cggctggatc
    99241 acctcctttt cagggagagc taatgcttgt tgggtatttt ggttttacac tgcttcacac
    99301 ccaaaagaag cgggctatgt ctgagctaag cttgcatata gaagttttct ttcgtttctc
    99361 gacggtgaag taagaccaag ctcatgagct tattatccta ggtcggaatc aggttgatag
    99421 gatccctttt tgcgtcccca tgtcgccaca cgggaggggc ataggggccc aaaaaggaaa
    99481 gagagggatg gggtttttct cgcttttggc atattgggcc tcccagtggg aggcccacac
    99541 gacgggctat tagctcagtg gtagagcgcg cccctgataa ttgcgtcgtt gtgcctgggt
    99601 tgtgagggct ctcagccaca tggatagttc aatgtgctca tcagcgcctg acccggagat
    99661 gtggatcatc caaggcacat tagcatggcg tactcctcct gttcgaatcg gagtttgaaa
    99721 ccaaactcct cctcaggagg atagatgggg cgattctggt gagatccaat ggagatctaa
    99781 ctttctattc actcgtggga tccgggcggt ccggggggga ccaccacggc tcctctcttc
    99841 tcgagaatct atacatccct tatcagtgta tggacagcta tctctcgagc acagaggttt
    99901 aggttcggcc tcaatgggaa aatggagcac ctaacaacgc atcttcacag accaagaact
    99961 acgagatcgc ccctttcatt ctggggtgac ggagggatcg taccattcga gccttttctt
   100021 tcatgctttt cccggaggtc tggagaaagc agcaatcaat aggatttccc taatcctccc
   100081 ttcccgaaag gaagaacgtg aaattatttt gcctttccgc agggaccagg agattggatc
   100141 tagccataag aagaatgctt ggtataaata actcacttct tggtcttcga ccccctcagt
   100201 cactatgagc gccccccgat cagtgcaatg ggatgtgtct atttatctat ctcttgactc
   100261 gagaagagaa atgggaacag gtttgaaaaa ggatcttaga gtgtctaggg tgagggtctc
   100321 ttaacgcctt cttttttctt cccattggag ttatttcaca aagacttgcc atggtaaggg
   100381 agaaagggga acaagcacac ttgaagagcg cagtatgacg gagagttgta tgctgcgttc
   100441 gggaaggatg aatcgctccc gaaaaagaat ctattgattc tctcccattg gatcgtgggt
   100501 gcgatgattt acttcacggg cgaggtctct ggttcaagtc caggatggcc cagctgcgcc
   100561 agggaaaaga atagaagagg catatgactc tttcatgcat actccacctg gctcggggga
   100621 tatagctcag ttggtagagc tccgctcttg caattgggtc gttgcgatta cgggttggat
   100681 gtctaattgt ccaggcggta atgatagtat cttgtacctg aaccggtggc tcactttttc
   100741 taagtaatgg ggaagaggac cgaaacatgc cactgaaaga ctctactgag acaaaaagac
   100801 gggctgtcaa gaacgtagag gaggtaggat gggcagttgg tcagatctag tatggatcgt
   100861 acatggacga tagttggagt cggcggctct cctggggttc cctcgtctgg gatccctggg
   100921 gaagaggatc aagttggccc ttgcgaatag cttgatgcac tatctccctt caacccttta
   100981 gcaaaatgta gcaaaaggaa gtcaaatcca tggaccggcc ccatcgtctc caccccgtag
   101041 gaactacgag atcaccccaa ggacgccttc ggcatccagg ggtcacggac cgaccataga
   101101 ccctgttcaa tgaaatgagt ggaacgcatt agctgtccgc tctccggttg ggcagtaagg
   101161 gtcggagaag ggcaatcact cgttcttaaa accagcattc ttaagaccaa agagtcgagc
   101221 ggaaaaaggg ggagagccct ccgttcctgg ttctcctgta gctggattct ccggaaccac
   101281 aaaacaagaa tccttagaat gggattgcaa ctcagcacct tttgagattt tgagaagagt
   101341 tgctctttgg agagcacagt acgatgaaag ttgtaagctg tgttcggggg ggagttattg
   101401 tctatcgttg gcctctatgg tataataagt aggggaggcc cgagaggcgg tggtttaccc
   101461 tgtggcggat gtcagcggtt cgagtccgct tatctccagc ccgtgaactt agctgatact
   101521 atgatagcac ccaatttttc cgattcggca gttcaatcta tgatttatca ttcatggacg
   101581 ttgataagat ccttcccttt agcagcacct taggatggca tagccttaac gttaatggcg
   101641 aggttcaaat gaggaaaggc ttacggtgga tacctaggca cccagagacg aggaagggcg
   101701 tagcaagcga cgaaatgctt cggggagttg aaaataagca tagatccgga gattcccgaa
   101761 taggtcaacc tttcgaactg ctgctgaatc catgggcagg caagagacaa cctggcgaac
   101821 tgaaacatct tagtagccag aggaaaagaa agcaaaagcg attcccgtag tagcggcgag
   101881 cgaaatggga gcagcctaaa ccgcgaaaac ggggttgtgg gagagcaata caagcgtcgt
   101941 gctgctaggt gaagcggtgg agtgccgcac cctagatggc gagagtccag tagccgaaag
   102001 catcactagc ttacgctctg acccgagtag catggggcac gtggaatccc gtgtgaatca
   102061 gcaaggacca ccttgcaagg ctaaatactc ctgggtgacc gatagtgaag tagtaccgtg
   102121 agggaaaggt gaaaagaacc cccattgggg agtgaaatag aacatgaaac cgtgagctcc
   102181 caagcagtgg gaggagaatg ttatctctga ccgcgtgcct gttgaagaat gagccggcga
   102241 ctcataggca gtggcttggt taagggaaac ccaccggagc cgtagcgaaa gcgagtcttc
   102301 atagggcgat tgtcactgct tatggacccg aacctgggtg atctatccat gaccaggatg
   102361 aagcttgggt gaaactaagt ggaggtccga accgactgat gttgaagaat cagcggatga
   102421 gttgtggtta ggggtgaaat gccactcgaa cccagagcta gctggttctc cccgaaatgc
   102481 gttgaggcgc agcagttgac tggacatcta ggggtaaagc actgtttcgg tgcgggccgc
   102541 gagagcggta ccaaatcgag gcaaactctg aatactagat ataaccccaa aataacaggg
   102601 tcaaggtcgg ccagtgagac gatgggggat aagcttcatc gtcgagaggg aaacagcccg
   102661 gatcaccagc taaggcccct aaatgaccgc tcagtgataa aggaggtagg ggtgcagaga
   102721 cagccaggag gtttgcctag aagcagccac ccttgaaaga gtgcgtaata gctcactgat
   102781 cgagcgctct tgcgccgaag atgaacgggg ctaagcgatc tgccgaagct gtgggatgta
   102841 aaatgcatcg gtaggggagc gttccgcctt agagggaagc atccgcgcaa gcaggtgtag
   102901 acgaagcgga agcgagaatg tcggcttgag taacgcaaac attggtgaga atccaatgcc
   102961 ccgaaaacct aagggttcct ccgcaaggtt cgtccacgga gggtgagtca gggcctaaga
   103021 tcaggccgaa aggcgtagtc gatggacaac aggtgaatat tcctgtacta ccccttgttg
   103081 gtcccgaggg acggaggagg ctaagttagc cgaaagatgg ttatcggttc aaggacgcaa
   103141 ggtgaccttg ctttttcagg gtaagaaggg gtagagaaaa tgcctcgagc caatgtccga
   103201 gtaccaggcg ctacggcgct gaagtaaccc atgccatact cccaggaaaa gctcgaacga
   103261 ccttcaacaa aagggtacct gtacccgaaa ccgacacagg tgggtaggta gagaatacct
   103321 aggggcgcga gacaactctc tctaaggaac tcggcaaaat agccccgtaa cttcgggaga
   103381 aggggtgcct cctcacaaag ggggtcgcag tgaccaggcc caggcgactg tttaccaaaa
   103441 acacaggtct ccgcaaagtc gtaagatcat gtatgggggc tgacgcctgc ccagtgccgg
   103501 aaggtcaagg aagttggtga cctgatgaca ggggagccgg cgaccgaagc cccggtgaac
   103561 ggcggccgta actataacgg tcctaaggta gcgaaattcc ttgtcgggta agttccgacc
   103621 cgcacgaaag gcgtaacgat ctgggcactg tctcggagag aggctcggtg aaatagacat
   103681 gtctgtgaag atgcggacta cctgcacctg gacagaaaga ccctatgaag ctttactgtt
   103741 ccctgggatt ggctttgggc ctttcctgcg cagcttaggt ggagggcgaa gaaggcctcc
   103801 ttccgggggg gcccgagcca tcagtgagat accactctgg aagagctaga attctaacct
   103861 tgtgtcagga cctacgggcc aagggacagt ctcaggtaga cagtttctat ggggcgtagg
   103921 cctcccaaaa ggtaacggag gcgtgcaaag gtttcctcgg gccggacgga gattggccct
   103981 cgagtgcaaa ggcagaaggg agcttgactg caagacccac ccgtcgagca gggacgaaag
   104041 tcggccttag tgatccgacg gtgccgagtg gaagggccgt cgctcaacgg ataaaagtta
   104101 ctctagggat aacaggctga tcttccccaa gagttcacat cgacgggaag gtttggcacc
   104161 tcgatgtcgg ctcttcgcca cctggggctg tagtatgttc caagggttgg gctgttcgcc
   104221 cattaaagcg gtacgtgagc tgggttcaga acgtcgtgag acagttcggt ccatatccgg
   104281 tgtgggcgtt agagcattga gaggaccttt ccctagtacg agaggaccgg gaaggacgca
   104341 cctctggtgt accagttatc gtgcccacgg taaacgctgg gtagccaagt gcggagcgga
   104401 taactgctga aagcatctaa gtagtaagcc caccccaaga tgagtgctct cctattccga
   104461 cttccccgga gcctctggta gcacagccga gacagcgacg ggttctctgc ccctgcgggg
   104521 atggagcgac agaagtattg agaatccaag ataaggtcac ggcgagacga gccgtttatc
   104581 attacgatag gtgtcaagtg gaagtgcagt gatgtatgca gctgaggcat cctaacagac
   104641 cgagagattt gaaccttgtt cctacacgac ctgatcaatt cgatcaggaa ctcgccatcg
   104701 attttcattg ttcaactgtt tgacaacatg aaaaaaccaa aaggtctccg ccctacctct
   104761 ctatctatcc aagggatgga agggcggaga ccttttgtgt cccttccagt caaagaattg
   104821 gggccccaca atcactagcc aatatgcctt tctctcatgc ctttcttcgt tcatggttcg
   104881 atattctggt gtcctaggcg tagaggaacc acaccaatcc atcccgaact tggtggttaa
   104941 actctactgc ggcgacgata ctgtagggga ggtcctgcgg aaaaatagct cgacgccaga
   105001 atgataaaaa gcttaacacc tcatatttta ctttttaaat atgaaaaaaa gaaaataaaa
   105061 atcgaaaatg caaaggtcgt cttattcaaa accccaatta tgacatctcc tctctcccac
   105121 ttcacacctc ggaacgcact gttcttatag agagaggcgc tttcgcatct tcttaacccg
   105181 aaatggctga ggagaggaaa gggtcccttt tgagagggta ctcccgggaa cagatccagt
   105241 ggagacgaga tagggtaggg cctgtagctc agaggattag agcacgtggc tacgaaccac
   105301 ggtgtcgggg gttcgaatcc ctcctcgccc ataaccggcc caaaagggaa ggacccttcc
   105361 tttacctatg ggggtaggaa aatcatgatc gggatagcgg acgcaaagct attgaacttg
   105421 ggtatggtct tttgtcgaaa tagaatggtc ttatcgtgaa taagtatatc attacatata
   105481 gtaaccgggg atagtagcat agcaaaaaag tgttcctcat cattaatatg tttgctcgcg
   105541 gtaattgtgt cctatcggga tgcatttttg atgcacttct agtacatcat ctgataattc
   105601 ttaattggct agttgtaaat agccctgggg ctatttacag gggatctacg ccgaggtatt
   105661 gacggtgatt ctcaaatatc gtagaacaga atgtgatacg atgagataga atgcaataga
   105721 aacaacgaca aggaacaggt tacctactcc taacggtcaa agcgagccct ttaattcaat
   105781 tcttcattct ttaattaaga atgaatcaaa tctccccaag taggattcga acctacgacc
   105841 agtcagttaa cagccgaccg ctctaccact gagctactga ggaacaacgg gagattcgac
   105901 ctcatagagt tcaactcccg ttctcaaccc atgaacacta tgagtccgaa gcttccttcg
   105961 taactcccgg aacttcttcg tagtggctcc gttccatgcc tcatttcata gggaacctca
   106021 aagtggctct atttcattat attccatcta tatcccaatt ccattcattt aatatccctt
   106081 tggtgtcatt gacataagag atgtcattta gagtctatat gtttctatat atggaaagtt
   106141 aagaaatcat catataataa tcgagaaatt gcaatagaag agaaaaaggg aggtttgtga
   106201 tgattttgaa atcttttcta ctaggtaatc tattatcctt atgcatgaag ataataaatt
   106261 cggtcgttgt ggtcggactc tattatggat ttctgaccac attctccata gggccctctt
   106321 atctcttcct tctccgagct cgggttatgg aagaaggaac cgagaagggg gtatcagcaa
   106381 caactggttt tattacggga cagctcatga tgttcatatc gatctattat gcgcctctgc
   106441 atctagcatt gggtagacct catacaataa ctgtcctagt tctaccgtat cttttgtttc
   106501 atttcttctg gaacaatcac aaaaaccttt ttgattatgg atctactacc agaaattcaa
   106561 tgcgtaatct cagcattcaa tgtgtattcc tgaataatct aatttttcaa ttattcaacc
   106621 atttcatttt accaagctca acgttaacca gattagtcaa catttatacg tttcgatgca
   106681 acaataagat gttatttgta acaagtagtt ttgttggttg gttaattggt cacattttat
   106741 tcatgaaatg ggttggattg gtcttagtct ggatacggca aaatcattct attcgatcta
   106801 ataagtacct tgtgtcagaa ttgagaaatt atatggctcg aatctttagt attctcttat
   106861 ttatcacctg tgtctactat ttaggcagaa tgccgtcgcc tattgtcact aagaaactga
   106921 aagaaacctc agaaacagaa gaaaagggag aaagtgagga agaaatcgat gtagaaacaa
   106981 cttccgaaac gaaggcgact aaacaggaac aagggggatc caccgaagaa gacccttccc
   107041 tttgttcgga agaaaaagag gatccggaca aaatagatga aacggaagag atccgggtga
   107101 atggaaagga aaaaacaaaa gatgaattcc actttaaaga gacatcctat aaggatagcc
   107161 ctgttgacga agattcttat cttgatgggt atcaagagaa ttgggaattg ggaagactta
   107221 aagaagaaaa aaaagaaaag acccatgcct atttccggtt tgaaaaacct cttatgactt
   107281 tttttttcga ttataaacga tggaatcgtc catttagata tataaaaaat gatctatttg
   107341 aaaatgctgt acgaaatgaa atgtcacaat atttttttta tacatgtcca agtgatggaa
   107401 aagaaaaaat atcttttacg tatccgtcac taaaaattta ttataaaata attctaaaat
   107461 aaaaagatta ataaaaatat taatacataa gataaataca agaatagata agacgaaatt
   107521 cgtccacctc ccatatattt aatcccttct cccataaata aacttgcaac cccaacccca
   107581 tttataattc catcaattat acgtctatca aaaaactgaa tgagttcggc taatcttctt
   107641 atactcatga ttaagactct agtataaaaa atgtctatgt aaccacgatt atatgaccaa
   107701 ttgtatacca ctttttttat ttggtccaag atgattcttt taggacccct ttttacaaat
   107761 gaattgatta agtccaaatt cttgaaagat gaataaacag acccatataa aatggatgct
   107821 ataaatagtc caaaaagagc tatacttact gaaaaaattg catttgtaaa aaattcatac
   107881 caattcatag aatagtttga atttttattc aaaaggtttc tcgatggaat taaccatttc
   107941 gataatatat caaaatctac tactccttga tcaaaatcaa ttcctattga tcccatgaac
   108001 aaagtaaata gtgtcaatat aagaagagga aatagcatag tattgtccga ttcgtgagga
   108061 tacatgtaag tgtatttatt tataaaagaa gtactcaagt atcgcattcg attttttata
   108121 ttatcattaa tttgatatgt atcctttgaa aaaaagaaga ccttattatt aattgttgat
   108181 aaaagtaaat ttctattgac tactttcggt actgcttttc cccatagaga tatggaatag
   108241 aatgaattat ttttagtact actataattt ttaaaatgaa cacgcaaatg cccatcaaag
   108301 gttagtaaat acattcgaaa catataaaat gcggttaatc ccgctgtaaa acaagctatt
   108361 attgcaaaaa ttggtgaata caaccaacta tcattaataa tttcatcctt ggaccaaaaa
   108421 caagcaagag gcggaatacc acaaagagaa agtgtaccta ataagaaagt agttcttgta
   108481 attggaacat atcttgttaa accgcccata agaaccatat tctgactttt atcgggtgaa
   108541 tatccaacaa taggttccat agaattaata atggatccgg atcccaaaaa caataaagct
   108601 ttagaatagg catgagttat taaatggaat aaggcagctc gataagagcc tatacctaga
   108661 gctaacataa tataacccag ttgagacatt gtggaatagg ctaaacttct tttaatatct
   108721 ctttgagcga gagccaaagt agctcctaat agtactgtta ttatgcctat taaagaaaca
   108781 aaattcatta cgtaaggtat aactctgaaa agaggaagaa gccgagctac aagaaaaatt
   108841 cccgctgcta ccatggtagc agcgtgtata agagccgaaa taggggtggg cccctccata
   108901 gcatcaggta accatatgtg aagagggaat tgtgcagatt tagcaattgc gccgacgaat
   108961 aataaaaagg cgcagagagt aacaaatgta gaattgaccc cattactatg gatcaagtta
   109021 ttaactattt tgaacaaatc ccgaaattct aaactgccag ttatccaata aaaagctaag
   109081 attcctaata ataaaccaaa gtctcctaca cgattagtta taaaggcttt ttggcaagca
   109141 cttgctgcaa ccggtcgtgt aaaccaaaaa cctattaata aatatgaaca cattcccacg
   109201 agttcccaaa aaatataaat ttgtatcaaa ttggaactag taactaatcc caacatggaa
   109261 gtattagaaa aactcatata agcaaaaaat ctcaaatatc cttgatcatg agacatataa
   109321 ttgtcactat aaataagaac catgattcca acagtagtaa ttagtattaa cataatagaa
   109381 gtaagtggat cgatcaagtg tccaaactct aaggaaaaat cattattgat agtccaagac
   109441 cataaatatt gataaataaa acttccattt atttgctgaa tagacagact ggccgaaaag
   109501 gccatagtta tacttagcag taaaacacta gtaaaacccc acatacgacg aatatttttt
   109561 gttgctatag gaataaacag aagtccaaat cctattgaca tagtaactgg aagtggaaga
   109621 aagggtatta tccatgcgta ttgatatgtt tgttccataa aaaaatattt gtttttttat
   109681 tgttataaat ttaattgttt caaatccacc aaccaaaaga acaataataa aagaaatcaa
   109741 caaaaaaaaa attattatat atttcattta gccctagata tatgtgatat ggcataggta
   109801 tatatacatg gatacgtata tataattcat aatcttttgg tatattttgt atatatgtat
   109861 atatttattt ttacatattt acatatatat tatataatta tatagaatta tatttctatt
   109921 attttgatat gttttacatg ttttgaacaa agtatttatt atccatggga taagtatgga
   109981 taatgacgaa aaaacgatct aaatatatgt ctttcacata caataataaa aattagtatt
   110041 ttatttttga atggcggttc caaaaaaacg tacttctcga tcaaaaaaac gtattcgtag
   110101 aaatatttgg aagaagaagg gatatttaac ggcagtaaaa gctctttctt tagctaaatc
   110161 ggtttctact gggcattcaa aaagtttttt tgtgcaacaa acaagtaata aaattttgga
   110221 ataatctaaa tcgacatacg attaagaact taaaaatttt taagatattt tttaagatat
   110281 aatgattcac attaactaat gtattgaatg tatttaactc cttaatatca atattagtaa
   110341 gaactaactg ctgtggcgtg ttatatagta aataataatt cttatgttta ctggcctctt
   110401 agtatagtac taagtattct aatttttctt tatcaattaa atattctatt gtgaaaattt
   110461 aattgataaa gaaaaagttt tttgttatat gcctagccca aaacctaatt agaagtatag
   110521 ttactagata gtatttataa gaaattacga agagtattat taatgatact aaggtatcga
   110581 aattattaga aaaatgcctc gaataaaatt atgataaata tgacattttt ttttttatta
   110641 atctttatta attttcaata cattgattaa aaaatcatct aaaaaaaaaa aaaaaaaaaa
   110701 tgatttttaa ttctataact cgaccctcgg cccggaacaa aactatctag ttctgactgt
   110761 tttggtataa ctctattttt acattctaaa ctagatacat gaaagttgat tcttaaagct
   110821 aaaccctacg gcgatactta gtaaacattc aaatattaat ttaaataagt ctttttcatc
   110881 ggttctaacg tttactaact atattgaatc cttgaatctt gaccatttaa catgaattga
   110941 ttattattta ttattatttc aaataagccg ccatggtgaa attggtagac acgctgttct
   111001 taggaagcag tgctagagca tctcggttcg agtccgagtg gcggcatccc ctaaaaggga
   111061 cacagtggat cctataatat atttaattct cgattttaat tctataatgg agaacccccg
   111121 ccctttttat gatatttgca actttagaac atatattaac tcatatctct ttttcgatta
   111181 ttttaattgt gattacgatt cattttatga ccttattaat ccacgaaatc gtaggattac
   111241 gcaattcatc ggaaagaggt atgatagcta cctttttatc tataacagga ttattagtta
   111301 ttcgttggat ttattcgggt cattccccgt taagtaattt atatgagtca ttaatcttcc
   111361 tttcatggag tttctccatt attcatatga ttcctaaaat acgaaataat aaaaattatt
   111421 taaacgtaat aaccgcgcca agtgctattt ttacccaagg tttcgccacg tcgggtcttt
   111481 caaccgaaat gcatcaatcc gctatattag tacctgctct acaatctcag tggttaatga
   111541 tgcacgtaag tatgatgcta ttaagctatg cagctctttt atgtggatca ttattatcag
   111601 tcgctctttt agtcgttaca tttcgaaaaa acatcgatat gttttttaaa agcaagaatt
   111661 tagtaattaa atcatttatt gttggcgaag tcgaatattt gaatgataaa agaagtgttt
   111721 ttaaaaacac ttcttttatt tcatttcgaa attattacaa atatcaattg actcagcgtt
   111781 tagattattg gagttatcgt gtcattagtt taggctttac ctttttaacc ataggcattc
   111841 tttctggagc agtatgggct aatgaggctt ggggatctta ttggaattgg gaccctaagg
   111901 aaacttgggc atttattact tggatcatat tcgcgattta ttcacatact agaacaaata
   111961 aaagtttaca agatacacat tcggcacttg cggcttctat aggatttctt ataatttgga
   112021 tatgttattt tgggatcaat ctattaggaa taggtttaca tagttatggt tcattcacat
   112081 taacatctaa ttgaataaac aatacataac ataagaacat catctcatat gtatctcgag
   112141 tttttgcgaa ccattttatt tctggagtca aatggttcgc aaaaactcga gatacatctc
   112201 attacaactc taattcactt tattttacag aattataaga cttgccgtct cattaataaa
   112261 aactatctat aaaaaataat tagataagat atcttgtacc ttgtcaactg atagtaagag
   112321 aatgaaatcg ggataaatac caatacctat tattggtaaa aagagacaga tcgaaacaaa
   112381 aagttctcgt ggtccagaat ccacaaaatt agaatttgga acattgaata acttgtatcc
   112441 gtagaacatc tgacgtaaca tagataataa ataaatagga gttaatatca ttccaattgc
   112501 cattccaaaa gtaattagta cttttggaat taaaagatac tttgagctgg taattattcc
   112561 aaaaaatact actaattctg caacaaaacc actcatccct ggcaatgcaa gagaggccat
   112621 cgaaaaacta ctgaacattg taaatatttt cggcatcggg acagctatcc cccccatttc
   112681 gtcgagagaa acaagaggta ttctatcaca acaggttcct gccaagaaaa aaagtgcagc
   112741 accaataaat ccatgagaaa gtatttgtag aatggctcca tttagtccca tgttggttat
   112801 ggaaccaatt cctataattg tgaaacccat gtgagataca gaggaatagg ctattctctt
   112861 ttttaaattg cgttgaccaa aagaggttaa agccgcatag attatttgta ttgttcccac
   112921 tatcaccaac cacggagaaa atatggaatg agcacggggt aataattcca tattgatccg
   112981 aatcaatcca tatgctccca tttttaataa aattccggca agaagcatac atgtactgta
   113041 atgtgcttct ccatgggtat ctggtaacca tgtatgtaga ggtatgatcg gcgatttgac
   113101 agcataaaca ataaggaagc caaaatagaa tattatttcc aatgccatag gatatgattg
   113161 attagcaagt ctttcaaaat ctaatgttgg ttcagtggag ccatataaac ccatacctag
   113221 aactcctatt aatagaaaaa tagaaccccc cgcagtgtac aaaataaact ttgtagccga
   113281 atataagcgc ttttttcctc cccacatgga taaaagtaag taaacaggaa ttaattctaa
   113341 ctcccacatt ataaaaaaaa gtaaaaggtc tcgagaagaa aatgatccta tttgaccact
   113401 gtacattgct aacataaaga aatggaataa tcgtgaattt cgagtaactg gccaagccgc
   113461 taaagtagct aaagtagtaa taaatcctgt cagtaaaatg ggtcccacgg aaagcccatc
   113521 gattcccagt ctccagtgaa aatccaaaat atttatccat ttccaatctt cttccaattg
   113581 gattaaggga tcgtccaatt ggaaatgata acagaatgca taggtcgtta aaaggagttc
   113641 taataagcat atacatatag tataccatct aaacacctta ttccccttat ggggaagaaa
   113701 aaaaatggaa gaacctgcga atataggcaa aacaacaagt attgttaacc aaggaaaatg
   113761 attcgtgata aagacaagat acgctttgac cagaaaagcc cgtgctcgga ataatatatt
   113821 gattttatcg agtacgggct tttgtcggta aatgaggaat caaatgattc aagtggagtt
   113881 tttgtaacgt atcaattaat aagatagacc catgctgcga gttgtttcat gccataaata
   113941 aacacggaca ctcaaaaagt ctgtcgggca agcggattca catctcttac aacctacaca
   114001 atcctcggtt cttggtgcgg aagcaatttg tttagcttta catccgtccc aaggtatcat
   114061 ttccaataca tctgtggggc aggcgcgcac acattgagta caccctatac atgtatcata
   114121 aatttttact gaatgtgaca ttaaatctat aaattcccgt tttgaacata aaaaattttc
   114181 gatctggtat gctaaaaata aatggtagta aattaattat atgtttatat tgtagacacc
   114241 agatgaatca atgatttatt aattttttta agaatcaata tatttctaaa tttgttcatg
   114301 aaaaagtgcc aagatacttt gatttctctt tcaacaacca cagtcataca atacaagtcg
   114361 cacatctgaa ttcaaattgg tcaacaaata atacaatatt taattaatat taatggaatt
   114421 ttaattctat tttaaattca aataaatcta acaaattaat atcaattatt attttattat
   114481 tatataattt atataatgaa aatcaatgat tacataatga atgattacga ctaatttaat
   114541 tattcaacaa atttgcttga ttgatacgag ttgatttttt gttatgatgg atcgatgaaa
   114601 caatagctaa tccaatagcg gcttcagctg ctgcaatagc tataacaaaa attgagaaaa
   114661 tgtctccttt taattggcga ctatcaaata aatcagaaaa tgttacgaga ttgatattaa
   114721 ctgaatttag tataagctca agacacataa gtgctctaac catgtttcga cttgtgatta
   114781 atccatagat accgatagaa aataaataga cactcaaaaa aagtacatgc tcgaacatca
   114841 ttgactaatt cctcatcaat ttagattcat ttaaatatga ataacaattc aactgatttc
   114901 attgactaga tatagaacaa aatattacag aacaatagaa ggtattggca atagatttaa
   114961 ctaaaaacct taaacctttt ttattttatt tcaaatctct aattctaaaa attttttaaa
   115021 tcataagtat ttatgattga cgagccatag taattgcacc tattaaagaa actaaaagaa
   115081 ttatagaaat gagttcaaat ggaagataaa aatctgttga taaatgaatc ccaatttgtt
   115141 gaacataact tattaggtcc tgttctagaa tctggtttga tcttgtagtc caaagaattc
   115201 cgtaccatga cgtatctggg atagtaataa ttagtaaaaa aaaaatactt gtacaaacca
   115261 gtgaagtaac cccatctcca agggtccaaa ggcgggaaac attggaatat tctgagccat
   115321 ttatgaacat tacagcaaat atgattaaga catttatggc tcccacataa ataagaagtt
   115381 gtgcagcagc tacaaaataa gaattcgata gaatatagaa taaggatata caaacaagaa
   115441 ccaatcccaa cgaaaaggca gaataaattg gattggtaaa taatactatt cccaggcccc
   115501 caaatataag aactgatccc agaaatacta caacaatatt atgtattgat ccaggtaaat
   115561 ccattatgta tgaaataaga aaataaataa ataaatcgaa agatttcatg accttactga
   115621 atagtccagg aagtaaaaat tagtctattt ttttaattgt ttatgatacc gttcctaaat
   115681 aaaatcttaa tgtagtaatg cagtatcgat tgtaatatag atttatgtag atatagataa
   115741 agttattggg ccaactcaac tttttcattt taatttattc agaagaaaag aagagttgga
   115801 atcttatatt tccaaataaa aacgaaaaat attaaataaa cccgctattc tcaacaatca
   115861 atagttatcg ttttactttt agttacattg actaaaaaaa aaaataaata aagaagtttg
   115921 gatcctttct atcaaaatag aaaaataaaa tcttactaat tggtaattgt tcttgaatca
   115981 agatatttac ctttgtctat ttttatttga gtcgaattca taactgtttg aattgtgtag
   116041 tctccaatta ctgacattgg taaccgaccc aaagcgattt gattataatt caattcgtga
   116101 cgatcataag tagaaagttc atattcttca gtcattgata aacagttagt gggacaatat
   116161 tcaatacagt taccacaaaa tatacagaca ccaaaatcta tactatagtt aagcaatatt
   116221 ttatttttaa tatctccttc aaatctccaa tcaacaacag gtagatctat ggggcacaca
   116281 cgaacacata cttcacaagc aatacattta tcaaattcaa agtggattcg accacggaaa
   116341 cgttctgatg tgatcgactt ttcataagga tactgaatag ttacaggtaa acgatttgca
   116401 tgggataagg taattatgaa actttgacca atataccttg cggctcgtat tgtttgttga
   116461 ccataattca tgaacccagt caccatagga aacatattgt agatatccac gaataagttg
   116521 atgtttcttt ctcttgttta agagaggtta tgagtctaga ataccattat cgtattgtgt
   116581 tatttatagt gaaataagtt gggaagacgt tgtcaataat aaattaccta gagaaatagg
   116641 taaaagaaat ttccatccaa gatttaatag ttggtccatt ctcatcctgg gtaaagtcca
   116701 tcttgttgtg atagatataa aaagaaacaa ataagcttta gctaatgtaa taaagatacc
   116761 aattgtcatt ccaaagactc tagcaatttg atttattccg aaaagttcag gaacaaatat
   116821 gtatggaata gataaattcc acccacctaa ataaagaatt gttacaaata atgaagaaac
   116881 taagagattt agataagaag caatataaaa taaaccatat ttgataccag aatattcggt
   116941 ttgataacct gctactaatt cttcttctgc ttctggtaaa tcaaaaggta atctctcgca
   117001 ttctgctaga gaagaaatta gaaaaacgat aaaccctata ggttgacgcc acatattcca
   117061 cccccaaaaa ccatattttg actgcgcctc aactatatca actgtacttg aactgttcga
   117121 taatcatagt cgataataac ataactgttc gcaccgctat tccaaaaccg tacatgagac
   117181 ctcagcttca tacggctcct ctatggccgc gtacaaataa atgtaaggac tggttcggta
   117241 ttattatagg tatctttgtg gggtggggta gatagaataa aaataccgtg tagagtccca
   117301 aaaattagac caatggaatt ctgtctgcta gaataaaaaa aagggcgctt ccgaattgat
   117361 ctcatccctt ataattaaat cttccgtaat aacttaatct ttcaataaaa tactcgttat
   117421 attaagagat aaaaagaatt agacattctt tactgaatca taaagaataa gaatttcata
   117481 tatacatata tatttggtat agatgtagga aaaaataaat aaagatcttt tttatattct
   117541 atttcttttg ttcctgttct tctttctcat aagaggtatt cctgagaata aaggattaat
   117601 tcgttcttga tagttatttc ttgaatcagt gactaggagc atactctaga tcggaatcgt
   117661 ggggaagtac tgcttgatca tttctaccaa cttaaagccc ctatcatctt atgattcgtt
   117721 ttatgtggaa atacttattt tttgatacct tacattatct ctattactaa tcctttgtgt
   117781 accttggtgt tcctaaccgt ccactgattt ttgattgatc tcctgtatgg taatacatac
   117841 aagacagtaa tcccatacag ttgatctttt gtacccgctt caagatatga tgagaatctc
   117901 aatcttggga taaagagttt atactcctta atgtttactt ctgctttatt cttgtatata
   117961 gggaatgata ttttatcttt ttactacaca ttgataagct gttttgtttt actcatataa
   118021 ctatctggtt taactcatcg acctgaataa ctctgatgaa taaaaaaata aaaatatcta
   118081 tatctatcca atacattaat tcctctttcc tttatttcat tttgaggtca aagttcatgt
   118141 tctaacgaat cacacgtaga gatattgata acacacatag agttaatggt atttcataac
   118201 taatagattg agccgcagct cgcaagccac ctaaaaaaga gtatttatta ttcgatacat
   118261 atcctgatat aagaagccca ataggagcaa tacttgaaat ggagatccat aaaaaaacac
   118321 ctatactgag atcagctaaa acaagtcgat acccaaaagg aattattaaa taacttaata
   118381 caattgatat gactgctata gacggtccga tactaaacaa acgaatatct cctctagatg
   118441 gtaggaggtc ctctttaaaa agtaatttag tcccgtccgc tagagcttga agaattccca
   118501 acgggccggc atattcgggt ccaatacgtt gttgtattgc tgcggatatt tctctttcta
   118561 accatacaat tactagtact cctattatga ttcccaatat aagggtcaaa gcagggataa
   118621 atagccatat gagttcatag acttctttta aggattctga tttagaaaaa taattgatag
   118681 tttgtgcttc tgttgtgcca attatcattt caacggtcaa cttctcccat aatgatatct
   118741 atactaccta gtattgtcat gatatcagcc aatttcattc ttttaattag ctgaggaaga
   118801 atttgcaaat tgataaaacc gggcggacga attttccatc tccaggggaa aacactatta
   118861 tctcctatca aataaattcc taattctccc tttggggctt ctactcttac ataaagttct
   118921 tgtttcgaca attcaaaatt aggcgaaggt tttttactaa tgaatctata ttcaaaatca
   118981 ttcaattcgg aattccttgc tctatctaag cgccgaattt ctaaattctc atagggtcct
   119041 ccgggaattc cttctaaaga ctgttgaata atttttatgg attccctcat ttcgccaatt
   119101 cgtactaaat aacgagctaa tgaatcccct tctttttgcc attggacttc ccaatcaaat
   119161 tcattgtaac attcataatg atcaacttga cgaagatccc attggattcc agaagctcgt
   119221 aacatgggtc ctgataagcc ccaatttagt gcttcttctc caccaataat gcccactcct
   119281 tcaactcgtt ccaaaaaaat gggattccgc gtaataagtt tttcatattc aacaacactc
   119341 gttaaaaaat aatcgcagaa atctaaacat ttatctatcc aaccatgagg tagatcagca
   119401 gctattcctc cgatgcggaa ataattatgc atcattcgca tacctgtggc agcttcgaat
   119461 agatcatata gcaattctct ctctctgaaa atatagaaaa agggagtctg cgcaccgata
   119521 tccgccataa aaggcccaag ccataacaaa tgcgaagcta cacgactcag ctctagcata
   119581 attactctga tatagctggc cctttggggt acttgaacat ttcccaattg ttctggtgca
   119641 tttactgtta ttgcttcggt gaacatagta gctaaataat cccaacgtgt tacataagga
   119701 agatattgta taattgttcg gttttccgct attttttcca tccctctgtg taaatagccc
   119761 aatacggggt cacagtcaat aacatcttca ccgtcgagag ttataataag tctaagaaca
   119821 ccatgcatcg atgggtgatg agggcccata ttgactatca ttagattttt tcttgtagcc
   119881 ggtacagtca tatcttttct ttcctaattc attattccat gaatttctca aaacgaggtt
   119941 tataaaaata aaaacctaaa aaaaattttc aaatgaatcc tcaaaattaa cgagttttta
   120001 gctcccgaat atctaactga ctaattaatt ttttataact tactctattt ttatttgaca
   120061 aataagccaa cagccgttga cgttttccca gaatttttcg tagacctctt tgagataaaa
   120121 aatctttttt gtgcaattcc aaatgcgagg tgagtctccg tattttattg gtgaaactga
   120181 atatttgaaa ttcaacagac cctttgtttt cttctttttc gtcttgcaga ataactgaaa
   120241 tgaatgaatt tttgaccata aaaaattttt tctatctttt tattttttat agattttacc
   120301 gatcaggaaa aataataatt aatattatat tatgttatga ttatgtcagt cattttaatc
   120361 tgatataaac aaaagtttag atttattcat acttttttat tctatcgaaa tcccattttt
   120421 atttcaaaca taaaatagga tttcgataga ataaaatata atacatttac acattcacga
   120481 aagagagtga tttttttttt ttttacttaa taaagattcc actaatttat tattcctaga
   120541 tctaaaaata aataaatatc atgtactaaa atgtaacata tgcatatgta catctttcgc
   120601 catatatcaa atatgttatg tcaggtgata tataggaaat ataataatag tttcttaact
   120661 tattctggat tggggataca tatatatcct tgacatacta aaacgactgc tgttatgggt
   120721 atcaaaccag taacgattca tacaagctaa atcctctaat cggtaattag gccaaagaaa
   120781 taattttaat ttaataaagt tgtttgcatc tctattaaga tgcttgtcct cattaaaaaa
   120841 ttgtccacag tttattattt tgttttcgtt gcaaaatttt ggatttttat ctatatcatt
   120901 ccaattccag aaattgaaac aaattagaat tctcaactct ctccgacgtc gatgagatag
   120961 aatatgttca ggaacaagaa aattataatt attttttttt tcttcattca taagcatatc
   121021 gctatgttgt gcaatggatt tgtctaaatt attcttatca acatttcgtt tttttatgaa
   121081 ttttttatta gttttaactt tatcaactaa tgaaatactt atggtttgat agataataaa
   121141 ttgcccatcc ctttttatag ataaacgaat tggttcgata attaatattc ctctttttat
   121201 caattctgta agagcaagat ccttttgaat cagcattaca tccagacaca tttctcctct
   121261 ttgaatcgag gctatagtaa tttgctttgc atttgtcaat ctaagtaaga gacaatatac
   121321 cttaatatta ttgatcattc tttgactcaa agaatcatcc catcttaatt gaaaaaggaa
   121381 atattttttt agtaacaaat ctagttctgc ttccttgatc ttcttagatt cttttttatt
   121441 tctacgtttt ttaatgtctg atcccgcccg attctcttca acatcttttt tttcgttttg
   121501 ttttcctaga tcatatccaa gatattttgg atattgttgt ttgttttttt cttggttaga
   121561 attttctaaa tcaatatatt ctttttgatt agataatatg ggaaggtttt tttttttttt
   121621 tatgttgatg ctttcatatt gactaatctt ttcattttta tgaaaatcta aaagaagaaa
   121681 ttggattggt ataatccatg gtttaatttt atatgtttca aaaagtagcg caaattctgg
   121741 taagaaccca gattttagtt ttgctatggt agaattatga tataaccttt tttgattcat
   121801 tcccatccaa tcaaaaaagt tttttttttt tttgtataaa tttatttctt tatgaaatga
   121861 aatatctttc tttttcattt tgtttttata cttattaatt tgagtcttag tatttttatt
   121921 aatattgata ccaatatgcg cattggtcca agtctcgata tcaatatttt ttataagaca
   121981 aaaatggaga attttacaat caaaatattt tctatcccga tttatattcg tatcaatagg
   122041 atatctttcc tctagataat cactaatagt tgtacttacc aatagataaa atgcgtcgga
   122101 tttcgatgta ttgaaattat atagatatgg aatttcccgg ttctccttta cttgtactgt
   122161 tgatccataa aaataggagt ttttcttatc cccataatta atatattcat aattcatata
   122221 tttatgtgat aaaagatcat atctgtagtg ttttttaacc aatttttttt ttttttttgt
   122281 gaacgaaacc gttacagaat aatcttcttt tacataatga cttaattggt cttttttgtt
   122341 ttcatatgaa ttaaatttaa ttgagtcttt atttttaatc atacgaagtt gattgactct
   122401 atttcgccat tttttcggga ctaatcgaga ccatttgatc cgggaaaaat tgtattgata
   122461 aaaacccttt aaccagtttt tccagtcatt cattccagac tttttaattt tattatgcct
   122521 tgatttgtaa tcaaatagtc ctcgtgttat acaataatct tttattttat ccctaagata
   122581 ataatgggtt tcatgatctt gaaatatata tttcaagtta tacttattaa gtaattgggt
   122641 ttgtgataat ttgtaaaata catatgcttg agacaagcaa atataactat ttaaattttt
   122701 attactaata ttagtatttg aaacccactt ttttatagtt gaaatgaagt tcattctatt
   122761 tggatttatt tcatcaattt tttcttgatt tgtttcatgg ttataagtgt atttattgat
   122821 aatttttttt tttgattcaa aaaaaagttg tatattgatt cggggaatgt ttatggcaca
   122881 tagcaagata tccatgtata ttttttcaat gaaaaatttt ataaaaaaat gtgatttacg
   122941 tattaatcgt atattgtttc tttttaatat ctgccaacta gatttctgtg attctgatcc
   123001 ttttctttta tcatcatagg ttaaaactgt ttttttattg tcttttgtga tttgttctat
   123061 ttgattcttg gttgtgatta tcctatcata aagatctttc attttttttt ctatgagtga
   123121 ataatttgtc caattcatag atcgaattgg tatggtccct tcatggttaa ttttattatt
   123181 tatttttgaa tcttttccat ttttgtttgg tttatagact ttcaccttct tcaattcaaa
   123241 tgaaaaaatc ggatttactt tttctttcat tattcgcttt ataacaagag ctgtttttat
   123301 gacccattct tttttttctt ttaaaatttg tagagaccat tttcctcttt cctttaagac
   123361 ccttagaacg agaaaaaatt gtttttttag ctttctaatt tttcttttga attctttaaa
   123421 aatgggttca aaaaaagcaa attgttttcg gggagaacca aagggaagtt ccgtttccat
   123481 tccccatact gttaaaaaag aaaaagtgtc tttttttact tgttttttca ttgaatctat
   123541 ataatgagat cgtaccttag atctttgtct tcgccaaggt ttcagacaaa aaggaaataa
   123601 aatctttatc tgaattccgt ctgttaacca atcttttgga aattctgttt ctgataattg
   123661 aacaccatta taggtgcact taatgtgcat ttctcgattc catttcttca aatcctcgta
   123721 ccattcagga aattggaata ataacatacg gcccatattt ttagctatta tcaatgaagg
   123781 taatacaata tattttctaa gaaaagattg tgttactaac atcaaacctc ttataacttg
   123841 agcaaatgga atgctatccc aagtttctgc tattgttatt cgctcatttt cctccttttt
   123901 ttcttgtttt tttgcccctt ctttatcaaa atcaaaagaa gaatcggaaa tttgcgattc
   123961 tgattcttta ccgactccat ttctaaaaat gaaattgata atttcagaaa gatcaaaaga
   124021 ataaaaaaaa aatgttttgt ttattcgatc caaaaaaagc ggggaattag catttgcttg
   124081 aaacatttcc caagtaaccg ttttgcgtct ttgagcacgc atggatcctt ttattatatc
   124141 ccgacgaaaa tctgattgtt gcgagtaacg tatcaaagcc acttcttctc cttcattatt
   124201 attactagta ttattaatac tagtaacaga attagtattc tgattgttat cagtaaaaat
   124261 taacacctgt ttggcttttc ttgaacgaat ctcatgatct tccgtcgatt cttcctcatc
   124321 ttcttcctcc agctcttcaa taaaaaaatc atcggttaat ttgtatgacc atcgagaaat
   124381 ttttttgctt atttctttta ttccaataga tttattttta attattgttt gattatttgg
   124441 gtcggttgta attacatcga ataaaaattt caagaatttt gattgacttt ctgaatcaat
   124501 tcttttagac ttcgatgata atttcttatc aaaatcaaat gaattctttt tattttcaaa
   124561 ttcttgggaa ttattaggaa taggaagtag accatgaatc ttatttatcc aaaatatttt
   124621 tatggaatct tttctagaag tcattaaatc atttatattt gcgtgtgaat cgaacttttt
   124681 tattattcca cgatatggtc cattaaaaaa aggatcatac gttttagaca agcattcttt
   124741 ttcattttca tcattgtata gtctggccct tttttcaagc atgtctagaa gaataaatcc
   124801 cttttctttt tctagaactt ttattcgact tatcaattca tttcttaagt tgaacttttt
   124861 ttgttcattg gtataaatcc aataattata taagtcttga tgacttagtt tttttattgt
   124921 atataaataa attttgcgtt ctatcatttc tgaaaaagtt gataaacttg acggatacgt
   124981 aaaagatatt ttttcttttc catcacttgg acatgtataa aaaaaatatt gtgacatttc
   125041 atttcgtaca gcattttcaa atagatcatt ttttatatat ctaaatggac gattccatcg
   125101 tttataatcg aaaaaaaaag tcataagagg tttttcaaac cggaaatagg catgggtctt
   125161 ttcttttttt tcttctttaa gtcttcccaa ttcccaattc tcttgatacc catcaagata
   125221 agaatcttcg tcaacagggc tatccttata ggatgtctct ttaaagtgga attcatcttt
   125281 tgttttttcc tttccattca cccggatctc ttccgtttca tctattttgt ccggatcctc
   125341 tttttcttcc gaacaaaggg aagggtcttc ttcggtggat cccccttgtt cctgtttagt
   125401 cgccttcgtt tcggaagttg tttctacatc gatttcttcc tcactttctc ccttttcttc
   125461 tgtttctgag gtttctttca gtttcttagt gacaataggc gacggcattc tgcctaaata
   125521 gtagacacag gtgataaata agagaatact aaagattcga gccatataat ttctcaattc
   125581 tgacacaagg tacttattag atcgaataga atgattttgc cgtatccaga ctaagaccaa
   125641 tccaacccat ttcatgaata aaatgtgacc aattaaccaa ccaacaaaac tacttgttac
   125701 aaataacatc ttattgttgc atcgaaacgt ataaatgttg actaatctgg ttaacgttga
   125761 gcttggtaaa atgaaatggt tgaataattg aaaaattaga ttattcagga atacacattg
   125821 aatgctgaga ttacgcattg aatttctggt agtagatcca taatcaaaaa ggtttttgtg
   125881 attgttccag aagaaatgaa acaaaagata cggtagaact aggacagtta ttgtatgagg
   125941 tctacccaat gctagatgca gaggcgcata atagatcgat atgaacatca tgagctgtcc
   126001 cgtaataaaa ccagttgttg ctgatacccc cttctcggtt ccttcttcca taacccgagc
   126061 tcggagaagg aagagataag agggccctat ggagaatgtg gtcagaaatc cataatagag
   126121 tccgaccaca acgaccgaat ttattatctt catgcataag gataatagat tacctagtag
   126181 aaaagatttc aaaatcatca caaacctccc tttttctctt ctattgcaat ttctcgatta
   126241 ttatatgatg atttcttaac tttccatata tagaaacata tagactctaa atgacatctc
   126301 ttatgtcaat gacaccaaag ggatattaaa tgaatggaat tgggatatag atggaatata
   126361 atgaaataga gccactttga ggttccctat gaaatgaggc atggaacgga gccactacga
   126421 agaagttccg ggagttacga aggaagcttc ggactcatag tgttcatggg ttgagaacgg
   126481 gagttgaact ctatgaggtc gaatctcccg ttgttcctca gtagctcagt ggtagagcgg
   126541 tcggctgtta actgactggt cgtaggttcg aatcctactt ggggagattt gattcattct
   126601 taattaaaga atgaagaatt gaattaaagg gctcgctttg accgttagga gtaggtaacc
   126661 tgttccttgt cgttgtttct attgcattct atctcatcgt atcacattct gttctacgat
   126721 atttgagaat caccgtcaat acctcggcgt agatcccctg taaatagccc cagggctatt
   126781 tacaactagc caattaagaa ttatcagatg atgtactaga agtgcatcaa aaatgcatcc
   126841 cgataggaca caattaccgc gagcaaacat attaatgatg aggaacactt ttttgctatg
   126901 ctactatccc cggttactat atgtaatgat atacttattc acgataagac cattctattt
   126961 cgacaaaaga ccatacccaa gttcaatagc tttgcgtccg ctatcccgat catgattttc
   127021 ctacccccat aggtaaagga agggtccttc ccttttgggc cggttatggg cgaggaggga
   127081 ttcgaacccc cgacaccgtg gttcgtagcc acgtgctcta atcctctgag ctacaggccc
   127141 taccctatct cgtctccact ggatctgttc ccgggagtac cctctcaaaa gggacccttt
   127201 cctctcctca gccatttcgg gttaagaaga tgcgaaagcg cctctctcta taagaacagt
   127261 gcgttccgag gtgtgaagtg ggagagagga gatgtcataa ttggggtttt gaataagacg
   127321 acctttgcat tttcgatttt tattttcttt ttttcatatt taaaaagtaa aatatgaggt
   127381 gttaagcttt ttatcattct ggcgtcgagc tatttttccg caggacctcc cctacagtat
   127441 cgtcgccgca gtagagttta accaccaagt tcgggatgga ttggtgtggt tcctctacgc
   127501 ctaggacacc agaatatcga accatgaacg aagaaaggca tgagagaaag gcatattggc
   127561 tagtgattgt ggggccccaa ttctttgact ggaagggaca caaaaggtct ccgcccttcc
   127621 atcccttgga tagatagaga ggtagggcgg agaccttttg gttttttcat gttgtcaaac
   127681 agttgaacaa tgaaaatcga tggcgagttc ctgatcgaat tgatcaggtc gtgtaggaac
   127741 aaggttcaaa tctctcggtc tgttaggatg cctcagctgc atacatcact gcacttccac
   127801 ttgacaccta tcgtaatgat aaacggctcg tctcgccgtg accttatctt ggattctcaa
   127861 tacttctgtc gctccatccc cgcaggggca gagaacccgt cgctgtctcg gctgtgctac
   127921 cagaggctcc ggggaagtcg gaataggaga gcactcatct tggggtgggc ttactactta
   127981 gatgctttca gcagttatcc gctccgcact tggctaccca gcgtttaccg tgggcacgat
   128041 aactggtaca ccagaggtgc gtccttcccg gtcctctcgt actagggaaa ggtcctctca
   128101 atgctctaac gcccacaccg gatatggacc gaactgtctc acgacgttct gaacccagct
   128161 cacgtaccgc tttaatgggc gaacagccca acccttggaa catactacag ccccaggtgg
   128221 cgaagagccg acatcgaggt gccaaacctt cccgtcgatg tgaactcttg gggaagatca
   128281 gcctgttatc cctagagtaa cttttatccg ttgagcgacg gcccttccac tcggcaccgt
   128341 cggatcacta aggccgactt tcgtccctgc tcgacgggtg ggtcttgcag tcaagctccc
   128401 ttctgccttt gcactcgagg gccaatctcc gtccggcccg aggaaacctt tgcacgcctc
   128461 cgttaccttt tgggaggcct acgccccata gaaactgtct acctgagact gtcccttggc
   128521 ccgtaggtcc tgacacaagg ttagaattct agctcttcca gagtggtatc tcactgatgg
   128581 ctcgggcccc cccggaagga ggccttcttc gccctccacc taagctgcgc aggaaaggcc
   128641 caaagccaat cccagggaac agtaaagctt catagggtct ttctgtccag gtgcaggtag
   128701 tccgcatctt cacagacatg tctatttcac cgagcctctc tccgagacag tgcccagatc
   128761 gttacgcctt tcgtgcgggt cggaacttac ccgacaagga atttcgctac cttaggaccg
   128821 ttatagttac ggccgccgtt caccggggct tcggtcgccg gctcccctgt catcaggtca
   128881 ccaacttcct tgaccttccg gcactgggca ggcgtcagcc cccatacatg atcttacgac
   128941 tttgcggaga cctgtgtttt tggtaaacag tcgcctgggc ctggtcactg cgaccccctt
   129001 tgtgaggagg caccccttct cccgaagtta cggggctatt ttgccgagtt ccttagagag
   129061 agttgtctcg cgcccctagg tattctctac ctacccacct gtgtcggttt cgggtacagg
   129121 tacccttttg ttgaaggtcg ttcgagcttt tcctgggagt atggcatggg ttacttcagc
   129181 gccgtagcgc ctggtactcg gacattggct cgaggcattt tctctacccc ttcttaccct
   129241 gaaaaagcaa ggtcaccttg cgtccttgaa ccgataacca tctttcggct aacttagcct
   129301 cctccgtccc tcgggaccaa caaggggtag tacaggaata ttcacctgtt gtccatcgac
   129361 tacgcctttc ggcctgatct taggccctga ctcaccctcc gtggacgaac cttgcggagg
   129421 aacccttagg ttttcggggc attggattct caccaatgtt tgcgttactc aagccgacat
   129481 tctcgcttcc gcttcgtcta cacctgcttg cgcggatgct tccctctaag gcggaacgct
   129541 cccctaccga tgcattttac atcccacagc ttcggcagat cgcttagccc cgttcatctt
   129601 cggcgcaaga gcgctcgatc agtgagctat tacgcactct ttcaagggtg gctgcttcta
   129661 ggcaaacctc ctggctgtct ctgcacccct acctccttta tcactgagcg gtcatttagg
   129721 ggccttagct ggtgatccgg gctgtttccc tctcgacgat gaagcttatc ccccatcgtc
   129781 tcactggccg accttgaccc tgttattttg gggttatatc tagtattcag agtttgcctc
   129841 gatttggtac cgctctcgcg gcccgcaccg aaacagtgct ttacccctag atgtccagtc
   129901 aactgctgcg cctcaacgca tttcggggag aaccagctag ctctgggttc gagtggcatt
   129961 tcacccctaa ccacaactca tccgctgatt cttcaacatc agtcggttcg gacctccact
   130021 tagtttcacc caagcttcat cctggtcatg gatagatcac ccaggttcgg gtccataagc
   130081 agtgacaatc gccctatgaa gactcgcttt cgctacggct ccggtgggtt tcccttaacc
   130141 aagccactgc ctatgagtcg ccggctcatt cttcaacagg cacgcggtca gagataacat
   130201 tctcctccca ctgcttggga gctcacggtt tcatgttcta tttcactccc caatgggggt
   130261 tcttttcacc tttccctcac ggtactactt cactatcggt cacccaggag tatttagcct
   130321 tgcaaggtgg tccttgctga ttcacacggg attccacgtg ccccatgcta ctcgggtcag
   130381 agcgtaagct agtgatgctt tcggctactg gactctcgcc atctagggtg cggcactcca
   130441 ccgcttcacc tagcagcacg acgcttgtat tgctctccca caaccccgtt ttcgcggttt
   130501 aggctgctcc catttcgctc gccgctacta cgggaatcgc ttttgctttc ttttcctctg
   130561 gctactaaga tgtttcagtt cgccaggttg tctcttgcct gcccatggat tcagcagcag
   130621 ttcgaaaggt tgacctattc gggaatctcc ggatctatgc ttattttcaa ctccccgaag
   130681 catttcgtcg cttgctacgc ccttcctcgt ctctgggtgc ctaggtatcc accgtaagcc
   130741 tttcctcatt tgaacctcgc cattaacgtt aaggctatgc catcctaagg tgctgctaaa
   130801 gggaaggatc ttatcaacgt ccatgaatga taaatcatag attgaactgc cgaatcggaa
   130861 aaattgggtg ctatcatagt atcagctaag ttcacgggct ggagataagc ggactcgaac
   130921 cgctgacatc cgccacaggg taaaccaccg cctctcgggc ctcccctact tattatacca
   130981 tagaggccaa cgatagacaa taactccccc ccgaacacag cttacaactt tcatcgtact
   131041 gtgctctcca aagagcaact cttctcaaaa tctcaaaagg tgctgagttg caatcccatt
   131101 ctaaggattc ttgttttgtg gttccggaga atccagctac aggagaacca ggaacggagg
   131161 gctctccccc tttttccgct cgactctttg gtcttaagaa tgctggtttt aagaacgagt
   131221 gattgccctt ctccgaccct tactgcccaa ccggagagcg gacagctaat gcgttccact
   131281 catttcattg aacagggtct atggtcggtc cgtgacccct ggatgccgaa ggcgtccttg
   131341 gggtgatctc gtagttccta cggggtggag acgatggggc cggtccatgg atttgacttc
   131401 cttttgctac attttgctaa agggttgaag ggagatagtg catcaagcta ttcgcaaggg
   131461 ccaacttgat cctcttcccc agggatccca gacgagggaa ccccaggaga gccgccgact
   131521 ccaactatcg tccatgtacg atccatacta gatctgacca actgcccatc ctacctcctc
   131581 tacgttcttg acagcccgtc tttttgtctc agtagagtct ttcagtggca tgtttcggtc
   131641 ctcttcccca ttacttagaa aaagtgagcc accggttcag gtacaagata ctatcattac
   131701 cgcctggaca attagacatc caacccgtaa tcgcaacgac ccaattgcaa gagcggagct
   131761 ctaccaactg agctatatcc cccgagccag gtggagtatg catgaaagag tcatatgcct
   131821 cttctattct tttccctggc gcagctgggc catcctggac ttgaaccaga gacctcgccc
   131881 gtgaagtaaa tcatcgcacc cacgatccaa tgggagagaa tcaatagatt ctttttcggg
   131941 agcgattcat ccttcccgaa cgcagcatac aactctccgt catactgcgc tcttcaagtg
   132001 tgcttgttcc cctttctccc ttaccatggc aagtctttgt gaaataactc caatgggaag
   132061 aaaaaagaag gcgttaagag accctcaccc tagacactct aagatccttt ttcaaacctg
   132121 ttcccatttc tcttctcgag tcaagagata gataaataga cacatcccat tgcactgatc
   132181 ggggggcgct catagtgact gagggggtcg aagaccaaga agtgagttat ttataccaag
   132241 cattcttctt atggctagat ccaatctcct ggtccctgcg gaaaggcaaa ataatttcac
   132301 gttcttcctt tcgggaaggg aggattaggg aaatcctatt gattgctgct ttctccagac
   132361 ctccgggaaa agcatgaaag aaaaggctcg aatggtacga tccctccgtc accccagaat
   132421 gaaaggggcg atctcgtagt tcttggtctg tgaagatgcg ttgttaggtg ctccattttc
   132481 ccattgaggc cgaacctaaa cctctgtgct cgagagatag ctgtccatac actgataagg
   132541 gatgtataga ttctcgagaa gagaggagcc gtggtggtcc cccccggacc gcccggatcc
   132601 cacgagtgaa tagaaagtta gatctccatt ggatctcacc agaatcgccc catctatcct
   132661 cctgaggagg agtttggttt caaactccga ttcgaacagg aggagtacgc catgctaatg
   132721 tgccttggat gatccacatc tccgggtcag gcgctgatga gcacattgaa ctatccatgt
   132781 ggctgagagc cctcacaacc caggcacaac gacgcaatta tcaggggcgc gctctaccac
   132841 tgagctaata gcccgtcgtg tgggcctccc actgggaggc ccaatatgcc aaaagcgaga
   132901 aaaaccccat ccctctcttt cctttttggg cccctatgcc cctcccgtgt ggcgacatgg
   132961 ggacgcaaaa agggatccta tcaacctgat tccgacctag gataataagc tcatgagctt
   133021 ggtcttactt caccgtcgag aaacgaaaga aaacttctat atgcaagctt agctcagaca
   133081 tagcccgctt cttttgggtg tgaagcagtg taaaaccaaa atacccaaca agcattagct
   133141 ctccctgaaa aggaggtgat ccagccgcac cttccagtac ggctaccttg ttacgacttc
   133201 actccagtca ctagccccgc cttcggcatc cccctccttg cggttaaggt aacgacttcg
   133261 ggcatggcca gctcccatag tgtgacgggc ggtgtgtaca aggcccggga acgaattcac
   133321 cgccgtatgg ctgaccggcg attactagcg attccggctt catgcaggcg agttgcagcc
   133381 tgcaatccga actgaggacg ggtttttggg gttagctcac cctcgcggga tcgcgaccct
   133441 ttgtcccggc cattgtagca cgtgtgtcgc ccagggcata aggggcatga tgacttgacg
   133501 tcatcctcac cttcctccgg cttatcaccg gcagtctgtt cagggttcca aactcaacgg
   133561 tggcaactaa acacgagggt tgcgctcgtt gcgggactta acccaacacc ttacggcacg
   133621 agctgacgac agccatgcac cacctgtgtc cgcgctcccg aaggcacccc tctctttcaa
   133681 gaggattcgc ggcatgtcaa gccctggtaa ggttcttcgc tttgcatcga attaaaccac
   133741 atgctccacc gcttgtgcgg gcccccgtca attcctttga gtttcattct tgcgaacgta
   133801 ctccccaggc gggatactta acgcgttagc tacagcactg cacgggtcga tacgcacagc
   133861 gcctagtatc catcgtttac ggctaggact actggggtat ctaatcccat ttgctcccct
   133921 agctttcgtc tctcagtgtc agtgtcggcc cagcagagtg ctttcgccgt tggtgttctt
   133981 tccgatctct acgcatttca ccgctccacc ggaaattccc tctgccccta ccgtactcca
   134041 gcttggtagt ttccaccgcc tgtccagggt tgagccctgg gatttgacgg cggacttgaa
   134101 aagccaccta cagacgcttt acgcccaatc attccggata acgcttgcat cctctgtctt
   134161 accgcggctg ctggcacaga gttagccgat gcttattcct cagataccgt cattgcttct
   134221 tctccgagaa aagaagttca tgacccgtgg gccttctacc tccacgcggc attgctccgt
   134281 caggctttcg cccattgcgg aaaattcccc actgctgcct cccgtaggag tctgggccgt
   134341 gtctcagtcc cagtgtggct gatcatcctc tcggaccagc tactgatcat cgccttggta
   134401 agctattacc tcaccaacta gctaatcaga cgcgagcccc tcctcgggcg gattcctcct
   134461 tttgctcctc agcctacggg gtattagcaa ccgtttccag ttgttgttcc cctcccaagg
   134521 gcaggttctt acgcgttact cacccgtccg ccactggaaa caccacttcc cgtccgactt
   134581 gcatgtgtta agcatgccgc cagcgttcat cctgagccag gatcaaactc tccatgagat
   134641 tcatagttgc attacttata gcttccttgt tcgtatacaa aacggattcg gagttgtctt
   134701 taattccaag gcataacttg tattcatgcg cttcatatta gcctgtaggt cgctcccagc
   134761 aatatagcca tccctaccct atcacgtcaa tcccacgagc ctcttatcta tctcgttcga
   134821 tcacggcggg ggagcaagtc aaaatagaaa aactcacatt tggtttaggg ataatcaggc
   134881 tcgaactgat gacttccacc acgtcaagat gacactctac cgctgagtta tatcccttcc
   134941 cgaccccatc gagaaataga actaactaat cctaaggcaa ggggtcgaga aactcaacgc
   135001 cactattcct gaacaacttg gagccgggcc ttcttttcgc actattatgg atagtcaaat
   135061 aataggaaaa tttggattca attgtcaact gctcctatcg gaaataggat tgactacgga
   135121 ttcgagccat agcacatgtt tcataaaatc cgtacgattt tctcgatcta aatcgagcag
   135181 gtttgacatg aagaagattt tgttcagcat gttctattcg atactggtag gagaagaacc
   135241 cgactcggta ttgttaaaaa aagaggggaa gcaagtcaag atgatatgga tcaccccttc
   135301 ttcttgcgcc aaagatctta ccatttccga aggaactgga gctacatttc ttttcaattt
   135361 ccattcaaga gttcctatgt gtttccacgc tcttttttga tttgatacct cgaaaaatga
   135421 aatagacaaa ttccttttct ttaggaacac atacaagaca agattcgtca ctacaaaaag
   135481 gataagggta acccctatta atttaatatt taatagtaat agaaatatat gtcctagcga
   135541 gacataattt gtaacttgct atcctcttgc ctagcaggca aagattgacc tccgtgaaaa
   135601 gactgattca ttcggatcgg catgaggcca ttgcattgcc agaatccatg ttgtatattt
   135661 gaagtaggtt gacctccttg cttctctcat ggtacaaccc tcttcccgct gagcccccct
   135721 ttctccttgg tcacagagac aaaataaatg taggactggc gccaacagtt catcacggaa
   135781 gaaaggactc gccaagccgg gatcacttat aatagaaaag aactgtcttt tctgtatact
   135841 ttccccggtt ctgttgctac cgcgggcctt acacacgcaa tcgatcggat catatagata
   135901 tcccttcaac acaacatagg tcatcgaaag gctctcggac gactcaccaa agcacgaaag
   135961 ccaggatctt tcagaaaatc gattcctatt tgaagagtgc ataaccgcat ggataagctc
   136021 acactaaccc gtcaattttg gatccaattt gggattttct tccttgggag gtatcgggaa
   136081 ggaattcgaa tggaataata tcgattcatg cagaagaaaa ggttctctat tgatccaaac
   136141 gctgtaccta tgggatagag ggagaggaaa aagccgaaga tttcacatat tttgatcgaa
   136201 aaatcaatct gatttctttc gtacccttcg ctcgatgaga aaatgggtca gattctacag
   136261 gatcaacaaa cctatgggac ttaaggaatg atggaaggga ataaaaagag agggaaagaa
   136321 aatcgaaatg aaataaataa agaataaaac aaaacaaaaa taagtaaata taaaaaataa
   136381 atataagtag aagcatagaa gagcccagat tccaaatgaa caaattcaaa ctcaaaaggg
   136441 atctttctga ttctcgaaga atggggaggg gcaaggggat tgatcgagaa aaatctcttg
   136501 ttcttattat aatattgtga tttgacccgt atatggtttg gtaaaaaaat aatcttcttc
   136561 tttgatcata aatggaaagt gttcaattag aacatgaaaa cgtgacagaa ttggtcttag
   136621 ttactcttcg ggacggagtg gaagaaggga ggagattctc gaacgaagaa aaggatccaa
   136681 ttacttcgaa agaattgaat gaggagccgt atgaggtgaa aatctcatgt acggttctgt
   136741 agagtgacag taagggtgac ttatctgtca acttttccac tatcaccccc aaaaaaccaa
   136801 actctgcctt acgcaaagtt gccagagtac gattaacctc tggatttgaa atcactgctt
   136861 atatacctgg tattggccat aatttacaag aacattctgt agtattagta agaggaggaa
   136921 gggttaagga tttacccggt gtgagatatc acattgttcg aggaacccta gatgctgtcg
   136981 gagtaaagga tcgtcaacaa gggcgttcta gtgcgttgta gattcttatc caagacttgt
   137041 atcatttgat gatgccatgt gaatcgctag aaacatgtga agtgtatggc taacccaata
   137101 acgaaagttt cgtaagggga ctggagcagg ctaccatgag acaaaagatc ttctttctaa
   137161 agagattcga ttcggaacta ttatatgtcc aaggtccaat attgaaatca ttttataggt
   137221 tttcccttac tttgtccgtg tcaacaaaca attcgaaata cctagacttt tttagaacag
   137281 gtccgagtca aatagcaatg attcgaagca cttcttttta cattacacta tttcggaaac
   137341 ccaaggactc gatcgtatgg atatgtaaaa tacaggattt ccaatcctag caggaaaagg
   137401 agggaaacgg atactcaatt taaagtgagt aaacagaatt ccatactcga tctcatagat
   137461 acatatagaa ttctgtggaa agccgtattc gatgaaagtc gtatgtacgg cttggaggga
   137521 gatctttcat atctttcgag atccacccta caatatgggg tcaaaaagcc aaaataagtg
   137581 atttgttttt agcccttata aaaagaaaac ggattcttgg acctctttca cgctcatgtc
   137641 acgtcgaggt actgcagaag aaaaaactgc aaaatctgat ccaatttatc gtaatcgatt
   137701 agttaacatg ttggttaacc gtattctgaa acacggaaaa aaatcattag cttatcaaat
   137761 tatttatcga gccttgaaaa agattcaaca aaagacagaa acaaatccac tatctgtttt
   137821 acgccaagca atacgtggag taactcccaa tatagcagta aaagcaagac gtgtaggcgg
   137881 atcgactcat caagttccta ttgaaatagg atctacacaa ggaaagacac ttgccattcg
   137941 ttggttatta ggggcatccc gaaaacgccc gggtcgaaat atggctttca aattaagttc
   138001 cgaattagta gatgctgcca aagggggtgg cgacgccata cgcaaaaagg aagagactca
   138061 tagaatggca gaggcaaata gagcctttgc acattttcgt taatccatag atctatgtgt
   138121 ctatatagat ctatggatcc atacatctcg atcggaaaag aatcaataga aaaagaaaga
   138181 atcggaattg atcgagatct ttctcgaaac aaacaaaaag gaaaagaaag atgaacataa
   138241 atcatggatc aactaagccc tctcgggggg aataagaaag aggagtctta tagaaaaata
   138301 tcatggaata aggtttgatc ctattcatgg ggattccgta aatatcccat tcaaaaaatt
   138361 taaagttgaa acaattggga ctttttcggg gattggatgc agttactaat tcatgatctg
   138421 gcatgtacag aatgaaaact tcattctcga ttctacgaga atttttatga aagcgtttca
   138481 tttgcttctc ttccatggaa gtttcatttt cccagaatgt atcctaattt ttggcctaat
   138541 tcttcttctg atgatcgatt caacctctga tcaaaaagat agaccttggt tctatttcat
   138601 ctcttcaaca agtttagtaa taagcataac ggccctattg ttccgatgga gagaagaacc
   138661 tataattagc ttttcgggaa atttccaaac gaacaatttc aacgaaatct ttcaatttct
   138721 tattttacta tgttcaactc tatgtattcc tctatccgta gagtacattg aatgtacaga
   138781 aatggctata acagagtttc tgttattcgt attaacagct actctaggag gaatgttttt
   138841 atgtggtgct aacgatttaa taactatctt tgtagctcca gaatgtttca gtttatgttc
   138901 ctacctatta tctggatata ccaagagaga tgtacggtct aatgaggcta ctacgaaata
   138961 tttactcatg ggtggggcaa gctcttctat tctggttcat ggtttctctt ggctatatgg
   139021 ttcatctggg ggggagatcg agcttcaaga aatagtgaat ggtcttatca atacacaaat
   139081 gtataactcc ccaggaattt caattgcgct tatatccatc actgtaggaa ttgggttcaa
   139141 gctttctcca gccccttttc atcaatggac tcctgacgta tatgaaggag tgcggttcgt
   139201 tcgacaaagt cctacctcta tatctatctc tgagatgttt ggatttttca aaactccata
   139261 gacatgcaga agagagatgc tatccccact cggaccaagg cataactttt accaaaagat
   139321 ctttttgttc aaataacaat ttaaggtgaa gcaaggtcag gaacaacgaa tctctttatg
   139381 ataaacagat ccattttgca agttcgttat tacgggtagt tcctacaaag gatcggacta
   139441 atgacgtata caatacttga attatcgatg tagatgctac atagttggtt ctcatccttc
   139501 agagactacg agtgtaatag gagcatccgt tgacaaaagg atcaccctaa gatgatcatc
   139561 tcatggctat tgagaacgaa tcaaatcaga tggttctatg gtcgaaaagg ttgaaaaagt
   139621 cagccactca caaccactga tgaaggattc ctcgaaaagt taaggattac taatttagaa
   139681 atcgaatgaa ttcggtctta tacatacgcg aggaaggtaa tcaaaaaaga agatgagttc
   139741 ttctttcttt tataacttag gagccgtgtg agatgaaagt ctcatgcacg gttttgaatg
   139801 agagaaagaa gtgaggaatc ctcttttcga ctctgactct cccactccag tcgttgcttt
   139861 tctttctgtt acttcgaaag tagctgcttc agcttcagcc acacgaattc tcgatattcc
   139921 tttttatttc tcatcaaacg aatggcatct tcttctggaa atcctagcta ttcttagcat
   139981 gatattgggt aatctcattg ctattactca aacaagcatg aaacgtatgc ttgcatattc
   140041 gtccattggt caaatcggat atgtaattat tggaataatt gttggagatt caaatgatgg
   140101 atatgcaagc atgataactt atatgctgtt ctatatctcc atgaatctag gaacttttgc
   140161 ttgcattgta tcatttggtc tacgtaccgg aactgataac attcgagatt atgcaggatt
   140221 atacacgaaa gatccttttt tggctctctc tttagcccta tgtctcttat ccctaggggg
   140281 tcttcctcca ctggcaggtt ttttcggaaa actctatcta ttctggtgtg gatggcaggc
   140341 aggcctatat tttttagttt caataggact ccttacgagc gtcgtttcta tctactatta
   140401 tctaaaaata atcaagttat taatgactgg acgaaaccaa gaaataaccc ctcacgtgcg
   140461 aaattataga agatctcctt taagatcaaa caattccatc gaattgagta tgactgtatg
   140521 tgtgatagca tctactatac caggaatatc aatgaaccca attcttgcaa ttgcccagga
   140581 taccctcttt tagtttagct tctaggtcta tttcttagtt caagatccct cttactaact
   140641 ggaataaaag aattagtaga tctgttccgc ccaaaatggg aatgggctgg ggttatgaac
   140701 ttataatcat ggaatcgact cgatcatcag attataagtt cattccatac cggaccagat
   140761 cttattatga gaaggggtca ttcgagcgta tgtaaataga tactatgttt acatatggat
   140821 atccctacgt cgttacattc tatttaggat taggaatagg cgtaatcgga cctgcttttg
   140881 acataactat cgttatttgg ttggatacca tctccacttc tacttcattt gggcttctat
   140941 tgaatattga atcgagaaat aggtttgatt ttacatctat atataagtta tcctccggat
   141001 aattcaaatc gaagcaattt gatgtctgac tcggtcctat atgacatgac cgatcgatag
   141061 aaacactcca cccttgtcat atattccata tatcacacta gatagatgtc atattcatgg
   141121 aatacgatta actttaaaga tgccttgatg gtgaaatggt agacacgcga gactcaaaat
   141181 cttgtgctaa agagcgtgga ggttcgagtc ctcttcaagg cataatattt cgaatgctca
   141241 ttgaatgagc attcgaaata acagatttcg gatctaatca atattgatat accgagtatc
   141301 ttatccgttg atacgaagta ttccggcgat ccccacgatc cgggtccgaa ctgttggaat
   141361 tggaataggt tcggcggcgg atcgcgaaat cttggtgatc ttctccatct aatgaatgag
   141421 gagtccgttt tgaaatcgtc cgccctgcat ccaccccccg agtatatgat tcaacaggaa
   141481 tcacacaagg gtagattgat agaaacctct ggtaaaatac ccaccagtac ccgtacccag
   141541 cagataaagt acattacata gtccgtttta gagattggcg ctttgcccat tcagtgactt
   141601 tggcactgga cgttcccaaa ataggtacta ttgagtcggg tgaattagag aatagacaga
   141661 cgagacgtct gttggcattc cagccttcct tctcctttca tttcagggcc tatcccaaag
   141721 agaatccagt acctcttggt cgtgaatatc tgaataggac gaaccggcct ccgtggatat
   141781 ctttgcttca gaacaaaaca attagaatta ggctcggtca actggaatgt gtattatcca
   141841 tataggagat cttccaattg agaagatcca tcgacctgag acgaagaaaa aggtctacct
   141901 actattttat ttagttattc agttaaacca atgattcatt attggagcag atagcaacaa
   141961 ctatttcatc ggacatgcgt atttttgatt ttccgatgga ttgacatggc taaggaatgg
   142021 gaaatctttc tcctgttaca tgaatcaaat gtttcatttc atctgggaaa agccatctct
   142081 ttctcaacaa tgtctttgtc atttgatcca ataacgttcc gttagatagg aacagatttg
   142141 ataaatactg ataactctca gatagagtat tagaatggaa agatccatta gataatgaac
   142201 tattggttct aagccatctg tggcgatgaa tcaacaattc gaagtgcttt tcttgcgtat
   142261 tcttgatgaa ccagcgttta tacatagatg taggaggatt tgtttgggaa gtaataagcc
   142321 cctttaacat ctcttcatct gcaaagaatt ctcgacggga aaacacagag acaaaggact
   142381 gatctttgaa taggaaaaag aatggatccg caggatccca aatgaattgg cttattcgaa
   142441 aaaagccttg ttctttggaa aatctatctc gtgtctggta ctgcatggtt ccactctgca
   142501 agaactctga atcattctct tgaagctcat cctctttatg ataaatgatc cgcttgcccc
   142561 gaaatgaccc ggcccaataa ggaaatccca attcagtggg cctttcgata caatcaaata
   142621 tattgccata agggcgccat attcgaggag cccaaactat gtgattgaat aaatcctcct
   142681 ccatctgttg tgagtcgaag gctccttccc cttcttcaaa ctccgattcg tatttttcat
   142741 atagaaatct ctgatcaacg atagaacaag atccattttg catcatatct aactgattcc
   142801 ttggttcgga ccgaagaagt agtgtcactc gattattatc aaactggctg caatcttttt
   142861 ctgtccgtga ggatcccgcc aaagcgcctt ctacttctaa taggccatga actagatcag
   142921 aatcattctc aacgaagcca taagaagtga tccaattttt ttcattgggt ccggatgaag
   142981 accaaagatc ttgagcgacc gatccggcag aacaactcaa aagataaaga agtatcgtta
   143041 atttcttcat gctcgttcca agttcgaagt accatttgta caaataagaa tccccttcct
   143101 tacatgattt cttcttcata tagatagata taggatctat ggggcaatta cttagaagta
   143161 cattttgtgc aacagtcctt cctatctgat agaaaaggat ctcatgatcc tgaaccgatc
   143221 ttacctggga tcgcaaatcc caagtttgtc tatgaagagc tgatctaatt gtattagttt
   143281 ctataattga tttcttctgt gtaatactaa ttgataggac ctcattgata agtgctacaa
   143341 gatctcgtgc attgaaaccc atggttatgg acccgaatcc gttagtatgg aacattttct
   143401 tttccaagtg aaatcctcta gtataggaaa gaatgaaaaa gtgctttcgt tgttgtggaa
   143461 taagaagcct tcgtatctta atacatgtat ttaatttatt cggagctatt agagcgggat
   143521 ccactttttg gggaatatga gtcgaagcaa taacaagaat atttctagtg gaacatcttt
   143581 cacaatccct ggagagatag ttctctaata gaccgaggga taagtaattc gactcattca
   143641 catacagatc atgaatgttt ggaatccata ttatgcaagg agacattgct tttgctaatt
   143701 cgaattgaag ggtgatatca aatcggtcta tttttggcgt catatccata atagttagca
   143761 cattcgtcat agttagcagc tccatatcaa ggtcatcatc aatatcgtca ctatcatcaa
   143821 tatcgatatt gtcactatca tcaaaatcga tatcgtcact atcatcaaaa tcgatatcgt
   143881 caataggata acctttagac ttatcataca ggaacttgtt tggaaatacc gtaatgaaag
   143941 gaacatagga gtttgtcgct aggtatttga ccaaatagga tcgtccagtt cctatagaac
   144001 ctatcactaa aataccccta gaaggggata gggctaagcg gagcgaaaag ggttttccgt
   144061 gagatgggaa attaaaacta ttagccccac acgaggtttg tgaataagtg attgtctgat
   144121 aatgagcaag gaatatctgt ctttctgcta aacaggatct attgaactca taattcatta
   144181 gatacttttt atgaatgtca actaagtatc gtaagtaaat tgatcccggt tgttcaatca
   144241 tttgataacc agagtcattc tttgataaat gatcactatg agtcagactc aatagaattt
   144301 gatcaatcct tttttctgtc gttaaggtgg agaactgaac caagaattct ctttcttcat
   144361 catcaatcga atcattgttc gcgacccagg attctattct atcatcaatc caatcatcgt
   144421 tcgcgttctt tctttttctt atcaatgaat agatctcttt acttgtacga cttagatgta
   144481 tcgtatttct cgaaaaagtg attcgattga tgggatttgg tatgatactt atgagatcaa
   144541 tgaggttgat attcaaatat ttcttcttag aacgtattga tttgacccca taagcggaac
   144601 cccgtatttc ttccagagca actagaaaga gattctttaa ccagaaagaa ttcagttcag
   144661 atgtaggata cctatccaga agttttcgca actgaatcat gtatgatgga atcatcaaag
   144721 acttgatctt ttctaactct gtctgtaact cactagaggc tcgggaaacg aagagaagat
   144781 gtatacgaac gagatatcca gcaacaagaa gaaggaaaag gattgaatag aggaactccc
   144841 gagcattttt tgatgtccat atcaatggaa tgggtgactc attatttcga tgaatcattt
   144901 cttcggacag aagaagattc tgtaaacact tactcgaaat ctcacttatc agagtccatt
   144961 gtggaagaat cttctgatca attggccatg gtatatctga tccatgcata atatcatgaa
   145021 aaagggatac aaatttttga ctactactta gtatcggcaa tgggtctgaa aaagtatcta
   145081 aaagggtgaa atttagatat ttgcaccctg tcgaagtaag gaaccatggc atatatgttt
   145141 ggaacagatt ccattttgag agatttgaaa aagcactatc tcgttgaaag gttctataca
   145201 tctgcccttt ctcaacgcat ttctttagac aaagactccg ttttttcctc tttccagatg
   145261 gtaaatattt ctcagaatat ggagtgtgaa tcaaactcat atttgaattg aaactgagat
   145321 actgatacaa gttcttccct tctgaatcag atagattcat atctgaaaga ggctgacaat
   145381 aagttctttc aaaattgacc atttgttcct ctcttagagg tgttgcagaa atgtctgcga
   145441 tcgagtaaat agctctacga acgaatggat cggatcgaat tggaaaatgg aaatatttgt
   145501 acaagttata cgtttcgtca ccactttgtg tttgtggaaa atcgttaggt atgaatatgt
   145561 cagataccag tgactcaatt ggtgaaatag tctctctctc caaaaaaata tgtttttttt
   145621 taccgacgca caaagaaaat attttgttgc gaatgaacaa gatattgata aattgtccat
   145681 atgtaagatc ataattattg atacgggtct tttccacata aaaagggaat cttttgttac
   145741 aatagaacca gaagtgatgt ggatcattca agaatcgaag tcgatttgct ttataaaaag
   145801 aagatatcaa tgaacttcta tgaaatggtt tcacgggatt cagccaattg tctcgatcgt
   145861 gggatatcat tgagaaatag gaatccgtgt tatcaaagga tttcctgcga ttatttctag
   145921 tatggaatga gtcaatcatc cactttggta tctttttgaa caaaaatggt aatatcgttt
   145981 ctccattgat caagaatttc ggtctttggg aagtatcatg atcatctaat aagaagggtt
   146041 tcaatttatt caaatgaacg atttgaacat ctattgattc taacaactga ttgcagagtt
   146101 gatcattcgg acctttcaat tcatagatgt ggatctcgga cctatgaatg ggaatattcc
   146161 cgatactcac aaagaaaagg ggaagtgact tggacaaaaa gggaagtgac ttggacaaaa
   146221 agaaacgaag tgacttaaac aaatcttgtt tgtcgatagc ctcggaccaa tcaatcgaat
   146281 attgattaat acgtaatcga tcgaacacta cttgaaaatg gttcttctgg tcagaaatga
   146341 aatgttcctg gaaattcttg ctcccattgg accatttgta tctgtatgca tcaggatccc
   146401 gattcatgga tctctcggtt cgagaaataa gaggatcaaa ccatttcttc tgactctttt
   146461 tcaaattcga taaatattgg ttgatcatat atttcattat agttatatga ttcagagtat
   146521 catttcctat ttgatccctt tgaatttcat attcgaagtt gcgatcggat ctattcatta
   146581 aaaagaatcg attcgataca cttcttatgt acccataggt gttatattgg atttgcatca
   146641 gatttcggat caatctatat tgattgactg cctccattat gttgttgcta gcaaataccg
   146701 ccgtttttat ttttggatct tccaaataat tcccgcagta gatccggacc aatttttttc
   146761 tgatccttcg ataaaaagat tcattctctt cataaaaaag aggaggtaga atcaataaag
   146821 atttcttttt cgattcatct ctggagttga ataccttatt caagaatttt ttttgatcta
   146881 acccgtagga atcaatagaa aaggcaaatc tcctatgata caccagatcc ggcccggtta
   146941 ttgatagagt gaatagatct gccatttctt gaaatctctc ttctgattca aaatcatggt
   147001 gtaacgtgta tccccccttg ttccggccat ggaatagatg aaataaataa aaaaatggat
   147061 ttttgttcaa gaatgaaatc ttattggaac tgtccatatc cggtgcatcc ttcggaacca
   147121 tatcagatcc cggatctgat gaaataggat gaattgagac ggtattttgt aaatacgtaa
   147181 ttatcttgaa tatatcaacc atttctttat tttccgatcg cctggaaaga acaaaagaaa
   147241 catcctgttt tttcttcaaa aatttctgat ctctagtgga cctctcagta ggattcgaac
   147301 ccatatgaag ttctgaccat ctgtcagaga aaaaagaacg aattgatctt gtaggattcc
   147361 caagaaattc ttcgatttct tccggaagca gatgattatt catctgcttc tcacgttccg
   147421 cgaatagccg ggacattgag gaagatccaa aaaggcattt cgggaatcga tctgattcta
   147481 tctctgttcc ttccgtttga agaaaggaag gatcccaaag aatcgatctt tctttttgaa
   147541 tatttgacaa tgcattccgt accttgctaa aaaaccgatc cttgtttacc aaccacacat
   147601 tgtctaacca aatcaaattc tctctcgata cgttcctcaa aaaatccgat tcgtgctgat
   147661 tctttcccca actaacgaag agatcttggt ggaattgcca catatgaaat tgagcacaat
   147721 tttgcaaaga aatatcccac ttgtttctcg agaagagatg ggaaacatgc tcaatataat
   147781 ttgattgaat agttgcctca gctccttgtt gtttgaagaa ccccccccct tcaattggtc
   147841 ttttttcacg aaaagcagac atgagataac aaatcaagtc tttccctaag acttcgaata
   147901 gctgtcccga attcaagttg agtatgtttc gcttcttcct cggagaaaga cgatcaaaca
   147961 attcccaatc atggtccttg cggatcatat catccgtata ggataaaaaa agaaactcca
   148021 gatatttgct atctttctct ttgaatgaga tctcaattcc aactacggtt ttattagata
   148081 ccttacaact agaatccctc ttttttccga tccggttcct ccaccaccgc gaaccccggt
   148141 tagattcagg catgatacac tttttattta ttgggagaac ccaagtactc tcttgcgaat
   148201 ccatgaaaca actctcagaa atattttttc cttttggaag atacaggggc gaaacaatca
   148261 acctattgat attgcaagac caaaaagatt cttccaatgt ctcatttctg ggtccaatgg
   148321 aattcatagg tataggaaga agccccatca aatagagatt ttttctttcg acaatctttc
   148381 gattgttaat acgagatata aggaccgcta ctacaagcag tattatacct ttgatcgtga
   148441 aatatcgatt gcttcttgaa ccctgtgaat cacgtgaaag taggatactc caaattcggg
   148501 ggtcaaagag tttcataaaa cgttcttggt ggaaaagaat gtgagtgaaa gatcccactg
   148561 aatcgaattt ggtccatgaa tctaagaaat agtgagaatt cttgatctct ctcaatatct
   148621 ctctcaattc gaagatccag gatttgaatt gatgttctct cattgattcc tcctaaagat
   148681 ttcatttcaa ttggaatttg gttatttacg atgtacgatg atccctgtta agcatccatg
   148741 gctgaatggt taaagcgccc aactcataat tggcaaattc gtaggttcaa ttcctgctgg
   148801 atgcacgcca atgggaacgt tcaataagtc tattagaatt ggctctgtat caatggaatc
   148861 tcatcatcca tacataccga attggtatgg tatattcata ccataacata tgaacagtaa
   148921 gaactagaat tcttattgat actggaactc atagggaaga aaatggattt atggatggaa
   148981 tcaaatatgc agtatttaca gaaaaaagta ttcggttatt ggggaacaat caatatactt
   149041 ctaatgtcga atcaggatca actaggacag aaataaagca ttgggtcgaa ctcttctttg
   149101 gcgtcaaggt aatagctata aatagtcatc gagtcccggg aaagggtaga agaatgggac
   149161 ctattatggg acatacaatg cattacaaac gtatgatcat tacgcttcaa ccaggttatt
   149221 ctattccacc tcttatagag aaaagaactt aaagcaaaat acttaataac acggcgatac
   149281 atttatacaa aacttctacc ccgagcacac gcaatggagc catagacagt caagtcaaat
   149341 ccaatccacg aaataatttg atccatggac agcgtcgttg tagtaaaggt cgtaatgcca
   149401 gaggaatcat taccgcaggg catagagggg gaggtcataa gcgtctatac cgtaaaatag
   149461 attttcgacg gaatgataaa gacatatctg gtagaatcgt aaccatagaa tacgacccta
   149521 atcgaaatgc acacatttgt ctcatacact atggggatgg tgagaagaga tatattttac
   149581 atcccagagg ggctataatt ggagatacca ttgtttctgg tacagaagtt cctatatcaa
   149641 tgggaaatgc cctacctttg agtgcggttt gaactattga tttacgtaat tggaagtaac
   149701 caattaggtt tacgacgaaa cctataaatc gatcactgat ccaatttgag tacctctacg
   149761 ggagaaacct cagcagaaaa ctgttgagta acggcagcaa gtgattgagt tcagtagttc
   149821 ctcatagaaa attattgact ctagagatat ggtaatatgg agaagacaaa aaaaaattgt
   149881 ttgaagcacg cacagaaccg gagagcgccc cttgtttcaa agagaggagg ccgggttatt
   149941 cacatttaat ttgatggtca gaggcgaatt aaaagctaag cagtggtaat tataaagatc
   150001 ccccggggaa aaatagagat gtctcctacg ttacccgtaa tatgtggaat ggaagtattg
   150061 acgtaatttc atagagtcat tcggtctgaa tgctacatga ggaacataag ccagatgacg
   150121 gaacggggag acctaggatg tagaagatca taacatgagt gattcggcag atttggattc
   150181 ctatatatcc actcatgtga tacttcatca tacgattcat ataagatcca tctgtctaga
   150241 tatcatcata tacatctaga aagccgtatg ctttggaaga agcttgtaca gtttgggaag
   150301 gggtttttat tgataaaaaa gaagaatcta cttcaaccga tatgccctta ggcacggcca
   150361 tacataacat agaaatcaca cttggaaagg gtggacaatt agctagagcg gcaggtgctg
   150421 tagcgaaact gattgcaaaa gagggtaaat cggccacatt aagattacca tctggggagg
   150481 tccgtttgat atccaaaaac tgcttagcaa cagtcggaca agtgggtaat gttggggtga
   150541 accaaaaaag tttgggtaga gccggatcta agcgttggct aggtaagcgt cctgtagtaa
   150601 gaggagtagt tatgaaccct gtagaccatc cccatggggg cggtgaaggg agagctccga
   150661 ttggtagaaa aaaacccaca actccttggg gttatcctgc gcttggaaga agaagtagga
   150721 aaaggaaaaa atatagtgat agttttattc ttcgtcgccg taaataaata agaatataga
   150781 aaactgaatt tttagaattt gaaataatgt gatgggcgaa cgacgggaat tgaacccgcg
   150841 cgtggtggat tcacaatcca ctgccttgat ccacttggct acatccgccc cttatctagc
   150901 taaaggattt tagctttttt atttttccat tcatcattat tgtatttatt cttaccttca
   150961 tacttagatc gatatattgg gcatagaatg ccaattttaa aaatgtaatg taataaagga
   151021 gtaatcccct gtgacacgtt caataaaaaa aaatcctt
//
